# Supplementary material for: Large scale analyses of genotype-phenotype relationships of glycine decarboxylase mutations and neurological disease severity
Source: PLoS Comput Biol. 2020 May 18;16(5):e1007871. doi: 10.1371/journal.pcbi.1007871 (PMC7259800; doi:10.1371/journal.pcbi.1007871)
Supplement: S1 Appendix — (ZIP) [file pcbi.1007871.s011.zip › S1_Appendix/cluspro.TH.ecoli/model.004.11.pdb]

HEADER rec.pdb
REMARK original generated coordinate pdb file
ATOM      1  N   GLN A   4      22.318  45.643  17.313  1.00  0.00      RA0  N
ATOM      2  H   GLN A   4      21.354  45.819  17.131  1.00  0.00      RA0  H
ATOM      3  CA  GLN A   4      23.356  46.702  17.078  1.00  0.00      RA0  C
ATOM      4  CB  GLN A   4      22.868  48.052  17.604  1.00  0.00      RA0  C
ATOM      5  CG  GLN A   4      23.787  49.205  17.202  1.00  0.00      RA0  C
ATOM      6  CD  GLN A   4      23.187  50.515  17.664  1.00  0.00      RA0  C
ATOM      7  OE1 GLN A   4      22.890  50.716  18.835  1.00  0.00      RA0  O
ATOM      8  NE2 GLN A   4      23.018  51.403  16.668  1.00  0.00      RA0  N
ATOM      9 HE21 GLN A   4      23.275  51.184  15.727  1.00  0.00      RA0  H
ATOM     10 HE22 GLN A   4      22.628  52.305  16.854  1.00  0.00      RA0  H
ATOM     11  C   GLN A   4      24.669  46.292  17.706  1.00  0.00      RA0  C
ATOM     12  O   GLN A   4      24.709  45.892  18.876  1.00  0.00      RA0  O
ATOM     13  N   THR A   5      25.745  46.374  16.923  1.00  0.00      RA0  N
ATOM     14  H   THR A   5      25.673  46.794  16.023  1.00  0.00      RA0  H
ATOM     15  CA  THR A   5      27.040  45.928  17.398  1.00  0.00      RA0  C
ATOM     16  CB  THR A   5      27.993  45.733  16.193  1.00  0.00      RA0  C
ATOM     17  OG1 THR A   5      29.302  45.343  16.625  1.00  0.00      RA0  O
ATOM     18  HG1 THR A   5      29.761  44.995  15.850  1.00  0.00      RA0  H
ATOM     19  CG2 THR A   5      28.081  46.973  15.301  1.00  0.00      RA0  C
ATOM     20  C   THR A   5      27.567  46.895  18.439  1.00  0.00      RA0  C
ATOM     21  O   THR A   5      27.394  48.098  18.287  1.00  0.00      RA0  O
ATOM     22  N   PRO A   6      28.258  46.395  19.466  1.00  0.00      RA0  N
ATOM     23  CD  PRO A   6      28.411  44.983  19.788  1.00  0.00      RA0  C
ATOM     24  CA  PRO A   6      28.957  47.285  20.399  1.00  0.00      RA0  C
ATOM     25  CB  PRO A   6      29.665  46.299  21.334  1.00  0.00      RA0  C
ATOM     26  CG  PRO A   6      28.859  45.005  21.239  1.00  0.00      RA0  C
ATOM     27  C   PRO A   6      29.941  48.233  19.721  1.00  0.00      RA0  C
ATOM     28  O   PRO A   6      30.283  49.284  20.285  1.00  0.00      RA0  O
ATOM     29  N   LEU A   7      30.378  47.879  18.514  1.00  0.00      RA0  N
ATOM     30  H   LEU A   7      30.058  47.036  18.075  1.00  0.00      RA0  H
ATOM     31  CA  LEU A   7      31.322  48.712  17.757  1.00  0.00      RA0  C
ATOM     32  CB  LEU A   7      32.174  47.818  16.861  1.00  0.00      RA0  C
ATOM     33  CG  LEU A   7      33.074  46.900  17.677  1.00  0.00      RA0  C
ATOM     34  CD1 LEU A   7      33.836  45.900  16.812  1.00  0.00      RA0  C
ATOM     35  CD2 LEU A   7      34.020  47.728  18.535  1.00  0.00      RA0  C
ATOM     36  C   LEU A   7      30.719  49.845  16.928  1.00  0.00      RA0  C
ATOM     37  O   LEU A   7      31.447  50.554  16.256  1.00  0.00      RA0  O
ATOM     38  N   TYR A   8      29.406  50.055  17.033  1.00  0.00      RA0  N
ATOM     39  H   TYR A   8      28.875  49.478  17.657  1.00  0.00      RA0  H
ATOM     40  CA  TYR A   8      28.697  50.975  16.166  1.00  0.00      RA0  C
ATOM     41  CB  TYR A   8      27.232  51.034  16.582  1.00  0.00      RA0  C
ATOM     42  CG  TYR A   8      26.399  51.555  15.439  1.00  0.00      RA0  C
ATOM     43  CD1 TYR A   8      26.022  52.892  15.392  1.00  0.00      RA0  C
ATOM     44  CE1 TYR A   8      25.235  53.352  14.343  1.00  0.00      RA0  C
ATOM     45  CD2 TYR A   8      26.005  50.681  14.435  1.00  0.00      RA0  C
ATOM     46  CE2 TYR A   8      25.216  51.142  13.391  1.00  0.00      RA0  C
ATOM     47  CZ  TYR A   8      24.827  52.474  13.346  1.00  0.00      RA0  C
ATOM     48  OH  TYR A   8      24.032  52.920  12.311  1.00  0.00      RA0  O
ATOM     49  HH  TYR A   8      23.964  52.244  11.650  1.00  0.00      RA0  H
ATOM     50  C   TYR A   8      29.324  52.367  16.213  1.00  0.00      RA0  C
ATOM     51  O   TYR A   8      29.574  52.947  15.173  1.00  0.00      RA0  O
ATOM     52  N   GLU A   9      29.592  52.896  17.409  1.00  0.00      RA0  N
ATOM     53  H   GLU A   9      29.480  52.344  18.234  1.00  0.00      RA0  H
ATOM     54  CA  GLU A   9      30.170  54.230  17.533  1.00  0.00      RA0  C
ATOM     55  CB  GLU A   9      30.092  54.623  19.013  1.00  0.00      RA0  C
ATOM     56  CG  GLU A   9      30.978  55.777  19.481  1.00  0.00      RA0  C
ATOM     57  CD  GLU A   9      32.325  55.222  19.896  1.00  0.00      RA0  C
ATOM     58  OE1 GLU A   9      32.499  54.003  19.871  1.00  0.00      RA0  O
ATOM     59  OE2 GLU A   9      33.204  56.005  20.241  1.00  0.00      RA0  O
ATOM     60  C   GLU A   9      31.558  54.315  16.916  1.00  0.00      RA0  C
ATOM     61  O   GLU A   9      31.888  55.305  16.257  1.00  0.00      RA0  O
ATOM     62  N   GLN A  10      32.378  53.293  17.147  1.00  0.00      RA0  N
ATOM     63  H   GLN A  10      32.123  52.644  17.862  1.00  0.00      RA0  H
ATOM     64  CA  GLN A  10      33.695  53.234  16.494  1.00  0.00      RA0  C
ATOM     65  CB  GLN A  10      34.530  52.065  17.006  1.00  0.00      RA0  C
ATOM     66  CG  GLN A  10      35.138  52.387  18.366  1.00  0.00      RA0  C
ATOM     67  CD  GLN A  10      35.862  53.715  18.269  1.00  0.00      RA0  C
ATOM     68  OE1 GLN A  10      36.831  53.888  17.525  1.00  0.00      RA0  O
ATOM     69  NE2 GLN A  10      35.344  54.647  19.073  1.00  0.00      RA0  N
ATOM     70 HE21 GLN A  10      34.491  54.470  19.591  1.00  0.00      RA0  H
ATOM     71 HE22 GLN A  10      35.633  55.588  19.232  1.00  0.00      RA0  H
ATOM     72  C   GLN A  10      33.576  53.174  14.974  1.00  0.00      RA0  C
ATOM     73  O   GLN A  10      34.322  53.856  14.263  1.00  0.00      RA0  O
ATOM     74  N   HIS A  11      32.625  52.393  14.458  1.00  0.00      RA0  N
ATOM     75  H   HIS A  11      32.025  51.880  15.072  1.00  0.00      RA0  H
ATOM     76  CA  HIS A  11      32.386  52.402  13.014  1.00  0.00      RA0  C
ATOM     77  CB  HIS A  11      31.224  51.504  12.619  1.00  0.00      RA0  C
ATOM     78  CG  HIS A  11      31.498  50.058  12.927  1.00  0.00      RA0  C
ATOM     79  ND1 HIS A  11      32.635  49.408  12.618  1.00  0.00      RA0  N
ATOM     80  HD1 HIS A  11      33.412  49.747  12.117  1.00  0.00      RA0  H
ATOM     81  CD2 HIS A  11      30.620  49.167  13.544  1.00  0.00      RA0  C
ATOM     82  NE2 HIS A  11      31.242  47.970  13.609  1.00  0.00      RA0  N
ATOM     83  CE1 HIS A  11      32.481  48.117  13.042  1.00  0.00      RA0  C
ATOM     84  C   HIS A  11      32.086  53.799  12.504  1.00  0.00      RA0  C
ATOM     85  O   HIS A  11      32.635  54.214  11.489  1.00  0.00      RA0  O
ATOM     86  N   THR A  12      31.245  54.553  13.210  1.00  0.00      RA0  N
ATOM     87  H   THR A  12      30.754  54.205  14.014  1.00  0.00      RA0  H
ATOM     88  CA  THR A  12      30.918  55.903  12.727  1.00  0.00      RA0  C
ATOM     89  CB  THR A  12      29.741  56.403  13.541  1.00  0.00      RA0  C
ATOM     90  OG1 THR A  12      29.647  55.620  14.731  1.00  0.00      RA0  O
ATOM     91  HG1 THR A  12      30.389  55.858  15.280  1.00  0.00      RA0  H
ATOM     92  CG2 THR A  12      28.438  56.290  12.750  1.00  0.00      RA0  C
ATOM     93  C   THR A  12      32.141  56.811  12.783  1.00  0.00      RA0  C
ATOM     94  O   THR A  12      32.362  57.626  11.882  1.00  0.00      RA0  O
ATOM     95  N   LEU A  13      32.932  56.679  13.840  1.00  0.00      RA0  N
ATOM     96  H   LEU A  13      32.731  55.993  14.544  1.00  0.00      RA0  H
ATOM     97  CA  LEU A  13      34.150  57.471  13.973  1.00  0.00      RA0  C
ATOM     98  CB  LEU A  13      34.777  57.308  15.356  1.00  0.00      RA0  C
ATOM     99  CG  LEU A  13      33.907  57.905  16.462  1.00  0.00      RA0  C
ATOM    100  CD1 LEU A  13      34.616  57.855  17.813  1.00  0.00      RA0  C
ATOM    101  CD2 LEU A  13      33.441  59.322  16.123  1.00  0.00      RA0  C
ATOM    102  C   LEU A  13      35.166  57.137  12.881  1.00  0.00      RA0  C
ATOM    103  O   LEU A  13      35.982  57.983  12.507  1.00  0.00      RA0  O
ATOM    104  N   CYS A  14      35.106  55.903  12.378  1.00  0.00      RA0  N
ATOM    105  H   CYS A  14      34.454  55.247  12.762  1.00  0.00      RA0  H
ATOM    106  CA  CYS A  14      35.954  55.426  11.284  1.00  0.00      RA0  C
ATOM    107  CB  CYS A  14      36.261  53.943  11.489  1.00  0.00      RA0  C
ATOM    108  SG  CYS A  14      37.163  53.616  13.030  1.00  0.00      RA0  S
ATOM    109  C   CYS A  14      35.397  55.732   9.892  1.00  0.00      RA0  C
ATOM    110  O   CYS A  14      35.986  55.323   8.897  1.00  0.00      RA0  O
ATOM    111  N   GLY A  15      34.279  56.453   9.826  1.00  0.00      RA0  N
ATOM    112  H   GLY A  15      33.791  56.708  10.662  1.00  0.00      RA0  H
ATOM    113  CA  GLY A  15      33.716  56.889   8.549  1.00  0.00      RA0  C
ATOM    114  C   GLY A  15      32.884  55.831   7.838  1.00  0.00      RA0  C
ATOM    115  O   GLY A  15      32.760  55.840   6.615  1.00  0.00      RA0  O
ATOM    116  N   ALA A  16      32.291  54.925   8.598  1.00  0.00      RA0  N
ATOM    117  H   ALA A  16      32.393  54.966   9.594  1.00  0.00      RA0  H
ATOM    118  CA  ALA A  16      31.456  53.867   8.003  1.00  0.00      RA0  C
ATOM    119  CB  ALA A  16      30.861  52.978   9.084  1.00  0.00      RA0  C
ATOM    120  C   ALA A  16      30.290  54.405   7.149  1.00  0.00      RA0  C
ATOM    121  O   ALA A  16      29.627  55.384   7.501  1.00  0.00      RA0  O
ATOM    122  N   ARG A  17      30.083  53.784   5.991  1.00  0.00      RA0  N
ATOM    123  H   ARG A  17      30.672  53.013   5.745  1.00  0.00      RA0  H
ATOM    124  CA  ARG A  17      28.847  53.954   5.233  1.00  0.00      RA0  C
ATOM    125  CB  ARG A  17      29.125  54.048   3.730  1.00  0.00      RA0  C
ATOM    126  CG  ARG A  17      29.705  55.373   3.208  1.00  0.00      RA0  C
ATOM    127  CD  ARG A  17      31.133  55.711   3.653  1.00  0.00      RA0  C
ATOM    128  NE  ARG A  17      31.676  56.815   2.861  1.00  0.00      RA0  N
ATOM    129  HE  ARG A  17      31.157  57.026   2.027  1.00  0.00      RA0  H
ATOM    130  CZ  ARG A  17      32.866  57.385   3.224  1.00  0.00      RA0  C
ATOM    131  NH1 ARG A  17      33.458  57.015   4.379  1.00  0.00      RA0  N
ATOM    132 HH11 ARG A  17      34.378  57.300   4.666  1.00  0.00      RA0  H
ATOM    133 HH12 ARG A  17      32.993  56.409   5.042  1.00  0.00      RA0  H
ATOM    134  NH2 ARG A  17      33.441  58.302   2.413  1.00  0.00      RA0  N
ATOM    135 HH21 ARG A  17      34.312  58.748   2.641  1.00  0.00      RA0  H
ATOM    136 HH22 ARG A  17      33.016  58.573   1.544  1.00  0.00      RA0  H
ATOM    137  C   ARG A  17      28.052  52.692   5.551  1.00  0.00      RA0  C
ATOM    138  O   ARG A  17      28.424  51.601   5.152  1.00  0.00      RA0  O
ATOM    139  N   MSE A  18      26.942  52.849   6.263  1.00  0.00      RA0  N
ATOM    140  H   MSE A  18      26.566  53.766   6.386  1.00  0.00      RA0  H
ATOM    141  CA  MSE A  18      26.193  51.711   6.787  1.00  0.00      RA0  C
ATOM    142  CB  MSE A  18      25.446  52.093   8.064  1.00  0.00      RA0  C
ATOM    143  CG  MSE A  18      26.322  52.603   9.205  1.00  0.00      RA0  C
ATOM    144  SE  MSE A  18      27.428  51.349   9.858  1.00  0.00      RA0  S
ATOM    145  CE  MSE A  18      27.925  52.255  11.329  1.00  0.00      RA0  C
ATOM    146  C   MSE A  18      25.153  51.143   5.804  1.00  0.00      RA0  C
ATOM    147  O   MSE A  18      24.553  51.880   5.013  1.00  0.00      RA0  O
ATOM    148  N   VAL A  19      24.946  49.837   5.891  1.00  0.00      RA0  N
ATOM    149  H   VAL A  19      25.460  49.258   6.530  1.00  0.00      RA0  H
ATOM    150  CA  VAL A  19      23.825  49.171   5.232  1.00  0.00      RA0  C
ATOM    151  CB  VAL A  19      24.275  48.433   3.966  1.00  0.00      RA0  C
ATOM    152  CG1 VAL A  19      24.671  49.388   2.839  1.00  0.00      RA0  C
ATOM    153  CG2 VAL A  19      25.377  47.425   4.297  1.00  0.00      RA0  C
ATOM    154  C   VAL A  19      23.218  48.169   6.201  1.00  0.00      RA0  C
ATOM    155  O   VAL A  19      23.788  47.884   7.248  1.00  0.00      RA0  O
ATOM    156  N   ASP A  20      22.059  47.624   5.854  1.00  0.00      RA0  N
ATOM    157  H   ASP A  20      21.676  47.750   4.943  1.00  0.00      RA0  H
ATOM    158  CA  ASP A  20      21.501  46.561   6.663  1.00  0.00      RA0  C
ATOM    159  CB  ASP A  20      20.003  46.351   6.490  1.00  0.00      RA0  C
ATOM    160  CG  ASP A  20      19.704  45.120   7.321  1.00  0.00      RA0  C
ATOM    161  OD1 ASP A  20      19.931  45.186   8.521  1.00  0.00      RA0  O
ATOM    162  OD2 ASP A  20      19.335  44.075   6.784  1.00  0.00      RA0  O
ATOM    163  C   ASP A  20      22.132  45.251   6.279  1.00  0.00      RA0  C
ATOM    164  O   ASP A  20      22.216  44.922   5.097  1.00  0.00      RA0  O
ATOM    165  N   PHE A  21      22.592  44.496   7.272  1.00  0.00      RA0  N
ATOM    166  H   PHE A  21      22.306  44.766   8.190  1.00  0.00      RA0  H
ATOM    167  CA  PHE A  21      23.096  43.151   7.053  1.00  0.00      RA0  C
ATOM    168  CB  PHE A  21      24.582  43.115   7.390  1.00  0.00      RA0  C
ATOM    169  CG  PHE A  21      25.231  41.894   6.789  1.00  0.00      RA0  C
ATOM    170  CD1 PHE A  21      24.999  41.573   5.458  1.00  0.00      RA0  C
ATOM    171  CD2 PHE A  21      26.077  41.107   7.560  1.00  0.00      RA0  C
ATOM    172  CE1 PHE A  21      25.633  40.476   4.888  1.00  0.00      RA0  C
ATOM    173  CE2 PHE A  21      26.711  40.011   6.989  1.00  0.00      RA0  C
ATOM    174  CZ  PHE A  21      26.498  39.701   5.651  1.00  0.00      RA0  C
ATOM    175  C   PHE A  21      22.320  42.193   7.937  1.00  0.00      RA0  C
ATOM    176  O   PHE A  21      22.596  42.069   9.137  1.00  0.00      RA0  O
ATOM    177  N   HIS A  22      21.303  41.559   7.363  1.00  0.00      RA0  N
ATOM    178  H   HIS A  22      20.986  41.943   6.494  1.00  0.00      RA0  H
ATOM    179  CA  HIS A  22      20.471  40.614   8.117  1.00  0.00      RA0  C
ATOM    180  CB  HIS A  22      21.200  39.305   8.437  1.00  0.00      RA0  C
ATOM    181  CG  HIS A  22      21.975  38.783   7.254  1.00  0.00      RA0  C
ATOM    182  ND1 HIS A  22      21.480  38.647   6.010  1.00  0.00      RA0  N
ATOM    183  HD1 HIS A  22      20.575  38.879   5.711  1.00  0.00      RA0  H
ATOM    184  CD2 HIS A  22      23.302  38.347   7.263  1.00  0.00      RA0  C
ATOM    185  NE2 HIS A  22      23.602  37.943   6.007  1.00  0.00      RA0  N
ATOM    186  CE1 HIS A  22      22.484  38.127   5.233  1.00  0.00      RA0  C
ATOM    187  C   HIS A  22      19.960  41.183   9.440  1.00  0.00      RA0  C
ATOM    188  O   HIS A  22      19.955  40.491  10.463  1.00  0.00      RA0  O
ATOM    189  N   GLY A  23      19.505  42.437   9.388  1.00  0.00      RA0  N
ATOM    190  H   GLY A  23      19.615  43.020   8.573  1.00  0.00      RA0  H
ATOM    191  CA  GLY A  23      18.932  43.124  10.542  1.00  0.00      RA0  C
ATOM    192  C   GLY A  23      19.890  43.995  11.343  1.00  0.00      RA0  C
ATOM    193  O   GLY A  23      19.437  44.796  12.172  1.00  0.00      RA0  O
ATOM    194  N   TRP A  24      21.199  43.837  11.104  1.00  0.00      RA0  N
ATOM    195  H   TRP A  24      21.472  43.275  10.322  1.00  0.00      RA0  H
ATOM    196  CA  TRP A  24      22.255  44.642  11.761  1.00  0.00      RA0  C
ATOM    197  CB  TRP A  24      23.523  43.825  12.012  1.00  0.00      RA0  C
ATOM    198  CG  TRP A  24      23.335  42.671  12.965  1.00  0.00      RA0  C
ATOM    199  CD2 TRP A  24      23.853  42.552  14.306  1.00  0.00      RA0  C
ATOM    200  CE2 TRP A  24      23.490  41.275  14.792  1.00  0.00      RA0  C
ATOM    201  CE3 TRP A  24      24.595  43.408  15.110  1.00  0.00      RA0  C
ATOM    202  CD1 TRP A  24      22.682  41.457  12.714  1.00  0.00      RA0  C
ATOM    203  NE1 TRP A  24      22.775  40.632  13.789  1.00  0.00      RA0  N
ATOM    204  HE1 TRP A  24      22.432  39.711  13.825  1.00  0.00      RA0  H
ATOM    205  CZ2 TRP A  24      23.878  40.887  16.069  1.00  0.00      RA0  C
ATOM    206  CZ3 TRP A  24      24.978  43.006  16.384  1.00  0.00      RA0  C
ATOM    207  CH2 TRP A  24      24.621  41.751  16.863  1.00  0.00      RA0  C
ATOM    208  C   TRP A  24      22.688  45.819  10.866  1.00  0.00      RA0  C
ATOM    209  O   TRP A  24      22.888  45.636   9.658  1.00  0.00      RA0  O
ATOM    210  N   MSE A  25      22.893  46.987  11.457  1.00  0.00      RA0  N
ATOM    211  H   MSE A  25      22.788  47.042  12.446  1.00  0.00      RA0  H
ATOM    212  CA  MSE A  25      23.476  48.111  10.726  1.00  0.00      RA0  C
ATOM    213  CB  MSE A  25      22.977  49.439  11.284  1.00  0.00      RA0  C
ATOM    214  CG  MSE A  25      21.479  49.590  11.028  1.00  0.00      RA0  C
ATOM    215  SE  MSE A  25      21.109  49.587   9.268  1.00  0.00      RA0  S
ATOM    216  CE  MSE A  25      19.359  49.183   9.383  1.00  0.00      RA0  C
ATOM    217  C   MSE A  25      24.996  47.992  10.758  1.00  0.00      RA0  C
ATOM    218  O   MSE A  25      25.620  48.212  11.805  1.00  0.00      RA0  O
ATOM    219  N   MSE A  26      25.570  47.665   9.596  1.00  0.00      RA0  N
ATOM    220  H   MSE A  26      25.003  47.594   8.769  1.00  0.00      RA0  H
ATOM    221  CA  MSE A  26      26.991  47.305   9.476  1.00  0.00      RA0  C
ATOM    222  CB  MSE A  26      27.115  45.805   9.183  1.00  0.00      RA0  C
ATOM    223  CG  MSE A  26      26.560  44.889  10.271  1.00  0.00      RA0  C
ATOM    224  SE  MSE A  26      27.446  45.028  11.828  1.00  0.00      RA0  S
ATOM    225  CE  MSE A  26      29.012  44.351  11.259  1.00  0.00      RA0  C
ATOM    226  C   MSE A  26      27.654  48.087   8.358  1.00  0.00      RA0  C
ATOM    227  O   MSE A  26      27.010  48.437   7.362  1.00  0.00      RA0  O
ATOM    228  N   PRO A  27      28.947  48.385   8.499  1.00  0.00      RA0  N
ATOM    229  CD  PRO A  27      29.790  48.116   9.654  1.00  0.00      RA0  C
ATOM    230  CA  PRO A  27      29.642  49.103   7.432  1.00  0.00      RA0  C
ATOM    231  CB  PRO A  27      31.016  49.386   8.039  1.00  0.00      RA0  C
ATOM    232  CG  PRO A  27      30.865  49.182   9.543  1.00  0.00      RA0  C
ATOM    233  C   PRO A  27      29.809  48.337   6.132  1.00  0.00      RA0  C
ATOM    234  O   PRO A  27      30.370  47.255   6.112  1.00  0.00      RA0  O
ATOM    235  N   LEU A  28      29.304  48.907   5.043  1.00  0.00      RA0  N
ATOM    236  H   LEU A  28      28.808  49.770   5.140  1.00  0.00      RA0  H
ATOM    237  CA  LEU A  28      29.578  48.382   3.716  1.00  0.00      RA0  C
ATOM    238  CB  LEU A  28      28.648  49.020   2.688  1.00  0.00      RA0  C
ATOM    239  CG  LEU A  28      28.773  48.378   1.306  1.00  0.00      RA0  C
ATOM    240  CD1 LEU A  28      28.423  46.890   1.342  1.00  0.00      RA0  C
ATOM    241  CD2 LEU A  28      27.965  49.134   0.252  1.00  0.00      RA0  C
ATOM    242  C   LEU A  28      31.047  48.677   3.374  1.00  0.00      RA0  C
ATOM    243  O   LEU A  28      31.740  47.875   2.750  1.00  0.00      RA0  O
ATOM    244  N   HIS A  29      31.473  49.864   3.749  1.00  0.00      RA0  N
ATOM    245  H   HIS A  29      30.892  50.525   4.229  1.00  0.00      RA0  H
ATOM    246  CA  HIS A  29      32.866  50.280   3.592  1.00  0.00      RA0  C
ATOM    247  CB  HIS A  29      33.232  50.561   2.127  1.00  0.00      RA0  C
ATOM    248  CG  HIS A  29      32.269  51.525   1.478  1.00  0.00      RA0  C
ATOM    249  ND1 HIS A  29      31.158  51.146   0.822  1.00  0.00      RA0  N
ATOM    250  HD1 HIS A  29      30.853  50.224   0.678  1.00  0.00      RA0  H
ATOM    251  CD2 HIS A  29      32.364  52.917   1.424  1.00  0.00      RA0  C
ATOM    252  NE2 HIS A  29      31.298  53.377   0.730  1.00  0.00      RA0  N
ATOM    253  CE1 HIS A  29      30.552  52.286   0.357  1.00  0.00      RA0  C
ATOM    254  C   HIS A  29      33.078  51.495   4.461  1.00  0.00      RA0  C
ATOM    255  O   HIS A  29      32.143  52.009   5.054  1.00  0.00      RA0  O
ATOM    256  N   TYR A  30      34.310  51.984   4.483  1.00  0.00      RA0  N
ATOM    257  H   TYR A  30      35.059  51.469   4.043  1.00  0.00      RA0  H
ATOM    258  CA  TYR A  30      34.651  53.153   5.285  1.00  0.00      RA0  C
ATOM    259  CB  TYR A  30      35.694  52.801   6.346  1.00  0.00      RA0  C
ATOM    260  CG  TYR A  30      35.188  51.808   7.364  1.00  0.00      RA0  C
ATOM    261  CD1 TYR A  30      35.234  50.442   7.106  1.00  0.00      RA0  C
ATOM    262  CE1 TYR A  30      34.867  49.538   8.095  1.00  0.00      RA0  C
ATOM    263  CD2 TYR A  30      34.712  52.267   8.585  1.00  0.00      RA0  C
ATOM    264  CE2 TYR A  30      34.351  51.364   9.576  1.00  0.00      RA0  C
ATOM    265  CZ  TYR A  30      34.458  50.000   9.340  1.00  0.00      RA0  C
ATOM    266  OH  TYR A  30      34.166  49.108  10.350  1.00  0.00      RA0  O
ATOM    267  HH  TYR A  30      34.288  48.222  10.023  1.00  0.00      RA0  H
ATOM    268  C   TYR A  30      35.253  54.249   4.414  1.00  0.00      RA0  C
ATOM    269  O   TYR A  30      35.986  55.144   4.908  1.00  0.00      RA0  O
ATOM    270  N   GLY A  31      34.939  54.191   3.122  1.00  0.00      RA0  N
ATOM    271  H   GLY A  31      34.412  53.414   2.783  1.00  0.00      RA0  H
ATOM    272  CA  GLY A  31      35.396  55.192   2.164  1.00  0.00      RA0  C
ATOM    273  C   GLY A  31      35.870  54.611   0.843  1.00  0.00      RA0  C
ATOM    274  O   GLY A  31      35.830  55.287  -0.186  1.00  0.00      RA0  O
ATOM    275  N   SER A  32      36.371  53.386   0.873  1.00  0.00      RA0  N
ATOM    276  H   SER A  32      36.525  52.851   1.708  1.00  0.00      RA0  H
ATOM    277  CA  SER A  32      36.822  52.713  -0.340  1.00  0.00      RA0  C
ATOM    278  CB  SER A  32      38.072  53.426  -0.887  1.00  0.00      RA0  C
ATOM    279  OG  SER A  32      38.998  52.509  -1.457  1.00  0.00      RA0  O
ATOM    280  HG  SER A  32      39.555  52.325  -0.698  1.00  0.00      RA0  H
ATOM    281  C   SER A  32      36.839  51.207  -0.179  1.00  0.00      RA0  C
ATOM    282  O   SER A  32      37.762  50.674   0.427  1.00  0.00      RA0  O
ATOM    283  N   GLN A  33      35.845  50.502  -0.721  1.00  0.00      RA0  N
ATOM    284  H   GLN A  33      35.117  50.974  -1.215  1.00  0.00      RA0  H
ATOM    285  CA  GLN A  33      35.849  49.061  -0.607  1.00  0.00      RA0  C
ATOM    286  CB  GLN A  33      34.516  48.404  -0.968  1.00  0.00      RA0  C
ATOM    287  CG  GLN A  33      34.239  48.225  -2.458  1.00  0.00      RA0  C
ATOM    288  CD  GLN A  33      33.002  47.366  -2.590  1.00  0.00      RA0  C
ATOM    289  OE1 GLN A  33      31.994  47.599  -1.933  1.00  0.00      RA0  O
ATOM    290  NE2 GLN A  33      33.146  46.341  -3.449  1.00  0.00      RA0  N
ATOM    291 HE21 GLN A  33      33.997  46.200  -3.956  1.00  0.00      RA0  H
ATOM    292 HE22 GLN A  33      32.405  45.686  -3.606  1.00  0.00      RA0  H
ATOM    293  C   GLN A  33      37.031  48.413  -1.333  1.00  0.00      RA0  C
ATOM    294  O   GLN A  33      37.523  47.372  -0.893  1.00  0.00      RA0  O
ATOM    295  N   ILE A  34      37.509  49.068  -2.395  1.00  0.00      RA0  N
ATOM    296  H   ILE A  34      37.150  49.975  -2.603  1.00  0.00      RA0  H
ATOM    297  CA  ILE A  34      38.654  48.569  -3.148  1.00  0.00      RA0  C
ATOM    298  CB  ILE A  34      38.803  49.357  -4.449  1.00  0.00      RA0  C
ATOM    299  CG2 ILE A  34      39.997  48.867  -5.268  1.00  0.00      RA0  C
ATOM    300  CG1 ILE A  34      37.504  49.291  -5.256  1.00  0.00      RA0  C
ATOM    301  CD1 ILE A  34      37.158  47.865  -5.694  1.00  0.00      RA0  C
ATOM    302  C   ILE A  34      39.923  48.647  -2.283  1.00  0.00      RA0  C
ATOM    303  O   ILE A  34      40.670  47.668  -2.171  1.00  0.00      RA0  O
ATOM    304  N   ASP A  35      40.147  49.782  -1.638  1.00  0.00      RA0  N
ATOM    305  H   ASP A  35      39.510  50.552  -1.686  1.00  0.00      RA0  H
ATOM    306  CA  ASP A  35      41.325  49.899  -0.740  1.00  0.00      RA0  C
ATOM    307  CB  ASP A  35      41.682  51.327  -0.322  1.00  0.00      RA0  C
ATOM    308  CG  ASP A  35      41.143  51.636   1.055  1.00  0.00      RA0  C
ATOM    309  OD1 ASP A  35      41.759  51.241   2.031  1.00  0.00      RA0  O
ATOM    310  OD2 ASP A  35      40.123  52.303   1.180  1.00  0.00      RA0  O
ATOM    311  C   ASP A  35      41.294  48.934   0.434  1.00  0.00      RA0  C
ATOM    312  O   ASP A  35      42.322  48.467   0.867  1.00  0.00      RA0  O
ATOM    313  N   GLU A  36      40.101  48.658   0.971  1.00  0.00      RA0  N
ATOM    314  H   GLU A  36      39.309  49.167   0.627  1.00  0.00      RA0  H
ATOM    315  CA  GLU A  36      39.930  47.753   2.067  1.00  0.00      RA0  C
ATOM    316  CB  GLU A  36      38.458  47.854   2.501  1.00  0.00      RA0  C
ATOM    317  CG  GLU A  36      38.284  48.979   3.520  1.00  0.00      RA0  C
ATOM    318  CD  GLU A  36      36.952  49.716   3.476  1.00  0.00      RA0  C
ATOM    319  OE1 GLU A  36      35.910  49.079   3.610  1.00  0.00      RA0  O
ATOM    320  OE2 GLU A  36      36.967  50.949   3.360  1.00  0.00      RA0  O
ATOM    321  C   GLU A  36      40.307  46.333   1.615  1.00  0.00      RA0  C
ATOM    322  O   GLU A  36      41.005  45.602   2.312  1.00  0.00      RA0  O
ATOM    323  N   HIS A  37      39.879  45.973   0.420  1.00  0.00      RA0  N
ATOM    324  H   HIS A  37      39.311  46.614  -0.101  1.00  0.00      RA0  H
ATOM    325  CA  HIS A  37      40.215  44.681  -0.162  1.00  0.00      RA0  C
ATOM    326  CB  HIS A  37      39.545  44.557  -1.529  1.00  0.00      RA0  C
ATOM    327  CG  HIS A  37      39.745  43.173  -2.091  1.00  0.00      RA0  C
ATOM    328  ND1 HIS A  37      38.758  42.264  -2.166  1.00  0.00      RA0  N
ATOM    329  HD1 HIS A  37      37.826  42.388  -1.870  1.00  0.00      RA0  H
ATOM    330  CD2 HIS A  37      40.915  42.617  -2.614  1.00  0.00      RA0  C
ATOM    331  NE2 HIS A  37      40.622  41.358  -3.003  1.00  0.00      RA0  N
ATOM    332  CE1 HIS A  37      39.299  41.140  -2.734  1.00  0.00      RA0  C
ATOM    333  C   HIS A  37      41.729  44.562  -0.269  1.00  0.00      RA0  C
ATOM    334  O   HIS A  37      42.311  43.566   0.198  1.00  0.00      RA0  O
ATOM    335  N   HIS A  38      42.358  45.585  -0.838  1.00  0.00      RA0  N
ATOM    336  H   HIS A  38      41.834  46.386  -1.138  1.00  0.00      RA0  H
ATOM    337  CA  HIS A  38      43.808  45.520  -1.079  1.00  0.00      RA0  C
ATOM    338  CB  HIS A  38      44.279  46.652  -1.987  1.00  0.00      RA0  C
ATOM    339  CG  HIS A  38      43.777  46.447  -3.394  1.00  0.00      RA0  C
ATOM    340  ND1 HIS A  38      43.807  45.271  -4.051  1.00  0.00      RA0  N
ATOM    341  HD1 HIS A  38      44.131  44.406  -3.718  1.00  0.00      RA0  H
ATOM    342  CD2 HIS A  38      43.235  47.420  -4.236  1.00  0.00      RA0  C
ATOM    343  NE2 HIS A  38      42.938  46.819  -5.412  1.00  0.00      RA0  N
ATOM    344  CE1 HIS A  38      43.290  45.498  -5.300  1.00  0.00      RA0  C
ATOM    345  C   HIS A  38      44.615  45.560   0.230  1.00  0.00      RA0  C
ATOM    346  O   HIS A  38      45.719  44.999   0.309  1.00  0.00      RA0  O
ATOM    347  N   ALA A  39      44.057  46.171   1.266  1.00  0.00      RA0  N
ATOM    348  H   ALA A  39      43.198  46.675   1.148  1.00  0.00      RA0  H
ATOM    349  CA  ALA A  39      44.681  46.177   2.596  1.00  0.00      RA0  C
ATOM    350  CB  ALA A  39      43.873  47.029   3.577  1.00  0.00      RA0  C
ATOM    351  C   ALA A  39      44.804  44.774   3.160  1.00  0.00      RA0  C
ATOM    352  O   ALA A  39      45.803  44.428   3.774  1.00  0.00      RA0  O
ATOM    353  N   VAL A  40      43.775  43.962   2.980  1.00  0.00      RA0  N
ATOM    354  H   VAL A  40      42.982  44.275   2.452  1.00  0.00      RA0  H
ATOM    355  CA  VAL A  40      43.819  42.610   3.499  1.00  0.00      RA0  C
ATOM    356  CB  VAL A  40      42.426  41.994   3.511  1.00  0.00      RA0  C
ATOM    357  CG1 VAL A  40      42.463  40.539   3.975  1.00  0.00      RA0  C
ATOM    358  CG2 VAL A  40      41.500  42.846   4.380  1.00  0.00      RA0  C
ATOM    359  C   VAL A  40      44.815  41.795   2.686  1.00  0.00      RA0  C
ATOM    360  O   VAL A  40      45.540  40.958   3.235  1.00  0.00      RA0  O
ATOM    361  N   ARG A  41      44.833  42.021   1.384  1.00  0.00      RA0  N
ATOM    362  H   ARG A  41      44.207  42.699   0.994  1.00  0.00      RA0  H
ATOM    363  CA  ARG A  41      45.711  41.256   0.514  1.00  0.00      RA0  C
ATOM    364  CB  ARG A  41      45.377  41.519  -0.955  1.00  0.00      RA0  C
ATOM    365  CG  ARG A  41      44.045  40.937  -1.429  1.00  0.00      RA0  C
ATOM    366  CD  ARG A  41      44.037  39.408  -1.500  1.00  0.00      RA0  C
ATOM    367  NE  ARG A  41      42.758  38.929  -2.023  1.00  0.00      RA0  N
ATOM    368  HE  ARG A  41      42.385  39.379  -2.852  1.00  0.00      RA0  H
ATOM    369  CZ  ARG A  41      42.104  37.923  -1.373  1.00  0.00      RA0  C
ATOM    370  NH1 ARG A  41      42.684  37.308  -0.329  1.00  0.00      RA0  N
ATOM    371 HH11 ARG A  41      42.201  36.625   0.231  1.00  0.00      RA0  H
ATOM    372 HH12 ARG A  41      43.646  37.465  -0.050  1.00  0.00      RA0  H
ATOM    373  NH2 ARG A  41      40.874  37.559  -1.783  1.00  0.00      RA0  N
ATOM    374 HH21 ARG A  41      40.292  36.885  -1.312  1.00  0.00      RA0  H
ATOM    375 HH22 ARG A  41      40.512  37.976  -2.633  1.00  0.00      RA0  H
ATOM    376  C   ARG A  41      47.191  41.564   0.743  1.00  0.00      RA0  C
ATOM    377  O   ARG A  41      48.022  40.713   0.488  1.00  0.00      RA0  O
ATOM    378  N   THR A  42      47.504  42.765   1.203  1.00  0.00      RA0  N
ATOM    379  H   THR A  42      46.801  43.438   1.430  1.00  0.00      RA0  H
ATOM    380  CA  THR A  42      48.920  43.214   1.247  1.00  0.00      RA0  C
ATOM    381  CB  THR A  42      49.234  44.243   0.153  1.00  0.00      RA0  C
ATOM    382  OG1 THR A  42      48.282  45.306   0.142  1.00  0.00      RA0  O
ATOM    383  HG1 THR A  42      47.443  44.917  -0.066  1.00  0.00      RA0  H
ATOM    384  CG2 THR A  42      49.295  43.587  -1.228  1.00  0.00      RA0  C
ATOM    385  C   THR A  42      49.447  43.592   2.627  1.00  0.00      RA0  C
ATOM    386  O   THR A  42      50.678  43.744   2.797  1.00  0.00      RA0  O
ATOM    387  N   ASP A  43      48.563  43.801   3.601  1.00  0.00      RA0  N
ATOM    388  H   ASP A  43      47.579  43.653   3.493  1.00  0.00      RA0  H
ATOM    389  CA  ASP A  43      49.004  44.310   4.898  1.00  0.00      RA0  C
ATOM    390  CB  ASP A  43      49.095  45.840   4.903  1.00  0.00      RA0  C
ATOM    391  CG  ASP A  43      49.622  46.323   6.244  1.00  0.00      RA0  C
ATOM    392  OD1 ASP A  43      50.084  45.516   7.044  1.00  0.00      RA0  O
ATOM    393  OD2 ASP A  43      49.536  47.510   6.534  1.00  0.00      RA0  O
ATOM    394  C   ASP A  43      48.089  43.764   6.004  1.00  0.00      RA0  C
ATOM    395  O   ASP A  43      48.233  42.591   6.395  1.00  0.00      RA0  O
ATOM    396  N   ALA A  44      47.140  44.565   6.489  1.00  0.00      RA0  N
ATOM    397  H   ALA A  44      46.987  45.497   6.156  1.00  0.00      RA0  H
ATOM    398  CA  ALA A  44      46.194  44.086   7.503  1.00  0.00      RA0  C
ATOM    399  CB  ALA A  44      46.794  44.191   8.904  1.00  0.00      RA0  C
ATOM    400  C   ALA A  44      44.907  44.912   7.458  1.00  0.00      RA0  C
ATOM    401  O   ALA A  44      44.949  46.151   7.470  1.00  0.00      RA0  O
ATOM    402  N   GLY A  45      43.784  44.199   7.443  1.00  0.00      RA0  N
ATOM    403  H   GLY A  45      43.811  43.197   7.426  1.00  0.00      RA0  H
ATOM    404  CA  GLY A  45      42.471  44.813   7.598  1.00  0.00      RA0  C
ATOM    405  C   GLY A  45      41.689  44.078   8.662  1.00  0.00      RA0  C
ATOM    406  O   GLY A  45      42.001  42.941   8.989  1.00  0.00      RA0  O
ATOM    407  N   MSE A  46      40.634  44.695   9.171  1.00  0.00      RA0  N
ATOM    408  H   MSE A  46      40.383  45.620   8.873  1.00  0.00      RA0  H
ATOM    409  CA  MSE A  46      39.783  44.020  10.113  1.00  0.00      RA0  C
ATOM    410  CB  MSE A  46      40.166  44.380  11.546  1.00  0.00      RA0  C
ATOM    411  CG  MSE A  46      39.996  45.870  11.819  1.00  0.00      RA0  C
ATOM    412  SE  MSE A  46      40.450  46.306  13.497  1.00  0.00      RA0  S
ATOM    413  CE  MSE A  46      40.461  48.083  13.253  1.00  0.00      RA0  C
ATOM    414  C   MSE A  46      38.309  44.298   9.904  1.00  0.00      RA0  C
ATOM    415  O   MSE A  46      37.922  45.360   9.435  1.00  0.00      RA0  O
ATOM    416  N   PHE A  47      37.522  43.309  10.307  1.00  0.00      RA0  N
ATOM    417  H   PHE A  47      37.929  42.540  10.803  1.00  0.00      RA0  H
ATOM    418  CA  PHE A  47      36.079  43.300  10.121  1.00  0.00      RA0  C
ATOM    419  CB  PHE A  47      35.639  42.152   9.209  1.00  0.00      RA0  C
ATOM    420  CG  PHE A  47      36.371  42.150   7.890  1.00  0.00      RA0  C
ATOM    421  CD1 PHE A  47      37.565  41.450   7.756  1.00  0.00      RA0  C
ATOM    422  CD2 PHE A  47      35.837  42.829   6.803  1.00  0.00      RA0  C
ATOM    423  CE1 PHE A  47      38.221  41.420   6.532  1.00  0.00      RA0  C
ATOM    424  CE2 PHE A  47      36.490  42.795   5.578  1.00  0.00      RA0  C
ATOM    425  CZ  PHE A  47      37.678  42.089   5.443  1.00  0.00      RA0  C
ATOM    426  C   PHE A  47      35.406  43.063  11.465  1.00  0.00      RA0  C
ATOM    427  O   PHE A  47      35.855  42.232  12.288  1.00  0.00      RA0  O
ATOM    428  N   ASP A  48      34.328  43.799  11.710  1.00  0.00      RA0  N
ATOM    429  H   ASP A  48      33.951  44.388  10.999  1.00  0.00      RA0  H
ATOM    430  CA  ASP A  48      33.477  43.515  12.842  1.00  0.00      RA0  C
ATOM    431  CB  ASP A  48      32.502  44.627  13.193  1.00  0.00      RA0  C
ATOM    432  CG  ASP A  48      31.657  44.041  14.301  1.00  0.00      RA0  C
ATOM    433  OD1 ASP A  48      32.242  43.438  15.182  1.00  0.00      RA0  O
ATOM    434  OD2 ASP A  48      30.433  44.121  14.277  1.00  0.00      RA0  O
ATOM    435  C   ASP A  48      32.610  42.324  12.472  1.00  0.00      RA0  C
ATOM    436  O   ASP A  48      31.790  42.437  11.560  1.00  0.00      RA0  O
ATOM    437  N   VAL A  49      32.811  41.207  13.143  1.00  0.00      RA0  N
ATOM    438  H   VAL A  49      33.380  41.265  13.969  1.00  0.00      RA0  H
ATOM    439  CA  VAL A  49      31.989  40.024  12.914  1.00  0.00      RA0  C
ATOM    440  CB  VAL A  49      32.839  38.860  12.406  1.00  0.00      RA0  C
ATOM    441  CG1 VAL A  49      33.165  39.072  10.930  1.00  0.00      RA0  C
ATOM    442  CG2 VAL A  49      34.110  38.677  13.233  1.00  0.00      RA0  C
ATOM    443  C   VAL A  49      31.198  39.673  14.179  1.00  0.00      RA0  C
ATOM    444  O   VAL A  49      30.904  38.514  14.425  1.00  0.00      RA0  O
ATOM    445  N   SER A  50      30.753  40.704  14.897  1.00  0.00      RA0  N
ATOM    446  H   SER A  50      31.007  41.652  14.671  1.00  0.00      RA0  H
ATOM    447  CA  SER A  50      29.992  40.524  16.126  1.00  0.00      RA0  C
ATOM    448  CB  SER A  50      30.058  41.782  16.986  1.00  0.00      RA0  C
ATOM    449  OG  SER A  50      31.418  41.999  17.373  1.00  0.00      RA0  O
ATOM    450  HG  SER A  50      31.788  42.544  16.679  1.00  0.00      RA0  H
ATOM    451  C   SER A  50      28.561  40.100  15.828  1.00  0.00      RA0  C
ATOM    452  O   SER A  50      27.840  39.673  16.732  1.00  0.00      RA0  O
ATOM    453  N   HIS A  51      28.182  40.234  14.568  1.00  0.00      RA0  N
ATOM    454  H   HIS A  51      28.822  40.659  13.931  1.00  0.00      RA0  H
ATOM    455  CA  HIS A  51      26.905  39.713  14.046  1.00  0.00      RA0  C
ATOM    456  CB  HIS A  51      26.581  40.325  12.679  1.00  0.00      RA0  C
ATOM    457  CG  HIS A  51      27.327  39.607  11.580  1.00  0.00      RA0  C
ATOM    458  ND1 HIS A  51      26.724  38.788  10.701  1.00  0.00      RA0  N
ATOM    459  HD1 HIS A  51      25.762  38.610  10.660  1.00  0.00      RA0  H
ATOM    460  CD2 HIS A  51      28.693  39.654  11.289  1.00  0.00      RA0  C
ATOM    461  NE2 HIS A  51      28.906  38.845  10.221  1.00  0.00      RA0  N
ATOM    462  CE1 HIS A  51      27.696  38.313   9.859  1.00  0.00      RA0  C
ATOM    463  C   HIS A  51      26.854  38.188  14.001  1.00  0.00      RA0  C
ATOM    464  O   HIS A  51      25.781  37.616  13.793  1.00  0.00      RA0  O
ATOM    465  N   MSE A  52      27.981  37.529  14.208  1.00  0.00      RA0  N
ATOM    466  H   MSE A  52      28.813  37.987  14.526  1.00  0.00      RA0  H
ATOM    467  CA  MSE A  52      27.973  36.092  14.266  1.00  0.00      RA0  C
ATOM    468  CB  MSE A  52      29.263  35.503  13.693  1.00  0.00      RA0  C
ATOM    469  CG  MSE A  52      29.507  35.941  12.249  1.00  0.00      RA0  C
ATOM    470  SE  MSE A  52      30.952  35.172  11.502  1.00  0.00      RA0  S
ATOM    471  CE  MSE A  52      30.298  33.500  11.367  1.00  0.00      RA0  C
ATOM    472  C   MSE A  52      27.752  35.628  15.676  1.00  0.00      RA0  C
ATOM    473  O   MSE A  52      28.115  36.314  16.642  1.00  0.00      RA0  O
ATOM    474  N   THR A  53      27.146  34.449  15.781  1.00  0.00      RA0  N
ATOM    475  H   THR A  53      26.971  33.886  14.996  1.00  0.00      RA0  H
ATOM    476  CA  THR A  53      26.714  33.896  17.062  1.00  0.00      RA0  C
ATOM    477  CB  THR A  53      25.290  33.441  16.821  1.00  0.00      RA0  C
ATOM    478  OG1 THR A  53      24.511  34.600  16.482  1.00  0.00      RA0  O
ATOM    479  HG1 THR A  53      24.965  35.014  15.753  1.00  0.00      RA0  H
ATOM    480  CG2 THR A  53      24.698  32.672  18.000  1.00  0.00      RA0  C
ATOM    481  C   THR A  53      27.675  32.794  17.498  1.00  0.00      RA0  C
ATOM    482  O   THR A  53      27.947  31.852  16.754  1.00  0.00      RA0  O
ATOM    483  N   ILE A  54      28.219  32.942  18.699  1.00  0.00      RA0  N
ATOM    484  H   ILE A  54      27.928  33.701  19.283  1.00  0.00      RA0  H
ATOM    485  CA  ILE A  54      29.060  31.923  19.308  1.00  0.00      RA0  C
ATOM    486  CB  ILE A  54      30.195  32.599  20.071  1.00  0.00      RA0  C
ATOM    487  CG2 ILE A  54      31.088  31.575  20.767  1.00  0.00      RA0  C
ATOM    488  CG1 ILE A  54      30.978  33.521  19.137  1.00  0.00      RA0  C
ATOM    489  CD1 ILE A  54      32.050  34.324  19.873  1.00  0.00      RA0  C
ATOM    490  C   ILE A  54      28.161  31.103  20.242  1.00  0.00      RA0  C
ATOM    491  O   ILE A  54      27.425  31.665  21.073  1.00  0.00      RA0  O
ATOM    492  N   VAL A  55      28.184  29.787  20.052  1.00  0.00      RA0  N
ATOM    493  H   VAL A  55      28.853  29.374  19.434  1.00  0.00      RA0  H
ATOM    494  CA  VAL A  55      27.349  28.884  20.811  1.00  0.00      RA0  C
ATOM    495  CB  VAL A  55      26.453  28.087  19.863  1.00  0.00      RA0  C
ATOM    496  CG1 VAL A  55      25.564  27.118  20.639  1.00  0.00      RA0  C
ATOM    497  CG2 VAL A  55      25.652  29.007  18.943  1.00  0.00      RA0  C
ATOM    498  C   VAL A  55      28.281  27.951  21.538  1.00  0.00      RA0  C
ATOM    499  O   VAL A  55      29.040  27.205  20.907  1.00  0.00      RA0  O
ATOM    500  N   ASP A  56      28.211  27.986  22.860  1.00  0.00      RA0  N
ATOM    501  H   ASP A  56      27.577  28.598  23.319  1.00  0.00      RA0  H
ATOM    502  CA  ASP A  56      28.956  27.048  23.671  1.00  0.00      RA0  C
ATOM    503  CB  ASP A  56      29.439  27.724  24.975  1.00  0.00      RA0  C
ATOM    504  CG  ASP A  56      30.529  28.781  24.775  1.00  0.00      RA0  C
ATOM    505  OD1 ASP A  56      30.969  29.000  23.656  1.00  0.00      RA0  O
ATOM    506  OD2 ASP A  56      30.976  29.400  25.745  1.00  0.00      RA0  O
ATOM    507  C   ASP A  56      28.116  25.828  24.017  1.00  0.00      RA0  C
ATOM    508  O   ASP A  56      26.960  25.950  24.410  1.00  0.00      RA0  O
ATOM    509  N   LEU A  57      28.729  24.659  23.855  1.00  0.00      RA0  N
ATOM    510  H   LEU A  57      29.703  24.643  23.624  1.00  0.00      RA0  H
ATOM    511  CA  LEU A  57      28.103  23.379  24.134  1.00  0.00      RA0  C
ATOM    512  CB  LEU A  57      28.128  22.490  22.895  1.00  0.00      RA0  C
ATOM    513  CG  LEU A  57      27.406  23.063  21.679  1.00  0.00      RA0  C
ATOM    514  CD1 LEU A  57      27.516  22.109  20.493  1.00  0.00      RA0  C
ATOM    515  CD2 LEU A  57      25.950  23.413  21.978  1.00  0.00      RA0  C
ATOM    516  C   LEU A  57      28.813  22.653  25.271  1.00  0.00      RA0  C
ATOM    517  O   LEU A  57      30.009  22.434  25.190  1.00  0.00      RA0  O
ATOM    518  N   ARG A  58      28.069  22.237  26.300  1.00  0.00      RA0  N
ATOM    519  H   ARG A  58      27.080  22.404  26.318  1.00  0.00      RA0  H
ATOM    520  CA  ARG A  58      28.656  21.606  27.470  1.00  0.00      RA0  C
ATOM    521  CB  ARG A  58      28.560  22.588  28.608  1.00  0.00      RA0  C
ATOM    522  CG  ARG A  58      29.772  23.498  28.757  1.00  0.00      RA0  C
ATOM    523  CD  ARG A  58      30.072  23.627  30.248  1.00  0.00      RA0  C
ATOM    524  NE  ARG A  58      30.210  22.291  30.827  1.00  0.00      RA0  N
ATOM    525  HE  ARG A  58      31.024  21.745  30.571  1.00  0.00      RA0  H
ATOM    526  CZ  ARG A  58      29.204  21.750  31.581  1.00  0.00      RA0  C
ATOM    527  NH1 ARG A  58      28.086  22.473  31.815  1.00  0.00      RA0  N
ATOM    528 HH11 ARG A  58      27.259  22.160  32.297  1.00  0.00      RA0  H
ATOM    529 HH12 ARG A  58      27.928  23.405  31.443  1.00  0.00      RA0  H
ATOM    530  NH2 ARG A  58      29.339  20.486  32.028  1.00  0.00      RA0  N
ATOM    531 HH21 ARG A  58      28.668  20.019  32.603  1.00  0.00      RA0  H
ATOM    532 HH22 ARG A  58      30.163  19.953  31.747  1.00  0.00      RA0  H
ATOM    533  C   ARG A  58      27.929  20.296  27.806  1.00  0.00      RA0  C
ATOM    534  O   ARG A  58      26.718  20.205  27.682  1.00  0.00      RA0  O
ATOM    535  N   GLY A  59      28.672  19.309  28.271  1.00  0.00      RA0  N
ATOM    536  H   GLY A  59      29.659  19.431  28.420  1.00  0.00      RA0  H
ATOM    537  CA  GLY A  59      28.104  18.014  28.623  1.00  0.00      RA0  C
ATOM    538  C   GLY A  59      29.040  16.897  28.203  1.00  0.00      RA0  C
ATOM    539  O   GLY A  59      29.740  17.010  27.195  1.00  0.00      RA0  O
ATOM    540  N   SER A  60      29.039  15.806  28.966  1.00  0.00      RA0  N
ATOM    541  H   SER A  60      28.421  15.750  29.750  1.00  0.00      RA0  H
ATOM    542  CA  SER A  60      29.957  14.700  28.725  1.00  0.00      RA0  C
ATOM    543  CB  SER A  60      29.777  13.843  29.956  1.00  0.00      RA0  C
ATOM    544  OG  SER A  60      29.410  14.773  30.987  1.00  0.00      RA0  O
ATOM    545  HG  SER A  60      30.096  15.439  30.997  1.00  0.00      RA0  H
ATOM    546  C   SER A  60      29.752  14.043  27.361  1.00  0.00      RA0  C
ATOM    547  O   SER A  60      30.701  13.465  26.814  1.00  0.00      RA0  O
ATOM    548  N   ARG A  61      28.539  14.152  26.803  1.00  0.00      RA0  N
ATOM    549  H   ARG A  61      27.846  14.723  27.240  1.00  0.00      RA0  H
ATOM    550  CA  ARG A  61      28.235  13.580  25.491  1.00  0.00      RA0  C
ATOM    551  CB  ARG A  61      26.830  12.991  25.543  1.00  0.00      RA0  C
ATOM    552  CG  ARG A  61      26.640  12.139  26.802  1.00  0.00      RA0  C
ATOM    553  CD  ARG A  61      25.264  11.480  26.861  1.00  0.00      RA0  C
ATOM    554  NE  ARG A  61      25.061  10.706  25.644  1.00  0.00      RA0  N
ATOM    555  HE  ARG A  61      25.886  10.391  25.151  1.00  0.00      RA0  H
ATOM    556  CZ  ARG A  61      23.825  10.517  25.113  1.00  0.00      RA0  C
ATOM    557  NH1 ARG A  61      22.738  10.931  25.804  1.00  0.00      RA0  N
ATOM    558 HH11 ARG A  61      21.793  10.908  25.444  1.00  0.00      RA0  H
ATOM    559 HH12 ARG A  61      22.832  11.318  26.724  1.00  0.00      RA0  H
ATOM    560  NH2 ARG A  61      23.735   9.934  23.902  1.00  0.00      RA0  N
ATOM    561 HH21 ARG A  61      22.886   9.709  23.426  1.00  0.00      RA0  H
ATOM    562 HH22 ARG A  61      24.591   9.704  23.393  1.00  0.00      RA0  H
ATOM    563  C   ARG A  61      28.377  14.586  24.343  1.00  0.00      RA0  C
ATOM    564  O   ARG A  61      27.883  14.349  23.255  1.00  0.00      RA0  O
ATOM    565  N   THR A  62      29.068  15.696  24.556  1.00  0.00      RA0  N
ATOM    566  H   THR A  62      29.506  15.911  25.432  1.00  0.00      RA0  H
ATOM    567  CA  THR A  62      29.125  16.716  23.498  1.00  0.00      RA0  C
ATOM    568  CB  THR A  62      29.751  17.999  24.035  1.00  0.00      RA0  C
ATOM    569  OG1 THR A  62      29.004  18.440  25.169  1.00  0.00      RA0  O
ATOM    570  HG1 THR A  62      29.540  18.236  25.929  1.00  0.00      RA0  H
ATOM    571  CG2 THR A  62      29.772  19.099  22.977  1.00  0.00      RA0  C
ATOM    572  C   THR A  62      29.753  16.227  22.195  1.00  0.00      RA0  C
ATOM    573  O   THR A  62      29.208  16.500  21.115  1.00  0.00      RA0  O
ATOM    574  N   ARG A  63      30.862  15.494  22.279  1.00  0.00      RA0  N
ATOM    575  H   ARG A  63      31.248  15.288  23.179  1.00  0.00      RA0  H
ATOM    576  CA  ARG A  63      31.512  14.989  21.056  1.00  0.00      RA0  C
ATOM    577  CB  ARG A  63      32.853  14.315  21.350  1.00  0.00      RA0  C
ATOM    578  CG  ARG A  63      33.624  14.108  20.044  1.00  0.00      RA0  C
ATOM    579  CD  ARG A  63      34.917  13.304  20.173  1.00  0.00      RA0  C
ATOM    580  NE  ARG A  63      35.860  13.914  21.105  1.00  0.00      RA0  N
ATOM    581  HE  ARG A  63      35.764  13.769  22.106  1.00  0.00      RA0  H
ATOM    582  CZ  ARG A  63      36.927  14.643  20.670  1.00  0.00      RA0  C
ATOM    583  NH1 ARG A  63      37.055  14.966  19.369  1.00  0.00      RA0  N
ATOM    584 HH11 ARG A  63      37.866  15.466  19.045  1.00  0.00      RA0  H
ATOM    585 HH12 ARG A  63      36.369  14.752  18.667  1.00  0.00      RA0  H
ATOM    586  NH2 ARG A  63      37.852  15.031  21.562  1.00  0.00      RA0  N
ATOM    587 HH21 ARG A  63      38.688  15.529  21.336  1.00  0.00      RA0  H
ATOM    588 HH22 ARG A  63      37.675  14.803  22.540  1.00  0.00      RA0  H
ATOM    589  C   ARG A  63      30.575  14.030  20.331  1.00  0.00      RA0  C
ATOM    590  O   ARG A  63      30.398  14.108  19.117  1.00  0.00      RA0  O
ATOM    591  N   GLU A  64      29.966  13.136  21.094  1.00  0.00      RA0  N
ATOM    592  H   GLU A  64      30.095  13.168  22.083  1.00  0.00      RA0  H
ATOM    593  CA  GLU A  64      29.007  12.179  20.558  1.00  0.00      RA0  C
ATOM    594  CB  GLU A  64      28.368  11.350  21.675  1.00  0.00      RA0  C
ATOM    595  CG  GLU A  64      27.356  10.337  21.129  1.00  0.00      RA0  C
ATOM    596  CD  GLU A  64      26.442   9.865  22.242  1.00  0.00      RA0  C
ATOM    597  OE1 GLU A  64      26.635  10.266  23.381  1.00  0.00      RA0  O
ATOM    598  OE2 GLU A  64      25.500   9.124  21.976  1.00  0.00      RA0  O
ATOM    599  C   GLU A  64      27.896  12.887  19.786  1.00  0.00      RA0  C
ATOM    600  O   GLU A  64      27.583  12.517  18.641  1.00  0.00      RA0  O
ATOM    601  N   PHE A  65      27.315  13.903  20.412  1.00  0.00      RA0  N
ATOM    602  H   PHE A  65      27.592  14.105  21.353  1.00  0.00      RA0  H
ATOM    603  CA  PHE A  65      26.271  14.717  19.787  1.00  0.00      RA0  C
ATOM    604  CB  PHE A  65      25.862  15.845  20.739  1.00  0.00      RA0  C
ATOM    605  CG  PHE A  65      24.977  16.851  20.040  1.00  0.00      RA0  C
ATOM    606  CD1 PHE A  65      23.863  16.437  19.319  1.00  0.00      RA0  C
ATOM    607  CD2 PHE A  65      25.288  18.204  20.119  1.00  0.00      RA0  C
ATOM    608  CE1 PHE A  65      23.078  17.373  18.658  1.00  0.00      RA0  C
ATOM    609  CE2 PHE A  65      24.498  19.140  19.464  1.00  0.00      RA0  C
ATOM    610  CZ  PHE A  65      23.397  18.724  18.726  1.00  0.00      RA0  C
ATOM    611  C   PHE A  65      26.731  15.273  18.458  1.00  0.00      RA0  C
ATOM    612  O   PHE A  65      26.046  15.148  17.451  1.00  0.00      RA0  O
ATOM    613  N   LEU A  66      27.892  15.922  18.460  1.00  0.00      RA0  N
ATOM    614  H   LEU A  66      28.440  15.950  19.300  1.00  0.00      RA0  H
ATOM    615  CA  LEU A  66      28.377  16.573  17.243  1.00  0.00      RA0  C
ATOM    616  CB  LEU A  66      29.517  17.529  17.567  1.00  0.00      RA0  C
ATOM    617  CG  LEU A  66      29.019  18.731  18.363  1.00  0.00      RA0  C
ATOM    618  CD1 LEU A  66      30.168  19.640  18.788  1.00  0.00      RA0  C
ATOM    619  CD2 LEU A  66      27.941  19.499  17.597  1.00  0.00      RA0  C
ATOM    620  C   LEU A  66      28.764  15.604  16.132  1.00  0.00      RA0  C
ATOM    621  O   LEU A  66      28.697  15.968  14.960  1.00  0.00      RA0  O
ATOM    622  N   ARG A  67      29.192  14.397  16.484  1.00  0.00      RA0  N
ATOM    623  H   ARG A  67      29.253  14.163  17.457  1.00  0.00      RA0  H
ATOM    624  CA  ARG A  67      29.454  13.340  15.473  1.00  0.00      RA0  C
ATOM    625  CB  ARG A  67      30.067  12.063  16.057  1.00  0.00      RA0  C
ATOM    626  CG  ARG A  67      31.423  12.183  16.747  1.00  0.00      RA0  C
ATOM    627  CD  ARG A  67      32.075  10.810  16.951  1.00  0.00      RA0  C
ATOM    628  NE  ARG A  67      32.596  10.285  15.687  1.00  0.00      RA0  N
ATOM    629  HE  ARG A  67      33.050  10.949  15.070  1.00  0.00      RA0  H
ATOM    630  CZ  ARG A  67      32.536   8.961  15.356  1.00  0.00      RA0  C
ATOM    631  NH1 ARG A  67      31.862   8.091  16.144  1.00  0.00      RA0  N
ATOM    632 HH11 ARG A  67      31.790   7.111  15.926  1.00  0.00      RA0  H
ATOM    633 HH12 ARG A  67      31.397   8.400  16.978  1.00  0.00      RA0  H
ATOM    634  NH2 ARG A  67      33.153   8.547  14.231  1.00  0.00      RA0  N
ATOM    635 HH21 ARG A  67      33.161   7.595  13.908  1.00  0.00      RA0  H
ATOM    636 HH22 ARG A  67      33.640   9.228  13.657  1.00  0.00      RA0  H
ATOM    637  C   ARG A  67      28.188  12.911  14.731  1.00  0.00      RA0  C
ATOM    638  O   ARG A  67      28.254  12.355  13.637  1.00  0.00      RA0  O
ATOM    639  N   TYR A  68      27.042  13.117  15.373  1.00  0.00      RA0  N
ATOM    640  H   TYR A  68      27.043  13.518  16.290  1.00  0.00      RA0  H
ATOM    641  CA  TYR A  68      25.729  12.846  14.764  1.00  0.00      RA0  C
ATOM    642  CB  TYR A  68      24.784  12.375  15.870  1.00  0.00      RA0  C
ATOM    643  CG  TYR A  68      23.391  12.180  15.331  1.00  0.00      RA0  C
ATOM    644  CD1 TYR A  68      23.164  11.277  14.300  1.00  0.00      RA0  C
ATOM    645  CE1 TYR A  68      21.877  11.097  13.812  1.00  0.00      RA0  C
ATOM    646  CD2 TYR A  68      22.335  12.903  15.874  1.00  0.00      RA0  C
ATOM    647  CE2 TYR A  68      21.047  12.717  15.389  1.00  0.00      RA0  C
ATOM    648  CZ  TYR A  68      20.820  11.812  14.358  1.00  0.00      RA0  C
ATOM    649  OH  TYR A  68      19.543  11.627  13.871  1.00  0.00      RA0  O
ATOM    650  HH  TYR A  68      19.580  10.889  13.269  1.00  0.00      RA0  H
ATOM    651  C   TYR A  68      25.182  14.082  14.049  1.00  0.00      RA0  C
ATOM    652  O   TYR A  68      24.587  14.004  12.970  1.00  0.00      RA0  O
ATOM    653  N   LEU A  69      25.409  15.257  14.618  1.00  0.00      RA0  N
ATOM    654  H   LEU A  69      25.886  15.288  15.496  1.00  0.00      RA0  H
ATOM    655  CA  LEU A  69      24.885  16.493  14.010  1.00  0.00      RA0  C
ATOM    656  CB  LEU A  69      24.988  17.622  15.037  1.00  0.00      RA0  C
ATOM    657  CG  LEU A  69      24.235  18.891  14.637  1.00  0.00      RA0  C
ATOM    658  CD1 LEU A  69      22.723  18.680  14.680  1.00  0.00      RA0  C
ATOM    659  CD2 LEU A  69      24.665  20.100  15.467  1.00  0.00      RA0  C
ATOM    660  C   LEU A  69      25.563  16.920  12.701  1.00  0.00      RA0  C
ATOM    661  O   LEU A  69      24.902  17.411  11.761  1.00  0.00      RA0  O
ATOM    662  N   LEU A  70      26.889  16.776  12.653  1.00  0.00      RA0  N
ATOM    663  H   LEU A  70      27.368  16.244  13.354  1.00  0.00      RA0  H
ATOM    664  CA  LEU A  70      27.696  17.335  11.584  1.00  0.00      RA0  C
ATOM    665  CB  LEU A  70      28.893  18.084  12.170  1.00  0.00      RA0  C
ATOM    666  CG  LEU A  70      28.494  19.190  13.145  1.00  0.00      RA0  C
ATOM    667  CD1 LEU A  70      29.708  19.779  13.862  1.00  0.00      RA0  C
ATOM    668  CD2 LEU A  70      27.654  20.269  12.465  1.00  0.00      RA0  C
ATOM    669  C   LEU A  70      28.190  16.294  10.605  1.00  0.00      RA0  C
ATOM    670  O   LEU A  70      28.403  15.156  10.966  1.00  0.00      RA0  O
ATOM    671  N   ALA A  71      28.416  16.706   9.355  1.00  0.00      RA0  N
ATOM    672  H   ALA A  71      28.292  17.675   9.132  1.00  0.00      RA0  H
ATOM    673  CA  ALA A  71      28.853  15.767   8.340  1.00  0.00      RA0  C
ATOM    674  CB  ALA A  71      28.329  16.197   6.972  1.00  0.00      RA0  C
ATOM    675  C   ALA A  71      30.368  15.588   8.235  1.00  0.00      RA0  C
ATOM    676  O   ALA A  71      30.833  14.540   7.759  1.00  0.00      RA0  O
ATOM    677  N   ASN A  72      31.134  16.589   8.665  1.00  0.00      RA0  N
ATOM    678  H   ASN A  72      30.718  17.409   9.059  1.00  0.00      RA0  H
ATOM    679  CA  ASN A  72      32.539  16.342   8.981  1.00  0.00      RA0  C
ATOM    680  CB  ASN A  72      33.345  17.633   9.080  1.00  0.00      RA0  C
ATOM    681  CG  ASN A  72      34.808  17.379   8.774  1.00  0.00      RA0  C
ATOM    682  OD1 ASN A  72      35.354  16.301   8.996  1.00  0.00      RA0  O
ATOM    683  ND2 ASN A  72      35.421  18.450   8.238  1.00  0.00      RA0  N
ATOM    684 HD21 ASN A  72      34.920  19.313   8.103  1.00  0.00      RA0  H
ATOM    685 HD22 ASN A  72      36.374  18.427   7.939  1.00  0.00      RA0  H
ATOM    686  C   ASN A  72      32.503  15.581  10.309  1.00  0.00      RA0  C
ATOM    687  O   ASN A  72      31.427  15.435  10.899  1.00  0.00      RA0  O
ATOM    688  N   ASP A  73      33.647  15.069  10.759  1.00  0.00      RA0  N
ATOM    689  H   ASP A  73      34.518  15.266  10.308  1.00  0.00      RA0  H
ATOM    690  CA  ASP A  73      33.706  14.238  11.957  1.00  0.00      RA0  C
ATOM    691  CB  ASP A  73      34.155  12.794  11.731  1.00  0.00      RA0  C
ATOM    692  CG  ASP A  73      33.880  11.984  12.991  1.00  0.00      RA0  C
ATOM    693  OD1 ASP A  73      33.340  12.523  13.952  1.00  0.00      RA0  O
ATOM    694  OD2 ASP A  73      34.183  10.796  13.021  1.00  0.00      RA0  O
ATOM    695  C   ASP A  73      34.573  14.867  13.033  1.00  0.00      RA0  C
ATOM    696  O   ASP A  73      35.803  14.869  12.924  1.00  0.00      RA0  O
ATOM    697  N   VAL A  74      33.951  15.352  14.101  1.00  0.00      RA0  N
ATOM    698  H   VAL A  74      32.983  15.122  14.199  1.00  0.00      RA0  H
ATOM    699  CA  VAL A  74      34.717  16.007  15.148  1.00  0.00      RA0  C
ATOM    700  CB  VAL A  74      33.790  16.798  16.069  1.00  0.00      RA0  C
ATOM    701  CG1 VAL A  74      33.051  17.880  15.281  1.00  0.00      RA0  C
ATOM    702  CG2 VAL A  74      32.831  15.867  16.808  1.00  0.00      RA0  C
ATOM    703  C   VAL A  74      35.604  15.060  15.948  1.00  0.00      RA0  C
ATOM    704  O   VAL A  74      36.333  15.528  16.833  1.00  0.00      RA0  O
ATOM    705  N   ALA A  75      35.537  13.750  15.655  1.00  0.00      RA0  N
ATOM    706  H   ALA A  75      34.893  13.418  14.960  1.00  0.00      RA0  H
ATOM    707  CA  ALA A  75      36.504  12.790  16.211  1.00  0.00      RA0  C
ATOM    708  CB  ALA A  75      36.229  11.371  15.715  1.00  0.00      RA0  C
ATOM    709  C   ALA A  75      37.930  13.195  15.816  1.00  0.00      RA0  C
ATOM    710  O   ALA A  75      38.893  12.833  16.499  1.00  0.00      RA0  O
ATOM    711  N   LYS A  76      38.038  13.933  14.713  1.00  0.00      RA0  N
ATOM    712  H   LYS A  76      37.216  14.179  14.194  1.00  0.00      RA0  H
ATOM    713  CA  LYS A  76      39.319  14.412  14.204  1.00  0.00      RA0  C
ATOM    714  CB  LYS A  76      39.219  14.661  12.690  1.00  0.00      RA0  C
ATOM    715  CG  LYS A  76      38.737  13.381  11.980  1.00  0.00      RA0  C
ATOM    716  CD  LYS A  76      38.697  13.414  10.443  1.00  0.00      RA0  C
ATOM    717  CE  LYS A  76      38.181  12.088   9.857  1.00  0.00      RA0  C
ATOM    718  NZ  LYS A  76      38.261  12.075   8.389  1.00  0.00      RA0  N
ATOM    719  HZ1 LYS A  76      37.841  11.211   7.977  1.00  0.00      RA0  H
ATOM    720  HZ2 LYS A  76      37.801  12.876   7.925  1.00  0.00      RA0  H
ATOM    721  HZ3 LYS A  76      39.238  12.008   8.028  1.00  0.00      RA0  H
ATOM    722  C   LYS A  76      39.898  15.565  15.013  1.00  0.00      RA0  C
ATOM    723  O   LYS A  76      41.055  15.924  14.815  1.00  0.00      RA0  O
ATOM    724  N   LEU A  77      39.123  16.143  15.923  1.00  0.00      RA0  N
ATOM    725  H   LEU A  77      38.208  15.783  16.105  1.00  0.00      RA0  H
ATOM    726  CA  LEU A  77      39.623  17.176  16.810  1.00  0.00      RA0  C
ATOM    727  CB  LEU A  77      38.500  18.144  17.169  1.00  0.00      RA0  C
ATOM    728  CG  LEU A  77      37.832  18.785  15.953  1.00  0.00      RA0  C
ATOM    729  CD1 LEU A  77      36.696  19.730  16.348  1.00  0.00      RA0  C
ATOM    730  CD2 LEU A  77      38.853  19.472  15.053  1.00  0.00      RA0  C
ATOM    731  C   LEU A  77      40.167  16.489  18.054  1.00  0.00      RA0  C
ATOM    732  O   LEU A  77      39.427  16.189  18.980  1.00  0.00      RA0  O
ATOM    733  N   THR A  78      41.473  16.235  18.068  1.00  0.00      RA0  N
ATOM    734  H   THR A  78      42.045  16.463  17.280  1.00  0.00      RA0  H
ATOM    735  CA  THR A  78      42.107  15.488  19.185  1.00  0.00      RA0  C
ATOM    736  CB  THR A  78      42.771  14.344  18.435  1.00  0.00      RA0  C
ATOM    737  OG1 THR A  78      42.976  14.770  17.065  1.00  0.00      RA0  O
ATOM    738  HG1 THR A  78      42.198  14.483  16.586  1.00  0.00      RA0  H
ATOM    739  CG2 THR A  78      41.924  13.071  18.460  1.00  0.00      RA0  C
ATOM    740  C   THR A  78      43.078  16.304  20.027  1.00  0.00      RA0  C
ATOM    741  O   THR A  78      43.410  15.889  21.155  1.00  0.00      RA0  O
ATOM    742  N   LYS A  79      43.528  17.453  19.501  1.00  0.00      RA0  N
ATOM    743  H   LYS A  79      43.137  17.798  18.651  1.00  0.00      RA0  H
ATOM    744  CA  LYS A  79      44.312  18.401  20.272  1.00  0.00      RA0  C
ATOM    745  CB  LYS A  79      45.448  18.784  19.282  1.00  0.00      RA0  C
ATOM    746  CG  LYS A  79      46.212  17.613  18.555  1.00  0.00      RA0  C
ATOM    747  CD  LYS A  79      45.579  16.842  17.344  1.00  0.00      RA0  C
ATOM    748  CE  LYS A  79      46.287  15.531  16.886  1.00  0.00      RA0  C
ATOM    749  NZ  LYS A  79      45.507  14.726  15.912  1.00  0.00      RA0  N
ATOM    750  HZ1 LYS A  79      45.879  13.751  15.779  1.00  0.00      RA0  H
ATOM    751  HZ2 LYS A  79      44.504  14.621  16.171  1.00  0.00      RA0  H
ATOM    752  HZ3 LYS A  79      45.586  15.069  14.931  1.00  0.00      RA0  H
ATOM    753  C   LYS A  79      43.414  19.517  20.757  1.00  0.00      RA0  C
ATOM    754  O   LYS A  79      42.652  20.118  19.980  1.00  0.00      RA0  O
ATOM    755  N   SER A  80      43.494  19.801  22.042  1.00  0.00      RA0  N
ATOM    756  H   SER A  80      44.170  19.348  22.618  1.00  0.00      RA0  H
ATOM    757  CA  SER A  80      42.700  20.851  22.634  1.00  0.00      RA0  C
ATOM    758  CB  SER A  80      43.132  20.918  24.108  1.00  0.00      RA0  C
ATOM    759  OG  SER A  80      42.237  21.686  24.913  1.00  0.00      RA0  O
ATOM    760  HG  SER A  80      41.461  21.154  25.077  1.00  0.00      RA0  H
ATOM    761  C   SER A  80      42.842  22.179  21.880  1.00  0.00      RA0  C
ATOM    762  O   SER A  80      43.950  22.597  21.542  1.00  0.00      RA0  O
ATOM    763  N   GLY A  81      41.709  22.810  21.592  1.00  0.00      RA0  N
ATOM    764  H   GLY A  81      40.842  22.396  21.861  1.00  0.00      RA0  H
ATOM    765  CA  GLY A  81      41.659  24.027  20.776  1.00  0.00      RA0  C
ATOM    766  C   GLY A  81      41.477  23.854  19.277  1.00  0.00      RA0  C
ATOM    767  O   GLY A  81      41.195  24.831  18.591  1.00  0.00      RA0  O
ATOM    768  N   LYS A  82      41.617  22.633  18.765  1.00  0.00      RA0  N
ATOM    769  H   LYS A  82      41.741  21.864  19.393  1.00  0.00      RA0  H
ATOM    770  CA  LYS A  82      41.534  22.380  17.344  1.00  0.00      RA0  C
ATOM    771  CB  LYS A  82      42.045  20.961  17.048  1.00  0.00      RA0  C
ATOM    772  CG  LYS A  82      42.288  20.642  15.572  1.00  0.00      RA0  C
ATOM    773  CD  LYS A  82      43.209  21.676  14.939  1.00  0.00      RA0  C
ATOM    774  CE  LYS A  82      43.380  21.557  13.427  1.00  0.00      RA0  C
ATOM    775  NZ  LYS A  82      43.691  22.897  12.914  1.00  0.00      RA0  N
ATOM    776  HZ1 LYS A  82      43.644  22.926  11.878  1.00  0.00      RA0  H
ATOM    777  HZ2 LYS A  82      42.964  23.536  13.298  1.00  0.00      RA0  H
ATOM    778  HZ3 LYS A  82      44.612  23.275  13.216  1.00  0.00      RA0  H
ATOM    779  C   LYS A  82      40.106  22.609  16.820  1.00  0.00      RA0  C
ATOM    780  O   LYS A  82      39.126  22.282  17.484  1.00  0.00      RA0  O
ATOM    781  N   ALA A  83      40.029  23.199  15.641  1.00  0.00      RA0  N
ATOM    782  H   ALA A  83      40.860  23.436  15.142  1.00  0.00      RA0  H
ATOM    783  CA  ALA A  83      38.765  23.489  14.979  1.00  0.00      RA0  C
ATOM    784  CB  ALA A  83      38.620  24.991  14.747  1.00  0.00      RA0  C
ATOM    785  C   ALA A  83      38.671  22.791  13.623  1.00  0.00      RA0  C
ATOM    786  O   ALA A  83      39.659  22.429  13.001  1.00  0.00      RA0  O
ATOM    787  N   LEU A  84      37.443  22.581  13.172  1.00  0.00      RA0  N
ATOM    788  H   LEU A  84      36.639  22.830  13.721  1.00  0.00      RA0  H
ATOM    789  CA  LEU A  84      37.234  22.187  11.795  1.00  0.00      RA0  C
ATOM    790  CB  LEU A  84      37.204  20.656  11.593  1.00  0.00      RA0  C
ATOM    791  CG  LEU A  84      36.130  19.798  12.279  1.00  0.00      RA0  C
ATOM    792  CD1 LEU A  84      34.745  19.930  11.651  1.00  0.00      RA0  C
ATOM    793  CD2 LEU A  84      36.536  18.323  12.282  1.00  0.00      RA0  C
ATOM    794  C   LEU A  84      36.040  22.924  11.189  1.00  0.00      RA0  C
ATOM    795  O   LEU A  84      35.225  23.529  11.883  1.00  0.00      RA0  O
ATOM    796  N   TYR A  85      35.998  22.850   9.877  1.00  0.00      RA0  N
ATOM    797  H   TYR A  85      36.635  22.255   9.391  1.00  0.00      RA0  H
ATOM    798  CA  TYR A  85      34.907  23.412   9.072  1.00  0.00      RA0  C
ATOM    799  CB  TYR A  85      35.560  24.054   7.843  1.00  0.00      RA0  C
ATOM    800  CG  TYR A  85      34.577  24.659   6.866  1.00  0.00      RA0  C
ATOM    801  CD1 TYR A  85      34.232  26.000   6.972  1.00  0.00      RA0  C
ATOM    802  CE1 TYR A  85      33.402  26.582   6.024  1.00  0.00      RA0  C
ATOM    803  CD2 TYR A  85      34.049  23.893   5.833  1.00  0.00      RA0  C
ATOM    804  CE2 TYR A  85      33.208  24.473   4.890  1.00  0.00      RA0  C
ATOM    805  CZ  TYR A  85      32.889  25.823   4.979  1.00  0.00      RA0  C
ATOM    806  OH  TYR A  85      32.072  26.399   4.028  1.00  0.00      RA0  O
ATOM    807  HH  TYR A  85      31.439  26.968   4.487  1.00  0.00      RA0  H
ATOM    808  C   TYR A  85      33.967  22.272   8.678  1.00  0.00      RA0  C
ATOM    809  O   TYR A  85      34.404  21.226   8.177  1.00  0.00      RA0  O
ATOM    810  N   SER A  86      32.653  22.482   8.855  1.00  0.00      RA0  N
ATOM    811  H   SER A  86      32.287  23.352   9.203  1.00  0.00      RA0  H
ATOM    812  CA  SER A  86      31.685  21.431   8.538  1.00  0.00      RA0  C
ATOM    813  CB  SER A  86      31.443  20.595   9.807  1.00  0.00      RA0  C
ATOM    814  OG  SER A  86      30.658  19.415   9.540  1.00  0.00      RA0  O
ATOM    815  HG  SER A  86      29.746  19.705   9.495  1.00  0.00      RA0  H
ATOM    816  C   SER A  86      30.361  21.981   8.001  1.00  0.00      RA0  C
ATOM    817  O   SER A  86      29.965  23.107   8.309  1.00  0.00      RA0  O
ATOM    818  N   GLY A  87      29.716  21.168   7.167  1.00  0.00      RA0  N
ATOM    819  H   GLY A  87      30.154  20.303   6.928  1.00  0.00      RA0  H
ATOM    820  CA  GLY A  87      28.287  21.302   6.928  1.00  0.00      RA0  C
ATOM    821  C   GLY A  87      27.473  20.679   8.039  1.00  0.00      RA0  C
ATOM    822  O   GLY A  87      27.917  19.744   8.707  1.00  0.00      RA0  O
ATOM    823  N   MSE A  88      26.250  21.194   8.186  1.00  0.00      RA0  N
ATOM    824  H   MSE A  88      25.969  21.984   7.632  1.00  0.00      RA0  H
ATOM    825  CA  MSE A  88      25.238  20.667   9.074  1.00  0.00      RA0  C
ATOM    826  CB  MSE A  88      24.886  21.679  10.163  1.00  0.00      RA0  C
ATOM    827  CG  MSE A  88      23.740  21.200  11.056  1.00  0.00      RA0  C
ATOM    828  SE  MSE A  88      23.484  22.276  12.476  1.00  0.00      RA0  S
ATOM    829  CE  MSE A  88      23.348  23.837  11.590  1.00  0.00      RA0  C
ATOM    830  C   MSE A  88      24.063  20.421   8.138  1.00  0.00      RA0  C
ATOM    831  O   MSE A  88      23.555  21.362   7.509  1.00  0.00      RA0  O
ATOM    832  N   LEU A  89      23.687  19.165   8.001  1.00  0.00      RA0  N
ATOM    833  H   LEU A  89      23.955  18.466   8.665  1.00  0.00      RA0  H
ATOM    834  CA  LEU A  89      22.754  18.756   6.944  1.00  0.00      RA0  C
ATOM    835  CB  LEU A  89      23.298  17.565   6.156  1.00  0.00      RA0  C
ATOM    836  CG  LEU A  89      24.714  17.728   5.609  1.00  0.00      RA0  C
ATOM    837  CD1 LEU A  89      25.133  16.478   4.837  1.00  0.00      RA0  C
ATOM    838  CD2 LEU A  89      24.883  18.995   4.773  1.00  0.00      RA0  C
ATOM    839  C   LEU A  89      21.370  18.368   7.461  1.00  0.00      RA0  C
ATOM    840  O   LEU A  89      21.208  17.885   8.590  1.00  0.00      RA0  O
ATOM    841  N   ASN A  90      20.384  18.489   6.575  1.00  0.00      RA0  N
ATOM    842  H   ASN A  90      20.622  18.782   5.647  1.00  0.00      RA0  H
ATOM    843  CA  ASN A  90      19.064  17.944   6.872  1.00  0.00      RA0  C
ATOM    844  CB  ASN A  90      17.974  18.781   6.186  1.00  0.00      RA0  C
ATOM    845  CG  ASN A  90      18.148  18.787   4.675  1.00  0.00      RA0  C
ATOM    846  OD1 ASN A  90      18.360  17.761   4.038  1.00  0.00      RA0  O
ATOM    847  ND2 ASN A  90      18.030  20.008   4.124  1.00  0.00      RA0  N
ATOM    848 HD21 ASN A  90      17.943  20.834   4.698  1.00  0.00      RA0  H
ATOM    849 HD22 ASN A  90      18.034  20.218   3.142  1.00  0.00      RA0  H
ATOM    850  C   ASN A  90      19.018  16.487   6.403  1.00  0.00      RA0  C
ATOM    851  O   ASN A  90      19.973  15.979   5.830  1.00  0.00      RA0  O
ATOM    852  N   ALA A  91      17.918  15.791   6.668  1.00  0.00      RA0  N
ATOM    853  H   ALA A  91      17.129  16.247   7.072  1.00  0.00      RA0  H
ATOM    854  CA  ALA A  91      17.838  14.369   6.357  1.00  0.00      RA0  C
ATOM    855  CB  ALA A  91      16.559  13.765   6.935  1.00  0.00      RA0  C
ATOM    856  C   ALA A  91      17.886  14.091   4.858  1.00  0.00      RA0  C
ATOM    857  O   ALA A  91      18.229  12.989   4.455  1.00  0.00      RA0  O
ATOM    858  N   SER A  92      17.542  15.083   4.027  1.00  0.00      RA0  N
ATOM    859  H   SER A  92      17.301  15.996   4.351  1.00  0.00      RA0  H
ATOM    860  CA  SER A  92      17.594  14.959   2.575  1.00  0.00      RA0  C
ATOM    861  CB  SER A  92      16.542  15.951   2.128  1.00  0.00      RA0  C
ATOM    862  OG  SER A  92      15.732  16.210   3.290  1.00  0.00      RA0  O
ATOM    863  HG  SER A  92      15.113  16.878   3.025  1.00  0.00      RA0  H
ATOM    864  C   SER A  92      18.997  15.185   2.018  1.00  0.00      RA0  C
ATOM    865  O   SER A  92      19.215  15.090   0.808  1.00  0.00      RA0  O
ATOM    866  N   GLY A  93      19.932  15.485   2.901  1.00  0.00      RA0  N
ATOM    867  H   GLY A  93      19.695  15.647   3.860  1.00  0.00      RA0  H
ATOM    868  CA  GLY A  93      21.322  15.742   2.489  1.00  0.00      RA0  C
ATOM    869  C   GLY A  93      21.556  17.152   1.966  1.00  0.00      RA0  C
ATOM    870  O   GLY A  93      22.609  17.446   1.413  1.00  0.00      RA0  O
ATOM    871  N   GLY A  94      20.597  18.049   2.151  1.00  0.00      RA0  N
ATOM    872  H   GLY A  94      19.808  17.802   2.714  1.00  0.00      RA0  H
ATOM    873  CA  GLY A  94      20.797  19.454   1.844  1.00  0.00      RA0  C
ATOM    874  C   GLY A  94      21.469  20.174   3.011  1.00  0.00      RA0  C
ATOM    875  O   GLY A  94      21.515  19.672   4.143  1.00  0.00      RA0  O
ATOM    876  N   VAL A  95      22.004  21.355   2.748  1.00  0.00      RA0  N
ATOM    877  H   VAL A  95      21.821  21.815   1.874  1.00  0.00      RA0  H
ATOM    878  CA  VAL A  95      22.779  22.059   3.750  1.00  0.00      RA0  C
ATOM    879  CB  VAL A  95      23.939  22.806   3.094  1.00  0.00      RA0  C
ATOM    880  CG1 VAL A  95      24.865  23.416   4.144  1.00  0.00      RA0  C
ATOM    881  CG2 VAL A  95      24.702  21.901   2.132  1.00  0.00      RA0  C
ATOM    882  C   VAL A  95      21.909  23.021   4.523  1.00  0.00      RA0  C
ATOM    883  O   VAL A  95      21.337  23.957   3.934  1.00  0.00      RA0  O
ATOM    884  N   ILE A  96      21.837  22.795   5.828  1.00  0.00      RA0  N
ATOM    885  H   ILE A  96      22.351  22.026   6.204  1.00  0.00      RA0  H
ATOM    886  CA  ILE A  96      21.205  23.724   6.764  1.00  0.00      RA0  C
ATOM    887  CB  ILE A  96      20.924  23.007   8.088  1.00  0.00      RA0  C
ATOM    888  CG2 ILE A  96      20.334  23.931   9.149  1.00  0.00      RA0  C
ATOM    889  CG1 ILE A  96      20.037  21.791   7.864  1.00  0.00      RA0  C
ATOM    890  CD1 ILE A  96      19.691  21.110   9.184  1.00  0.00      RA0  C
ATOM    891  C   ILE A  96      22.105  24.922   7.010  1.00  0.00      RA0  C
ATOM    892  O   ILE A  96      21.636  26.055   7.018  1.00  0.00      RA0  O
ATOM    893  N   ASP A  97      23.403  24.677   7.207  1.00  0.00      RA0  N
ATOM    894  H   ASP A  97      23.796  23.757   7.259  1.00  0.00      RA0  H
ATOM    895  CA  ASP A  97      24.364  25.760   7.328  1.00  0.00      RA0  C
ATOM    896  CB  ASP A  97      24.228  26.770   8.495  1.00  0.00      RA0  C
ATOM    897  CG  ASP A  97      24.665  28.145   7.960  1.00  0.00      RA0  C
ATOM    898  OD1 ASP A  97      24.927  28.222   6.767  1.00  0.00      RA0  O
ATOM    899  OD2 ASP A  97      24.748  29.140   8.689  1.00  0.00      RA0  O
ATOM    900  C   ASP A  97      25.776  25.150   7.217  1.00  0.00      RA0  C
ATOM    901  O   ASP A  97      25.940  23.916   7.271  1.00  0.00      RA0  O
ATOM    902  N   ASP A  98      26.755  26.031   7.049  1.00  0.00      RA0  N
ATOM    903  H   ASP A  98      26.541  27.013   7.022  1.00  0.00      RA0  H
ATOM    904  CA  ASP A  98      28.135  25.692   7.330  1.00  0.00      RA0  C
ATOM    905  CB  ASP A  98      29.050  25.776   6.096  1.00  0.00      RA0  C
ATOM    906  CG  ASP A  98      29.806  27.084   5.949  1.00  0.00      RA0  C
ATOM    907  OD1 ASP A  98      29.638  27.750   4.931  1.00  0.00      RA0  O
ATOM    908  OD2 ASP A  98      30.661  27.381   6.777  1.00  0.00      RA0  O
ATOM    909  C   ASP A  98      28.626  26.441   8.568  1.00  0.00      RA0  C
ATOM    910  O   ASP A  98      28.047  27.450   8.983  1.00  0.00      RA0  O
ATOM    911  N   LEU A  99      29.680  25.920   9.185  1.00  0.00      RA0  N
ATOM    912  H   LEU A  99      30.191  25.159   8.781  1.00  0.00      RA0  H
ATOM    913  CA  LEU A  99      30.116  26.463  10.453  1.00  0.00      RA0  C
ATOM    914  CB  LEU A  99      29.138  26.063  11.572  1.00  0.00      RA0  C
ATOM    915  CG  LEU A  99      28.690  24.591  11.593  1.00  0.00      RA0  C
ATOM    916  CD1 LEU A  99      29.737  23.623  12.153  1.00  0.00      RA0  C
ATOM    917  CD2 LEU A  99      27.359  24.438  12.328  1.00  0.00      RA0  C
ATOM    918  C   LEU A  99      31.535  26.002  10.793  1.00  0.00      RA0  C
ATOM    919  O   LEU A  99      32.080  25.076  10.152  1.00  0.00      RA0  O
ATOM    920  N   ILE A 100      32.117  26.674  11.778  1.00  0.00      RA0  N
ATOM    921  H   ILE A 100      31.590  27.394  12.233  1.00  0.00      RA0  H
ATOM    922  CA  ILE A 100      33.357  26.250  12.405  1.00  0.00      RA0  C
ATOM    923  CB  ILE A 100      34.321  27.437  12.519  1.00  0.00      RA0  C
ATOM    924  CG2 ILE A 100      35.691  26.999  13.042  1.00  0.00      RA0  C
ATOM    925  CG1 ILE A 100      34.439  28.199  11.200  1.00  0.00      RA0  C
ATOM    926  CD1 ILE A 100      35.179  27.396  10.132  1.00  0.00      RA0  C
ATOM    927  C   ILE A 100      33.032  25.724  13.796  1.00  0.00      RA0  C
ATOM    928  O   ILE A 100      32.209  26.305  14.514  1.00  0.00      RA0  O
ATOM    929  N   VAL A 101      33.655  24.612  14.165  1.00  0.00      RA0  N
ATOM    930  H   VAL A 101      34.331  24.194  13.553  1.00  0.00      RA0  H
ATOM    931  CA  VAL A 101      33.464  24.010  15.481  1.00  0.00      RA0  C
ATOM    932  CB  VAL A 101      32.661  22.708  15.375  1.00  0.00      RA0  C
ATOM    933  CG1 VAL A 101      33.147  21.843  14.220  1.00  0.00      RA0  C
ATOM    934  CG2 VAL A 101      32.626  21.945  16.702  1.00  0.00      RA0  C
ATOM    935  C   VAL A 101      34.820  23.781  16.126  1.00  0.00      RA0  C
ATOM    936  O   VAL A 101      35.731  23.291  15.460  1.00  0.00      RA0  O
ATOM    937  N   TYR A 102      34.922  24.184  17.397  1.00  0.00      RA0  N
ATOM    938  H   TYR A 102      34.095  24.472  17.869  1.00  0.00      RA0  H
ATOM    939  CA  TYR A 102      36.137  24.019  18.230  1.00  0.00      RA0  C
ATOM    940  CB  TYR A 102      36.494  25.322  18.956  1.00  0.00      RA0  C
ATOM    941  CG  TYR A 102      36.674  26.494  18.015  1.00  0.00      RA0  C
ATOM    942  CD1 TYR A 102      35.565  27.165  17.513  1.00  0.00      RA0  C
ATOM    943  CE1 TYR A 102      35.731  28.247  16.661  1.00  0.00      RA0  C
ATOM    944  CD2 TYR A 102      37.952  26.919  17.668  1.00  0.00      RA0  C
ATOM    945  CE2 TYR A 102      38.119  28.007  16.816  1.00  0.00      RA0  C
ATOM    946  CZ  TYR A 102      37.007  28.668  16.308  1.00  0.00      RA0  C
ATOM    947  OH  TYR A 102      37.149  29.740  15.451  1.00  0.00      RA0  O
ATOM    948  HH  TYR A 102      38.065  29.940  15.291  1.00  0.00      RA0  H
ATOM    949  C   TYR A 102      35.944  22.933  19.282  1.00  0.00      RA0  C
ATOM    950  O   TYR A 102      34.884  22.843  19.913  1.00  0.00      RA0  O
ATOM    951  N   TYR A 103      36.987  22.137  19.493  1.00  0.00      RA0  N
ATOM    952  H   TYR A 103      37.828  22.287  18.966  1.00  0.00      RA0  H
ATOM    953  CA  TYR A 103      37.063  21.205  20.621  1.00  0.00      RA0  C
ATOM    954  CB  TYR A 103      37.659  19.890  20.126  1.00  0.00      RA0  C
ATOM    955  CG  TYR A 103      38.317  19.096  21.228  1.00  0.00      RA0  C
ATOM    956  CD1 TYR A 103      37.572  18.596  22.288  1.00  0.00      RA0  C
ATOM    957  CE1 TYR A 103      38.200  17.866  23.289  1.00  0.00      RA0  C
ATOM    958  CD2 TYR A 103      39.686  18.858  21.168  1.00  0.00      RA0  C
ATOM    959  CE2 TYR A 103      40.311  18.126  22.169  1.00  0.00      RA0  C
ATOM    960  CZ  TYR A 103      39.568  17.635  23.235  1.00  0.00      RA0  C
ATOM    961  OH  TYR A 103      40.186  16.916  24.236  1.00  0.00      RA0  O
ATOM    962  HH  TYR A 103      41.086  16.732  24.000  1.00  0.00      RA0  H
ATOM    963  C   TYR A 103      37.952  21.838  21.675  1.00  0.00      RA0  C
ATOM    964  O   TYR A 103      39.070  22.255  21.346  1.00  0.00      RA0  O
ATOM    965  N   PHE A 104      37.469  21.916  22.917  1.00  0.00      RA0  N
ATOM    966  H   PHE A 104      36.545  21.587  23.132  1.00  0.00      RA0  H
ATOM    967  CA  PHE A 104      38.297  22.371  24.068  1.00  0.00      RA0  C
ATOM    968  CB  PHE A 104      37.656  23.568  24.763  1.00  0.00      RA0  C
ATOM    969  CG  PHE A 104      37.586  24.726  23.798  1.00  0.00      RA0  C
ATOM    970  CD1 PHE A 104      38.757  25.277  23.292  1.00  0.00      RA0  C
ATOM    971  CD2 PHE A 104      36.353  25.244  23.423  1.00  0.00      RA0  C
ATOM    972  CE1 PHE A 104      38.698  26.360  22.424  1.00  0.00      RA0  C
ATOM    973  CE2 PHE A 104      36.294  26.329  22.558  1.00  0.00      RA0  C
ATOM    974  CZ  PHE A 104      37.465  26.892  22.067  1.00  0.00      RA0  C
ATOM    975  C   PHE A 104      38.549  21.234  25.057  1.00  0.00      RA0  C
ATOM    976  O   PHE A 104      39.695  20.881  25.318  1.00  0.00      RA0  O
ATOM    977  N   THR A 105      37.473  20.666  25.599  1.00  0.00      RA0  N
ATOM    978  H   THR A 105      36.551  21.026  25.448  1.00  0.00      RA0  H
ATOM    979  CA  THR A 105      37.528  19.428  26.379  1.00  0.00      RA0  C
ATOM    980  CB  THR A 105      37.443  19.954  27.793  1.00  0.00      RA0  C
ATOM    981  OG1 THR A 105      37.276  21.378  27.694  1.00  0.00      RA0  O
ATOM    982  HG1 THR A 105      37.348  21.722  28.575  1.00  0.00      RA0  H
ATOM    983  CG2 THR A 105      38.683  19.609  28.621  1.00  0.00      RA0  C
ATOM    984  C   THR A 105      36.371  18.515  25.975  1.00  0.00      RA0  C
ATOM    985  O   THR A 105      35.486  18.910  25.222  1.00  0.00      RA0  O
ATOM    986  N   GLU A 106      36.339  17.300  26.515  1.00  0.00      RA0  N
ATOM    987  H   GLU A 106      37.098  16.959  27.065  1.00  0.00      RA0  H
ATOM    988  CA  GLU A 106      35.233  16.397  26.204  1.00  0.00      RA0  C
ATOM    989  CB  GLU A 106      35.556  14.945  26.554  1.00  0.00      RA0  C
ATOM    990  CG  GLU A 106      36.814  14.436  25.825  1.00  0.00      RA0  C
ATOM    991  CD  GLU A 106      36.654  14.347  24.307  1.00  0.00      RA0  C
ATOM    992  OE1 GLU A 106      36.115  15.246  23.671  1.00  0.00      RA0  O
ATOM    993  OE2 GLU A 106      37.129  13.386  23.714  1.00  0.00      RA0  O
ATOM    994  C   GLU A 106      33.906  16.919  26.732  1.00  0.00      RA0  C
ATOM    995  O   GLU A 106      32.848  16.421  26.346  1.00  0.00      RA0  O
ATOM    996  N   ASP A 107      33.960  17.891  27.637  1.00  0.00      RA0  N
ATOM    997  H   ASP A 107      34.835  18.278  27.906  1.00  0.00      RA0  H
ATOM    998  CA  ASP A 107      32.769  18.505  28.199  1.00  0.00      RA0  C
ATOM    999  CB  ASP A 107      32.973  18.538  29.723  1.00  0.00      RA0  C
ATOM   1000  CG  ASP A 107      31.788  19.078  30.505  1.00  0.00      RA0  C
ATOM   1001  OD1 ASP A 107      30.708  18.496  30.468  1.00  0.00      RA0  O
ATOM   1002  OD2 ASP A 107      31.954  20.067  31.209  1.00  0.00      RA0  O
ATOM   1003  C   ASP A 107      32.470  19.884  27.594  1.00  0.00      RA0  C
ATOM   1004  O   ASP A 107      31.556  20.554  28.051  1.00  0.00      RA0  O
ATOM   1005  N   PHE A 108      33.236  20.316  26.583  1.00  0.00      RA0  N
ATOM   1006  H   PHE A 108      33.901  19.727  26.119  1.00  0.00      RA0  H
ATOM   1007  CA  PHE A 108      33.162  21.700  26.101  1.00  0.00      RA0  C
ATOM   1008  CB  PHE A 108      33.925  22.635  27.041  1.00  0.00      RA0  C
ATOM   1009  CG  PHE A 108      33.722  24.066  26.606  1.00  0.00      RA0  C
ATOM   1010  CD1 PHE A 108      32.482  24.484  26.137  1.00  0.00      RA0  C
ATOM   1011  CD2 PHE A 108      34.777  24.967  26.673  1.00  0.00      RA0  C
ATOM   1012  CE1 PHE A 108      32.308  25.794  25.711  1.00  0.00      RA0  C
ATOM   1013  CE2 PHE A 108      34.601  26.279  26.250  1.00  0.00      RA0  C
ATOM   1014  CZ  PHE A 108      33.370  26.689  25.757  1.00  0.00      RA0  C
ATOM   1015  C   PHE A 108      33.666  21.852  24.650  1.00  0.00      RA0  C
ATOM   1016  O   PHE A 108      34.880  21.753  24.368  1.00  0.00      RA0  O
ATOM   1017  N   PHE A 109      32.701  22.061  23.750  1.00  0.00      RA0  N
ATOM   1018  H   PHE A 109      31.761  22.162  24.093  1.00  0.00      RA0  H
ATOM   1019  CA  PHE A 109      32.924  22.476  22.360  1.00  0.00      RA0  C
ATOM   1020  CB  PHE A 109      32.341  21.448  21.384  1.00  0.00      RA0  C
ATOM   1021  CG  PHE A 109      33.133  20.158  21.300  1.00  0.00      RA0  C
ATOM   1022  CD1 PHE A 109      33.353  19.365  22.421  1.00  0.00      RA0  C
ATOM   1023  CD2 PHE A 109      33.616  19.742  20.064  1.00  0.00      RA0  C
ATOM   1024  CE1 PHE A 109      34.025  18.154  22.305  1.00  0.00      RA0  C
ATOM   1025  CE2 PHE A 109      34.285  18.530  19.943  1.00  0.00      RA0  C
ATOM   1026  CZ  PHE A 109      34.481  17.731  21.063  1.00  0.00      RA0  C
ATOM   1027  C   PHE A 109      32.241  23.819  22.089  1.00  0.00      RA0  C
ATOM   1028  O   PHE A 109      31.394  24.282  22.856  1.00  0.00      RA0  O
ATOM   1029  N   ARG A 110      32.585  24.424  20.962  1.00  0.00      RA0  N
ATOM   1030  H   ARG A 110      33.240  23.992  20.337  1.00  0.00      RA0  H
ATOM   1031  CA  ARG A 110      32.041  25.717  20.583  1.00  0.00      RA0  C
ATOM   1032  CB  ARG A 110      33.062  26.775  21.003  1.00  0.00      RA0  C
ATOM   1033  CG  ARG A 110      33.067  28.098  20.237  1.00  0.00      RA0  C
ATOM   1034  CD  ARG A 110      33.962  29.105  20.961  1.00  0.00      RA0  C
ATOM   1035  NE  ARG A 110      33.406  29.311  22.293  1.00  0.00      RA0  N
ATOM   1036  HE  ARG A 110      32.444  29.025  22.417  1.00  0.00      RA0  H
ATOM   1037  CZ  ARG A 110      34.082  29.868  23.336  1.00  0.00      RA0  C
ATOM   1038  NH1 ARG A 110      35.352  30.306  23.166  1.00  0.00      RA0  N
ATOM   1039 HH11 ARG A 110      35.890  30.734  23.903  1.00  0.00      RA0  H
ATOM   1040 HH12 ARG A 110      35.807  30.221  22.276  1.00  0.00      RA0  H
ATOM   1041  NH2 ARG A 110      33.449  29.963  24.523  1.00  0.00      RA0  N
ATOM   1042 HH21 ARG A 110      33.858  30.327  25.358  1.00  0.00      RA0  H
ATOM   1043 HH22 ARG A 110      32.482  29.638  24.605  1.00  0.00      RA0  H
ATOM   1044  C   ARG A 110      31.746  25.749  19.088  1.00  0.00      RA0  C
ATOM   1045  O   ARG A 110      32.562  25.276  18.300  1.00  0.00      RA0  O
ATOM   1046  N   LEU A 111      30.580  26.287  18.710  1.00  0.00      RA0  N
ATOM   1047  H   LEU A 111      29.993  26.716  19.397  1.00  0.00      RA0  H
ATOM   1048  CA  LEU A 111      30.212  26.506  17.300  1.00  0.00      RA0  C
ATOM   1049  CB  LEU A 111      28.812  25.960  17.023  1.00  0.00      RA0  C
ATOM   1050  CG  LEU A 111      28.629  24.457  17.210  1.00  0.00      RA0  C
ATOM   1051  CD1 LEU A 111      27.151  24.093  17.336  1.00  0.00      RA0  C
ATOM   1052  CD2 LEU A 111      29.283  23.662  16.086  1.00  0.00      RA0  C
ATOM   1053  C   LEU A 111      30.144  27.988  17.047  1.00  0.00      RA0  C
ATOM   1054  O   LEU A 111      29.820  28.761  17.961  1.00  0.00      RA0  O
ATOM   1055  N   VAL A 112      30.389  28.387  15.807  1.00  0.00      RA0  N
ATOM   1056  H   VAL A 112      30.679  27.732  15.104  1.00  0.00      RA0  H
ATOM   1057  CA  VAL A 112      30.190  29.775  15.392  1.00  0.00      RA0  C
ATOM   1058  CB  VAL A 112      31.527  30.473  15.118  1.00  0.00      RA0  C
ATOM   1059  CG1 VAL A 112      31.300  31.946  14.776  1.00  0.00      RA0  C
ATOM   1060  CG2 VAL A 112      32.506  30.320  16.285  1.00  0.00      RA0  C
ATOM   1061  C   VAL A 112      29.307  29.795  14.147  1.00  0.00      RA0  C
ATOM   1062  O   VAL A 112      29.639  29.175  13.139  1.00  0.00      RA0  O
ATOM   1063  N   VAL A 113      28.195  30.511  14.213  1.00  0.00      RA0  N
ATOM   1064  H   VAL A 113      27.979  31.043  15.033  1.00  0.00      RA0  H
ATOM   1065  CA  VAL A 113      27.286  30.606  13.069  1.00  0.00      RA0  C
ATOM   1066  CB  VAL A 113      26.022  29.758  13.284  1.00  0.00      RA0  C
ATOM   1067  CG1 VAL A 113      26.323  28.260  13.341  1.00  0.00      RA0  C
ATOM   1068  CG2 VAL A 113      25.242  30.238  14.510  1.00  0.00      RA0  C
ATOM   1069  C   VAL A 113      26.872  32.037  12.745  1.00  0.00      RA0  C
ATOM   1070  O   VAL A 113      26.968  32.956  13.570  1.00  0.00      RA0  O
ATOM   1071  N   ASN A 114      26.368  32.203  11.529  1.00  0.00      RA0  N
ATOM   1072  H   ASN A 114      26.149  31.378  11.001  1.00  0.00      RA0  H
ATOM   1073  CA  ASN A 114      25.969  33.509  11.022  1.00  0.00      RA0  C
ATOM   1074  CB  ASN A 114      25.816  33.432   9.497  1.00  0.00      RA0  C
ATOM   1075  CG  ASN A 114      27.042  32.840   8.834  1.00  0.00      RA0  C
ATOM   1076  OD1 ASN A 114      28.047  33.528   8.677  1.00  0.00      RA0  O
ATOM   1077  ND2 ASN A 114      26.911  31.543   8.469  1.00  0.00      RA0  N
ATOM   1078 HD21 ASN A 114      26.086  30.967   8.570  1.00  0.00      RA0  H
ATOM   1079 HD22 ASN A 114      27.649  31.008   8.049  1.00  0.00      RA0  H
ATOM   1080  C   ASN A 114      24.621  33.987  11.529  1.00  0.00      RA0  C
ATOM   1081  O   ASN A 114      23.769  33.189  11.905  1.00  0.00      RA0  O
ATOM   1082  N   SER A 115      24.446  35.308  11.508  1.00  0.00      RA0  N
ATOM   1083  H   SER A 115      25.219  35.897  11.283  1.00  0.00      RA0  H
ATOM   1084  CA  SER A 115      23.211  35.933  11.928  1.00  0.00      RA0  C
ATOM   1085  CB  SER A 115      23.336  37.459  11.880  1.00  0.00      RA0  C
ATOM   1086  OG  SER A 115      22.478  38.059  12.857  1.00  0.00      RA0  O
ATOM   1087  HG  SER A 115      21.591  37.774  12.660  1.00  0.00      RA0  H
ATOM   1088  C   SER A 115      22.004  35.426  11.128  1.00  0.00      RA0  C
ATOM   1089  O   SER A 115      20.951  35.137  11.684  1.00  0.00      RA0  O
ATOM   1090  N   ALA A 116      22.161  35.353   9.815  1.00  0.00      RA0  N
ATOM   1091  H   ALA A 116      23.061  35.499   9.411  1.00  0.00      RA0  H
ATOM   1092  CA  ALA A 116      21.043  35.018   8.928  1.00  0.00      RA0  C
ATOM   1093  CB  ALA A 116      21.508  34.975   7.473  1.00  0.00      RA0  C
ATOM   1094  C   ALA A 116      20.420  33.676   9.263  1.00  0.00      RA0  C
ATOM   1095  O   ALA A 116      19.203  33.489   9.107  1.00  0.00      RA0  O
ATOM   1096  N   THR A 117      21.240  32.742   9.737  1.00  0.00      RA0  N
ATOM   1097  H   THR A 117      22.227  32.864   9.840  1.00  0.00      RA0  H
ATOM   1098  CA  THR A 117      20.803  31.366  10.039  1.00  0.00      RA0  C
ATOM   1099  CB  THR A 117      21.821  30.526   9.298  1.00  0.00      RA0  C
ATOM   1100  OG1 THR A 117      22.896  31.380   8.869  1.00  0.00      RA0  O
ATOM   1101  HG1 THR A 117      23.574  30.724   8.658  1.00  0.00      RA0  H
ATOM   1102  CG2 THR A 117      21.205  29.837   8.087  1.00  0.00      RA0  C
ATOM   1103  C   THR A 117      20.765  31.032  11.528  1.00  0.00      RA0  C
ATOM   1104  O   THR A 117      20.453  29.895  11.901  1.00  0.00      RA0  O
ATOM   1105  N   ARG A 118      21.031  32.024  12.371  1.00  0.00      RA0  N
ATOM   1106  H   ARG A 118      21.284  32.916  11.998  1.00  0.00      RA0  H
ATOM   1107  CA  ARG A 118      21.119  31.830  13.819  1.00  0.00      RA0  C
ATOM   1108  CB  ARG A 118      21.347  33.196  14.471  1.00  0.00      RA0  C
ATOM   1109  CG  ARG A 118      21.226  33.220  15.993  1.00  0.00      RA0  C
ATOM   1110  CD  ARG A 118      21.374  34.637  16.553  1.00  0.00      RA0  C
ATOM   1111  NE  ARG A 118      20.920  34.704  17.940  1.00  0.00      RA0  N
ATOM   1112  HE  ARG A 118      19.954  34.418  18.054  1.00  0.00      RA0  H
ATOM   1113  CZ  ARG A 118      21.752  35.189  18.913  1.00  0.00      RA0  C
ATOM   1114  NH1 ARG A 118      23.022  35.524  18.610  1.00  0.00      RA0  N
ATOM   1115 HH11 ARG A 118      23.612  35.935  19.325  1.00  0.00      RA0  H
ATOM   1116 HH12 ARG A 118      23.434  35.372  17.701  1.00  0.00      RA0  H
ATOM   1117  NH2 ARG A 118      21.310  35.330  20.178  1.00  0.00      RA0  N
ATOM   1118 HH21 ARG A 118      21.933  35.666  20.914  1.00  0.00      RA0  H
ATOM   1119 HH22 ARG A 118      20.373  35.112  20.453  1.00  0.00      RA0  H
ATOM   1120  C   ARG A 118      19.916  31.116  14.423  1.00  0.00      RA0  C
ATOM   1121  O   ARG A 118      20.052  30.100  15.112  1.00  0.00      RA0  O
ATOM   1122  N   GLU A 119      18.728  31.646  14.183  1.00  0.00      RA0  N
ATOM   1123  H   GLU A 119      18.662  32.472  13.627  1.00  0.00      RA0  H
ATOM   1124  CA  GLU A 119      17.547  31.080  14.828  1.00  0.00      RA0  C
ATOM   1125  CB  GLU A 119      16.390  32.078  14.818  1.00  0.00      RA0  C
ATOM   1126  CG  GLU A 119      16.791  33.436  15.413  1.00  0.00      RA0  C
ATOM   1127  CD  GLU A 119      17.299  33.291  16.840  1.00  0.00      RA0  C
ATOM   1128  OE1 GLU A 119      16.829  32.412  17.557  1.00  0.00      RA0  O
ATOM   1129  OE2 GLU A 119      18.166  34.067  17.239  1.00  0.00      RA0  O
ATOM   1130  C   GLU A 119      17.167  29.693  14.294  1.00  0.00      RA0  C
ATOM   1131  O   GLU A 119      16.825  28.813  15.062  1.00  0.00      RA0  O
ATOM   1132  N   LYS A 120      17.286  29.493  12.992  1.00  0.00      RA0  N
ATOM   1133  H   LYS A 120      17.705  30.217  12.448  1.00  0.00      RA0  H
ATOM   1134  CA  LYS A 120      17.100  28.161  12.407  1.00  0.00      RA0  C
ATOM   1135  CB  LYS A 120      17.264  28.232  10.884  1.00  0.00      RA0  C
ATOM   1136  CG  LYS A 120      17.036  26.879  10.205  1.00  0.00      RA0  C
ATOM   1137  CD  LYS A 120      17.360  26.846   8.707  1.00  0.00      RA0  C
ATOM   1138  CE  LYS A 120      18.828  27.158   8.404  1.00  0.00      RA0  C
ATOM   1139  NZ  LYS A 120      19.196  26.671   7.067  1.00  0.00      RA0  N
ATOM   1140  HZ1 LYS A 120      20.201  26.857   6.861  1.00  0.00      RA0  H
ATOM   1141  HZ2 LYS A 120      19.083  25.635   7.037  1.00  0.00      RA0  H
ATOM   1142  HZ3 LYS A 120      18.630  27.033   6.280  1.00  0.00      RA0  H
ATOM   1143  C   LYS A 120      18.073  27.158  12.976  1.00  0.00      RA0  C
ATOM   1144  O   LYS A 120      17.715  26.044  13.303  1.00  0.00      RA0  O
ATOM   1145  N   ASP A 121      19.339  27.552  13.045  1.00  0.00      RA0  N
ATOM   1146  H   ASP A 121      19.663  28.410  12.650  1.00  0.00      RA0  H
ATOM   1147  CA  ASP A 121      20.385  26.683  13.575  1.00  0.00      RA0  C
ATOM   1148  CB  ASP A 121      21.774  27.259  13.345  1.00  0.00      RA0  C
ATOM   1149  CG  ASP A 121      22.003  27.407  11.857  1.00  0.00      RA0  C
ATOM   1150  OD1 ASP A 121      21.300  26.765  11.071  1.00  0.00      RA0  O
ATOM   1151  OD2 ASP A 121      22.873  28.190  11.493  1.00  0.00      RA0  O
ATOM   1152  C   ASP A 121      20.154  26.364  15.050  1.00  0.00      RA0  C
ATOM   1153  O   ASP A 121      20.295  25.218  15.483  1.00  0.00      RA0  O
ATOM   1154  N   LEU A 122      19.828  27.387  15.828  1.00  0.00      RA0  N
ATOM   1155  H   LEU A 122      19.743  28.295  15.416  1.00  0.00      RA0  H
ATOM   1156  CA  LEU A 122      19.602  27.193  17.256  1.00  0.00      RA0  C
ATOM   1157  CB  LEU A 122      19.361  28.517  17.979  1.00  0.00      RA0  C
ATOM   1158  CG  LEU A 122      20.637  29.345  18.120  1.00  0.00      RA0  C
ATOM   1159  CD1 LEU A 122      20.368  30.692  18.792  1.00  0.00      RA0  C
ATOM   1160  CD2 LEU A 122      21.744  28.557  18.822  1.00  0.00      RA0  C
ATOM   1161  C   LEU A 122      18.452  26.245  17.509  1.00  0.00      RA0  C
ATOM   1162  O   LEU A 122      18.522  25.412  18.398  1.00  0.00      RA0  O
ATOM   1163  N   SER A 123      17.383  26.364  16.730  1.00  0.00      RA0  N
ATOM   1164  H   SER A 123      17.358  27.060  16.010  1.00  0.00      RA0  H
ATOM   1165  CA  SER A 123      16.226  25.489  16.918  1.00  0.00      RA0  C
ATOM   1166  CB  SER A 123      15.086  26.072  16.093  1.00  0.00      RA0  C
ATOM   1167  OG  SER A 123      14.901  27.434  16.495  1.00  0.00      RA0  O
ATOM   1168  HG  SER A 123      15.585  27.959  16.088  1.00  0.00      RA0  H
ATOM   1169  C   SER A 123      16.595  24.052  16.582  1.00  0.00      RA0  C
ATOM   1170  O   SER A 123      16.212  23.125  17.291  1.00  0.00      RA0  O
ATOM   1171  N   TRP A 124      17.343  23.880  15.498  1.00  0.00      RA0  N
ATOM   1172  H   TRP A 124      17.647  24.674  14.964  1.00  0.00      RA0  H
ATOM   1173  CA  TRP A 124      17.787  22.548  15.055  1.00  0.00      RA0  C
ATOM   1174  CB  TRP A 124      18.419  22.676  13.667  1.00  0.00      RA0  C
ATOM   1175  CG  TRP A 124      18.816  21.330  13.110  1.00  0.00      RA0  C
ATOM   1176  CD2 TRP A 124      17.967  20.324  12.518  1.00  0.00      RA0  C
ATOM   1177  CE2 TRP A 124      18.794  19.253  12.109  1.00  0.00      RA0  C
ATOM   1178  CE3 TRP A 124      16.596  20.256  12.300  1.00  0.00      RA0  C
ATOM   1179  CD1 TRP A 124      20.114  20.804  13.028  1.00  0.00      RA0  C
ATOM   1180  NE1 TRP A 124      20.106  19.578  12.438  1.00  0.00      RA0  N
ATOM   1181  HE1 TRP A 124      20.893  19.022  12.254  1.00  0.00      RA0  H
ATOM   1182  CZ2 TRP A 124      18.230  18.145  11.490  1.00  0.00      RA0  C
ATOM   1183  CZ3 TRP A 124      16.044  19.141  11.681  1.00  0.00      RA0  C
ATOM   1184  CH2 TRP A 124      16.858  18.090  11.275  1.00  0.00      RA0  C
ATOM   1185  C   TRP A 124      18.760  21.909  16.045  1.00  0.00      RA0  C
ATOM   1186  O   TRP A 124      18.593  20.764  16.438  1.00  0.00      RA0  O
ATOM   1187  N   ILE A 125      19.761  22.681  16.455  1.00  0.00      RA0  N
ATOM   1188  H   ILE A 125      19.820  23.605  16.091  1.00  0.00      RA0  H
ATOM   1189  CA  ILE A 125      20.746  22.218  17.430  1.00  0.00      RA0  C
ATOM   1190  CB  ILE A 125      21.849  23.258  17.656  1.00  0.00      RA0  C
ATOM   1191  CG2 ILE A 125      22.771  22.872  18.815  1.00  0.00      RA0  C
ATOM   1192  CG1 ILE A 125      22.652  23.461  16.370  1.00  0.00      RA0  C
ATOM   1193  CD1 ILE A 125      23.550  24.696  16.437  1.00  0.00      RA0  C
ATOM   1194  C   ILE A 125      20.050  21.835  18.742  1.00  0.00      RA0  C
ATOM   1195  O   ILE A 125      20.290  20.760  19.269  1.00  0.00      RA0  O
ATOM   1196  N   THR A 126      19.185  22.715  19.246  1.00  0.00      RA0  N
ATOM   1197  H   THR A 126      19.020  23.583  18.781  1.00  0.00      RA0  H
ATOM   1198  CA  THR A 126      18.413  22.427  20.459  1.00  0.00      RA0  C
ATOM   1199  CB  THR A 126      17.576  23.644  20.843  1.00  0.00      RA0  C
ATOM   1200  OG1 THR A 126      18.449  24.768  21.012  1.00  0.00      RA0  O
ATOM   1201  HG1 THR A 126      18.612  25.118  20.145  1.00  0.00      RA0  H
ATOM   1202  CG2 THR A 126      16.766  23.409  22.119  1.00  0.00      RA0  C
ATOM   1203  C   THR A 126      17.638  21.140  20.388  1.00  0.00      RA0  C
ATOM   1204  O   THR A 126      17.679  20.344  21.333  1.00  0.00      RA0  O
ATOM   1205  N   GLN A 127      16.919  20.950  19.285  1.00  0.00      RA0  N
ATOM   1206  H   GLN A 127      16.931  21.647  18.564  1.00  0.00      RA0  H
ATOM   1207  CA  GLN A 127      16.103  19.760  19.063  1.00  0.00      RA0  C
ATOM   1208  CB  GLN A 127      15.406  19.879  17.707  1.00  0.00      RA0  C
ATOM   1209  CG  GLN A 127      14.535  18.678  17.337  1.00  0.00      RA0  C
ATOM   1210  CD  GLN A 127      13.855  18.958  16.014  1.00  0.00      RA0  C
ATOM   1211  OE1 GLN A 127      12.824  19.618  15.947  1.00  0.00      RA0  O
ATOM   1212  NE2 GLN A 127      14.488  18.425  14.954  1.00  0.00      RA0  N
ATOM   1213 HE21 GLN A 127      15.324  17.882  15.053  1.00  0.00      RA0  H
ATOM   1214 HE22 GLN A 127      14.149  18.557  14.024  1.00  0.00      RA0  H
ATOM   1215  C   GLN A 127      16.927  18.464  19.147  1.00  0.00      RA0  C
ATOM   1216  O   GLN A 127      16.596  17.540  19.877  1.00  0.00      RA0  O
ATOM   1217  N   HIS A 128      18.018  18.419  18.397  1.00  0.00      RA0  N
ATOM   1218  H   HIS A 128      18.299  19.240  17.892  1.00  0.00      RA0  H
ATOM   1219  CA  HIS A 128      18.844  17.228  18.341  1.00  0.00      RA0  C
ATOM   1220  CB  HIS A 128      19.639  17.156  17.035  1.00  0.00      RA0  C
ATOM   1221  CG  HIS A 128      18.690  16.784  15.924  1.00  0.00      RA0  C
ATOM   1222  ND1 HIS A 128      18.533  15.531  15.457  1.00  0.00      RA0  N
ATOM   1223  HD1 HIS A 128      19.019  14.727  15.745  1.00  0.00      RA0  H
ATOM   1224  CD2 HIS A 128      17.812  17.630  15.245  1.00  0.00      RA0  C
ATOM   1225  NE2 HIS A 128      17.113  16.871  14.366  1.00  0.00      RA0  N
ATOM   1226  CE1 HIS A 128      17.559  15.578  14.494  1.00  0.00      RA0  C
ATOM   1227  C   HIS A 128      19.769  17.062  19.563  1.00  0.00      RA0  C
ATOM   1228  O   HIS A 128      20.225  15.953  19.833  1.00  0.00      RA0  O
ATOM   1229  N   ALA A 129      20.027  18.136  20.308  1.00  0.00      RA0  N
ATOM   1230  H   ALA A 129      19.633  19.024  20.066  1.00  0.00      RA0  H
ATOM   1231  CA  ALA A 129      20.873  18.057  21.500  1.00  0.00      RA0  C
ATOM   1232  CB  ALA A 129      21.303  19.444  21.974  1.00  0.00      RA0  C
ATOM   1233  C   ALA A 129      20.202  17.338  22.680  1.00  0.00      RA0  C
ATOM   1234  O   ALA A 129      20.880  16.738  23.501  1.00  0.00      RA0  O
ATOM   1235  N   GLU A 130      18.881  17.425  22.754  1.00  0.00      RA0  N
ATOM   1236  H   GLU A 130      18.372  17.866  22.013  1.00  0.00      RA0  H
ATOM   1237  CA  GLU A 130      18.113  17.027  23.947  1.00  0.00      RA0  C
ATOM   1238  CB  GLU A 130      16.623  17.367  23.738  1.00  0.00      RA0  C
ATOM   1239  CG  GLU A 130      15.687  17.117  24.927  1.00  0.00      RA0  C
ATOM   1240  CD  GLU A 130      15.349  15.643  25.035  1.00  0.00      RA0  C
ATOM   1241  OE1 GLU A 130      15.297  14.977  24.004  1.00  0.00      RA0  O
ATOM   1242  OE2 GLU A 130      15.145  15.165  26.147  1.00  0.00      RA0  O
ATOM   1243  C   GLU A 130      18.400  15.609  24.440  1.00  0.00      RA0  C
ATOM   1244  O   GLU A 130      18.651  15.430  25.640  1.00  0.00      RA0  O
ATOM   1245  N   PRO A 131      18.393  14.603  23.570  1.00  0.00      RA0  N
ATOM   1246  CD  PRO A 131      18.043  14.605  22.145  1.00  0.00      RA0  C
ATOM   1247  CA  PRO A 131      18.648  13.234  24.018  1.00  0.00      RA0  C
ATOM   1248  CB  PRO A 131      18.323  12.359  22.801  1.00  0.00      RA0  C
ATOM   1249  CG  PRO A 131      17.472  13.223  21.882  1.00  0.00      RA0  C
ATOM   1250  C   PRO A 131      20.074  12.993  24.479  1.00  0.00      RA0  C
ATOM   1251  O   PRO A 131      20.319  12.039  25.221  1.00  0.00      RA0  O
ATOM   1252  N   PHE A 132      20.994  13.857  24.056  1.00  0.00      RA0  N
ATOM   1253  H   PHE A 132      20.708  14.667  23.540  1.00  0.00      RA0  H
ATOM   1254  CA  PHE A 132      22.381  13.799  24.487  1.00  0.00      RA0  C
ATOM   1255  CB  PHE A 132      23.314  14.295  23.381  1.00  0.00      RA0  C
ATOM   1256  CG  PHE A 132      23.125  13.528  22.093  1.00  0.00      RA0  C
ATOM   1257  CD1 PHE A 132      23.929  12.430  21.819  1.00  0.00      RA0  C
ATOM   1258  CD2 PHE A 132      22.165  13.930  21.172  1.00  0.00      RA0  C
ATOM   1259  CE1 PHE A 132      23.780  11.740  20.621  1.00  0.00      RA0  C
ATOM   1260  CE2 PHE A 132      22.015  13.241  19.975  1.00  0.00      RA0  C
ATOM   1261  CZ  PHE A 132      22.826  12.148  19.697  1.00  0.00      RA0  C
ATOM   1262  C   PHE A 132      22.668  14.592  25.770  1.00  0.00      RA0  C
ATOM   1263  O   PHE A 132      23.759  14.469  26.353  1.00  0.00      RA0  O
ATOM   1264  N   GLY A 133      21.702  15.400  26.203  1.00  0.00      RA0  N
ATOM   1265  H   GLY A 133      20.862  15.516  25.669  1.00  0.00      RA0  H
ATOM   1266  CA  GLY A 133      21.820  16.178  27.431  1.00  0.00      RA0  C
ATOM   1267  C   GLY A 133      22.832  17.306  27.350  1.00  0.00      RA0  C
ATOM   1268  O   GLY A 133      23.558  17.570  28.316  1.00  0.00      RA0  O
ATOM   1269  N   ILE A 134      22.864  17.993  26.212  1.00  0.00      RA0  N
ATOM   1270  H   ILE A 134      22.136  17.870  25.538  1.00  0.00      RA0  H
ATOM   1271  CA  ILE A 134      23.862  19.032  25.986  1.00  0.00      RA0  C
ATOM   1272  CB  ILE A 134      24.285  19.070  24.518  1.00  0.00      RA0  C
ATOM   1273  CG2 ILE A 134      25.363  20.125  24.269  1.00  0.00      RA0  C
ATOM   1274  CG1 ILE A 134      24.749  17.683  24.086  1.00  0.00      RA0  C
ATOM   1275  CD1 ILE A 134      25.852  17.144  24.997  1.00  0.00      RA0  C
ATOM   1276  C   ILE A 134      23.293  20.373  26.433  1.00  0.00      RA0  C
ATOM   1277  O   ILE A 134      22.166  20.722  26.075  1.00  0.00      RA0  O
ATOM   1278  N   GLU A 135      24.065  21.094  27.242  1.00  0.00      RA0  N
ATOM   1279  H   GLU A 135      24.977  20.753  27.463  1.00  0.00      RA0  H
ATOM   1280  CA  GLU A 135      23.728  22.449  27.678  1.00  0.00      RA0  C
ATOM   1281  CB  GLU A 135      24.502  22.622  28.994  1.00  0.00      RA0  C
ATOM   1282  CG  GLU A 135      24.629  24.001  29.648  1.00  0.00      RA0  C
ATOM   1283  CD  GLU A 135      25.636  23.886  30.790  1.00  0.00      RA0  C
ATOM   1284  OE1 GLU A 135      26.624  24.621  30.804  1.00  0.00      RA0  O
ATOM   1285  OE2 GLU A 135      25.471  23.020  31.651  1.00  0.00      RA0  O
ATOM   1286  C   GLU A 135      24.204  23.447  26.613  1.00  0.00      RA0  C
ATOM   1287  O   GLU A 135      25.387  23.508  26.304  1.00  0.00      RA0  O
ATOM   1288  N   ILE A 136      23.267  24.219  26.067  1.00  0.00      RA0  N
ATOM   1289  H   ILE A 136      22.356  24.246  26.475  1.00  0.00      RA0  H
ATOM   1290  CA  ILE A 136      23.543  25.167  24.980  1.00  0.00      RA0  C
ATOM   1291  CB  ILE A 136      22.476  25.002  23.902  1.00  0.00      RA0  C
ATOM   1292  CG2 ILE A 136      22.673  25.979  22.742  1.00  0.00      RA0  C
ATOM   1293  CG1 ILE A 136      22.428  23.545  23.446  1.00  0.00      RA0  C
ATOM   1294  CD1 ILE A 136      21.335  23.309  22.412  1.00  0.00      RA0  C
ATOM   1295  C   ILE A 136      23.525  26.578  25.545  1.00  0.00      RA0  C
ATOM   1296  O   ILE A 136      22.514  26.993  26.112  1.00  0.00      RA0  O
ATOM   1297  N   THR A 137      24.636  27.308  25.390  1.00  0.00      RA0  N
ATOM   1298  H   THR A 137      25.458  26.901  24.994  1.00  0.00      RA0  H
ATOM   1299  CA  THR A 137      24.751  28.675  25.878  1.00  0.00      RA0  C
ATOM   1300  CB  THR A 137      25.774  28.553  26.991  1.00  0.00      RA0  C
ATOM   1301  OG1 THR A 137      25.447  27.368  27.729  1.00  0.00      RA0  O
ATOM   1302  HG1 THR A 137      26.202  27.120  28.250  1.00  0.00      RA0  H
ATOM   1303  CG2 THR A 137      25.838  29.788  27.893  1.00  0.00      RA0  C
ATOM   1304  C   THR A 137      25.140  29.591  24.728  1.00  0.00      RA0  C
ATOM   1305  O   THR A 137      26.202  29.420  24.130  1.00  0.00      RA0  O
ATOM   1306  N   VAL A 138      24.276  30.548  24.409  1.00  0.00      RA0  N
ATOM   1307  H   VAL A 138      23.496  30.726  25.007  1.00  0.00      RA0  H
ATOM   1308  CA  VAL A 138      24.569  31.510  23.345  1.00  0.00      RA0  C
ATOM   1309  CB  VAL A 138      23.271  31.978  22.696  1.00  0.00      RA0  C
ATOM   1310  CG1 VAL A 138      23.557  32.879  21.499  1.00  0.00      RA0  C
ATOM   1311  CG2 VAL A 138      22.410  30.775  22.307  1.00  0.00      RA0  C
ATOM   1312  C   VAL A 138      25.368  32.678  23.936  1.00  0.00      RA0  C
ATOM   1313  O   VAL A 138      24.944  33.289  24.920  1.00  0.00      RA0  O
ATOM   1314  N   ARG A 139      26.488  33.018  23.307  1.00  0.00      RA0  N
ATOM   1315  H   ARG A 139      26.673  32.628  22.409  1.00  0.00      RA0  H
ATOM   1316  CA  ARG A 139      27.450  33.974  23.874  1.00  0.00      RA0  C
ATOM   1317  CB  ARG A 139      28.872  33.478  23.643  1.00  0.00      RA0  C
ATOM   1318  CG  ARG A 139      29.074  32.058  24.174  1.00  0.00      RA0  C
ATOM   1319  CD  ARG A 139      28.613  31.915  25.627  1.00  0.00      RA0  C
ATOM   1320  NE  ARG A 139      29.090  33.046  26.414  1.00  0.00      RA0  N
ATOM   1321  HE  ARG A 139      28.570  33.912  26.369  1.00  0.00      RA0  H
ATOM   1322  CZ  ARG A 139      30.276  32.993  27.064  1.00  0.00      RA0  C
ATOM   1323  NH1 ARG A 139      30.950  31.820  27.125  1.00  0.00      RA0  N
ATOM   1324 HH11 ARG A 139      31.792  31.704  27.651  1.00  0.00      RA0  H
ATOM   1325 HH12 ARG A 139      30.628  30.992  26.631  1.00  0.00      RA0  H
ATOM   1326  NH2 ARG A 139      30.740  34.128  27.622  1.00  0.00      RA0  N
ATOM   1327 HH21 ARG A 139      31.574  34.222  28.164  1.00  0.00      RA0  H
ATOM   1328 HH22 ARG A 139      30.226  35.002  27.487  1.00  0.00      RA0  H
ATOM   1329  C   ARG A 139      27.259  35.386  23.330  1.00  0.00      RA0  C
ATOM   1330  O   ARG A 139      28.145  35.986  22.706  1.00  0.00      RA0  O
ATOM   1331  N   ASP A 140      26.099  35.947  23.626  1.00  0.00      RA0  N
ATOM   1332  H   ASP A 140      25.418  35.428  24.145  1.00  0.00      RA0  H
ATOM   1333  CA  ASP A 140      25.763  37.288  23.171  1.00  0.00      RA0  C
ATOM   1334  CB  ASP A 140      24.240  37.498  23.143  1.00  0.00      RA0  C
ATOM   1335  CG  ASP A 140      23.530  36.528  22.200  1.00  0.00      RA0  C
ATOM   1336  OD1 ASP A 140      23.941  36.365  21.053  1.00  0.00      RA0  O
ATOM   1337  OD2 ASP A 140      22.527  35.940  22.595  1.00  0.00      RA0  O
ATOM   1338  C   ASP A 140      26.461  38.356  24.001  1.00  0.00      RA0  C
ATOM   1339  O   ASP A 140      26.303  39.538  23.728  1.00  0.00      RA0  O
ATOM   1340  N   ASP A 141      27.195  37.921  25.031  1.00  0.00      RA0  N
ATOM   1341  H   ASP A 141      27.324  36.945  25.205  1.00  0.00      RA0  H
ATOM   1342  CA  ASP A 141      28.079  38.774  25.811  1.00  0.00      RA0  C
ATOM   1343  CB  ASP A 141      28.319  38.135  27.184  1.00  0.00      RA0  C
ATOM   1344  CG  ASP A 141      29.136  36.852  27.066  1.00  0.00      RA0  C
ATOM   1345  OD1 ASP A 141      28.677  35.884  26.461  1.00  0.00      RA0  O
ATOM   1346  OD2 ASP A 141      30.228  36.788  27.619  1.00  0.00      RA0  O
ATOM   1347  C   ASP A 141      29.436  39.080  25.147  1.00  0.00      RA0  C
ATOM   1348  O   ASP A 141      30.193  39.924  25.662  1.00  0.00      RA0  O
ATOM   1349  N   LEU A 142      29.715  38.394  24.033  1.00  0.00      RA0  N
ATOM   1350  H   LEU A 142      29.034  37.792  23.612  1.00  0.00      RA0  H
ATOM   1351  CA  LEU A 142      30.966  38.532  23.283  1.00  0.00      RA0  C
ATOM   1352  CB  LEU A 142      31.614  37.165  23.048  1.00  0.00      RA0  C
ATOM   1353  CG  LEU A 142      31.907  36.377  24.326  1.00  0.00      RA0  C
ATOM   1354  CD1 LEU A 142      32.443  34.979  24.014  1.00  0.00      RA0  C
ATOM   1355  CD2 LEU A 142      32.839  37.133  25.272  1.00  0.00      RA0  C
ATOM   1356  C   LEU A 142      30.768  39.226  21.951  1.00  0.00      RA0  C
ATOM   1357  O   LEU A 142      29.785  38.975  21.236  1.00  0.00      RA0  O
ATOM   1358  N   SER A 143      31.742  40.055  21.608  1.00  0.00      RA0  N
ATOM   1359  H   SER A 143      32.496  40.277  22.223  1.00  0.00      RA0  H
ATOM   1360  CA  SER A 143      31.886  40.617  20.278  1.00  0.00      RA0  C
ATOM   1361  CB  SER A 143      32.142  42.086  20.497  1.00  0.00      RA0  C
ATOM   1362  OG  SER A 143      32.033  42.276  21.904  1.00  0.00      RA0  O
ATOM   1363  HG  SER A 143      31.130  42.041  22.102  1.00  0.00      RA0  H
ATOM   1364  C   SER A 143      33.074  39.904  19.640  1.00  0.00      RA0  C
ATOM   1365  O   SER A 143      33.806  39.158  20.310  1.00  0.00      RA0  O
ATOM   1366  N   MSE A 144      33.253  40.097  18.350  1.00  0.00      RA0  N
ATOM   1367  H   MSE A 144      32.689  40.718  17.800  1.00  0.00      RA0  H
ATOM   1368  CA  MSE A 144      34.328  39.411  17.655  1.00  0.00      RA0  C
ATOM   1369  CB  MSE A 144      33.843  38.031  17.198  1.00  0.00      RA0  C
ATOM   1370  CG  MSE A 144      34.949  37.127  16.650  1.00  0.00      RA0  C
ATOM   1371  SE  MSE A 144      34.396  35.428  16.431  1.00  0.00      RA0  S
ATOM   1372  CE  MSE A 144      32.875  35.770  15.532  1.00  0.00      RA0  C
ATOM   1373  C   MSE A 144      34.823  40.277  16.518  1.00  0.00      RA0  C
ATOM   1374  O   MSE A 144      34.018  40.927  15.822  1.00  0.00      RA0  O
ATOM   1375  N   ILE A 145      36.145  40.281  16.350  1.00  0.00      RA0  N
ATOM   1376  H   ILE A 145      36.722  39.723  16.951  1.00  0.00      RA0  H
ATOM   1377  CA  ILE A 145      36.817  41.057  15.315  1.00  0.00      RA0  C
ATOM   1378  CB  ILE A 145      37.632  42.196  15.942  1.00  0.00      RA0  C
ATOM   1379  CG2 ILE A 145      38.309  43.045  14.865  1.00  0.00      RA0  C
ATOM   1380  CG1 ILE A 145      36.781  43.050  16.886  1.00  0.00      RA0  C
ATOM   1381  CD1 ILE A 145      37.596  44.108  17.632  1.00  0.00      RA0  C
ATOM   1382  C   ILE A 145      37.729  40.128  14.530  1.00  0.00      RA0  C
ATOM   1383  O   ILE A 145      38.504  39.373  15.126  1.00  0.00      RA0  O
ATOM   1384  N   ALA A 146      37.627  40.164  13.204  1.00  0.00      RA0  N
ATOM   1385  H   ALA A 146      37.039  40.863  12.797  1.00  0.00      RA0  H
ATOM   1386  CA  ALA A 146      38.491  39.366  12.339  1.00  0.00      RA0  C
ATOM   1387  CB  ALA A 146      37.702  38.883  11.127  1.00  0.00      RA0  C
ATOM   1388  C   ALA A 146      39.592  40.260  11.825  1.00  0.00      RA0  C
ATOM   1389  O   ALA A 146      39.320  41.270  11.191  1.00  0.00      RA0  O
ATOM   1390  N   VAL A 147      40.832  39.879  12.100  1.00  0.00      RA0  N
ATOM   1391  H   VAL A 147      40.996  39.036  12.599  1.00  0.00      RA0  H
ATOM   1392  CA  VAL A 147      41.994  40.689  11.695  1.00  0.00      RA0  C
ATOM   1393  CB  VAL A 147      42.872  40.977  12.915  1.00  0.00      RA0  C
ATOM   1394  CG1 VAL A 147      44.032  41.906  12.561  1.00  0.00      RA0  C
ATOM   1395  CG2 VAL A 147      42.038  41.525  14.075  1.00  0.00      RA0  C
ATOM   1396  C   VAL A 147      42.735  39.835  10.682  1.00  0.00      RA0  C
ATOM   1397  O   VAL A 147      43.186  38.736  11.015  1.00  0.00      RA0  O
ATOM   1398  N   GLN A 148      42.820  40.325   9.451  1.00  0.00      RA0  N
ATOM   1399  H   GLN A 148      42.577  41.272   9.259  1.00  0.00      RA0  H
ATOM   1400  CA  GLN A 148      43.218  39.503   8.302  1.00  0.00      RA0  C
ATOM   1401  CB  GLN A 148      41.973  39.165   7.474  1.00  0.00      RA0  C
ATOM   1402  CG  GLN A 148      40.682  38.991   8.290  1.00  0.00      RA0  C
ATOM   1403  CD  GLN A 148      40.356  37.534   8.560  1.00  0.00      RA0  C
ATOM   1404  OE1 GLN A 148      39.571  36.940   7.819  1.00  0.00      RA0  O
ATOM   1405  NE2 GLN A 148      40.936  37.010   9.657  1.00  0.00      RA0  N
ATOM   1406 HE21 GLN A 148      41.582  37.520  10.232  1.00  0.00      RA0  H
ATOM   1407 HE22 GLN A 148      40.749  36.077   9.987  1.00  0.00      RA0  H
ATOM   1408  C   GLN A 148      44.283  40.159   7.421  1.00  0.00      RA0  C
ATOM   1409  O   GLN A 148      44.236  41.371   7.132  1.00  0.00      RA0  O
ATOM   1410  N   GLY A 149      45.222  39.347   6.947  1.00  0.00      RA0  N
ATOM   1411  H   GLY A 149      45.306  38.399   7.250  1.00  0.00      RA0  H
ATOM   1412  CA  GLY A 149      46.256  39.825   6.042  1.00  0.00      RA0  C
ATOM   1413  C   GLY A 149      47.621  39.353   6.499  1.00  0.00      RA0  C
ATOM   1414  O   GLY A 149      47.767  38.836   7.614  1.00  0.00      RA0  O
ATOM   1415  N   PRO A 150      48.615  39.532   5.647  1.00  0.00      RA0  N
ATOM   1416  CD  PRO A 150      48.491  40.145   4.331  1.00  0.00      RA0  C
ATOM   1417  CA  PRO A 150      49.959  39.020   5.916  1.00  0.00      RA0  C
ATOM   1418  CB  PRO A 150      50.689  39.248   4.588  1.00  0.00      RA0  C
ATOM   1419  CG  PRO A 150      49.931  40.377   3.897  1.00  0.00      RA0  C
ATOM   1420  C   PRO A 150      50.669  39.625   7.147  1.00  0.00      RA0  C
ATOM   1421  O   PRO A 150      51.533  38.974   7.746  1.00  0.00      RA0  O
ATOM   1422  N   ASN A 151      50.253  40.809   7.565  1.00  0.00      RA0  N
ATOM   1423  H   ASN A 151      49.535  41.284   7.050  1.00  0.00      RA0  H
ATOM   1424  CA  ASN A 151      50.760  41.443   8.778  1.00  0.00      RA0  C
ATOM   1425  CB  ASN A 151      51.186  42.893   8.553  1.00  0.00      RA0  C
ATOM   1426  CG  ASN A 151      52.503  42.987   7.819  1.00  0.00      RA0  C
ATOM   1427  OD1 ASN A 151      53.506  42.401   8.211  1.00  0.00      RA0  O
ATOM   1428  ND2 ASN A 151      52.440  43.760   6.720  1.00  0.00      RA0  N
ATOM   1429 HD21 ASN A 151      51.598  44.272   6.514  1.00  0.00      RA0  H
ATOM   1430 HD22 ASN A 151      53.199  43.871   6.080  1.00  0.00      RA0  H
ATOM   1431  C   ASN A 151      49.733  41.475   9.912  1.00  0.00      RA0  C
ATOM   1432  O   ASN A 151      49.956  42.116  10.946  1.00  0.00      RA0  O
ATOM   1433  N   ALA A 152      48.610  40.780   9.739  1.00  0.00      RA0  N
ATOM   1434  H   ALA A 152      48.501  40.202   8.927  1.00  0.00      RA0  H
ATOM   1435  CA  ALA A 152      47.525  40.831  10.724  1.00  0.00      RA0  C
ATOM   1436  CB  ALA A 152      46.307  40.084  10.210  1.00  0.00      RA0  C
ATOM   1437  C   ALA A 152      47.870  40.232  12.082  1.00  0.00      RA0  C
ATOM   1438  O   ALA A 152      47.643  40.855  13.112  1.00  0.00      RA0  O
ATOM   1439  N   GLN A 153      48.417  39.025  12.076  1.00  0.00      RA0  N
ATOM   1440  H   GLN A 153      48.619  38.601  11.193  1.00  0.00      RA0  H
ATOM   1441  CA  GLN A 153      48.786  38.360  13.322  1.00  0.00      RA0  C
ATOM   1442  CB  GLN A 153      49.250  36.938  13.029  1.00  0.00      RA0  C
ATOM   1443  CG  GLN A 153      48.087  36.142  12.440  1.00  0.00      RA0  C
ATOM   1444  CD  GLN A 153      48.559  34.773  12.013  1.00  0.00      RA0  C
ATOM   1445  OE1 GLN A 153      49.694  34.595  11.592  1.00  0.00      RA0  O
ATOM   1446  NE2 GLN A 153      47.623  33.815  12.141  1.00  0.00      RA0  N
ATOM   1447 HE21 GLN A 153      46.682  34.013  12.436  1.00  0.00      RA0  H
ATOM   1448 HE22 GLN A 153      47.853  32.860  11.957  1.00  0.00      RA0  H
ATOM   1449  C   GLN A 153      49.832  39.187  14.072  1.00  0.00      RA0  C
ATOM   1450  O   GLN A 153      49.689  39.419  15.253  1.00  0.00      RA0  O
ATOM   1451  N   ALA A 154      50.851  39.664  13.363  1.00  0.00      RA0  N
ATOM   1452  H   ALA A 154      50.899  39.473  12.385  1.00  0.00      RA0  H
ATOM   1453  CA  ALA A 154      51.905  40.471  13.987  1.00  0.00      RA0  C
ATOM   1454  CB  ALA A 154      52.976  40.833  12.957  1.00  0.00      RA0  C
ATOM   1455  C   ALA A 154      51.351  41.767  14.598  1.00  0.00      RA0  C
ATOM   1456  O   ALA A 154      51.682  42.119  15.731  1.00  0.00      RA0  O
ATOM   1457  N   LYS A 155      50.525  42.479  13.847  1.00  0.00      RA0  N
ATOM   1458  H   LYS A 155      50.271  42.156  12.933  1.00  0.00      RA0  H
ATOM   1459  CA  LYS A 155      49.955  43.733  14.328  1.00  0.00      RA0  C
ATOM   1460  CB  LYS A 155      49.236  44.476  13.205  1.00  0.00      RA0  C
ATOM   1461  CG  LYS A 155      50.190  45.187  12.244  1.00  0.00      RA0  C
ATOM   1462  CD  LYS A 155      49.435  45.829  11.080  1.00  0.00      RA0  C
ATOM   1463  CE  LYS A 155      50.311  46.697  10.176  1.00  0.00      RA0  C
ATOM   1464  NZ  LYS A 155      49.524  47.102   9.007  1.00  0.00      RA0  N
ATOM   1465  HZ1 LYS A 155      50.065  47.641   8.296  1.00  0.00      RA0  H
ATOM   1466  HZ2 LYS A 155      49.269  46.273   8.431  1.00  0.00      RA0  H
ATOM   1467  HZ3 LYS A 155      48.657  47.629   9.220  1.00  0.00      RA0  H
ATOM   1468  C   LYS A 155      49.019  43.509  15.502  1.00  0.00      RA0  C
ATOM   1469  O   LYS A 155      49.099  44.228  16.516  1.00  0.00      RA0  O
ATOM   1470  N   ALA A 156      48.162  42.490  15.413  1.00  0.00      RA0  N
ATOM   1471  H   ALA A 156      48.142  41.923  14.590  1.00  0.00      RA0  H
ATOM   1472  CA  ALA A 156      47.302  42.150  16.552  1.00  0.00      RA0  C
ATOM   1473  CB  ALA A 156      46.380  40.978  16.209  1.00  0.00      RA0  C
ATOM   1474  C   ALA A 156      48.114  41.792  17.779  1.00  0.00      RA0  C
ATOM   1475  O   ALA A 156      47.756  42.196  18.881  1.00  0.00      RA0  O
ATOM   1476  N   ALA A 157      49.205  41.055  17.580  1.00  0.00      RA0  N
ATOM   1477  H   ALA A 157      49.470  40.791  16.651  1.00  0.00      RA0  H
ATOM   1478  CA  ALA A 157      49.982  40.538  18.704  1.00  0.00      RA0  C
ATOM   1479  CB  ALA A 157      51.041  39.543  18.228  1.00  0.00      RA0  C
ATOM   1480  C   ALA A 157      50.677  41.640  19.516  1.00  0.00      RA0  C
ATOM   1481  O   ALA A 157      50.990  41.430  20.683  1.00  0.00      RA0  O
ATOM   1482  N   THR A 158      50.868  42.824  18.922  1.00  0.00      RA0  N
ATOM   1483  H   THR A 158      50.594  42.960  17.970  1.00  0.00      RA0  H
ATOM   1484  CA  THR A 158      51.429  43.975  19.664  1.00  0.00      RA0  C
ATOM   1485  CB  THR A 158      51.828  45.120  18.719  1.00  0.00      RA0  C
ATOM   1486  OG1 THR A 158      50.707  45.710  18.057  1.00  0.00      RA0  O
ATOM   1487  HG1 THR A 158      50.310  45.056  17.496  1.00  0.00      RA0  H
ATOM   1488  CG2 THR A 158      52.855  44.636  17.695  1.00  0.00      RA0  C
ATOM   1489  C   THR A 158      50.521  44.382  20.809  1.00  0.00      RA0  C
ATOM   1490  O   THR A 158      50.962  45.065  21.722  1.00  0.00      RA0  O
ATOM   1491  N   LEU A 159      49.248  43.993  20.740  1.00  0.00      RA0  N
ATOM   1492  H   LEU A 159      48.926  43.433  19.976  1.00  0.00      RA0  H
ATOM   1493  CA  LEU A 159      48.252  44.320  21.759  1.00  0.00      RA0  C
ATOM   1494  CB  LEU A 159      46.926  44.643  21.084  1.00  0.00      RA0  C
ATOM   1495  CG  LEU A 159      47.124  45.696  19.993  1.00  0.00      RA0  C
ATOM   1496  CD1 LEU A 159      45.869  45.864  19.150  1.00  0.00      RA0  C
ATOM   1497  CD2 LEU A 159      47.626  47.030  20.548  1.00  0.00      RA0  C
ATOM   1498  C   LEU A 159      48.105  43.238  22.813  1.00  0.00      RA0  C
ATOM   1499  O   LEU A 159      47.451  43.472  23.828  1.00  0.00      RA0  O
ATOM   1500  N   PHE A 160      48.698  42.073  22.573  1.00  0.00      RA0  N
ATOM   1501  H   PHE A 160      49.363  42.013  21.830  1.00  0.00      RA0  H
ATOM   1502  CA  PHE A 160      48.603  40.937  23.502  1.00  0.00      RA0  C
ATOM   1503  CB  PHE A 160      48.946  39.617  22.805  1.00  0.00      RA0  C
ATOM   1504  CG  PHE A 160      47.967  39.283  21.699  1.00  0.00      RA0  C
ATOM   1505  CD1 PHE A 160      46.764  39.969  21.568  1.00  0.00      RA0  C
ATOM   1506  CD2 PHE A 160      48.281  38.269  20.801  1.00  0.00      RA0  C
ATOM   1507  CE1 PHE A 160      45.897  39.667  20.523  1.00  0.00      RA0  C
ATOM   1508  CE2 PHE A 160      47.415  37.965  19.757  1.00  0.00      RA0  C
ATOM   1509  CZ  PHE A 160      46.230  38.676  19.608  1.00  0.00      RA0  C
ATOM   1510  C   PHE A 160      49.512  41.150  24.702  1.00  0.00      RA0  C
ATOM   1511  O   PHE A 160      50.613  41.693  24.567  1.00  0.00      RA0  O
ATOM   1512  N   ASN A 161      49.063  40.712  25.872  1.00  0.00      RA0  N
ATOM   1513  H   ASN A 161      48.166  40.272  25.880  1.00  0.00      RA0  H
ATOM   1514  CA  ASN A 161      49.950  40.653  27.032  1.00  0.00      RA0  C
ATOM   1515  CB  ASN A 161      49.201  40.735  28.366  1.00  0.00      RA0  C
ATOM   1516  CG  ASN A 161      48.436  39.464  28.668  1.00  0.00      RA0  C
ATOM   1517  OD1 ASN A 161      48.944  38.350  28.610  1.00  0.00      RA0  O
ATOM   1518  ND2 ASN A 161      47.165  39.699  29.034  1.00  0.00      RA0  N
ATOM   1519 HD21 ASN A 161      46.800  40.633  29.006  1.00  0.00      RA0  H
ATOM   1520 HD22 ASN A 161      46.542  38.978  29.335  1.00  0.00      RA0  H
ATOM   1521  C   ASN A 161      50.853  39.435  26.959  1.00  0.00      RA0  C
ATOM   1522  O   ASN A 161      50.729  38.619  26.053  1.00  0.00      RA0  O
ATOM   1523  N   ASP A 162      51.794  39.296  27.889  1.00  0.00      RA0  N
ATOM   1524  H   ASP A 162      52.003  40.008  28.562  1.00  0.00      RA0  H
ATOM   1525  CA  ASP A 162      52.735  38.177  27.810  1.00  0.00      RA0  C
ATOM   1526  CB  ASP A 162      53.865  38.405  28.807  1.00  0.00      RA0  C
ATOM   1527  CG  ASP A 162      54.631  39.605  28.269  1.00  0.00      RA0  C
ATOM   1528  OD1 ASP A 162      55.714  39.416  27.726  1.00  0.00      RA0  O
ATOM   1529  OD2 ASP A 162      54.109  40.721  28.286  1.00  0.00      RA0  O
ATOM   1530  C   ASP A 162      52.051  36.797  27.793  1.00  0.00      RA0  C
ATOM   1531  O   ASP A 162      52.419  35.931  27.012  1.00  0.00      RA0  O
ATOM   1532  N   ALA A 163      51.038  36.602  28.628  1.00  0.00      RA0  N
ATOM   1533  H   ALA A 163      50.660  37.388  29.118  1.00  0.00      RA0  H
ATOM   1534  CA  ALA A 163      50.345  35.322  28.698  1.00  0.00      RA0  C
ATOM   1535  CB  ALA A 163      49.338  35.305  29.849  1.00  0.00      RA0  C
ATOM   1536  C   ALA A 163      49.621  35.020  27.395  1.00  0.00      RA0  C
ATOM   1537  O   ALA A 163      49.547  33.860  26.982  1.00  0.00      RA0  O
ATOM   1538  N   GLN A 164      49.090  36.067  26.761  1.00  0.00      RA0  N
ATOM   1539  H   GLN A 164      49.264  36.980  27.136  1.00  0.00      RA0  H
ATOM   1540  CA  GLN A 164      48.368  35.918  25.499  1.00  0.00      RA0  C
ATOM   1541  CB  GLN A 164      47.535  37.165  25.232  1.00  0.00      RA0  C
ATOM   1542  CG  GLN A 164      46.504  37.342  26.345  1.00  0.00      RA0  C
ATOM   1543  CD  GLN A 164      45.803  38.668  26.191  1.00  0.00      RA0  C
ATOM   1544  OE1 GLN A 164      46.419  39.678  25.876  1.00  0.00      RA0  O
ATOM   1545  NE2 GLN A 164      44.491  38.620  26.461  1.00  0.00      RA0  N
ATOM   1546 HE21 GLN A 164      44.055  37.743  26.681  1.00  0.00      RA0  H
ATOM   1547 HE22 GLN A 164      43.907  39.431  26.427  1.00  0.00      RA0  H
ATOM   1548  C   GLN A 164      49.346  35.587  24.361  1.00  0.00      RA0  C
ATOM   1549  O   GLN A 164      49.126  34.668  23.565  1.00  0.00      RA0  O
ATOM   1550  N   ARG A 165      50.458  36.308  24.315  1.00  0.00      RA0  N
ATOM   1551  H   ARG A 165      50.611  37.032  24.988  1.00  0.00      RA0  H
ATOM   1552  CA  ARG A 165      51.531  35.935  23.381  1.00  0.00      RA0  C
ATOM   1553  CB  ARG A 165      52.683  36.933  23.502  1.00  0.00      RA0  C
ATOM   1554  CG  ARG A 165      52.486  38.096  22.525  1.00  0.00      RA0  C
ATOM   1555  CD  ARG A 165      53.462  39.262  22.706  1.00  0.00      RA0  C
ATOM   1556  NE  ARG A 165      52.969  40.230  23.686  1.00  0.00      RA0  N
ATOM   1557  HE  ARG A 165      52.143  40.755  23.437  1.00  0.00      RA0  H
ATOM   1558  CZ  ARG A 165      53.604  40.397  24.883  1.00  0.00      RA0  C
ATOM   1559  NH1 ARG A 165      54.685  39.651  25.183  1.00  0.00      RA0  N
ATOM   1560 HH11 ARG A 165      55.131  39.729  26.093  1.00  0.00      RA0  H
ATOM   1561 HH12 ARG A 165      55.088  38.987  24.553  1.00  0.00      RA0  H
ATOM   1562  NH2 ARG A 165      53.134  41.307  25.757  1.00  0.00      RA0  N
ATOM   1563 HH21 ARG A 165      53.561  41.412  26.674  1.00  0.00      RA0  H
ATOM   1564 HH22 ARG A 165      52.341  41.886  25.523  1.00  0.00      RA0  H
ATOM   1565  C   ARG A 165      51.980  34.494  23.535  1.00  0.00      RA0  C
ATOM   1566  O   ARG A 165      52.159  33.776  22.545  1.00  0.00      RA0  O
ATOM   1567  N   GLN A 166      52.157  34.057  24.776  1.00  0.00      RA0  N
ATOM   1568  H   GLN A 166      52.007  34.683  25.542  1.00  0.00      RA0  H
ATOM   1569  CA  GLN A 166      52.576  32.684  25.045  1.00  0.00      RA0  C
ATOM   1570  CB  GLN A 166      52.862  32.529  26.536  1.00  0.00      RA0  C
ATOM   1571  CG  GLN A 166      53.456  31.172  26.908  1.00  0.00      RA0  C
ATOM   1572  CD  GLN A 166      53.798  31.184  28.381  1.00  0.00      RA0  C
ATOM   1573  OE1 GLN A 166      53.222  30.468  29.192  1.00  0.00      RA0  O
ATOM   1574  NE2 GLN A 166      54.778  32.053  28.690  1.00  0.00      RA0  N
ATOM   1575 HE21 GLN A 166      55.214  32.608  27.980  1.00  0.00      RA0  H
ATOM   1576 HE22 GLN A 166      55.089  32.163  29.633  1.00  0.00      RA0  H
ATOM   1577  C   GLN A 166      51.533  31.681  24.562  1.00  0.00      RA0  C
ATOM   1578  O   GLN A 166      51.876  30.670  23.956  1.00  0.00      RA0  O
ATOM   1579  N   ALA A 167      50.258  31.982  24.804  1.00  0.00      RA0  N
ATOM   1580  H   ALA A 167      50.036  32.816  25.310  1.00  0.00      RA0  H
ATOM   1581  CA  ALA A 167      49.158  31.086  24.378  1.00  0.00      RA0  C
ATOM   1582  CB  ALA A 167      47.807  31.660  24.807  1.00  0.00      RA0  C
ATOM   1583  C   ALA A 167      49.116  30.813  22.872  1.00  0.00      RA0  C
ATOM   1584  O   ALA A 167      48.801  29.685  22.428  1.00  0.00      RA0  O
ATOM   1585  N   VAL A 168      49.425  31.834  22.089  1.00  0.00      RA0  N
ATOM   1586  H   VAL A 168      49.769  32.683  22.496  1.00  0.00      RA0  H
ATOM   1587  CA  VAL A 168      49.321  31.743  20.625  1.00  0.00      RA0  C
ATOM   1588  CB  VAL A 168      48.665  33.004  20.059  1.00  0.00      RA0  C
ATOM   1589  CG1 VAL A 168      47.308  33.230  20.721  1.00  0.00      RA0  C
ATOM   1590  CG2 VAL A 168      49.573  34.230  20.187  1.00  0.00      RA0  C
ATOM   1591  C   VAL A 168      50.657  31.484  19.929  1.00  0.00      RA0  C
ATOM   1592  O   VAL A 168      50.715  31.423  18.695  1.00  0.00      RA0  O
ATOM   1593  N   GLU A 169      51.728  31.355  20.708  1.00  0.00      RA0  N
ATOM   1594  H   GLU A 169      51.651  31.323  21.704  1.00  0.00      RA0  H
ATOM   1595  CA  GLU A 169      53.048  31.167  20.125  1.00  0.00      RA0  C
ATOM   1596  CB  GLU A 169      54.146  31.189  21.190  1.00  0.00      RA0  C
ATOM   1597  CG  GLU A 169      55.535  30.960  20.584  1.00  0.00      RA0  C
ATOM   1598  CD  GLU A 169      55.749  31.908  19.419  1.00  0.00      RA0  C
ATOM   1599  OE1 GLU A 169      55.858  33.110  19.648  1.00  0.00      RA0  O
ATOM   1600  OE2 GLU A 169      55.800  31.441  18.280  1.00  0.00      RA0  O
ATOM   1601  C   GLU A 169      53.058  29.870  19.317  1.00  0.00      RA0  C
ATOM   1602  O   GLU A 169      52.779  28.805  19.838  1.00  0.00      RA0  O
ATOM   1603  N   GLY A 170      53.408  29.971  18.043  1.00  0.00      RA0  N
ATOM   1604  H   GLY A 170      53.798  30.860  17.782  1.00  0.00      RA0  H
ATOM   1605  CA  GLY A 170      53.506  28.805  17.182  1.00  0.00      RA0  C
ATOM   1606  C   GLY A 170      52.162  28.201  16.796  1.00  0.00      RA0  C
ATOM   1607  O   GLY A 170      52.104  27.085  16.275  1.00  0.00      RA0  O
ATOM   1608  N   MSE A 171      51.077  28.930  17.048  1.00  0.00      RA0  N
ATOM   1609  H   MSE A 171      51.154  29.873  17.387  1.00  0.00      RA0  H
ATOM   1610  CA  MSE A 171      49.757  28.348  16.869  1.00  0.00      RA0  C
ATOM   1611  CB  MSE A 171      48.683  29.208  17.543  1.00  0.00      RA0  C
ATOM   1612  CG  MSE A 171      47.298  28.563  17.513  1.00  0.00      RA0  C
ATOM   1613  SE  MSE A 171      46.071  29.393  18.538  1.00  0.00      RA0  S
ATOM   1614  CE  MSE A 171      46.000  30.964  17.667  1.00  0.00      RA0  C
ATOM   1615  C   MSE A 171      49.476  28.143  15.389  1.00  0.00      RA0  C
ATOM   1616  O   MSE A 171      49.657  29.058  14.559  1.00  0.00      RA0  O
ATOM   1617  N   LYS A 172      49.040  26.931  15.073  1.00  0.00      RA0  N
ATOM   1618  H   LYS A 172      48.718  26.358  15.823  1.00  0.00      RA0  H
ATOM   1619  CA  LYS A 172      48.779  26.534  13.705  1.00  0.00      RA0  C
ATOM   1620  CB  LYS A 172      48.987  25.012  13.661  1.00  0.00      RA0  C
ATOM   1621  CG  LYS A 172      50.389  24.595  14.117  1.00  0.00      RA0  C
ATOM   1622  CD  LYS A 172      51.501  25.163  13.231  1.00  0.00      RA0  C
ATOM   1623  CE  LYS A 172      52.906  24.746  13.681  1.00  0.00      RA0  C
ATOM   1624  NZ  LYS A 172      53.178  25.262  15.029  1.00  0.00      RA0  N
ATOM   1625  HZ1 LYS A 172      54.159  25.085  15.317  1.00  0.00      RA0  H
ATOM   1626  HZ2 LYS A 172      53.000  26.289  15.063  1.00  0.00      RA0  H
ATOM   1627  HZ3 LYS A 172      52.531  24.858  15.734  1.00  0.00      RA0  H
ATOM   1628  C   LYS A 172      47.375  26.970  13.306  1.00  0.00      RA0  C
ATOM   1629  O   LYS A 172      46.557  27.358  14.161  1.00  0.00      RA0  O
ATOM   1630  N   PRO A 173      47.092  26.928  12.007  1.00  0.00      RA0  N
ATOM   1631  CD  PRO A 173      48.024  26.692  10.905  1.00  0.00      RA0  C
ATOM   1632  CA  PRO A 173      45.761  27.243  11.526  1.00  0.00      RA0  C
ATOM   1633  CB  PRO A 173      45.871  27.080  10.007  1.00  0.00      RA0  C
ATOM   1634  CG  PRO A 173      47.344  27.316   9.696  1.00  0.00      RA0  C
ATOM   1635  C   PRO A 173      44.672  26.386  12.117  1.00  0.00      RA0  C
ATOM   1636  O   PRO A 173      44.882  25.207  12.420  1.00  0.00      RA0  O
ATOM   1637  N   PHE A 174      43.490  26.985  12.253  1.00  0.00      RA0  N
ATOM   1638  H   PHE A 174      43.402  27.956  12.026  1.00  0.00      RA0  H
ATOM   1639  CA  PHE A 174      42.322  26.266  12.761  1.00  0.00      RA0  C
ATOM   1640  CB  PHE A 174      41.802  25.206  11.785  1.00  0.00      RA0  C
ATOM   1641  CG  PHE A 174      40.794  25.823  10.846  1.00  0.00      RA0  C
ATOM   1642  CD1 PHE A 174      41.168  26.844   9.981  1.00  0.00      RA0  C
ATOM   1643  CD2 PHE A 174      39.483  25.362  10.853  1.00  0.00      RA0  C
ATOM   1644  CE1 PHE A 174      40.230  27.407   9.124  1.00  0.00      RA0  C
ATOM   1645  CE2 PHE A 174      38.545  25.922   9.996  1.00  0.00      RA0  C
ATOM   1646  CZ  PHE A 174      38.918  26.945   9.132  1.00  0.00      RA0  C
ATOM   1647  C   PHE A 174      42.534  25.730  14.172  1.00  0.00      RA0  C
ATOM   1648  O   PHE A 174      42.263  24.574  14.453  1.00  0.00      RA0  O
ATOM   1649  N   PHE A 175      42.978  26.638  15.037  1.00  0.00      RA0  N
ATOM   1650  H   PHE A 175      43.192  27.584  14.770  1.00  0.00      RA0  H
ATOM   1651  CA  PHE A 175      42.992  26.464  16.470  1.00  0.00      RA0  C
ATOM   1652  CB  PHE A 175      44.413  26.332  17.014  1.00  0.00      RA0  C
ATOM   1653  CG  PHE A 175      45.000  24.954  16.842  1.00  0.00      RA0  C
ATOM   1654  CD1 PHE A 175      45.698  24.626  15.687  1.00  0.00      RA0  C
ATOM   1655  CD2 PHE A 175      44.875  24.025  17.868  1.00  0.00      RA0  C
ATOM   1656  CE1 PHE A 175      46.314  23.385  15.581  1.00  0.00      RA0  C
ATOM   1657  CE2 PHE A 175      45.489  22.784  17.761  1.00  0.00      RA0  C
ATOM   1658  CZ  PHE A 175      46.229  22.473  16.626  1.00  0.00      RA0  C
ATOM   1659  C   PHE A 175      42.410  27.704  17.092  1.00  0.00      RA0  C
ATOM   1660  O   PHE A 175      42.512  28.793  16.518  1.00  0.00      RA0  O
ATOM   1661  N   GLY A 176      41.847  27.534  18.283  1.00  0.00      RA0  N
ATOM   1662  H   GLY A 176      41.795  26.633  18.718  1.00  0.00      RA0  H
ATOM   1663  CA  GLY A 176      41.388  28.641  19.101  1.00  0.00      RA0  C
ATOM   1664  C   GLY A 176      41.825  28.478  20.534  1.00  0.00      RA0  C
ATOM   1665  O   GLY A 176      41.907  27.354  21.041  1.00  0.00      RA0  O
ATOM   1666  N   VAL A 177      42.139  29.584  21.200  1.00  0.00      RA0  N
ATOM   1667  H   VAL A 177      42.168  30.476  20.742  1.00  0.00      RA0  H
ATOM   1668  CA  VAL A 177      42.519  29.532  22.587  1.00  0.00      RA0  C
ATOM   1669  CB  VAL A 177      44.043  29.344  22.681  1.00  0.00      RA0  C
ATOM   1670  CG1 VAL A 177      44.791  30.477  21.975  1.00  0.00      RA0  C
ATOM   1671  CG2 VAL A 177      44.520  29.129  24.119  1.00  0.00      RA0  C
ATOM   1672  C   VAL A 177      42.041  30.750  23.388  1.00  0.00      RA0  C
ATOM   1673  O   VAL A 177      42.105  31.891  22.928  1.00  0.00      RA0  O
ATOM   1674  N   GLN A 178      41.555  30.479  24.588  1.00  0.00      RA0  N
ATOM   1675  H   GLN A 178      41.657  29.545  24.927  1.00  0.00      RA0  H
ATOM   1676  CA  GLN A 178      41.186  31.500  25.553  1.00  0.00      RA0  C
ATOM   1677  CB  GLN A 178      40.080  30.977  26.470  1.00  0.00      RA0  C
ATOM   1678  CG  GLN A 178      39.307  32.079  27.201  1.00  0.00      RA0  C
ATOM   1679  CD  GLN A 178      38.416  32.813  26.219  1.00  0.00      RA0  C
ATOM   1680  OE1 GLN A 178      37.716  32.208  25.405  1.00  0.00      RA0  O
ATOM   1681  NE2 GLN A 178      38.475  34.151  26.354  1.00  0.00      RA0  N
ATOM   1682 HE21 GLN A 178      39.034  34.571  27.079  1.00  0.00      RA0  H
ATOM   1683 HE22 GLN A 178      37.975  34.795  25.772  1.00  0.00      RA0  H
ATOM   1684  C   GLN A 178      42.415  31.912  26.358  1.00  0.00      RA0  C
ATOM   1685  O   GLN A 178      43.094  31.076  26.975  1.00  0.00      RA0  O
ATOM   1686  N   ALA A 179      42.707  33.204  26.330  1.00  0.00      RA0  N
ATOM   1687  H   ALA A 179      42.170  33.840  25.782  1.00  0.00      RA0  H
ATOM   1688  CA  ALA A 179      43.784  33.759  27.131  1.00  0.00      RA0  C
ATOM   1689  CB  ALA A 179      44.993  34.049  26.247  1.00  0.00      RA0  C
ATOM   1690  C   ALA A 179      43.255  35.042  27.758  1.00  0.00      RA0  C
ATOM   1691  O   ALA A 179      43.239  36.105  27.120  1.00  0.00      RA0  O
ATOM   1692  N   GLY A 180      42.746  34.898  28.984  1.00  0.00      RA0  N
ATOM   1693  H   GLY A 180      42.714  33.978  29.371  1.00  0.00      RA0  H
ATOM   1694  CA  GLY A 180      42.057  35.972  29.670  1.00  0.00      RA0  C
ATOM   1695  C   GLY A 180      40.810  36.407  28.929  1.00  0.00      RA0  C
ATOM   1696  O   GLY A 180      39.985  35.568  28.546  1.00  0.00      RA0  O
ATOM   1697  N   ASP A 181      40.701  37.712  28.683  1.00  0.00      RA0  N
ATOM   1698  H   ASP A 181      41.344  38.360  29.087  1.00  0.00      RA0  H
ATOM   1699  CA  ASP A 181      39.529  38.296  28.017  1.00  0.00      RA0  C
ATOM   1700  CB  ASP A 181      39.487  39.829  28.144  1.00  0.00      RA0  C
ATOM   1701  CG  ASP A 181      38.879  40.289  29.457  1.00  0.00      RA0  C
ATOM   1702  OD1 ASP A 181      39.507  40.090  30.491  1.00  0.00      RA0  O
ATOM   1703  OD2 ASP A 181      37.791  40.871  29.446  1.00  0.00      RA0  O
ATOM   1704  C   ASP A 181      39.459  37.959  26.533  1.00  0.00      RA0  C
ATOM   1705  O   ASP A 181      38.399  38.139  25.930  1.00  0.00      RA0  O
ATOM   1706  N   LEU A 182      40.560  37.449  25.952  1.00  0.00      RA0  N
ATOM   1707  H   LEU A 182      41.332  37.133  26.502  1.00  0.00      RA0  H
ATOM   1708  CA  LEU A 182      40.642  37.233  24.509  1.00  0.00      RA0  C
ATOM   1709  CB  LEU A 182      41.921  37.832  23.921  1.00  0.00      RA0  C
ATOM   1710  CG  LEU A 182      42.087  39.341  24.110  1.00  0.00      RA0  C
ATOM   1711  CD1 LEU A 182      43.359  39.850  23.430  1.00  0.00      RA0  C
ATOM   1712  CD2 LEU A 182      40.867  40.130  23.643  1.00  0.00      RA0  C
ATOM   1713  C   LEU A 182      40.566  35.774  24.165  1.00  0.00      RA0  C
ATOM   1714  O   LEU A 182      41.315  34.957  24.688  1.00  0.00      RA0  O
ATOM   1715  N   PHE A 183      39.626  35.464  23.275  1.00  0.00      RA0  N
ATOM   1716  H   PHE A 183      39.046  36.198  22.915  1.00  0.00      RA0  H
ATOM   1717  CA  PHE A 183      39.596  34.178  22.589  1.00  0.00      RA0  C
ATOM   1718  CB  PHE A 183      38.155  33.688  22.464  1.00  0.00      RA0  C
ATOM   1719  CG  PHE A 183      38.114  32.406  21.670  1.00  0.00      RA0  C
ATOM   1720  CD1 PHE A 183      38.716  31.259  22.172  1.00  0.00      RA0  C
ATOM   1721  CD2 PHE A 183      37.472  32.373  20.438  1.00  0.00      RA0  C
ATOM   1722  CE1 PHE A 183      38.674  30.079  21.440  1.00  0.00      RA0  C
ATOM   1723  CE2 PHE A 183      37.430  31.192  19.706  1.00  0.00      RA0  C
ATOM   1724  CZ  PHE A 183      38.031  30.045  20.208  1.00  0.00      RA0  C
ATOM   1725  C   PHE A 183      40.194  34.416  21.213  1.00  0.00      RA0  C
ATOM   1726  O   PHE A 183      39.650  35.194  20.429  1.00  0.00      RA0  O
ATOM   1727  N   ILE A 184      41.337  33.787  20.943  1.00  0.00      RA0  N
ATOM   1728  H   ILE A 184      41.708  33.092  21.559  1.00  0.00      RA0  H
ATOM   1729  CA  ILE A 184      42.100  34.086  19.731  1.00  0.00      RA0  C
ATOM   1730  CB  ILE A 184      43.507  34.551  20.110  1.00  0.00      RA0  C
ATOM   1731  CG2 ILE A 184      44.304  34.969  18.875  1.00  0.00      RA0  C
ATOM   1732  CG1 ILE A 184      43.446  35.659  21.163  1.00  0.00      RA0  C
ATOM   1733  CD1 ILE A 184      44.807  35.983  21.782  1.00  0.00      RA0  C
ATOM   1734  C   ILE A 184      42.159  32.841  18.879  1.00  0.00      RA0  C
ATOM   1735  O   ILE A 184      42.575  31.784  19.353  1.00  0.00      RA0  O
ATOM   1736  N   ALA A 185      41.710  32.970  17.637  1.00  0.00      RA0  N
ATOM   1737  H   ALA A 185      41.386  33.854  17.292  1.00  0.00      RA0  H
ATOM   1738  CA  ALA A 185      41.616  31.830  16.725  1.00  0.00      RA0  C
ATOM   1739  CB  ALA A 185      40.152  31.453  16.500  1.00  0.00      RA0  C
ATOM   1740  C   ALA A 185      42.277  32.134  15.389  1.00  0.00      RA0  C
ATOM   1741  O   ALA A 185      42.167  33.234  14.874  1.00  0.00      RA0  O
ATOM   1742  N   THR A 186      42.990  31.141  14.862  1.00  0.00      RA0  N
ATOM   1743  H   THR A 186      43.054  30.256  15.330  1.00  0.00      RA0  H
ATOM   1744  CA  THR A 186      43.633  31.230  13.551  1.00  0.00      RA0  C
ATOM   1745  CB  THR A 186      44.840  30.305  13.632  1.00  0.00      RA0  C
ATOM   1746  OG1 THR A 186      44.629  29.349  14.685  1.00  0.00      RA0  O
ATOM   1747  HG1 THR A 186      45.431  28.831  14.741  1.00  0.00      RA0  H
ATOM   1748  CG2 THR A 186      46.155  31.051  13.839  1.00  0.00      RA0  C
ATOM   1749  C   THR A 186      42.669  30.774  12.458  1.00  0.00      RA0  C
ATOM   1750  O   THR A 186      42.839  29.702  11.833  1.00  0.00      RA0  O
ATOM   1751  N   THR A 187      41.649  31.616  12.254  1.00  0.00      RA0  N
ATOM   1752  H   THR A 187      41.531  32.448  12.800  1.00  0.00      RA0  H
ATOM   1753  CA  THR A 187      40.588  31.408  11.282  1.00  0.00      RA0  C
ATOM   1754  CB  THR A 187      39.372  31.014  12.111  1.00  0.00      RA0  C
ATOM   1755  OG1 THR A 187      39.413  31.741  13.344  1.00  0.00      RA0  O
ATOM   1756  HG1 THR A 187      38.838  32.494  13.181  1.00  0.00      RA0  H
ATOM   1757  CG2 THR A 187      39.329  29.511  12.400  1.00  0.00      RA0  C
ATOM   1758  C   THR A 187      40.383  32.686  10.472  1.00  0.00      RA0  C
ATOM   1759  O   THR A 187      40.945  33.751  10.779  1.00  0.00      RA0  O
ATOM   1760  N   GLY A 188      39.570  32.584   9.423  1.00  0.00      RA0  N
ATOM   1761  H   GLY A 188      39.060  31.763   9.162  1.00  0.00      RA0  H
ATOM   1762  CA  GLY A 188      39.319  33.722   8.585  1.00  0.00      RA0  C
ATOM   1763  C   GLY A 188      38.484  33.350   7.377  1.00  0.00      RA0  C
ATOM   1764  O   GLY A 188      38.259  32.169   7.109  1.00  0.00      RA0  O
ATOM   1765  N   TYR A 189      38.034  34.376   6.693  1.00  0.00      RA0  N
ATOM   1766  H   TYR A 189      38.356  35.281   6.982  1.00  0.00      RA0  H
ATOM   1767  CA  TYR A 189      37.176  34.275   5.523  1.00  0.00      RA0  C
ATOM   1768  CB  TYR A 189      35.845  34.867   6.000  1.00  0.00      RA0  C
ATOM   1769  CG  TYR A 189      34.630  34.632   5.132  1.00  0.00      RA0  C
ATOM   1770  CD1 TYR A 189      34.337  33.388   4.584  1.00  0.00      RA0  C
ATOM   1771  CE1 TYR A 189      33.155  33.212   3.867  1.00  0.00      RA0  C
ATOM   1772  CD2 TYR A 189      33.758  35.695   4.936  1.00  0.00      RA0  C
ATOM   1773  CE2 TYR A 189      32.579  35.521   4.227  1.00  0.00      RA0  C
ATOM   1774  CZ  TYR A 189      32.277  34.279   3.688  1.00  0.00      RA0  C
ATOM   1775  OH  TYR A 189      31.113  34.126   2.963  1.00  0.00      RA0  O
ATOM   1776  HH  TYR A 189      30.762  34.977   2.726  1.00  0.00      RA0  H
ATOM   1777  C   TYR A 189      37.773  35.015   4.324  1.00  0.00      RA0  C
ATOM   1778  O   TYR A 189      37.037  35.478   3.454  1.00  0.00      RA0  O
ATOM   1779  N   THR A 190      39.113  35.092   4.246  1.00  0.00      RA0  N
ATOM   1780  H   THR A 190      39.682  34.671   4.949  1.00  0.00      RA0  H
ATOM   1781  CA  THR A 190      39.760  35.962   3.272  1.00  0.00      RA0  C
ATOM   1782  CB  THR A 190      40.380  36.949   4.221  1.00  0.00      RA0  C
ATOM   1783  OG1 THR A 190      40.561  36.209   5.438  1.00  0.00      RA0  O
ATOM   1784  HG1 THR A 190      40.389  36.806   6.161  1.00  0.00      RA0  H
ATOM   1785  CG2 THR A 190      39.469  38.147   4.495  1.00  0.00      RA0  C
ATOM   1786  C   THR A 190      40.745  35.308   2.321  1.00  0.00      RA0  C
ATOM   1787  O   THR A 190      41.059  35.900   1.287  1.00  0.00      RA0  O
ATOM   1788  N   GLY A 191      41.231  34.122   2.655  1.00  0.00      RA0  N
ATOM   1789  H   GLY A 191      40.960  33.717   3.526  1.00  0.00      RA0  H
ATOM   1790  CA  GLY A 191      42.315  33.493   1.897  1.00  0.00      RA0  C
ATOM   1791  C   GLY A 191      43.697  33.959   2.369  1.00  0.00      RA0  C
ATOM   1792  O   GLY A 191      44.704  33.636   1.746  1.00  0.00      RA0  O
ATOM   1793  N   GLU A 192      43.716  34.765   3.436  1.00  0.00      RA0  N
ATOM   1794  H   GLU A 192      42.904  34.927   3.991  1.00  0.00      RA0  H
ATOM   1795  CA  GLU A 192      44.948  35.243   4.050  1.00  0.00      RA0  C
ATOM   1796  CB  GLU A 192      44.959  36.773   4.066  1.00  0.00      RA0  C
ATOM   1797  CG  GLU A 192      44.587  37.394   2.713  1.00  0.00      RA0  C
ATOM   1798  CD  GLU A 192      45.535  36.918   1.628  1.00  0.00      RA0  C
ATOM   1799  OE1 GLU A 192      46.737  36.923   1.855  1.00  0.00      RA0  O
ATOM   1800  OE2 GLU A 192      45.076  36.541   0.552  1.00  0.00      RA0  O
ATOM   1801  C   GLU A 192      45.079  34.658   5.443  1.00  0.00      RA0  C
ATOM   1802  O   GLU A 192      44.120  34.139   6.001  1.00  0.00      RA0  O
ATOM   1803  N   ALA A 193      46.273  34.795   6.018  1.00  0.00      RA0  N
ATOM   1804  H   ALA A 193      46.980  35.251   5.478  1.00  0.00      RA0  H
ATOM   1805  CA  ALA A 193      46.501  34.558   7.441  1.00  0.00      RA0  C
ATOM   1806  CB  ALA A 193      47.996  34.588   7.763  1.00  0.00      RA0  C
ATOM   1807  C   ALA A 193      45.797  35.615   8.278  1.00  0.00      RA0  C
ATOM   1808  O   ALA A 193      45.417  36.662   7.786  1.00  0.00      RA0  O
ATOM   1809  N   GLY A 194      45.619  35.310   9.551  1.00  0.00      RA0  N
ATOM   1810  H   GLY A 194      45.856  34.420   9.944  1.00  0.00      RA0  H
ATOM   1811  CA  GLY A 194      44.989  36.252  10.455  1.00  0.00      RA0  C
ATOM   1812  C   GLY A 194      44.460  35.601  11.697  1.00  0.00      RA0  C
ATOM   1813  O   GLY A 194      44.756  34.437  11.964  1.00  0.00      RA0  O
ATOM   1814  N   TYR A 195      43.694  36.388  12.467  1.00  0.00      RA0  N
ATOM   1815  H   TYR A 195      43.416  37.303  12.173  1.00  0.00      RA0  H
ATOM   1816  CA  TYR A 195      43.018  35.893  13.639  1.00  0.00      RA0  C
ATOM   1817  CB  TYR A 195      43.584  36.522  14.912  1.00  0.00      RA0  C
ATOM   1818  CG  TYR A 195      44.938  35.974  15.286  1.00  0.00      RA0  C
ATOM   1819  CD1 TYR A 195      45.215  34.624  15.127  1.00  0.00      RA0  C
ATOM   1820  CE1 TYR A 195      46.448  34.123  15.522  1.00  0.00      RA0  C
ATOM   1821  CD2 TYR A 195      45.898  36.825  15.824  1.00  0.00      RA0  C
ATOM   1822  CE2 TYR A 195      47.130  36.322  16.225  1.00  0.00      RA0  C
ATOM   1823  CZ  TYR A 195      47.403  34.968  16.073  1.00  0.00      RA0  C
ATOM   1824  OH  TYR A 195      48.621  34.453  16.459  1.00  0.00      RA0  O
ATOM   1825  HH  TYR A 195      49.119  35.097  16.944  1.00  0.00      RA0  H
ATOM   1826  C   TYR A 195      41.549  36.328  13.574  1.00  0.00      RA0  C
ATOM   1827  O   TYR A 195      41.222  37.317  12.900  1.00  0.00      RA0  O
ATOM   1828  N   GLU A 196      40.713  35.591  14.292  1.00  0.00      RA0  N
ATOM   1829  H   GLU A 196      41.031  34.741  14.713  1.00  0.00      RA0  H
ATOM   1830  CA  GLU A 196      39.442  36.110  14.790  1.00  0.00      RA0  C
ATOM   1831  CB  GLU A 196      38.283  35.335  14.126  1.00  0.00      RA0  C
ATOM   1832  CG  GLU A 196      38.326  35.667  12.615  1.00  0.00      RA0  C
ATOM   1833  CD  GLU A 196      37.327  34.927  11.732  1.00  0.00      RA0  C
ATOM   1834  OE1 GLU A 196      37.316  33.698  11.788  1.00  0.00      RA0  O
ATOM   1835  OE2 GLU A 196      36.614  35.575  10.943  1.00  0.00      RA0  O
ATOM   1836  C   GLU A 196      39.548  36.155  16.312  1.00  0.00      RA0  C
ATOM   1837  O   GLU A 196      40.030  35.204  16.966  1.00  0.00      RA0  O
ATOM   1838  N   ILE A 197      39.134  37.269  16.880  1.00  0.00      RA0  N
ATOM   1839  H   ILE A 197      38.680  37.980  16.344  1.00  0.00      RA0  H
ATOM   1840  CA  ILE A 197      39.331  37.519  18.301  1.00  0.00      RA0  C
ATOM   1841  CB  ILE A 197      40.350  38.638  18.532  1.00  0.00      RA0  C
ATOM   1842  CG2 ILE A 197      40.532  38.890  20.029  1.00  0.00      RA0  C
ATOM   1843  CG1 ILE A 197      41.683  38.323  17.848  1.00  0.00      RA0  C
ATOM   1844  CD1 ILE A 197      42.712  39.445  17.979  1.00  0.00      RA0  C
ATOM   1845  C   ILE A 197      37.992  37.864  18.938  1.00  0.00      RA0  C
ATOM   1846  O   ILE A 197      37.379  38.861  18.577  1.00  0.00      RA0  O
ATOM   1847  N   ALA A 198      37.529  37.025  19.869  1.00  0.00      RA0  N
ATOM   1848  H   ALA A 198      38.121  36.286  20.192  1.00  0.00      RA0  H
ATOM   1849  CA  ALA A 198      36.277  37.299  20.579  1.00  0.00      RA0  C
ATOM   1850  CB  ALA A 198      35.433  36.031  20.700  1.00  0.00      RA0  C
ATOM   1851  C   ALA A 198      36.610  37.807  21.973  1.00  0.00      RA0  C
ATOM   1852  O   ALA A 198      37.544  37.323  22.614  1.00  0.00      RA0  O
ATOM   1853  N   LEU A 199      35.836  38.781  22.442  1.00  0.00      RA0  N
ATOM   1854  H   LEU A 199      35.049  39.132  21.923  1.00  0.00      RA0  H
ATOM   1855  CA  LEU A 199      36.077  39.382  23.745  1.00  0.00      RA0  C
ATOM   1856  CB  LEU A 199      37.194  40.425  23.553  1.00  0.00      RA0  C
ATOM   1857  CG  LEU A 199      36.847  41.717  22.794  1.00  0.00      RA0  C
ATOM   1858  CD1 LEU A 199      37.920  42.761  23.072  1.00  0.00      RA0  C
ATOM   1859  CD2 LEU A 199      36.653  41.571  21.280  1.00  0.00      RA0  C
ATOM   1860  C   LEU A 199      34.791  40.024  24.251  1.00  0.00      RA0  C
ATOM   1861  O   LEU A 199      33.848  40.211  23.482  1.00  0.00      RA0  O
ATOM   1862  N   PRO A 200      34.731  40.356  25.543  1.00  0.00      RA0  N
ATOM   1863  CD  PRO A 200      35.722  40.069  26.576  1.00  0.00      RA0  C
ATOM   1864  CA  PRO A 200      33.512  40.955  26.107  1.00  0.00      RA0  C
ATOM   1865  CB  PRO A 200      33.852  41.096  27.589  1.00  0.00      RA0  C
ATOM   1866  CG  PRO A 200      34.907  40.030  27.859  1.00  0.00      RA0  C
ATOM   1867  C   PRO A 200      33.071  42.178  25.358  1.00  0.00      RA0  C
ATOM   1868  O   PRO A 200      33.899  42.999  24.964  1.00  0.00      RA0  O
ATOM   1869  N   ASN A 201      31.760  42.311  25.160  1.00  0.00      RA0  N
ATOM   1870  H   ASN A 201      31.178  41.541  25.429  1.00  0.00      RA0  H
ATOM   1871  CA  ASN A 201      31.212  43.471  24.462  1.00  0.00      RA0  C
ATOM   1872  CB  ASN A 201      29.685  43.515  24.634  1.00  0.00      RA0  C
ATOM   1873  CG  ASN A 201      28.998  42.445  23.805  1.00  0.00      RA0  C
ATOM   1874  OD1 ASN A 201      29.466  42.067  22.739  1.00  0.00      RA0  O
ATOM   1875  ND2 ASN A 201      27.860  41.974  24.346  1.00  0.00      RA0  N
ATOM   1876 HD21 ASN A 201      27.505  42.298  25.221  1.00  0.00      RA0  H
ATOM   1877 HD22 ASN A 201      27.322  41.254  23.888  1.00  0.00      RA0  H
ATOM   1878  C   ASN A 201      31.800  44.788  24.983  1.00  0.00      RA0  C
ATOM   1879  O   ASN A 201      32.125  45.698  24.208  1.00  0.00      RA0  O
ATOM   1880  N   GLU A 202      31.935  44.870  26.299  1.00  0.00      RA0  N
ATOM   1881  H   GLU A 202      31.870  44.053  26.872  1.00  0.00      RA0  H
ATOM   1882  CA  GLU A 202      32.386  46.099  26.965  1.00  0.00      RA0  C
ATOM   1883  CB  GLU A 202      31.963  46.096  28.450  1.00  0.00      RA0  C
ATOM   1884  CG  GLU A 202      33.028  45.929  29.552  1.00  0.00      RA0  C
ATOM   1885  CD  GLU A 202      33.592  44.522  29.625  1.00  0.00      RA0  C
ATOM   1886  OE1 GLU A 202      33.828  43.916  28.593  1.00  0.00      RA0  O
ATOM   1887  OE2 GLU A 202      33.861  44.028  30.718  1.00  0.00      RA0  O
ATOM   1888  C   GLU A 202      33.868  46.439  26.747  1.00  0.00      RA0  C
ATOM   1889  O   GLU A 202      34.297  47.572  27.036  1.00  0.00      RA0  O
ATOM   1890  N   LYS A 203      34.639  45.457  26.281  1.00  0.00      RA0  N
ATOM   1891  H   LYS A 203      34.226  44.559  26.132  1.00  0.00      RA0  H
ATOM   1892  CA  LYS A 203      36.055  45.639  25.902  1.00  0.00      RA0  C
ATOM   1893  CB  LYS A 203      36.946  44.428  26.192  1.00  0.00      RA0  C
ATOM   1894  CG  LYS A 203      36.922  43.797  27.574  1.00  0.00      RA0  C
ATOM   1895  CD  LYS A 203      37.187  44.756  28.728  1.00  0.00      RA0  C
ATOM   1896  CE  LYS A 203      37.151  43.982  30.043  1.00  0.00      RA0  C
ATOM   1897  NZ  LYS A 203      36.076  42.986  29.967  1.00  0.00      RA0  N
ATOM   1898  HZ1 LYS A 203      36.476  42.044  29.756  1.00  0.00      RA0  H
ATOM   1899  HZ2 LYS A 203      35.518  42.982  30.843  1.00  0.00      RA0  H
ATOM   1900  HZ3 LYS A 203      35.354  43.262  29.264  1.00  0.00      RA0  H
ATOM   1901  C   LYS A 203      36.285  45.904  24.414  1.00  0.00      RA0  C
ATOM   1902  O   LYS A 203      37.393  46.235  23.996  1.00  0.00      RA0  O
ATOM   1903  N   ALA A 204      35.250  45.707  23.604  1.00  0.00      RA0  N
ATOM   1904  H   ALA A 204      34.349  45.516  23.999  1.00  0.00      RA0  H
ATOM   1905  CA  ALA A 204      35.403  45.662  22.157  1.00  0.00      RA0  C
ATOM   1906  CB  ALA A 204      34.088  45.253  21.494  1.00  0.00      RA0  C
ATOM   1907  C   ALA A 204      35.881  46.979  21.553  1.00  0.00      RA0  C
ATOM   1908  O   ALA A 204      36.794  46.997  20.704  1.00  0.00      RA0  O
ATOM   1909  N   ALA A 205      35.277  48.078  21.979  1.00  0.00      RA0  N
ATOM   1910  H   ALA A 205      34.668  48.022  22.770  1.00  0.00      RA0  H
ATOM   1911  CA  ALA A 205      35.531  49.388  21.340  1.00  0.00      RA0  C
ATOM   1912  CB  ALA A 205      34.616  50.461  21.930  1.00  0.00      RA0  C
ATOM   1913  C   ALA A 205      36.972  49.794  21.545  1.00  0.00      RA0  C
ATOM   1914  O   ALA A 205      37.616  50.274  20.637  1.00  0.00      RA0  O
ATOM   1915  N   ASP A 206      37.483  49.586  22.747  1.00  0.00      RA0  N
ATOM   1916  H   ASP A 206      36.933  49.276  23.527  1.00  0.00      RA0  H
ATOM   1917  CA  ASP A 206      38.866  49.965  23.032  1.00  0.00      RA0  C
ATOM   1918  CB  ASP A 206      39.156  49.816  24.524  1.00  0.00      RA0  C
ATOM   1919  CG  ASP A 206      38.026  50.405  25.334  1.00  0.00      RA0  C
ATOM   1920  OD1 ASP A 206      38.152  51.542  25.778  1.00  0.00      RA0  O
ATOM   1921  OD2 ASP A 206      37.019  49.722  25.511  1.00  0.00      RA0  O
ATOM   1922  C   ASP A 206      39.848  49.089  22.256  1.00  0.00      RA0  C
ATOM   1923  O   ASP A 206      40.889  49.562  21.834  1.00  0.00      RA0  O
ATOM   1924  N   PHE A 207      39.524  47.812  22.099  1.00  0.00      RA0  N
ATOM   1925  H   PHE A 207      38.658  47.489  22.489  1.00  0.00      RA0  H
ATOM   1926  CA  PHE A 207      40.396  46.894  21.394  1.00  0.00      RA0  C
ATOM   1927  CB  PHE A 207      39.935  45.459  21.620  1.00  0.00      RA0  C
ATOM   1928  CG  PHE A 207      40.924  44.489  21.023  1.00  0.00      RA0  C
ATOM   1929  CD1 PHE A 207      42.281  44.619  21.298  1.00  0.00      RA0  C
ATOM   1930  CD2 PHE A 207      40.475  43.459  20.206  1.00  0.00      RA0  C
ATOM   1931  CE1 PHE A 207      43.187  43.714  20.760  1.00  0.00      RA0  C
ATOM   1932  CE2 PHE A 207      41.383  42.554  19.669  1.00  0.00      RA0  C
ATOM   1933  CZ  PHE A 207      42.739  42.680  19.947  1.00  0.00      RA0  C
ATOM   1934  C   PHE A 207      40.414  47.237  19.906  1.00  0.00      RA0  C
ATOM   1935  O   PHE A 207      41.479  47.299  19.293  1.00  0.00      RA0  O
ATOM   1936  N   TRP A 208      39.238  47.512  19.343  1.00  0.00      RA0  N
ATOM   1937  H   TRP A 208      38.416  47.435  19.906  1.00  0.00      RA0  H
ATOM   1938  CA  TRP A 208      39.124  48.045  17.980  1.00  0.00      RA0  C
ATOM   1939  CB  TRP A 208      37.654  48.363  17.688  1.00  0.00      RA0  C
ATOM   1940  CG  TRP A 208      37.428  48.884  16.285  1.00  0.00      RA0  C
ATOM   1941  CD2 TRP A 208      37.068  48.137  15.103  1.00  0.00      RA0  C
ATOM   1942  CE2 TRP A 208      36.920  49.060  14.040  1.00  0.00      RA0  C
ATOM   1943  CE3 TRP A 208      36.861  46.783  14.869  1.00  0.00      RA0  C
ATOM   1944  CD1 TRP A 208      37.479  50.222  15.862  1.00  0.00      RA0  C
ATOM   1945  NE1 TRP A 208      37.180  50.332  14.541  1.00  0.00      RA0  N
ATOM   1946  HE1 TRP A 208      37.142  51.171  14.032  1.00  0.00      RA0  H
ATOM   1947  CZ2 TRP A 208      36.565  48.601  12.777  1.00  0.00      RA0  C
ATOM   1948  CZ3 TRP A 208      36.506  46.338  13.600  1.00  0.00      RA0  C
ATOM   1949  CH2 TRP A 208      36.359  47.244  12.557  1.00  0.00      RA0  C
ATOM   1950  C   TRP A 208      40.012  49.281  17.774  1.00  0.00      RA0  C
ATOM   1951  O   TRP A 208      40.789  49.361  16.814  1.00  0.00      RA0  O
ATOM   1952  N   ARG A 209      39.881  50.268  18.660  1.00  0.00      RA0  N
ATOM   1953  H   ARG A 209      39.240  50.172  19.426  1.00  0.00      RA0  H
ATOM   1954  CA  ARG A 209      40.678  51.485  18.541  1.00  0.00      RA0  C
ATOM   1955  CB  ARG A 209      40.390  52.369  19.752  1.00  0.00      RA0  C
ATOM   1956  CG  ARG A 209      39.140  53.223  19.635  1.00  0.00      RA0  C
ATOM   1957  CD  ARG A 209      39.518  54.696  19.482  1.00  0.00      RA0  C
ATOM   1958  NE  ARG A 209      40.650  54.856  18.568  1.00  0.00      RA0  N
ATOM   1959  HE  ARG A 209      41.583  54.898  18.969  1.00  0.00      RA0  H
ATOM   1960  CZ  ARG A 209      40.474  54.876  17.216  1.00  0.00      RA0  C
ATOM   1961  NH1 ARG A 209      39.233  54.759  16.684  1.00  0.00      RA0  N
ATOM   1962 HH11 ARG A 209      39.044  54.814  15.702  1.00  0.00      RA0  H
ATOM   1963 HH12 ARG A 209      38.418  54.589  17.262  1.00  0.00      RA0  H
ATOM   1964  NH2 ARG A 209      41.566  55.007  16.438  1.00  0.00      RA0  N
ATOM   1965 HH21 ARG A 209      41.562  55.050  15.440  1.00  0.00      RA0  H
ATOM   1966 HH22 ARG A 209      42.472  55.060  16.896  1.00  0.00      RA0  H
ATOM   1967  C   ARG A 209      42.182  51.183  18.623  1.00  0.00      RA0  C
ATOM   1968  O   ARG A 209      42.974  51.759  17.883  1.00  0.00      RA0  O
ATOM   1969  N   ALA A 210      42.564  50.281  19.527  1.00  0.00      RA0  N
ATOM   1970  H   ALA A 210      41.895  49.880  20.155  1.00  0.00      RA0  H
ATOM   1971  CA  ALA A 210      43.973  49.900  19.650  1.00  0.00      RA0  C
ATOM   1972  CB  ALA A 210      44.159  48.927  20.814  1.00  0.00      RA0  C
ATOM   1973  C   ALA A 210      44.485  49.255  18.351  1.00  0.00      RA0  C
ATOM   1974  O   ALA A 210      45.640  49.465  17.961  1.00  0.00      RA0  O
ATOM   1975  N   LEU A 211      43.615  48.486  17.688  1.00  0.00      RA0  N
ATOM   1976  H   LEU A 211      42.695  48.361  18.065  1.00  0.00      RA0  H
ATOM   1977  CA  LEU A 211      43.980  47.816  16.445  1.00  0.00      RA0  C
ATOM   1978  CB  LEU A 211      42.893  46.823  16.036  1.00  0.00      RA0  C
ATOM   1979  CG  LEU A 211      42.904  45.480  16.761  1.00  0.00      RA0  C
ATOM   1980  CD1 LEU A 211      41.538  44.799  16.691  1.00  0.00      RA0  C
ATOM   1981  CD2 LEU A 211      44.010  44.565  16.230  1.00  0.00      RA0  C
ATOM   1982  C   LEU A 211      44.160  48.818  15.300  1.00  0.00      RA0  C
ATOM   1983  O   LEU A 211      45.096  48.693  14.533  1.00  0.00      RA0  O
ATOM   1984  N   VAL A 212      43.303  49.829  15.232  1.00  0.00      RA0  N
ATOM   1985  H   VAL A 212      42.558  49.853  15.903  1.00  0.00      RA0  H
ATOM   1986  CA  VAL A 212      43.474  50.924  14.281  1.00  0.00      RA0  C
ATOM   1987  CB  VAL A 212      42.414  52.017  14.469  1.00  0.00      RA0  C
ATOM   1988  CG1 VAL A 212      42.644  53.158  13.476  1.00  0.00      RA0  C
ATOM   1989  CG2 VAL A 212      40.987  51.486  14.378  1.00  0.00      RA0  C
ATOM   1990  C   VAL A 212      44.844  51.543  14.477  1.00  0.00      RA0  C
ATOM   1991  O   VAL A 212      45.622  51.698  13.519  1.00  0.00      RA0  O
ATOM   1992  N   GLU A 213      45.154  51.866  15.726  1.00  0.00      RA0  N
ATOM   1993  H   GLU A 213      44.514  51.715  16.485  1.00  0.00      RA0  H
ATOM   1994  CA  GLU A 213      46.448  52.480  16.040  1.00  0.00      RA0  C
ATOM   1995  CB  GLU A 213      46.367  53.040  17.463  1.00  0.00      RA0  C
ATOM   1996  CG  GLU A 213      45.532  54.330  17.371  1.00  0.00      RA0  C
ATOM   1997  CD  GLU A 213      44.479  54.455  18.460  1.00  0.00      RA0  C
ATOM   1998  OE1 GLU A 213      43.539  55.229  18.276  1.00  0.00      RA0  O
ATOM   1999  OE2 GLU A 213      44.581  53.784  19.480  1.00  0.00      RA0  O
ATOM   2000  C   GLU A 213      47.628  51.559  15.686  1.00  0.00      RA0  C
ATOM   2001  O   GLU A 213      48.710  52.037  15.319  1.00  0.00      RA0  O
ATOM   2002  N   ALA A 214      47.415  50.247  15.776  1.00  0.00      RA0  N
ATOM   2003  H   ALA A 214      46.539  49.931  16.144  1.00  0.00      RA0  H
ATOM   2004  CA  ALA A 214      48.424  49.241  15.402  1.00  0.00      RA0  C
ATOM   2005  CB  ALA A 214      48.064  47.869  15.978  1.00  0.00      RA0  C
ATOM   2006  C   ALA A 214      48.627  49.103  13.890  1.00  0.00      RA0  C
ATOM   2007  O   ALA A 214      49.448  48.297  13.454  1.00  0.00      RA0  O
ATOM   2008  N   GLY A 215      47.862  49.854  13.101  1.00  0.00      RA0  N
ATOM   2009  H   GLY A 215      47.132  50.411  13.500  1.00  0.00      RA0  H
ATOM   2010  CA  GLY A 215      48.031  49.877  11.666  1.00  0.00      RA0  C
ATOM   2011  C   GLY A 215      47.119  48.898  10.949  1.00  0.00      RA0  C
ATOM   2012  O   GLY A 215      47.398  48.508   9.817  1.00  0.00      RA0  O
ATOM   2013  N   VAL A 216      46.016  48.507  11.586  1.00  0.00      RA0  N
ATOM   2014  H   VAL A 216      45.761  48.904  12.472  1.00  0.00      RA0  H
ATOM   2015  CA  VAL A 216      45.030  47.614  10.938  1.00  0.00      RA0  C
ATOM   2016  CB  VAL A 216      44.544  46.567  11.937  1.00  0.00      RA0  C
ATOM   2017  CG1 VAL A 216      43.723  45.499  11.227  1.00  0.00      RA0  C
ATOM   2018  CG2 VAL A 216      45.713  45.948  12.702  1.00  0.00      RA0  C
ATOM   2019  C   VAL A 216      43.867  48.464  10.407  1.00  0.00      RA0  C
ATOM   2020  O   VAL A 216      43.235  49.198  11.162  1.00  0.00      RA0  O
ATOM   2021  N   LYS A 217      43.595  48.357   9.112  1.00  0.00      RA0  N
ATOM   2022  H   LYS A 217      44.057  47.653   8.566  1.00  0.00      RA0  H
ATOM   2023  CA  LYS A 217      42.593  49.191   8.446  1.00  0.00      RA0  C
ATOM   2024  CB  LYS A 217      42.874  49.409   6.954  1.00  0.00      RA0  C
ATOM   2025  CG  LYS A 217      42.142  50.673   6.471  1.00  0.00      RA0  C
ATOM   2026  CD  LYS A 217      41.281  50.520   5.213  1.00  0.00      RA0  C
ATOM   2027  CE  LYS A 217      40.445  51.780   4.909  1.00  0.00      RA0  C
ATOM   2028  NZ  LYS A 217      39.751  51.632   3.621  1.00  0.00      RA0  N
ATOM   2029  HZ1 LYS A 217      38.760  51.304   3.675  1.00  0.00      RA0  H
ATOM   2030  HZ2 LYS A 217      39.809  52.477   3.016  1.00  0.00      RA0  H
ATOM   2031  HZ3 LYS A 217      40.300  50.962   3.040  1.00  0.00      RA0  H
ATOM   2032  C   LYS A 217      41.187  48.640   8.645  1.00  0.00      RA0  C
ATOM   2033  O   LYS A 217      40.949  47.459   8.367  1.00  0.00      RA0  O
ATOM   2034  N   PRO A 218      40.240  49.470   9.110  1.00  0.00      RA0  N
ATOM   2035  CD  PRO A 218      40.434  50.790   9.696  1.00  0.00      RA0  C
ATOM   2036  CA  PRO A 218      38.845  49.048   9.072  1.00  0.00      RA0  C
ATOM   2037  CB  PRO A 218      38.121  50.263   9.664  1.00  0.00      RA0  C
ATOM   2038  CG  PRO A 218      39.162  51.004  10.501  1.00  0.00      RA0  C
ATOM   2039  C   PRO A 218      38.347  48.677   7.649  1.00  0.00      RA0  C
ATOM   2040  O   PRO A 218      38.499  49.440   6.697  1.00  0.00      RA0  O
ATOM   2041  N   CYS A 219      37.719  47.510   7.563  1.00  0.00      RA0  N
ATOM   2042  H   CYS A 219      37.579  46.920   8.360  1.00  0.00      RA0  H
ATOM   2043  CA  CYS A 219      37.224  46.966   6.307  1.00  0.00      RA0  C
ATOM   2044  CB  CYS A 219      38.146  45.831   5.872  1.00  0.00      RA0  C
ATOM   2045  SG  CYS A 219      39.878  46.335   5.736  1.00  0.00      RA0  S
ATOM   2046  C   CYS A 219      35.773  46.522   6.465  1.00  0.00      RA0  C
ATOM   2047  O   CYS A 219      35.413  45.922   7.468  1.00  0.00      RA0  O
ATOM   2048  N   GLY A 220      34.983  46.773   5.422  1.00  0.00      RA0  N
ATOM   2049  H   GLY A 220      35.381  47.232   4.621  1.00  0.00      RA0  H
ATOM   2050  CA  GLY A 220      33.552  46.565   5.440  1.00  0.00      RA0  C
ATOM   2051  C   GLY A 220      33.083  45.327   4.699  1.00  0.00      RA0  C
ATOM   2052  O   GLY A 220      33.852  44.474   4.286  1.00  0.00      RA0  O
ATOM   2053  N   LEU A 221      31.771  45.231   4.564  1.00  0.00      RA0  N
ATOM   2054  H   LEU A 221      31.211  45.978   4.927  1.00  0.00      RA0  H
ATOM   2055  CA  LEU A 221      31.127  44.069   3.968  1.00  0.00      RA0  C
ATOM   2056  CB  LEU A 221      29.613  44.152   4.136  1.00  0.00      RA0  C
ATOM   2057  CG  LEU A 221      29.167  44.261   5.592  1.00  0.00      RA0  C
ATOM   2058  CD1 LEU A 221      27.682  44.600   5.676  1.00  0.00      RA0  C
ATOM   2059  CD2 LEU A 221      29.534  43.022   6.412  1.00  0.00      RA0  C
ATOM   2060  C   LEU A 221      31.454  43.911   2.501  1.00  0.00      RA0  C
ATOM   2061  O   LEU A 221      31.499  42.783   1.981  1.00  0.00      RA0  O
ATOM   2062  N   GLY A 222      31.651  45.020   1.799  1.00  0.00      RA0  N
ATOM   2063  H   GLY A 222      31.630  45.913   2.254  1.00  0.00      RA0  H
ATOM   2064  CA  GLY A 222      31.971  44.962   0.369  1.00  0.00      RA0  C
ATOM   2065  C   GLY A 222      33.273  44.205   0.122  1.00  0.00      RA0  C
ATOM   2066  O   GLY A 222      33.332  43.260  -0.639  1.00  0.00      RA0  O
ATOM   2067  N   ALA A 223      34.314  44.594   0.835  1.00  0.00      RA0  N
ATOM   2068  H   ALA A 223      34.194  45.335   1.495  1.00  0.00      RA0  H
ATOM   2069  CA  ALA A 223      35.586  43.875   0.781  1.00  0.00      RA0  C
ATOM   2070  CB  ALA A 223      36.655  44.637   1.560  1.00  0.00      RA0  C
ATOM   2071  C   ALA A 223      35.477  42.455   1.366  1.00  0.00      RA0  C
ATOM   2072  O   ALA A 223      36.089  41.507   0.856  1.00  0.00      RA0  O
ATOM   2073  N   ARG A 224      34.691  42.279   2.425  1.00  0.00      RA0  N
ATOM   2074  H   ARG A 224      34.236  43.064   2.849  1.00  0.00      RA0  H
ATOM   2075  CA  ARG A 224      34.478  40.940   2.972  1.00  0.00      RA0  C
ATOM   2076  CB  ARG A 224      33.671  40.829   4.288  1.00  0.00      RA0  C
ATOM   2077  CG  ARG A 224      33.873  39.456   4.990  1.00  0.00      RA0  C
ATOM   2078  CD  ARG A 224      33.805  39.455   6.538  1.00  0.00      RA0  C
ATOM   2079  NE  ARG A 224      33.779  38.107   7.148  1.00  0.00      RA0  N
ATOM   2080  HE  ARG A 224      32.978  37.552   6.896  1.00  0.00      RA0  H
ATOM   2081  CZ  ARG A 224      34.723  37.695   8.073  1.00  0.00      RA0  C
ATOM   2082  NH1 ARG A 224      35.797  38.474   8.304  1.00  0.00      RA0  N
ATOM   2083 HH11 ARG A 224      36.504  38.193   8.964  1.00  0.00      RA0  H
ATOM   2084 HH12 ARG A 224      35.929  39.349   7.832  1.00  0.00      RA0  H
ATOM   2085  NH2 ARG A 224      34.589  36.526   8.757  1.00  0.00      RA0  N
ATOM   2086 HH21 ARG A 224      35.262  36.204   9.452  1.00  0.00      RA0  H
ATOM   2087 HH22 ARG A 224      33.807  35.910   8.623  1.00  0.00      RA0  H
ATOM   2088  C   ARG A 224      34.041  40.003   1.827  1.00  0.00      RA0  C
ATOM   2089  O   ARG A 224      34.525  38.876   1.697  1.00  0.00      RA0  O
ATOM   2090  N   ASP A 225      33.130  40.476   0.983  1.00  0.00      RA0  N
ATOM   2091  H   ASP A 225      32.735  41.390   1.095  1.00  0.00      RA0  H
ATOM   2092  CA  ASP A 225      32.631  39.627  -0.077  1.00  0.00      RA0  C
ATOM   2093  CB  ASP A 225      31.205  39.862  -0.586  1.00  0.00      RA0  C
ATOM   2094  CG  ASP A 225      30.588  38.477  -0.812  1.00  0.00      RA0  C
ATOM   2095  OD1 ASP A 225      30.276  37.806   0.168  1.00  0.00      RA0  O
ATOM   2096  OD2 ASP A 225      30.446  38.026  -1.949  1.00  0.00      RA0  O
ATOM   2097  C   ASP A 225      33.641  39.385  -1.205  1.00  0.00      RA0  C
ATOM   2098  O   ASP A 225      33.788  38.242  -1.635  1.00  0.00      RA0  O
ATOM   2099  N   THR A 226      34.304  40.433  -1.695  1.00  0.00      RA0  N
ATOM   2100  H   THR A 226      34.200  41.315  -1.239  1.00  0.00      RA0  H
ATOM   2101  CA  THR A 226      35.314  40.237  -2.754  1.00  0.00      RA0  C
ATOM   2102  CB  THR A 226      35.717  41.650  -3.149  1.00  0.00      RA0  C
ATOM   2103  OG1 THR A 226      35.703  42.482  -1.980  1.00  0.00      RA0  O
ATOM   2104  HG1 THR A 226      34.801  42.780  -1.863  1.00  0.00      RA0  H
ATOM   2105  CG2 THR A 226      34.759  42.246  -4.179  1.00  0.00      RA0  C
ATOM   2106  C   THR A 226      36.448  39.327  -2.276  1.00  0.00      RA0  C
ATOM   2107  O   THR A 226      36.926  38.467  -3.028  1.00  0.00      RA0  O
ATOM   2108  N   LEU A 227      36.856  39.517  -1.033  1.00  0.00      RA0  N
ATOM   2109  H   LEU A 227      36.399  40.206  -0.469  1.00  0.00      RA0  H
ATOM   2110  CA  LEU A 227      37.914  38.685  -0.456  1.00  0.00      RA0  C
ATOM   2111  CB  LEU A 227      38.296  39.176   0.939  1.00  0.00      RA0  C
ATOM   2112  CG  LEU A 227      39.065  40.497   0.933  1.00  0.00      RA0  C
ATOM   2113  CD1 LEU A 227      38.905  41.253   2.246  1.00  0.00      RA0  C
ATOM   2114  CD2 LEU A 227      40.537  40.302   0.588  1.00  0.00      RA0  C
ATOM   2115  C   LEU A 227      37.532  37.211  -0.385  1.00  0.00      RA0  C
ATOM   2116  O   LEU A 227      38.288  36.330  -0.819  1.00  0.00      RA0  O
ATOM   2117  N   ARG A 228      36.357  36.916   0.162  1.00  0.00      RA0  N
ATOM   2118  H   ARG A 228      35.732  37.639   0.469  1.00  0.00      RA0  H
ATOM   2119  CA  ARG A 228      35.964  35.525   0.333  1.00  0.00      RA0  C
ATOM   2120  CB  ARG A 228      34.761  35.409   1.278  1.00  0.00      RA0  C
ATOM   2121  CG  ARG A 228      33.400  35.855   0.728  1.00  0.00      RA0  C
ATOM   2122  CD  ARG A 228      32.592  34.754   0.027  1.00  0.00      RA0  C
ATOM   2123  NE  ARG A 228      31.512  35.353  -0.744  1.00  0.00      RA0  N
ATOM   2124  HE  ARG A 228      31.366  36.352  -0.647  1.00  0.00      RA0  H
ATOM   2125  CZ  ARG A 228      30.683  34.614  -1.528  1.00  0.00      RA0  C
ATOM   2126  NH1 ARG A 228      30.857  33.273  -1.642  1.00  0.00      RA0  N
ATOM   2127 HH11 ARG A 228      30.212  32.685  -2.158  1.00  0.00      RA0  H
ATOM   2128 HH12 ARG A 228      31.631  32.789  -1.207  1.00  0.00      RA0  H
ATOM   2129  NH2 ARG A 228      29.695  35.268  -2.172  1.00  0.00      RA0  N
ATOM   2130 HH21 ARG A 228      29.017  34.807  -2.764  1.00  0.00      RA0  H
ATOM   2131 HH22 ARG A 228      29.633  36.278  -2.060  1.00  0.00      RA0  H
ATOM   2132  C   ARG A 228      35.668  34.814  -1.003  1.00  0.00      RA0  C
ATOM   2133  O   ARG A 228      35.923  33.623  -1.156  1.00  0.00      RA0  O
ATOM   2134  N   LEU A 229      35.145  35.532  -1.977  1.00  0.00      RA0  N
ATOM   2135  H   LEU A 229      34.916  36.498  -1.826  1.00  0.00      RA0  H
ATOM   2136  CA  LEU A 229      34.809  34.909  -3.261  1.00  0.00      RA0  C
ATOM   2137  CB  LEU A 229      33.935  35.841  -4.098  1.00  0.00      RA0  C
ATOM   2138  CG  LEU A 229      33.469  35.145  -5.374  1.00  0.00      RA0  C
ATOM   2139  CD1 LEU A 229      32.678  33.886  -5.039  1.00  0.00      RA0  C
ATOM   2140  CD2 LEU A 229      32.689  36.069  -6.304  1.00  0.00      RA0  C
ATOM   2141  C   LEU A 229      36.111  34.576  -4.022  1.00  0.00      RA0  C
ATOM   2142  O   LEU A 229      36.287  33.467  -4.555  1.00  0.00      RA0  O
ATOM   2143  N   GLU A 230      37.034  35.540  -4.032  1.00  0.00      RA0  N
ATOM   2144  H   GLU A 230      36.834  36.435  -3.625  1.00  0.00      RA0  H
ATOM   2145  CA  GLU A 230      38.381  35.294  -4.562  1.00  0.00      RA0  C
ATOM   2146  CB  GLU A 230      39.305  36.499  -4.421  1.00  0.00      RA0  C
ATOM   2147  CG  GLU A 230      38.984  37.681  -5.336  1.00  0.00      RA0  C
ATOM   2148  CD  GLU A 230      40.043  38.742  -5.129  1.00  0.00      RA0  C
ATOM   2149  OE1 GLU A 230      40.926  38.533  -4.309  1.00  0.00      RA0  O
ATOM   2150  OE2 GLU A 230      40.002  39.779  -5.783  1.00  0.00      RA0  O
ATOM   2151  C   GLU A 230      39.019  34.066  -3.917  1.00  0.00      RA0  C
ATOM   2152  O   GLU A 230      39.668  33.269  -4.598  1.00  0.00      RA0  O
ATOM   2153  N   ALA A 231      38.831  33.907  -2.617  1.00  0.00      RA0  N
ATOM   2154  H   ALA A 231      38.271  34.574  -2.123  1.00  0.00      RA0  H
ATOM   2155  CA  ALA A 231      39.380  32.767  -1.858  1.00  0.00      RA0  C
ATOM   2156  CB  ALA A 231      39.395  33.100  -0.371  1.00  0.00      RA0  C
ATOM   2157  C   ALA A 231      38.647  31.439  -2.040  1.00  0.00      RA0  C
ATOM   2158  O   ALA A 231      39.074  30.408  -1.501  1.00  0.00      RA0  O
ATOM   2159  N   GLY A 232      37.567  31.457  -2.827  1.00  0.00      RA0  N
ATOM   2160  H   GLY A 232      37.238  32.322  -3.204  1.00  0.00      RA0  H
ATOM   2161  CA  GLY A 232      36.742  30.290  -3.072  1.00  0.00      RA0  C
ATOM   2162  C   GLY A 232      35.941  29.830  -1.874  1.00  0.00      RA0  C
ATOM   2163  O   GLY A 232      35.687  28.643  -1.730  1.00  0.00      RA0  O
ATOM   2164  N   MSE A 233      35.543  30.755  -1.019  1.00  0.00      RA0  N
ATOM   2165  H   MSE A 233      35.610  31.725  -1.255  1.00  0.00      RA0  H
ATOM   2166  CA  MSE A 233      34.851  30.396   0.205  1.00  0.00      RA0  C
ATOM   2167  CB  MSE A 233      35.383  31.213   1.380  1.00  0.00      RA0  C
ATOM   2168  CG  MSE A 233      36.842  30.887   1.695  1.00  0.00      RA0  C
ATOM   2169  SE  MSE A 233      37.502  31.891   3.033  1.00  0.00      RA0  S
ATOM   2170  CE  MSE A 233      39.097  31.076   3.196  1.00  0.00      RA0  C
ATOM   2171  C   MSE A 233      33.343  30.613   0.033  1.00  0.00      RA0  C
ATOM   2172  O   MSE A 233      32.922  31.559  -0.633  1.00  0.00      RA0  O
ATOM   2173  N   ASN A 234      32.553  29.646   0.524  1.00  0.00      RA0  N
ATOM   2174  H   ASN A 234      32.933  28.967   1.150  1.00  0.00      RA0  H
ATOM   2175  CA  ASN A 234      31.112  29.673   0.312  1.00  0.00      RA0  C
ATOM   2176  CB  ASN A 234      30.488  28.312   0.626  1.00  0.00      RA0  C
ATOM   2177  CG  ASN A 234      30.833  27.293  -0.437  1.00  0.00      RA0  C
ATOM   2178  OD1 ASN A 234      31.406  27.604  -1.475  1.00  0.00      RA0  O
ATOM   2179  ND2 ASN A 234      30.443  26.048  -0.120  1.00  0.00      RA0  N
ATOM   2180 HD21 ASN A 234      30.012  25.853   0.763  1.00  0.00      RA0  H
ATOM   2181 HD22 ASN A 234      30.588  25.287  -0.760  1.00  0.00      RA0  H
ATOM   2182  C   ASN A 234      30.404  30.690   1.155  1.00  0.00      RA0  C
ATOM   2183  O   ASN A 234      30.860  31.034   2.257  1.00  0.00      RA0  O
ATOM   2184  N   LEU A 235      29.266  31.150   0.627  1.00  0.00      RA0  N
ATOM   2185  H   LEU A 235      28.997  30.874  -0.301  1.00  0.00      RA0  H
ATOM   2186  CA  LEU A 235      28.326  31.974   1.328  1.00  0.00      RA0  C
ATOM   2187  CB  LEU A 235      28.233  33.353   0.680  1.00  0.00      RA0  C
ATOM   2188  CG  LEU A 235      27.286  34.312   1.400  1.00  0.00      RA0  C
ATOM   2189  CD1 LEU A 235      27.682  34.519   2.863  1.00  0.00      RA0  C
ATOM   2190  CD2 LEU A 235      27.158  35.637   0.649  1.00  0.00      RA0  C
ATOM   2191  C   LEU A 235      26.971  31.277   1.303  1.00  0.00      RA0  C
ATOM   2192  O   LEU A 235      26.360  31.076   0.224  1.00  0.00      RA0  O
ATOM   2193  N   TYR A 236      26.522  30.899   2.494  1.00  0.00      RA0  N
ATOM   2194  H   TYR A 236      27.063  31.105   3.309  1.00  0.00      RA0  H
ATOM   2195  CA  TYR A 236      25.247  30.214   2.640  1.00  0.00      RA0  C
ATOM   2196  CB  TYR A 236      24.917  29.899   4.091  1.00  0.00      RA0  C
ATOM   2197  CG  TYR A 236      23.674  29.033   4.162  1.00  0.00      RA0  C
ATOM   2198  CD1 TYR A 236      23.736  27.684   3.825  1.00  0.00      RA0  C
ATOM   2199  CE1 TYR A 236      22.612  26.876   3.959  1.00  0.00      RA0  C
ATOM   2200  CD2 TYR A 236      22.467  29.578   4.585  1.00  0.00      RA0  C
ATOM   2201  CE2 TYR A 236      21.342  28.771   4.710  1.00  0.00      RA0  C
ATOM   2202  CZ  TYR A 236      21.416  27.413   4.423  1.00  0.00      RA0  C
ATOM   2203  OH  TYR A 236      20.302  26.610   4.616  1.00  0.00      RA0  O
ATOM   2204  HH  TYR A 236      20.527  25.711   4.357  1.00  0.00      RA0  H
ATOM   2205  C   TYR A 236      24.144  31.086   2.032  1.00  0.00      RA0  C
ATOM   2206  O   TYR A 236      24.106  32.313   2.217  1.00  0.00      RA0  O
ATOM   2207  N   GLY A 237      23.246  30.435   1.316  1.00  0.00      RA0  N
ATOM   2208  H   GLY A 237      23.347  29.450   1.183  1.00  0.00      RA0  H
ATOM   2209  CA  GLY A 237      22.192  31.105   0.599  1.00  0.00      RA0  C
ATOM   2210  C   GLY A 237      22.547  31.302  -0.857  1.00  0.00      RA0  C
ATOM   2211  O   GLY A 237      21.666  31.439  -1.692  1.00  0.00      RA0  O
ATOM   2212  N   GLN A 238      23.843  31.343  -1.166  1.00  0.00      RA0  N
ATOM   2213  H   GLN A 238      24.540  31.221  -0.460  1.00  0.00      RA0  H
ATOM   2214  CA  GLN A 238      24.307  31.522  -2.538  1.00  0.00      RA0  C
ATOM   2215  CB  GLN A 238      25.190  32.760  -2.653  1.00  0.00      RA0  C
ATOM   2216  CG  GLN A 238      24.290  33.993  -2.517  1.00  0.00      RA0  C
ATOM   2217  CD  GLN A 238      25.057  35.285  -2.701  1.00  0.00      RA0  C
ATOM   2218  OE1 GLN A 238      24.783  36.290  -2.054  1.00  0.00      RA0  O
ATOM   2219  NE2 GLN A 238      26.032  35.225  -3.616  1.00  0.00      RA0  N
ATOM   2220 HE21 GLN A 238      26.187  34.427  -4.211  1.00  0.00      RA0  H
ATOM   2221 HE22 GLN A 238      26.691  35.960  -3.763  1.00  0.00      RA0  H
ATOM   2222  C   GLN A 238      24.942  30.239  -3.057  1.00  0.00      RA0  C
ATOM   2223  O   GLN A 238      24.418  29.622  -3.995  1.00  0.00      RA0  O
ATOM   2224  N   GLU A 239      26.053  29.798  -2.480  1.00  0.00      RA0  N
ATOM   2225  H   GLU A 239      26.490  30.336  -1.755  1.00  0.00      RA0  H
ATOM   2226  CA  GLU A 239      26.675  28.534  -2.930  1.00  0.00      RA0  C
ATOM   2227  CB  GLU A 239      28.123  28.493  -2.447  1.00  0.00      RA0  C
ATOM   2228  CG  GLU A 239      29.142  29.234  -3.324  1.00  0.00      RA0  C
ATOM   2229  CD  GLU A 239      28.836  30.711  -3.481  1.00  0.00      RA0  C
ATOM   2230  OE1 GLU A 239      28.875  31.455  -2.500  1.00  0.00      RA0  O
ATOM   2231  OE2 GLU A 239      28.584  31.128  -4.606  1.00  0.00      RA0  O
ATOM   2232  C   GLU A 239      25.933  27.271  -2.514  1.00  0.00      RA0  C
ATOM   2233  O   GLU A 239      26.139  26.226  -3.112  1.00  0.00      RA0  O
ATOM   2234  N   MSE A 240      25.119  27.368  -1.464  1.00  0.00      RA0  N
ATOM   2235  H   MSE A 240      24.985  28.228  -0.973  1.00  0.00      RA0  H
ATOM   2236  CA  MSE A 240      24.269  26.270  -1.053  1.00  0.00      RA0  C
ATOM   2237  CB  MSE A 240      25.049  25.200  -0.283  1.00  0.00      RA0  C
ATOM   2238  CG  MSE A 240      25.624  25.664   1.057  1.00  0.00      RA0  C
ATOM   2239  SE  MSE A 240      26.940  26.883   0.925  1.00  0.00      RA0  S
ATOM   2240  CE  MSE A 240      27.362  26.946   2.671  1.00  0.00      RA0  C
ATOM   2241  C   MSE A 240      23.074  26.743  -0.209  1.00  0.00      RA0  C
ATOM   2242  O   MSE A 240      23.028  27.868   0.285  1.00  0.00      RA0  O
ATOM   2243  N   ASP A 241      22.115  25.848  -0.068  1.00  0.00      RA0  N
ATOM   2244  H   ASP A 241      22.066  24.962  -0.534  1.00  0.00      RA0  H
ATOM   2245  CA  ASP A 241      20.985  26.060   0.851  1.00  0.00      RA0  C
ATOM   2246  CB  ASP A 241      19.935  26.956   0.195  1.00  0.00      RA0  C
ATOM   2247  CG  ASP A 241      19.083  26.093  -0.717  1.00  0.00      RA0  C
ATOM   2248  OD1 ASP A 241      19.618  25.456  -1.616  1.00  0.00      RA0  O
ATOM   2249  OD2 ASP A 241      17.889  25.962  -0.465  1.00  0.00      RA0  O
ATOM   2250  C   ASP A 241      20.379  24.703   1.105  1.00  0.00      RA0  C
ATOM   2251  O   ASP A 241      20.979  23.675   0.726  1.00  0.00      RA0  O
ATOM   2252  N   GLU A 242      19.212  24.647   1.743  1.00  0.00      RA0  N
ATOM   2253  H   GLU A 242      18.644  25.468   1.787  1.00  0.00      RA0  H
ATOM   2254  CA  GLU A 242      18.651  23.352   2.133  1.00  0.00      RA0  C
ATOM   2255  CB  GLU A 242      17.366  23.587   2.926  1.00  0.00      RA0  C
ATOM   2256  CG  GLU A 242      17.468  24.577   4.085  1.00  0.00      RA0  C
ATOM   2257  CD  GLU A 242      17.933  23.867   5.334  1.00  0.00      RA0  C
ATOM   2258  OE1 GLU A 242      18.234  22.681   5.270  1.00  0.00      RA0  O
ATOM   2259  OE2 GLU A 242      17.968  24.500   6.384  1.00  0.00      RA0  O
ATOM   2260  C   GLU A 242      18.278  22.431   0.982  1.00  0.00      RA0  C
ATOM   2261  O   GLU A 242      18.046  21.243   1.204  1.00  0.00      RA0  O
ATOM   2262  N   THR A 243      18.251  22.974  -0.234  1.00  0.00      RA0  N
ATOM   2263  H   THR A 243      18.481  23.940  -0.378  1.00  0.00      RA0  H
ATOM   2264  CA  THR A 243      17.926  22.200  -1.441  1.00  0.00      RA0  C
ATOM   2265  CB  THR A 243      16.909  22.987  -2.286  1.00  0.00      RA0  C
ATOM   2266  OG1 THR A 243      17.413  24.238  -2.770  1.00  0.00      RA0  O
ATOM   2267  HG1 THR A 243      17.774  24.746  -2.036  1.00  0.00      RA0  H
ATOM   2268  CG2 THR A 243      15.629  23.213  -1.482  1.00  0.00      RA0  C
ATOM   2269  C   THR A 243      19.141  21.692  -2.195  1.00  0.00      RA0  C
ATOM   2270  O   THR A 243      18.994  20.964  -3.182  1.00  0.00      RA0  O
ATOM   2271  N   ILE A 244      20.331  22.094  -1.749  1.00  0.00      RA0  N
ATOM   2272  H   ILE A 244      20.399  22.641  -0.911  1.00  0.00      RA0  H
ATOM   2273  CA  ILE A 244      21.581  21.781  -2.428  1.00  0.00      RA0  C
ATOM   2274  CB  ILE A 244      22.319  23.071  -2.811  1.00  0.00      RA0  C
ATOM   2275  CG2 ILE A 244      23.718  22.809  -3.376  1.00  0.00      RA0  C
ATOM   2276  CG1 ILE A 244      21.471  23.856  -3.809  1.00  0.00      RA0  C
ATOM   2277  CD1 ILE A 244      21.090  22.995  -5.014  1.00  0.00      RA0  C
ATOM   2278  C   ILE A 244      22.465  20.857  -1.601  1.00  0.00      RA0  C
ATOM   2279  O   ILE A 244      22.743  21.144  -0.436  1.00  0.00      RA0  O
ATOM   2280  N   SER A 245      22.978  19.801  -2.244  1.00  0.00      RA0  N
ATOM   2281  H   SER A 245      22.799  19.692  -3.219  1.00  0.00      RA0  H
ATOM   2282  CA  SER A 245      23.866  18.868  -1.601  1.00  0.00      RA0  C
ATOM   2283  CB  SER A 245      23.979  17.660  -2.535  1.00  0.00      RA0  C
ATOM   2284  OG  SER A 245      24.948  16.721  -2.057  1.00  0.00      RA0  O
ATOM   2285  HG  SER A 245      24.431  15.986  -1.721  1.00  0.00      RA0  H
ATOM   2286  C   SER A 245      25.237  19.526  -1.367  1.00  0.00      RA0  C
ATOM   2287  O   SER A 245      25.682  20.283  -2.225  1.00  0.00      RA0  O
ATOM   2288  N   PRO A 246      25.924  19.234  -0.270  1.00  0.00      RA0  N
ATOM   2289  CD  PRO A 246      25.502  18.382   0.832  1.00  0.00      RA0  C
ATOM   2290  CA  PRO A 246      27.298  19.749  -0.108  1.00  0.00      RA0  C
ATOM   2291  CB  PRO A 246      27.702  19.197   1.264  1.00  0.00      RA0  C
ATOM   2292  CG  PRO A 246      26.811  17.980   1.496  1.00  0.00      RA0  C
ATOM   2293  C   PRO A 246      28.197  19.301  -1.264  1.00  0.00      RA0  C
ATOM   2294  O   PRO A 246      29.143  20.032  -1.632  1.00  0.00      RA0  O
ATOM   2295  N   LEU A 247      27.880  18.149  -1.874  1.00  0.00      RA0  N
ATOM   2296  H   LEU A 247      27.068  17.634  -1.583  1.00  0.00      RA0  H
ATOM   2297  CA  LEU A 247      28.665  17.623  -2.980  1.00  0.00      RA0  C
ATOM   2298  CB  LEU A 247      28.203  16.213  -3.355  1.00  0.00      RA0  C
ATOM   2299  CG  LEU A 247      28.236  15.204  -2.203  1.00  0.00      RA0  C
ATOM   2300  CD1 LEU A 247      27.626  13.870  -2.625  1.00  0.00      RA0  C
ATOM   2301  CD2 LEU A 247      29.634  15.022  -1.610  1.00  0.00      RA0  C
ATOM   2302  C   LEU A 247      28.625  18.535  -4.204  1.00  0.00      RA0  C
ATOM   2303  O   LEU A 247      29.546  18.526  -5.009  1.00  0.00      RA0  O
ATOM   2304  N   ALA A 248      27.568  19.327  -4.321  1.00  0.00      RA0  N
ATOM   2305  H   ALA A 248      26.887  19.354  -3.591  1.00  0.00      RA0  H
ATOM   2306  CA  ALA A 248      27.369  20.270  -5.437  1.00  0.00      RA0  C
ATOM   2307  CB  ALA A 248      25.898  20.291  -5.855  1.00  0.00      RA0  C
ATOM   2308  C   ALA A 248      27.794  21.707  -5.074  1.00  0.00      RA0  C
ATOM   2309  O   ALA A 248      27.575  22.639  -5.859  1.00  0.00      RA0  O
ATOM   2310  N   ALA A 249      28.371  21.860  -3.885  1.00  0.00      RA0  N
ATOM   2311  H   ALA A 249      28.531  21.071  -3.292  1.00  0.00      RA0  H
ATOM   2312  CA  ALA A 249      28.788  23.152  -3.359  1.00  0.00      RA0  C
ATOM   2313  CB  ALA A 249      27.959  23.517  -2.129  1.00  0.00      RA0  C
ATOM   2314  C   ALA A 249      30.270  23.147  -2.963  1.00  0.00      RA0  C
ATOM   2315  O   ALA A 249      30.702  23.907  -2.115  1.00  0.00      RA0  O
ATOM   2316  N   ASN A 250      31.036  22.280  -3.607  1.00  0.00      RA0  N
ATOM   2317  H   ASN A 250      30.622  21.697  -4.303  1.00  0.00      RA0  H
ATOM   2318  CA  ASN A 250      32.482  22.179  -3.337  1.00  0.00      RA0  C
ATOM   2319  CB  ASN A 250      33.302  23.372  -3.832  1.00  0.00      RA0  C
ATOM   2320  CG  ASN A 250      34.766  22.992  -3.741  1.00  0.00      RA0  C
ATOM   2321  OD1 ASN A 250      35.139  21.842  -3.933  1.00  0.00      RA0  O
ATOM   2322  ND2 ASN A 250      35.587  24.004  -3.443  1.00  0.00      RA0  N
ATOM   2323 HD21 ASN A 250      35.246  24.928  -3.270  1.00  0.00      RA0  H
ATOM   2324 HD22 ASN A 250      36.565  23.814  -3.387  1.00  0.00      RA0  H
ATOM   2325  C   ASN A 250      32.761  21.910  -1.864  1.00  0.00      RA0  C
ATOM   2326  O   ASN A 250      33.743  22.427  -1.336  1.00  0.00      RA0  O
ATOM   2327  N   MSE A 251      31.903  21.100  -1.211  1.00  0.00      RA0  N
ATOM   2328  H   MSE A 251      31.079  20.785  -1.689  1.00  0.00      RA0  H
ATOM   2329  CA  MSE A 251      32.087  20.727   0.185  1.00  0.00      RA0  C
ATOM   2330  CB  MSE A 251      30.925  21.211   1.052  1.00  0.00      RA0  C
ATOM   2331  CG  MSE A 251      30.731  22.726   1.027  1.00  0.00      RA0  C
ATOM   2332  SE  MSE A 251      29.320  23.252   2.011  1.00  0.00      RA0  S
ATOM   2333  CE  MSE A 251      29.955  22.756   3.620  1.00  0.00      RA0  C
ATOM   2334  C   MSE A 251      32.289  19.230   0.356  1.00  0.00      RA0  C
ATOM   2335  O   MSE A 251      32.310  18.724   1.466  1.00  0.00      RA0  O
ATOM   2336  N   GLY A 252      32.527  18.521  -0.744  1.00  0.00      RA0  N
ATOM   2337  H   GLY A 252      32.525  18.979  -1.630  1.00  0.00      RA0  H
ATOM   2338  CA  GLY A 252      32.811  17.085  -0.658  1.00  0.00      RA0  C
ATOM   2339  C   GLY A 252      33.976  16.799   0.295  1.00  0.00      RA0  C
ATOM   2340  O   GLY A 252      33.971  15.798   1.058  1.00  0.00      RA0  O
ATOM   2341  N   TRP A 253      34.991  17.641   0.210  1.00  0.00      RA0  N
ATOM   2342  H   TRP A 253      34.994  18.276  -0.560  1.00  0.00      RA0  H
ATOM   2343  CA  TRP A 253      36.197  17.479   0.996  1.00  0.00      RA0  C
ATOM   2344  CB  TRP A 253      37.308  18.452   0.579  1.00  0.00      RA0  C
ATOM   2345  CG  TRP A 253      36.895  19.900   0.713  1.00  0.00      RA0  C
ATOM   2346  CD2 TRP A 253      37.278  20.844   1.738  1.00  0.00      RA0  C
ATOM   2347  CE2 TRP A 253      36.632  22.089   1.428  1.00  0.00      RA0  C
ATOM   2348  CE3 TRP A 253      38.102  20.741   2.878  1.00  0.00      RA0  C
ATOM   2349  CD1 TRP A 253      36.054  20.617  -0.149  1.00  0.00      RA0  C
ATOM   2350  NE1 TRP A 253      35.893  21.899   0.266  1.00  0.00      RA0  N
ATOM   2351  HE1 TRP A 253      35.334  22.566  -0.199  1.00  0.00      RA0  H
ATOM   2352  CZ2 TRP A 253      36.825  23.206   2.269  1.00  0.00      RA0  C
ATOM   2353  CZ3 TRP A 253      38.286  21.866   3.710  1.00  0.00      RA0  C
ATOM   2354  CH2 TRP A 253      37.651  23.091   3.407  1.00  0.00      RA0  C
ATOM   2355  C   TRP A 253      35.916  17.534   2.484  1.00  0.00      RA0  C
ATOM   2356  O   TRP A 253      36.757  17.128   3.276  1.00  0.00      RA0  O
ATOM   2357  N   THR A 254      34.758  18.071   2.869  1.00  0.00      RA0  N
ATOM   2358  H   THR A 254      34.090  18.333   2.178  1.00  0.00      RA0  H
ATOM   2359  CA  THR A 254      34.404  18.171   4.283  1.00  0.00      RA0  C
ATOM   2360  CB  THR A 254      33.702  19.503   4.617  1.00  0.00      RA0  C
ATOM   2361  OG1 THR A 254      32.378  19.578   4.068  1.00  0.00      RA0  O
ATOM   2362  HG1 THR A 254      32.442  19.382   3.140  1.00  0.00      RA0  H
ATOM   2363  CG2 THR A 254      34.533  20.703   4.176  1.00  0.00      RA0  C
ATOM   2364  C   THR A 254      33.587  16.989   4.797  1.00  0.00      RA0  C
ATOM   2365  O   THR A 254      33.267  16.939   5.988  1.00  0.00      RA0  O
ATOM   2366  N   ILE A 255      33.257  16.046   3.925  1.00  0.00      RA0  N
ATOM   2367  H   ILE A 255      33.656  16.037   3.007  1.00  0.00      RA0  H
ATOM   2368  CA  ILE A 255      32.444  14.906   4.342  1.00  0.00      RA0  C
ATOM   2369  CB  ILE A 255      31.487  14.429   3.247  1.00  0.00      RA0  C
ATOM   2370  CG2 ILE A 255      30.473  13.455   3.855  1.00  0.00      RA0  C
ATOM   2371  CG1 ILE A 255      30.798  15.592   2.521  1.00  0.00      RA0  C
ATOM   2372  CD1 ILE A 255      29.950  16.483   3.434  1.00  0.00      RA0  C
ATOM   2373  C   ILE A 255      33.352  13.791   4.823  1.00  0.00      RA0  C
ATOM   2374  O   ILE A 255      34.159  13.254   4.058  1.00  0.00      RA0  O
ATOM   2375  N   ALA A 256      33.192  13.431   6.087  1.00  0.00      RA0  N
ATOM   2376  H   ALA A 256      32.478  13.916   6.595  1.00  0.00      RA0  H
ATOM   2377  CA  ALA A 256      33.960  12.356   6.709  1.00  0.00      RA0  C
ATOM   2378  CB  ALA A 256      34.255  12.664   8.170  1.00  0.00      RA0  C
ATOM   2379  C   ALA A 256      33.215  11.032   6.566  1.00  0.00      RA0  C
ATOM   2380  O   ALA A 256      32.539  10.595   7.469  1.00  0.00      RA0  O
ATOM   2381  N   TRP A 257      33.338  10.385   5.405  1.00  0.00      RA0  N
ATOM   2382  H   TRP A 257      33.919  10.804   4.704  1.00  0.00      RA0  H
ATOM   2383  CA  TRP A 257      32.592   9.142   5.141  1.00  0.00      RA0  C
ATOM   2384  CB  TRP A 257      32.738   8.694   3.679  1.00  0.00      RA0  C
ATOM   2385  CG  TRP A 257      32.314   9.776   2.707  1.00  0.00      RA0  C
ATOM   2386  CD2 TRP A 257      31.014  10.014   2.124  1.00  0.00      RA0  C
ATOM   2387  CE2 TRP A 257      31.140  11.147   1.247  1.00  0.00      RA0  C
ATOM   2388  CE3 TRP A 257      29.765   9.372   2.261  1.00  0.00      RA0  C
ATOM   2389  CD1 TRP A 257      33.138  10.767   2.157  1.00  0.00      RA0  C
ATOM   2390  NE1 TRP A 257      32.461  11.576   1.303  1.00  0.00      RA0  N
ATOM   2391  HE1 TRP A 257      32.848  12.319   0.796  1.00  0.00      RA0  H
ATOM   2392  CZ2 TRP A 257      30.019  11.608   0.525  1.00  0.00      RA0  C
ATOM   2393  CZ3 TRP A 257      28.652   9.845   1.534  1.00  0.00      RA0  C
ATOM   2394  CH2 TRP A 257      28.779  10.954   0.670  1.00  0.00      RA0  C
ATOM   2395  C   TRP A 257      33.013   8.009   6.068  1.00  0.00      RA0  C
ATOM   2396  O   TRP A 257      32.180   7.220   6.548  1.00  0.00      RA0  O
ATOM   2397  N   GLU A 258      34.316   7.914   6.324  1.00  0.00      RA0  N
ATOM   2398  H   GLU A 258      34.948   8.609   5.986  1.00  0.00      RA0  H
ATOM   2399  CA  GLU A 258      34.824   6.879   7.215  1.00  0.00      RA0  C
ATOM   2400  CB  GLU A 258      36.109   6.243   6.677  1.00  0.00      RA0  C
ATOM   2401  CG  GLU A 258      35.792   5.141   5.659  1.00  0.00      RA0  C
ATOM   2402  CD  GLU A 258      34.782   4.172   6.250  1.00  0.00      RA0  C
ATOM   2403  OE1 GLU A 258      35.089   3.509   7.240  1.00  0.00      RA0  O
ATOM   2404  OE2 GLU A 258      33.659   4.131   5.757  1.00  0.00      RA0  O
ATOM   2405  C   GLU A 258      35.008   7.492   8.597  1.00  0.00      RA0  C
ATOM   2406  O   GLU A 258      35.400   8.650   8.685  1.00  0.00      RA0  O
ATOM   2407  N   PRO A 259      34.736   6.765   9.685  1.00  0.00      RA0  N
ATOM   2408  CD  PRO A 259      34.897   7.310  11.028  1.00  0.00      RA0  C
ATOM   2409  CA  PRO A 259      34.299   5.371   9.697  1.00  0.00      RA0  C
ATOM   2410  CB  PRO A 259      34.636   4.950  11.127  1.00  0.00      RA0  C
ATOM   2411  CG  PRO A 259      34.413   6.209  11.959  1.00  0.00      RA0  C
ATOM   2412  C   PRO A 259      32.834   5.247   9.296  1.00  0.00      RA0  C
ATOM   2413  O   PRO A 259      32.029   6.113   9.667  1.00  0.00      RA0  O
ATOM   2414  N   ALA A 260      32.529   4.188   8.555  1.00  0.00      RA0  N
ATOM   2415  H   ALA A 260      33.297   3.672   8.158  1.00  0.00      RA0  H
ATOM   2416  CA  ALA A 260      31.192   3.923   8.026  1.00  0.00      RA0  C
ATOM   2417  CB  ALA A 260      31.169   2.625   7.219  1.00  0.00      RA0  C
ATOM   2418  C   ALA A 260      30.138   3.805   9.102  1.00  0.00      RA0  C
ATOM   2419  O   ALA A 260      28.960   4.052   8.837  1.00  0.00      RA0  O
ATOM   2420  N   ASP A 261      30.539   3.435  10.314  1.00  0.00      RA0  N
ATOM   2421  H   ASP A 261      31.502   3.393  10.588  1.00  0.00      RA0  H
ATOM   2422  CA  ASP A 261      29.585   3.218  11.397  1.00  0.00      RA0  C
ATOM   2423  CB  ASP A 261      30.229   2.315  12.447  1.00  0.00      RA0  C
ATOM   2424  CG  ASP A 261      31.266   3.142  13.208  1.00  0.00      RA0  C
ATOM   2425  OD1 ASP A 261      32.117   3.760  12.573  1.00  0.00      RA0  O
ATOM   2426  OD2 ASP A 261      31.218   3.190  14.435  1.00  0.00      RA0  O
ATOM   2427  C   ASP A 261      29.212   4.466  12.159  1.00  0.00      RA0  C
ATOM   2428  O   ASP A 261      28.453   4.397  13.132  1.00  0.00      RA0  O
ATOM   2429  N   ARG A 262      29.736   5.609  11.747  1.00  0.00      RA0  N
ATOM   2430  H   ARG A 262      30.392   5.595  10.993  1.00  0.00      RA0  H
ATOM   2431  CA  ARG A 262      29.318   6.867  12.343  1.00  0.00      RA0  C
ATOM   2432  CB  ARG A 262      30.381   7.958  12.215  1.00  0.00      RA0  C
ATOM   2433  CG  ARG A 262      29.814   9.285  12.734  1.00  0.00      RA0  C
ATOM   2434  CD  ARG A 262      30.709  10.503  12.523  1.00  0.00      RA0  C
ATOM   2435  NE  ARG A 262      30.983  10.764  11.113  1.00  0.00      RA0  N
ATOM   2436  HE  ARG A 262      31.542  10.085  10.627  1.00  0.00      RA0  H
ATOM   2437  CZ  ARG A 262      30.583  11.958  10.580  1.00  0.00      RA0  C
ATOM   2438  NH1 ARG A 262      29.804  12.793  11.313  1.00  0.00      RA0  N
ATOM   2439 HH11 ARG A 262      29.551  13.731  11.029  1.00  0.00      RA0  H
ATOM   2440 HH12 ARG A 262      29.407  12.517  12.202  1.00  0.00      RA0  H
ATOM   2441  NH2 ARG A 262      30.978  12.262   9.320  1.00  0.00      RA0  N
ATOM   2442 HH21 ARG A 262      30.747  13.133   8.869  1.00  0.00      RA0  H
ATOM   2443 HH22 ARG A 262      31.529  11.615   8.771  1.00  0.00      RA0  H
ATOM   2444  C   ARG A 262      28.042   7.389  11.657  1.00  0.00      RA0  C
ATOM   2445  O   ARG A 262      28.080   7.868  10.541  1.00  0.00      RA0  O
ATOM   2446  N   ASP A 263      26.942   7.332  12.388  1.00  0.00      RA0  N
ATOM   2447  H   ASP A 263      26.995   6.970  13.316  1.00  0.00      RA0  H
ATOM   2448  CA  ASP A 263      25.668   7.872  11.955  1.00  0.00      RA0  C
ATOM   2449  CB  ASP A 263      24.500   7.291  12.745  1.00  0.00      RA0  C
ATOM   2450  CG  ASP A 263      23.225   7.876  12.175  1.00  0.00      RA0  C
ATOM   2451  OD1 ASP A 263      23.171   8.083  10.964  1.00  0.00      RA0  O
ATOM   2452  OD2 ASP A 263      22.298   8.133  12.939  1.00  0.00      RA0  O
ATOM   2453  C   ASP A 263      25.683   9.379  12.085  1.00  0.00      RA0  C
ATOM   2454  O   ASP A 263      26.083   9.924  13.117  1.00  0.00      RA0  O
ATOM   2455  N   PHE A 264      25.256  10.062  11.034  1.00  0.00      RA0  N
ATOM   2456  H   PHE A 264      24.733   9.567  10.333  1.00  0.00      RA0  H
ATOM   2457  CA  PHE A 264      25.059  11.496  11.096  1.00  0.00      RA0  C
ATOM   2458  CB  PHE A 264      26.329  12.287  10.748  1.00  0.00      RA0  C
ATOM   2459  CG  PHE A 264      26.789  12.103   9.319  1.00  0.00      RA0  C
ATOM   2460  CD1 PHE A 264      26.306  12.937   8.317  1.00  0.00      RA0  C
ATOM   2461  CD2 PHE A 264      27.728  11.126   9.012  1.00  0.00      RA0  C
ATOM   2462  CE1 PHE A 264      26.792  12.822   7.020  1.00  0.00      RA0  C
ATOM   2463  CE2 PHE A 264      28.220  11.016   7.717  1.00  0.00      RA0  C
ATOM   2464  CZ  PHE A 264      27.767  11.877   6.725  1.00  0.00      RA0  C
ATOM   2465  C   PHE A 264      23.870  11.875  10.224  1.00  0.00      RA0  C
ATOM   2466  O   PHE A 264      23.512  11.145   9.305  1.00  0.00      RA0  O
ATOM   2467  N   ILE A 265      23.266  13.012  10.523  1.00  0.00      RA0  N
ATOM   2468  H   ILE A 265      23.693  13.594  11.218  1.00  0.00      RA0  H
ATOM   2469  CA  ILE A 265      22.069  13.439   9.815  1.00  0.00      RA0  C
ATOM   2470  CB  ILE A 265      21.448  14.658  10.503  1.00  0.00      RA0  C
ATOM   2471  CG2 ILE A 265      20.094  15.011   9.885  1.00  0.00      RA0  C
ATOM   2472  CG1 ILE A 265      21.357  14.467  12.014  1.00  0.00      RA0  C
ATOM   2473  CD1 ILE A 265      20.972  15.758  12.735  1.00  0.00      RA0  C
ATOM   2474  C   ILE A 265      22.411  13.803   8.383  1.00  0.00      RA0  C
ATOM   2475  O   ILE A 265      23.336  14.573   8.142  1.00  0.00      RA0  O
ATOM   2476  N   GLY A 266      21.694  13.189   7.447  1.00  0.00      RA0  N
ATOM   2477  H   GLY A 266      21.035  12.481   7.702  1.00  0.00      RA0  H
ATOM   2478  CA  GLY A 266      21.956  13.377   6.009  1.00  0.00      RA0  C
ATOM   2479  C   GLY A 266      22.772  12.263   5.385  1.00  0.00      RA0  C
ATOM   2480  O   GLY A 266      22.902  12.218   4.166  1.00  0.00      RA0  O
ATOM   2481  N   ARG A 267      23.273  11.338   6.203  1.00  0.00      RA0  N
ATOM   2482  H   ARG A 267      23.032  11.333   7.175  1.00  0.00      RA0  H
ATOM   2483  CA  ARG A 267      24.264  10.372   5.743  1.00  0.00      RA0  C
ATOM   2484  CB  ARG A 267      24.757   9.461   6.872  1.00  0.00      RA0  C
ATOM   2485  CG  ARG A 267      25.884   8.597   6.314  1.00  0.00      RA0  C
ATOM   2486  CD  ARG A 267      26.611   7.633   7.251  1.00  0.00      RA0  C
ATOM   2487  NE  ARG A 267      27.605   6.959   6.423  1.00  0.00      RA0  N
ATOM   2488  HE  ARG A 267      27.301   6.717   5.489  1.00  0.00      RA0  H
ATOM   2489  CZ  ARG A 267      28.914   6.806   6.766  1.00  0.00      RA0  C
ATOM   2490  NH1 ARG A 267      29.337   7.063   8.029  1.00  0.00      RA0  N
ATOM   2491 HH11 ARG A 267      30.309   6.972   8.282  1.00  0.00      RA0  H
ATOM   2492 HH12 ARG A 267      28.700   7.339   8.764  1.00  0.00      RA0  H
ATOM   2493  NH2 ARG A 267      29.763   6.408   5.795  1.00  0.00      RA0  N
ATOM   2494 HH21 ARG A 267      30.754   6.279   5.950  1.00  0.00      RA0  H
ATOM   2495 HH22 ARG A 267      29.412   6.253   4.855  1.00  0.00      RA0  H
ATOM   2496  C   ARG A 267      23.779   9.532   4.586  1.00  0.00      RA0  C
ATOM   2497  O   ARG A 267      24.436   9.471   3.571  1.00  0.00      RA0  O
ATOM   2498  N   GLU A 268      22.630   8.882   4.712  1.00  0.00      RA0  N
ATOM   2499  H   GLU A 268      22.003   9.171   5.439  1.00  0.00      RA0  H
ATOM   2500  CA  GLU A 268      22.198   7.978   3.636  1.00  0.00      RA0  C
ATOM   2501  CB  GLU A 268      21.059   7.056   4.102  1.00  0.00      RA0  C
ATOM   2502  CG  GLU A 268      20.200   7.570   5.268  1.00  0.00      RA0  C
ATOM   2503  CD  GLU A 268      19.659   8.948   4.942  1.00  0.00      RA0  C
ATOM   2504  OE1 GLU A 268      18.823   9.048   4.051  1.00  0.00      RA0  O
ATOM   2505  OE2 GLU A 268      20.131   9.925   5.529  1.00  0.00      RA0  O
ATOM   2506  C   GLU A 268      21.822   8.751   2.370  1.00  0.00      RA0  C
ATOM   2507  O   GLU A 268      22.071   8.283   1.265  1.00  0.00      RA0  O
ATOM   2508  N   ALA A 269      21.224   9.927   2.516  1.00  0.00      RA0  N
ATOM   2509  H   ALA A 269      20.863  10.170   3.424  1.00  0.00      RA0  H
ATOM   2510  CA  ALA A 269      20.878  10.736   1.313  1.00  0.00      RA0  C
ATOM   2511  CB  ALA A 269      20.113  11.983   1.728  1.00  0.00      RA0  C
ATOM   2512  C   ALA A 269      22.157  11.136   0.573  1.00  0.00      RA0  C
ATOM   2513  O   ALA A 269      22.237  11.113  -0.660  1.00  0.00      RA0  O
ATOM   2514  N   LEU A 270      23.169  11.466   1.347  1.00  0.00      RA0  N
ATOM   2515  H   LEU A 270      23.046  11.430   2.342  1.00  0.00      RA0  H
ATOM   2516  CA  LEU A 270      24.458  11.851   0.806  1.00  0.00      RA0  C
ATOM   2517  CB  LEU A 270      25.340  12.387   1.923  1.00  0.00      RA0  C
ATOM   2518  CG  LEU A 270      26.278  13.461   1.398  1.00  0.00      RA0  C
ATOM   2519  CD1 LEU A 270      25.509  14.515   0.606  1.00  0.00      RA0  C
ATOM   2520  CD2 LEU A 270      27.094  14.079   2.525  1.00  0.00      RA0  C
ATOM   2521  C   LEU A 270      25.115  10.691   0.071  1.00  0.00      RA0  C
ATOM   2522  O   LEU A 270      25.678  10.870  -1.011  1.00  0.00      RA0  O
ATOM   2523  N   GLU A 271      25.041   9.490   0.650  1.00  0.00      RA0  N
ATOM   2524  H   GLU A 271      24.607   9.399   1.549  1.00  0.00      RA0  H
ATOM   2525  CA  GLU A 271      25.599   8.306   0.008  1.00  0.00      RA0  C
ATOM   2526  CB  GLU A 271      25.463   7.069   0.922  1.00  0.00      RA0  C
ATOM   2527  CG  GLU A 271      26.027   7.136   2.359  1.00  0.00      RA0  C
ATOM   2528  CD  GLU A 271      27.487   6.720   2.500  1.00  0.00      RA0  C
ATOM   2529  OE1 GLU A 271      28.140   6.447   1.504  1.00  0.00      RA0  O
ATOM   2530  OE2 GLU A 271      27.980   6.644   3.624  1.00  0.00      RA0  O
ATOM   2531  C   GLU A 271      24.949   8.043  -1.335  1.00  0.00      RA0  C
ATOM   2532  O   GLU A 271      25.613   7.631  -2.296  1.00  0.00      RA0  O
ATOM   2533  N   VAL A 272      23.629   8.230  -1.400  1.00  0.00      RA0  N
ATOM   2534  H   VAL A 272      23.134   8.488  -0.567  1.00  0.00      RA0  H
ATOM   2535  CA  VAL A 272      22.913   8.064  -2.654  1.00  0.00      RA0  C
ATOM   2536  CB  VAL A 272      21.402   8.118  -2.416  1.00  0.00      RA0  C
ATOM   2537  CG1 VAL A 272      20.620   8.105  -3.731  1.00  0.00      RA0  C
ATOM   2538  CG2 VAL A 272      20.972   6.980  -1.491  1.00  0.00      RA0  C
ATOM   2539  C   VAL A 272      23.351   9.134  -3.669  1.00  0.00      RA0  C
ATOM   2540  O   VAL A 272      23.580   8.838  -4.844  1.00  0.00      RA0  O
ATOM   2541  N   GLN A 273      23.486  10.370  -3.202  1.00  0.00      RA0  N
ATOM   2542  H   GLN A 273      23.286  10.529  -2.231  1.00  0.00      RA0  H
ATOM   2543  CA  GLN A 273      23.943  11.461  -4.065  1.00  0.00      RA0  C
ATOM   2544  CB  GLN A 273      23.830  12.771  -3.291  1.00  0.00      RA0  C
ATOM   2545  CG  GLN A 273      22.346  13.064  -3.043  1.00  0.00      RA0  C
ATOM   2546  CD  GLN A 273      22.179  14.021  -1.882  1.00  0.00      RA0  C
ATOM   2547  OE1 GLN A 273      23.055  14.823  -1.581  1.00  0.00      RA0  O
ATOM   2548  NE2 GLN A 273      20.992  13.906  -1.259  1.00  0.00      RA0  N
ATOM   2549 HE21 GLN A 273      20.365  13.171  -1.519  1.00  0.00      RA0  H
ATOM   2550 HE22 GLN A 273      20.670  14.505  -0.518  1.00  0.00      RA0  H
ATOM   2551  C   GLN A 273      25.334  11.173  -4.634  1.00  0.00      RA0  C
ATOM   2552  O   GLN A 273      25.568  11.387  -5.817  1.00  0.00      RA0  O
ATOM   2553  N   ARG A 274      26.231  10.646  -3.796  1.00  0.00      RA0  N
ATOM   2554  H   ARG A 274      25.969  10.515  -2.840  1.00  0.00      RA0  H
ATOM   2555  CA  ARG A 274      27.565  10.283  -4.262  1.00  0.00      RA0  C
ATOM   2556  CB  ARG A 274      28.350   9.942  -2.989  1.00  0.00      RA0  C
ATOM   2557  CG  ARG A 274      29.775   9.390  -3.056  1.00  0.00      RA0  C
ATOM   2558  CD  ARG A 274      29.890   7.905  -3.432  1.00  0.00      RA0  C
ATOM   2559  NE  ARG A 274      28.868   7.045  -2.823  1.00  0.00      RA0  N
ATOM   2560  HE  ARG A 274      28.086   6.731  -3.361  1.00  0.00      RA0  H
ATOM   2561  CZ  ARG A 274      28.851   6.672  -1.528  1.00  0.00      RA0  C
ATOM   2562  NH1 ARG A 274      29.779   7.046  -0.660  1.00  0.00      RA0  N
ATOM   2563 HH11 ARG A 274      29.627   6.879   0.318  1.00  0.00      RA0  H
ATOM   2564 HH12 ARG A 274      30.654   7.481  -0.935  1.00  0.00      RA0  H
ATOM   2565  NH2 ARG A 274      27.860   5.906  -1.104  1.00  0.00      RA0  N
ATOM   2566 HH21 ARG A 274      27.780   5.717  -0.120  1.00  0.00      RA0  H
ATOM   2567 HH22 ARG A 274      27.167   5.493  -1.710  1.00  0.00      RA0  H
ATOM   2568  C   ARG A 274      27.530   9.170  -5.311  1.00  0.00      RA0  C
ATOM   2569  O   ARG A 274      28.216   9.245  -6.333  1.00  0.00      RA0  O
ATOM   2570  N   GLU A 275      26.704   8.163  -5.069  1.00  0.00      RA0  N
ATOM   2571  H   GLU A 275      26.190   8.150  -4.206  1.00  0.00      RA0  H
ATOM   2572  CA  GLU A 275      26.486   7.079  -6.026  1.00  0.00      RA0  C
ATOM   2573  CB  GLU A 275      25.612   5.999  -5.409  1.00  0.00      RA0  C
ATOM   2574  CG  GLU A 275      26.489   5.057  -4.591  1.00  0.00      RA0  C
ATOM   2575  CD  GLU A 275      25.727   4.566  -3.389  1.00  0.00      RA0  C
ATOM   2576  OE1 GLU A 275      24.509   4.703  -3.370  1.00  0.00      RA0  O
ATOM   2577  OE2 GLU A 275      26.366   4.072  -2.464  1.00  0.00      RA0  O
ATOM   2578  C   GLU A 275      25.951   7.572  -7.361  1.00  0.00      RA0  C
ATOM   2579  O   GLU A 275      26.364   7.113  -8.426  1.00  0.00      RA0  O
ATOM   2580  N   HIS A 276      24.971   8.463  -7.308  1.00  0.00      RA0  N
ATOM   2581  H   HIS A 276      24.678   8.784  -6.405  1.00  0.00      RA0  H
ATOM   2582  CA  HIS A 276      24.309   8.917  -8.514  1.00  0.00      RA0  C
ATOM   2583  CB  HIS A 276      22.922   9.476  -8.184  1.00  0.00      RA0  C
ATOM   2584  CG  HIS A 276      21.893   8.375  -8.072  1.00  0.00      RA0  C
ATOM   2585  ND1 HIS A 276      20.724   8.404  -8.737  1.00  0.00      RA0  N
ATOM   2586  HD1 HIS A 276      20.417   9.114  -9.339  1.00  0.00      RA0  H
ATOM   2587  CD2 HIS A 276      21.946   7.202  -7.310  1.00  0.00      RA0  C
ATOM   2588  NE2 HIS A 276      20.791   6.526  -7.530  1.00  0.00      RA0  N
ATOM   2589  CE1 HIS A 276      20.040   7.264  -8.405  1.00  0.00      RA0  C
ATOM   2590  C   HIS A 276      25.104   9.966  -9.265  1.00  0.00      RA0  C
ATOM   2591  O   HIS A 276      24.933  10.098 -10.475  1.00  0.00      RA0  O
ATOM   2592  N   GLY A 277      25.919  10.718  -8.523  1.00  0.00      RA0  N
ATOM   2593  H   GLY A 277      25.916  10.602  -7.528  1.00  0.00      RA0  H
ATOM   2594  CA  GLY A 277      26.588  11.904  -9.048  1.00  0.00      RA0  C
ATOM   2595  C   GLY A 277      25.760  13.145  -8.814  1.00  0.00      RA0  C
ATOM   2596  O   GLY A 277      24.514  13.078  -8.742  1.00  0.00      RA0  O
ATOM   2597  N   THR A 278      26.440  14.288  -8.703  1.00  0.00      RA0  N
ATOM   2598  H   THR A 278      27.443  14.267  -8.691  1.00  0.00      RA0  H
ATOM   2599  CA  THR A 278      25.757  15.568  -8.526  1.00  0.00      RA0  C
ATOM   2600  CB  THR A 278      25.897  16.067  -7.074  1.00  0.00      RA0  C
ATOM   2601  OG1 THR A 278      27.275  16.186  -6.689  1.00  0.00      RA0  O
ATOM   2602  HG1 THR A 278      27.654  16.915  -7.182  1.00  0.00      RA0  H
ATOM   2603  CG2 THR A 278      25.139  15.191  -6.075  1.00  0.00      RA0  C
ATOM   2604  C   THR A 278      26.320  16.617  -9.470  1.00  0.00      RA0  C
ATOM   2605  O   THR A 278      27.309  16.391 -10.188  1.00  0.00      RA0  O
ATOM   2606  N   GLU A 279      25.679  17.769  -9.444  1.00  0.00      RA0  N
ATOM   2607  H   GLU A 279      24.858  17.856  -8.885  1.00  0.00      RA0  H
ATOM   2608  CA  GLU A 279      26.239  18.968 -10.038  1.00  0.00      RA0  C
ATOM   2609  CB  GLU A 279      25.292  20.154  -9.897  1.00  0.00      RA0  C
ATOM   2610  CG  GLU A 279      23.868  20.010 -10.418  1.00  0.00      RA0  C
ATOM   2611  CD  GLU A 279      23.140  21.253  -9.958  1.00  0.00      RA0  C
ATOM   2612  OE1 GLU A 279      21.966  21.181  -9.613  1.00  0.00      RA0  O
ATOM   2613  OE2 GLU A 279      23.763  22.308  -9.896  1.00  0.00      RA0  O
ATOM   2614  C   GLU A 279      27.507  19.356  -9.262  1.00  0.00      RA0  C
ATOM   2615  O   GLU A 279      27.809  18.772  -8.218  1.00  0.00      RA0  O
ATOM   2616  N   LYS A 280      28.275  20.295  -9.804  1.00  0.00      RA0  N
ATOM   2617  H   LYS A 280      28.005  20.764 -10.647  1.00  0.00      RA0  H
ATOM   2618  CA  LYS A 280      29.527  20.680  -9.184  1.00  0.00      RA0  C
ATOM   2619  CB  LYS A 280      30.720  19.907  -9.751  1.00  0.00      RA0  C
ATOM   2620  CG  LYS A 280      31.060  20.117 -11.224  1.00  0.00      RA0  C
ATOM   2621  CD  LYS A 280      32.166  19.137 -11.600  1.00  0.00      RA0  C
ATOM   2622  CE  LYS A 280      32.714  19.282 -13.017  1.00  0.00      RA0  C
ATOM   2623  NZ  LYS A 280      33.541  18.100 -13.286  1.00  0.00      RA0  N
ATOM   2624  HZ1 LYS A 280      33.839  18.021 -14.270  1.00  0.00      RA0  H
ATOM   2625  HZ2 LYS A 280      34.390  18.091 -12.676  1.00  0.00      RA0  H
ATOM   2626  HZ3 LYS A 280      32.991  17.231 -13.092  1.00  0.00      RA0  H
ATOM   2627  C   LYS A 280      29.683  22.178  -9.211  1.00  0.00      RA0  C
ATOM   2628  O   LYS A 280      29.246  22.849 -10.129  1.00  0.00      RA0  O
ATOM   2629  N   LEU A 281      30.353  22.677  -8.200  1.00  0.00      RA0  N
ATOM   2630  H   LEU A 281      30.826  22.064  -7.571  1.00  0.00      RA0  H
ATOM   2631  CA  LEU A 281      30.658  24.089  -8.112  1.00  0.00      RA0  C
ATOM   2632  CB  LEU A 281      30.676  24.519  -6.646  1.00  0.00      RA0  C
ATOM   2633  CG  LEU A 281      30.803  26.028  -6.431  1.00  0.00      RA0  C
ATOM   2634  CD1 LEU A 281      29.524  26.767  -6.821  1.00  0.00      RA0  C
ATOM   2635  CD2 LEU A 281      31.218  26.361  -4.999  1.00  0.00      RA0  C
ATOM   2636  C   LEU A 281      32.011  24.336  -8.760  1.00  0.00      RA0  C
ATOM   2637  O   LEU A 281      33.034  23.759  -8.374  1.00  0.00      RA0  O
ATOM   2638  N   VAL A 282      32.001  25.160  -9.805  1.00  0.00      RA0  N
ATOM   2639  H   VAL A 282      31.160  25.637 -10.048  1.00  0.00      RA0  H
ATOM   2640  CA  VAL A 282      33.204  25.528 -10.522  1.00  0.00      RA0  C
ATOM   2641  CB  VAL A 282      33.130  25.101 -11.990  1.00  0.00      RA0  C
ATOM   2642  CG1 VAL A 282      33.012  23.583 -12.123  1.00  0.00      RA0  C
ATOM   2643  CG2 VAL A 282      32.016  25.853 -12.724  1.00  0.00      RA0  C
ATOM   2644  C   VAL A 282      33.445  27.044 -10.439  1.00  0.00      RA0  C
ATOM   2645  O   VAL A 282      32.574  27.810 -10.004  1.00  0.00      RA0  O
ATOM   2646  N   GLY A 283      34.626  27.468 -10.858  1.00  0.00      RA0  N
ATOM   2647  H   GLY A 283      35.245  26.813 -11.293  1.00  0.00      RA0  H
ATOM   2648  CA  GLY A 283      34.939  28.875 -11.012  1.00  0.00      RA0  C
ATOM   2649  C   GLY A 283      34.754  29.281 -12.453  1.00  0.00      RA0  C
ATOM   2650  O   GLY A 283      34.875  28.456 -13.373  1.00  0.00      RA0  O
ATOM   2651  N   LEU A 284      34.425  30.550 -12.656  1.00  0.00      RA0  N
ATOM   2652  H   LEU A 284      34.307  31.168 -11.875  1.00  0.00      RA0  H
ATOM   2653  CA  LEU A 284      34.368  31.156 -13.992  1.00  0.00      RA0  C
ATOM   2654  CB  LEU A 284      32.943  31.551 -14.376  1.00  0.00      RA0  C
ATOM   2655  CG  LEU A 284      31.933  30.408 -14.452  1.00  0.00      RA0  C
ATOM   2656  CD1 LEU A 284      30.537  30.949 -14.754  1.00  0.00      RA0  C
ATOM   2657  CD2 LEU A 284      32.345  29.327 -15.451  1.00  0.00      RA0  C
ATOM   2658  C   LEU A 284      35.194  32.425 -13.939  1.00  0.00      RA0  C
ATOM   2659  O   LEU A 284      35.170  33.133 -12.939  1.00  0.00      RA0  O
ATOM   2660  N   VAL A 285      35.932  32.657 -15.018  1.00  0.00      RA0  N
ATOM   2661  H   VAL A 285      35.893  32.010 -15.782  1.00  0.00      RA0  H
ATOM   2662  CA  VAL A 285      36.717  33.865 -15.231  1.00  0.00      RA0  C
ATOM   2663  CB  VAL A 285      38.199  33.476 -15.267  1.00  0.00      RA0  C
ATOM   2664  CG1 VAL A 285      39.080  34.583 -15.846  1.00  0.00      RA0  C
ATOM   2665  CG2 VAL A 285      38.670  33.005 -13.889  1.00  0.00      RA0  C
ATOM   2666  C   VAL A 285      36.307  34.525 -16.554  1.00  0.00      RA0  C
ATOM   2667  O   VAL A 285      36.271  33.894 -17.616  1.00  0.00      RA0  O
ATOM   2668  N   MSE A 286      36.020  35.818 -16.490  1.00  0.00      RA0  N
ATOM   2669  H   MSE A 286      36.102  36.316 -15.621  1.00  0.00      RA0  H
ATOM   2670  CA  MSE A 286      35.698  36.579 -17.670  1.00  0.00      RA0  C
ATOM   2671  CB  MSE A 286      34.250  37.053 -17.642  1.00  0.00      RA0  C
ATOM   2672  CG  MSE A 286      33.851  37.719 -18.959  1.00  0.00      RA0  C
ATOM   2673  SE  MSE A 286      32.142  38.270 -18.940  1.00  0.00      RA0  S
ATOM   2674  CE  MSE A 286      32.312  39.488 -17.637  1.00  0.00      RA0  C
ATOM   2675  C   MSE A 286      36.644  37.771 -17.754  1.00  0.00      RA0  C
ATOM   2676  O   MSE A 286      36.491  38.724 -17.011  1.00  0.00      RA0  O
ATOM   2677  N   THR A 287      37.660  37.670 -18.609  1.00  0.00      RA0  N
ATOM   2678  H   THR A 287      37.819  36.823 -19.116  1.00  0.00      RA0  H
ATOM   2679  CA  THR A 287      38.602  38.789 -18.835  1.00  0.00      RA0  C
ATOM   2680  CB  THR A 287      39.804  38.091 -19.428  1.00  0.00      RA0  C
ATOM   2681  OG1 THR A 287      39.688  36.705 -19.068  1.00  0.00      RA0  O
ATOM   2682  HG1 THR A 287      40.512  36.292 -19.300  1.00  0.00      RA0  H
ATOM   2683  CG2 THR A 287      41.130  38.686 -18.949  1.00  0.00      RA0  C
ATOM   2684  C   THR A 287      38.007  39.900 -19.698  1.00  0.00      RA0  C
ATOM   2685  O   THR A 287      38.496  41.041 -19.694  1.00  0.00      RA0  O
ATOM   2686  N   GLU A 288      36.976  39.563 -20.459  1.00  0.00      RA0  N
ATOM   2687  H   GLU A 288      36.562  38.662 -20.351  1.00  0.00      RA0  H
ATOM   2688  CA  GLU A 288      36.258  40.542 -21.252  1.00  0.00      RA0  C
ATOM   2689  CB  GLU A 288      35.261  39.910 -22.248  1.00  0.00      RA0  C
ATOM   2690  CG  GLU A 288      35.175  40.576 -23.647  1.00  0.00      RA0  C
ATOM   2691  CD  GLU A 288      33.830  41.255 -23.929  1.00  0.00      RA0  C
ATOM   2692  OE1 GLU A 288      33.487  42.202 -23.225  1.00  0.00      RA0  O
ATOM   2693  OE2 GLU A 288      33.112  40.863 -24.864  1.00  0.00      RA0  O
ATOM   2694  C   GLU A 288      35.578  41.524 -20.326  1.00  0.00      RA0  C
ATOM   2695  O   GLU A 288      35.261  41.196 -19.186  1.00  0.00      RA0  O
ATOM   2696  N   LYS A 289      35.355  42.734 -20.814  1.00  0.00      RA0  N
ATOM   2697  H   LYS A 289      35.273  42.809 -21.810  1.00  0.00      RA0  H
ATOM   2698  CA  LYS A 289      34.808  43.781 -19.965  1.00  0.00      RA0  C
ATOM   2699  CB  LYS A 289      35.121  45.186 -20.477  1.00  0.00      RA0  C
ATOM   2700  CG  LYS A 289      36.650  45.314 -20.397  1.00  0.00      RA0  C
ATOM   2701  CD  LYS A 289      37.172  44.717 -19.078  1.00  0.00      RA0  C
ATOM   2702  CE  LYS A 289      38.674  44.415 -19.061  1.00  0.00      RA0  C
ATOM   2703  NZ  LYS A 289      38.928  43.248 -18.199  1.00  0.00      RA0  N
ATOM   2704  HZ1 LYS A 289      39.948  43.144 -18.035  1.00  0.00      RA0  H
ATOM   2705  HZ2 LYS A 289      38.446  43.348 -17.284  1.00  0.00      RA0  H
ATOM   2706  HZ3 LYS A 289      38.584  42.385 -18.679  1.00  0.00      RA0  H
ATOM   2707  C   LYS A 289      33.379  43.426 -19.595  1.00  0.00      RA0  C
ATOM   2708  O   LYS A 289      32.632  42.874 -20.400  1.00  0.00      RA0  O
ATOM   2709  N   GLY A 290      33.013  43.721 -18.356  1.00  0.00      RA0  N
ATOM   2710  H   GLY A 290      33.672  44.008 -17.662  1.00  0.00      RA0  H
ATOM   2711  CA  GLY A 290      31.687  43.389 -17.865  1.00  0.00      RA0  C
ATOM   2712  C   GLY A 290      31.833  42.752 -16.507  1.00  0.00      RA0  C
ATOM   2713  O   GLY A 290      32.950  42.444 -16.062  1.00  0.00      RA0  O
ATOM   2714  N   VAL A 291      30.708  42.562 -15.838  1.00  0.00      RA0  N
ATOM   2715  H   VAL A 291      29.805  42.745 -16.228  1.00  0.00      RA0  H
ATOM   2716  CA  VAL A 291      30.709  41.920 -14.517  1.00  0.00      RA0  C
ATOM   2717  CB  VAL A 291      30.399  42.936 -13.405  1.00  0.00      RA0  C
ATOM   2718  CG1 VAL A 291      30.405  42.275 -12.024  1.00  0.00      RA0  C
ATOM   2719  CG2 VAL A 291      31.357  44.129 -13.442  1.00  0.00      RA0  C
ATOM   2720  C   VAL A 291      29.698  40.769 -14.489  1.00  0.00      RA0  C
ATOM   2721  O   VAL A 291      28.548  40.905 -14.924  1.00  0.00      RA0  O
ATOM   2722  N   LEU A 292      30.166  39.625 -14.000  1.00  0.00      RA0  N
ATOM   2723  H   LEU A 292      31.055  39.640 -13.548  1.00  0.00      RA0  H
ATOM   2724  CA  LEU A 292      29.327  38.462 -13.794  1.00  0.00      RA0  C
ATOM   2725  CB  LEU A 292      30.205  37.231 -13.567  1.00  0.00      RA0  C
ATOM   2726  CG  LEU A 292      31.073  36.888 -14.778  1.00  0.00      RA0  C
ATOM   2727  CD1 LEU A 292      32.116  35.817 -14.458  1.00  0.00      RA0  C
ATOM   2728  CD2 LEU A 292      30.220  36.513 -15.990  1.00  0.00      RA0  C
ATOM   2729  C   LEU A 292      28.431  38.707 -12.569  1.00  0.00      RA0  C
ATOM   2730  O   LEU A 292      28.914  39.162 -11.524  1.00  0.00      RA0  O
ATOM   2731  N   ARG A 293      27.134  38.411 -12.709  1.00  0.00      RA0  N
ATOM   2732  H   ARG A 293      26.817  37.917 -13.518  1.00  0.00      RA0  H
ATOM   2733  CA  ARG A 293      26.157  38.651 -11.644  1.00  0.00      RA0  C
ATOM   2734  CB  ARG A 293      24.813  39.230 -12.075  1.00  0.00      RA0  C
ATOM   2735  CG  ARG A 293      24.546  40.516 -12.838  1.00  0.00      RA0  C
ATOM   2736  CD  ARG A 293      23.021  40.736 -12.765  1.00  0.00      RA0  C
ATOM   2737  NE  ARG A 293      22.270  39.545 -13.194  1.00  0.00      RA0  N
ATOM   2738  HE  ARG A 293      22.394  39.273 -14.152  1.00  0.00      RA0  H
ATOM   2739  CZ  ARG A 293      21.489  38.821 -12.314  1.00  0.00      RA0  C
ATOM   2740  NH1 ARG A 293      21.358  39.216 -11.030  1.00  0.00      RA0  N
ATOM   2741 HH11 ARG A 293      20.870  38.607 -10.370  1.00  0.00      RA0  H
ATOM   2742 HH12 ARG A 293      21.728  40.064 -10.653  1.00  0.00      RA0  H
ATOM   2743  NH2 ARG A 293      20.861  37.697 -12.725  1.00  0.00      RA0  N
ATOM   2744 HH21 ARG A 293      20.331  37.176 -12.031  1.00  0.00      RA0  H
ATOM   2745 HH22 ARG A 293      20.879  37.325 -13.653  1.00  0.00      RA0  H
ATOM   2746  C   ARG A 293      25.599  37.355 -11.079  1.00  0.00      RA0  C
ATOM   2747  O   ARG A 293      25.424  36.381 -11.806  1.00  0.00      RA0  O
ATOM   2748  N   ASN A 294      25.240  37.378  -9.799  1.00  0.00      RA0  N
ATOM   2749  H   ASN A 294      25.478  38.164  -9.231  1.00  0.00      RA0  H
ATOM   2750  CA  ASN A 294      24.497  36.266  -9.191  1.00  0.00      RA0  C
ATOM   2751  CB  ASN A 294      23.939  36.608  -7.808  1.00  0.00      RA0  C
ATOM   2752  CG  ASN A 294      25.026  36.814  -6.781  1.00  0.00      RA0  C
ATOM   2753  OD1 ASN A 294      26.217  36.863  -7.084  1.00  0.00      RA0  O
ATOM   2754  ND2 ASN A 294      24.530  36.969  -5.541  1.00  0.00      RA0  N
ATOM   2755 HD21 ASN A 294      23.542  36.908  -5.386  1.00  0.00      RA0  H
ATOM   2756 HD22 ASN A 294      25.089  37.128  -4.725  1.00  0.00      RA0  H
ATOM   2757  C   ASN A 294      23.291  35.885 -10.049  1.00  0.00      RA0  C
ATOM   2758  O   ASN A 294      22.611  36.762 -10.617  1.00  0.00      RA0  O
ATOM   2759  N   GLU A 295      23.046  34.590 -10.131  1.00  0.00      RA0  N
ATOM   2760  H   GLU A 295      23.677  33.960  -9.682  1.00  0.00      RA0  H
ATOM   2761  CA  GLU A 295      21.881  34.003 -10.797  1.00  0.00      RA0  C
ATOM   2762  CB  GLU A 295      20.467  34.459 -10.340  1.00  0.00      RA0  C
ATOM   2763  CG  GLU A 295      20.228  35.324  -9.089  1.00  0.00      RA0  C
ATOM   2764  CD  GLU A 295      20.005  36.773  -9.519  1.00  0.00      RA0  C
ATOM   2765  OE1 GLU A 295      19.390  36.994 -10.561  1.00  0.00      RA0  O
ATOM   2766  OE2 GLU A 295      20.484  37.691  -8.851  1.00  0.00      RA0  O
ATOM   2767  C   GLU A 295      21.911  34.023 -12.341  1.00  0.00      RA0  C
ATOM   2768  O   GLU A 295      20.986  33.530 -12.981  1.00  0.00      RA0  O
ATOM   2769  N   LEU A 296      22.949  34.586 -12.954  1.00  0.00      RA0  N
ATOM   2770  H   LEU A 296      23.694  34.960 -12.400  1.00  0.00      RA0  H
ATOM   2771  CA  LEU A 296      23.110  34.493 -14.398  1.00  0.00      RA0  C
ATOM   2772  CB  LEU A 296      24.349  35.308 -14.785  1.00  0.00      RA0  C
ATOM   2773  CG  LEU A 296      24.490  35.692 -16.259  1.00  0.00      RA0  C
ATOM   2774  CD1 LEU A 296      23.361  36.615 -16.721  1.00  0.00      RA0  C
ATOM   2775  CD2 LEU A 296      25.856  36.319 -16.536  1.00  0.00      RA0  C
ATOM   2776  C   LEU A 296      23.217  33.013 -14.834  1.00  0.00      RA0  C
ATOM   2777  O   LEU A 296      23.923  32.228 -14.197  1.00  0.00      RA0  O
ATOM   2778  N   PRO A 297      22.509  32.611 -15.885  1.00  0.00      RA0  N
ATOM   2779  CD  PRO A 297      21.466  33.367 -16.562  1.00  0.00      RA0  C
ATOM   2780  CA  PRO A 297      22.690  31.265 -16.443  1.00  0.00      RA0  C
ATOM   2781  CB  PRO A 297      21.585  31.185 -17.501  1.00  0.00      RA0  C
ATOM   2782  CG  PRO A 297      20.581  32.283 -17.156  1.00  0.00      RA0  C
ATOM   2783  C   PRO A 297      24.068  31.043 -17.084  1.00  0.00      RA0  C
ATOM   2784  O   PRO A 297      24.695  31.984 -17.585  1.00  0.00      RA0  O
ATOM   2785  N   VAL A 298      24.496  29.790 -17.072  1.00  0.00      RA0  N
ATOM   2786  H   VAL A 298      23.909  29.074 -16.682  1.00  0.00      RA0  H
ATOM   2787  CA  VAL A 298      25.767  29.376 -17.650  1.00  0.00      RA0  C
ATOM   2788  CB  VAL A 298      26.714  28.918 -16.538  1.00  0.00      RA0  C
ATOM   2789  CG1 VAL A 298      28.072  28.512 -17.105  1.00  0.00      RA0  C
ATOM   2790  CG2 VAL A 298      26.840  29.961 -15.429  1.00  0.00      RA0  C
ATOM   2791  C   VAL A 298      25.457  28.200 -18.559  1.00  0.00      RA0  C
ATOM   2792  O   VAL A 298      24.972  27.172 -18.079  1.00  0.00      RA0  O
ATOM   2793  N   ARG A 299      25.730  28.330 -19.853  1.00  0.00      RA0  N
ATOM   2794  H   ARG A 299      26.208  29.133 -20.204  1.00  0.00      RA0  H
ATOM   2795  CA  ARG A 299      25.339  27.304 -20.783  1.00  0.00      RA0  C
ATOM   2796  CB  ARG A 299      24.384  27.855 -21.832  1.00  0.00      RA0  C
ATOM   2797  CG  ARG A 299      23.054  28.205 -21.190  1.00  0.00      RA0  C
ATOM   2798  CD  ARG A 299      21.994  28.643 -22.191  1.00  0.00      RA0  C
ATOM   2799  NE  ARG A 299      20.736  28.758 -21.471  1.00  0.00      RA0  N
ATOM   2800  HE  ARG A 299      20.464  27.975 -20.890  1.00  0.00      RA0  H
ATOM   2801  CZ  ARG A 299      20.006  29.900 -21.475  1.00  0.00      RA0  C
ATOM   2802  NH1 ARG A 299      20.363  30.913 -22.299  1.00  0.00      RA0  N
ATOM   2803 HH11 ARG A 299      19.863  31.780 -22.339  1.00  0.00      RA0  H
ATOM   2804 HH12 ARG A 299      21.160  30.829 -22.907  1.00  0.00      RA0  H
ATOM   2805  NH2 ARG A 299      18.950  29.981 -20.642  1.00  0.00      RA0  N
ATOM   2806 HH21 ARG A 299      18.290  30.728 -20.593  1.00  0.00      RA0  H
ATOM   2807 HH22 ARG A 299      18.819  29.226 -19.963  1.00  0.00      RA0  H
ATOM   2808  C   ARG A 299      26.519  26.656 -21.488  1.00  0.00      RA0  C
ATOM   2809  O   ARG A 299      27.532  27.302 -21.806  1.00  0.00      RA0  O
ATOM   2810  N   PHE A 300      26.362  25.362 -21.718  1.00  0.00      RA0  N
ATOM   2811  H   PHE A 300      25.522  24.875 -21.453  1.00  0.00      RA0  H
ATOM   2812  CA  PHE A 300      27.330  24.589 -22.461  1.00  0.00      RA0  C
ATOM   2813  CB  PHE A 300      28.560  24.259 -21.599  1.00  0.00      RA0  C
ATOM   2814  CG  PHE A 300      28.189  23.448 -20.375  1.00  0.00      RA0  C
ATOM   2815  CD1 PHE A 300      27.744  24.083 -19.220  1.00  0.00      RA0  C
ATOM   2816  CD2 PHE A 300      28.309  22.062 -20.396  1.00  0.00      RA0  C
ATOM   2817  CE1 PHE A 300      27.437  23.339 -18.086  1.00  0.00      RA0  C
ATOM   2818  CE2 PHE A 300      28.003  21.318 -19.263  1.00  0.00      RA0  C
ATOM   2819  CZ  PHE A 300      27.579  21.957 -18.104  1.00  0.00      RA0  C
ATOM   2820  C   PHE A 300      26.674  23.306 -22.983  1.00  0.00      RA0  C
ATOM   2821  O   PHE A 300      25.535  22.967 -22.621  1.00  0.00      RA0  O
ATOM   2822  N   THR A 301      27.376  22.629 -23.884  1.00  0.00      RA0  N
ATOM   2823  H   THR A 301      28.280  22.909 -24.200  1.00  0.00      RA0  H
ATOM   2824  CA  THR A 301      26.934  21.344 -24.416  1.00  0.00      RA0  C
ATOM   2825  CB  THR A 301      26.795  21.601 -25.899  1.00  0.00      RA0  C
ATOM   2826  OG1 THR A 301      26.374  22.964 -26.068  1.00  0.00      RA0  O
ATOM   2827  HG1 THR A 301      26.254  23.091 -27.000  1.00  0.00      RA0  H
ATOM   2828  CG2 THR A 301      25.850  20.620 -26.590  1.00  0.00      RA0  C
ATOM   2829  C   THR A 301      27.989  20.306 -24.065  1.00  0.00      RA0  C
ATOM   2830  O   THR A 301      29.174  20.558 -24.288  1.00  0.00      RA0  O
ATOM   2831  N   ASP A 302      27.580  19.152 -23.528  1.00  0.00      RA0  N
ATOM   2832  H   ASP A 302      26.609  18.911 -23.479  1.00  0.00      RA0  H
ATOM   2833  CA  ASP A 302      28.564  18.123 -23.156  1.00  0.00      RA0  C
ATOM   2834  CB  ASP A 302      27.982  17.208 -22.073  1.00  0.00      RA0  C
ATOM   2835  CG  ASP A 302      27.501  15.918 -22.702  1.00  0.00      RA0  C
ATOM   2836  OD1 ASP A 302      26.586  15.943 -23.514  1.00  0.00      RA0  O
ATOM   2837  OD2 ASP A 302      28.094  14.879 -22.439  1.00  0.00      RA0  O
ATOM   2838  C   ASP A 302      28.993  17.345 -24.374  1.00  0.00      RA0  C
ATOM   2839  O   ASP A 302      28.489  17.576 -25.474  1.00  0.00      RA0  O
ATOM   2840  N   ALA A 303      29.948  16.438 -24.178  1.00  0.00      RA0  N
ATOM   2841  H   ALA A 303      30.079  16.118 -23.239  1.00  0.00      RA0  H
ATOM   2842  CA  ALA A 303      30.554  15.735 -25.303  1.00  0.00      RA0  C
ATOM   2843  CB  ALA A 303      31.693  14.837 -24.821  1.00  0.00      RA0  C
ATOM   2844  C   ALA A 303      29.544  14.886 -26.056  1.00  0.00      RA0  C
ATOM   2845  O   ALA A 303      29.715  14.642 -27.238  1.00  0.00      RA0  O
ATOM   2846  N   GLN A 304      28.482  14.467 -25.370  1.00  0.00      RA0  N
ATOM   2847  H   GLN A 304      28.326  14.778 -24.428  1.00  0.00      RA0  H
ATOM   2848  CA  GLN A 304      27.435  13.648 -25.963  1.00  0.00      RA0  C
ATOM   2849  CB  GLN A 304      26.869  12.648 -24.958  1.00  0.00      RA0  C
ATOM   2850  CG  GLN A 304      27.402  11.230 -25.201  1.00  0.00      RA0  C
ATOM   2851  CD  GLN A 304      28.895  11.118 -24.932  1.00  0.00      RA0  C
ATOM   2852  OE1 GLN A 304      29.320  10.660 -23.878  1.00  0.00      RA0  O
ATOM   2853  NE2 GLN A 304      29.683  11.481 -25.964  1.00  0.00      RA0  N
ATOM   2854 HE21 GLN A 304      29.301  11.895 -26.793  1.00  0.00      RA0  H
ATOM   2855 HE22 GLN A 304      30.674  11.369 -25.919  1.00  0.00      RA0  H
ATOM   2856  C   GLN A 304      26.352  14.498 -26.663  1.00  0.00      RA0  C
ATOM   2857  O   GLN A 304      25.423  13.951 -27.245  1.00  0.00      RA0  O
ATOM   2858  N   GLY A 305      26.476  15.823 -26.599  1.00  0.00      RA0  N
ATOM   2859  H   GLY A 305      27.160  16.212 -25.978  1.00  0.00      RA0  H
ATOM   2860  CA  GLY A 305      25.537  16.742 -27.241  1.00  0.00      RA0  C
ATOM   2861  C   GLY A 305      24.366  17.210 -26.386  1.00  0.00      RA0  C
ATOM   2862  O   GLY A 305      23.473  17.922 -26.886  1.00  0.00      RA0  O
ATOM   2863  N   ASN A 306      24.350  16.828 -25.110  1.00  0.00      RA0  N
ATOM   2864  H   ASN A 306      25.162  16.388 -24.727  1.00  0.00      RA0  H
ATOM   2865  CA  ASN A 306      23.293  17.265 -24.215  1.00  0.00      RA0  C
ATOM   2866  CB  ASN A 306      23.330  16.528 -22.875  1.00  0.00      RA0  C
ATOM   2867  CG  ASN A 306      23.103  15.043 -23.025  1.00  0.00      RA0  C
ATOM   2868  OD1 ASN A 306      21.979  14.577 -23.197  1.00  0.00      RA0  O
ATOM   2869  ND2 ASN A 306      24.231  14.318 -22.919  1.00  0.00      RA0  N
ATOM   2870 HD21 ASN A 306      25.121  14.782 -22.799  1.00  0.00      RA0  H
ATOM   2871 HD22 ASN A 306      24.263  13.322 -22.960  1.00  0.00      RA0  H
ATOM   2872  C   ASN A 306      23.555  18.737 -23.892  1.00  0.00      RA0  C
ATOM   2873  O   ASN A 306      24.662  19.087 -23.502  1.00  0.00      RA0  O
ATOM   2874  N   GLN A 307      22.558  19.592 -24.094  1.00  0.00      RA0  N
ATOM   2875  H   GLN A 307      21.655  19.227 -24.309  1.00  0.00      RA0  H
ATOM   2876  CA  GLN A 307      22.691  21.008 -23.702  1.00  0.00      RA0  C
ATOM   2877  CB  GLN A 307      21.762  21.848 -24.568  1.00  0.00      RA0  C
ATOM   2878  CG  GLN A 307      22.127  21.626 -26.035  1.00  0.00      RA0  C
ATOM   2879  CD  GLN A 307      21.065  22.218 -26.931  1.00  0.00      RA0  C
ATOM   2880  OE1 GLN A 307      20.577  23.323 -26.726  1.00  0.00      RA0  O
ATOM   2881  NE2 GLN A 307      20.725  21.400 -27.943  1.00  0.00      RA0  N
ATOM   2882 HE21 GLN A 307      21.178  20.512 -28.039  1.00  0.00      RA0  H
ATOM   2883 HE22 GLN A 307      20.026  21.657 -28.609  1.00  0.00      RA0  H
ATOM   2884  C   GLN A 307      22.391  21.139 -22.219  1.00  0.00      RA0  C
ATOM   2885  O   GLN A 307      21.406  20.566 -21.713  1.00  0.00      RA0  O
ATOM   2886  N   HIS A 308      23.245  21.895 -21.530  1.00  0.00      RA0  N
ATOM   2887  H   HIS A 308      23.928  22.439 -22.011  1.00  0.00      RA0  H
ATOM   2888  CA  HIS A 308      23.174  22.063 -20.094  1.00  0.00      RA0  C
ATOM   2889  CB  HIS A 308      24.329  21.332 -19.427  1.00  0.00      RA0  C
ATOM   2890  CG  HIS A 308      24.066  19.842 -19.444  1.00  0.00      RA0  C
ATOM   2891  ND1 HIS A 308      22.863  19.287 -19.697  1.00  0.00      RA0  N
ATOM   2892  HD1 HIS A 308      22.037  19.745 -19.976  1.00  0.00      RA0  H
ATOM   2893  CD2 HIS A 308      24.982  18.818 -19.178  1.00  0.00      RA0  C
ATOM   2894  NE2 HIS A 308      24.312  17.643 -19.268  1.00  0.00      RA0  N
ATOM   2895  CE1 HIS A 308      23.012  17.930 -19.586  1.00  0.00      RA0  C
ATOM   2896  C   HIS A 308      23.109  23.530 -19.723  1.00  0.00      RA0  C
ATOM   2897  O   HIS A 308      23.609  24.399 -20.439  1.00  0.00      RA0  O
ATOM   2898  N   GLU A 309      22.458  23.777 -18.599  1.00  0.00      RA0  N
ATOM   2899  H   GLU A 309      22.043  23.056 -18.044  1.00  0.00      RA0  H
ATOM   2900  CA  GLU A 309      22.377  25.103 -18.018  1.00  0.00      RA0  C
ATOM   2901  CB  GLU A 309      21.026  25.745 -18.360  1.00  0.00      RA0  C
ATOM   2902  CG  GLU A 309      20.878  27.196 -17.892  1.00  0.00      RA0  C
ATOM   2903  CD  GLU A 309      19.684  27.840 -18.577  1.00  0.00      RA0  C
ATOM   2904  OE1 GLU A 309      19.199  27.310 -19.572  1.00  0.00      RA0  O
ATOM   2905  OE2 GLU A 309      19.264  28.918 -18.175  1.00  0.00      RA0  O
ATOM   2906  C   GLU A 309      22.650  25.033 -16.528  1.00  0.00      RA0  C
ATOM   2907  O   GLU A 309      21.931  24.375 -15.789  1.00  0.00      RA0  O
ATOM   2908  N   GLY A 310      23.709  25.710 -16.106  1.00  0.00      RA0  N
ATOM   2909  H   GLY A 310      24.196  26.264 -16.769  1.00  0.00      RA0  H
ATOM   2910  CA  GLY A 310      23.991  25.941 -14.712  1.00  0.00      RA0  C
ATOM   2911  C   GLY A 310      23.645  27.360 -14.335  1.00  0.00      RA0  C
ATOM   2912  O   GLY A 310      22.960  28.061 -15.068  1.00  0.00      RA0  O
ATOM   2913  N   ILE A 311      24.158  27.787 -13.192  1.00  0.00      RA0  N
ATOM   2914  H   ILE A 311      24.730  27.186 -12.626  1.00  0.00      RA0  H
ATOM   2915  CA  ILE A 311      23.850  29.107 -12.679  1.00  0.00      RA0  C
ATOM   2916  CB  ILE A 311      22.547  29.010 -11.872  1.00  0.00      RA0  C
ATOM   2917  CG2 ILE A 311      22.665  27.989 -10.736  1.00  0.00      RA0  C
ATOM   2918  CG1 ILE A 311      22.060  30.372 -11.388  1.00  0.00      RA0  C
ATOM   2919  CD1 ILE A 311      20.731  30.273 -10.639  1.00  0.00      RA0  C
ATOM   2920  C   ILE A 311      24.996  29.670 -11.857  1.00  0.00      RA0  C
ATOM   2921  O   ILE A 311      25.632  28.948 -11.116  1.00  0.00      RA0  O
ATOM   2922  N   ILE A 312      25.275  30.961 -12.016  1.00  0.00      RA0  N
ATOM   2923  H   ILE A 312      24.705  31.495 -12.641  1.00  0.00      RA0  H
ATOM   2924  CA  ILE A 312      26.184  31.649 -11.097  1.00  0.00      RA0  C
ATOM   2925  CB  ILE A 312      26.552  33.020 -11.666  1.00  0.00      RA0  C
ATOM   2926  CG2 ILE A 312      27.362  33.856 -10.677  1.00  0.00      RA0  C
ATOM   2927  CG1 ILE A 312      27.295  32.844 -12.989  1.00  0.00      RA0  C
ATOM   2928  CD1 ILE A 312      27.767  34.170 -13.582  1.00  0.00      RA0  C
ATOM   2929  C   ILE A 312      25.583  31.771  -9.706  1.00  0.00      RA0  C
ATOM   2930  O   ILE A 312      24.445  32.273  -9.526  1.00  0.00      RA0  O
ATOM   2931  N   THR A 313      26.355  31.344  -8.720  1.00  0.00      RA0  N
ATOM   2932  H   THR A 313      27.267  30.953  -8.863  1.00  0.00      RA0  H
ATOM   2933  CA  THR A 313      25.942  31.436  -7.336  1.00  0.00      RA0  C
ATOM   2934  CB  THR A 313      26.457  30.167  -6.676  1.00  0.00      RA0  C
ATOM   2935  OG1 THR A 313      27.803  29.928  -7.099  1.00  0.00      RA0  O
ATOM   2936  HG1 THR A 313      28.323  30.164  -6.326  1.00  0.00      RA0  H
ATOM   2937  CG2 THR A 313      25.590  28.968  -7.063  1.00  0.00      RA0  C
ATOM   2938  C   THR A 313      26.412  32.753  -6.728  1.00  0.00      RA0  C
ATOM   2939  O   THR A 313      25.665  33.424  -5.992  1.00  0.00      RA0  O
ATOM   2940  N   SER A 314      27.657  33.130  -7.030  1.00  0.00      RA0  N
ATOM   2941  H   SER A 314      28.270  32.539  -7.560  1.00  0.00      RA0  H
ATOM   2942  CA  SER A 314      28.190  34.438  -6.623  1.00  0.00      RA0  C
ATOM   2943  CB  SER A 314      29.015  34.302  -5.340  1.00  0.00      RA0  C
ATOM   2944  OG  SER A 314      28.243  33.883  -4.206  1.00  0.00      RA0  O
ATOM   2945  HG  SER A 314      28.279  32.919  -4.196  1.00  0.00      RA0  H
ATOM   2946  C   SER A 314      29.105  34.945  -7.690  1.00  0.00      RA0  C
ATOM   2947  O   SER A 314      29.994  34.209  -8.140  1.00  0.00      RA0  O
ATOM   2948  N   GLY A 315      28.901  36.186  -8.097  1.00  0.00      RA0  N
ATOM   2949  H   GLY A 315      28.177  36.746  -7.682  1.00  0.00      RA0  H
ATOM   2950  CA  GLY A 315      29.794  36.828  -9.023  1.00  0.00      RA0  C
ATOM   2951  C   GLY A 315      30.290  38.164  -8.514  1.00  0.00      RA0  C
ATOM   2952  O   GLY A 315      29.679  38.787  -7.626  1.00  0.00      RA0  O
ATOM   2953  N   THR A 316      31.434  38.590  -9.028  1.00  0.00      RA0  N
ATOM   2954  H   THR A 316      31.963  38.051  -9.689  1.00  0.00      RA0  H
ATOM   2955  CA  THR A 316      31.988  39.885  -8.655  1.00  0.00      RA0  C
ATOM   2956  CB  THR A 316      32.460  39.644  -7.208  1.00  0.00      RA0  C
ATOM   2957  OG1 THR A 316      31.568  40.297  -6.307  1.00  0.00      RA0  O
ATOM   2958  HG1 THR A 316      30.715  39.886  -6.453  1.00  0.00      RA0  H
ATOM   2959  CG2 THR A 316      33.933  39.896  -6.889  1.00  0.00      RA0  C
ATOM   2960  C   THR A 316      33.059  40.335  -9.637  1.00  0.00      RA0  C
ATOM   2961  O   THR A 316      33.493  39.572 -10.521  1.00  0.00      RA0  O
ATOM   2962  N   PHE A 317      33.474  41.591  -9.496  1.00  0.00      RA0  N
ATOM   2963  H   PHE A 317      33.124  42.140  -8.737  1.00  0.00      RA0  H
ATOM   2964  CA  PHE A 317      34.704  42.043 -10.130  1.00  0.00      RA0  C
ATOM   2965  CB  PHE A 317      34.551  43.496 -10.573  1.00  0.00      RA0  C
ATOM   2966  CG  PHE A 317      35.699  43.896 -11.467  1.00  0.00      RA0  C
ATOM   2967  CD1 PHE A 317      36.846  44.464 -10.925  1.00  0.00      RA0  C
ATOM   2968  CD2 PHE A 317      35.598  43.703 -12.840  1.00  0.00      RA0  C
ATOM   2969  CE1 PHE A 317      37.883  44.861 -11.760  1.00  0.00      RA0  C
ATOM   2970  CE2 PHE A 317      36.634  44.102 -13.675  1.00  0.00      RA0  C
ATOM   2971  CZ  PHE A 317      37.770  44.693 -13.135  1.00  0.00      RA0  C
ATOM   2972  C   PHE A 317      35.833  41.884  -9.098  1.00  0.00      RA0  C
ATOM   2973  O   PHE A 317      35.757  42.443  -7.987  1.00  0.00      RA0  O
ATOM   2974  N   SER A 318      36.827  41.062  -9.440  1.00  0.00      RA0  N
ATOM   2975  H   SER A 318      36.898  40.700 -10.371  1.00  0.00      RA0  H
ATOM   2976  CA  SER A 318      37.974  40.804  -8.559  1.00  0.00      RA0  C
ATOM   2977  CB  SER A 318      38.613  39.504  -9.067  1.00  0.00      RA0  C
ATOM   2978  OG  SER A 318      39.880  39.229  -8.463  1.00  0.00      RA0  O
ATOM   2979  HG  SER A 318      39.728  39.133  -7.522  1.00  0.00      RA0  H
ATOM   2980  C   SER A 318      38.959  41.989  -8.500  1.00  0.00      RA0  C
ATOM   2981  O   SER A 318      39.617  42.278  -9.506  1.00  0.00      RA0  O
ATOM   2982  N   PRO A 319      39.077  42.671  -7.354  1.00  0.00      RA0  N
ATOM   2983  CD  PRO A 319      38.280  42.506  -6.149  1.00  0.00      RA0  C
ATOM   2984  CA  PRO A 319      40.064  43.743  -7.245  1.00  0.00      RA0  C
ATOM   2985  CB  PRO A 319      39.789  44.314  -5.848  1.00  0.00      RA0  C
ATOM   2986  CG  PRO A 319      38.370  43.874  -5.492  1.00  0.00      RA0  C
ATOM   2987  C   PRO A 319      41.499  43.247  -7.414  1.00  0.00      RA0  C
ATOM   2988  O   PRO A 319      42.308  43.949  -7.980  1.00  0.00      RA0  O
ATOM   2989  N   THR A 320      41.809  42.052  -6.922  1.00  0.00      RA0  N
ATOM   2990  H   THR A 320      41.156  41.475  -6.425  1.00  0.00      RA0  H
ATOM   2991  CA  THR A 320      43.177  41.529  -7.035  1.00  0.00      RA0  C
ATOM   2992  CB  THR A 320      43.265  40.373  -6.055  1.00  0.00      RA0  C
ATOM   2993  OG1 THR A 320      42.590  40.761  -4.854  1.00  0.00      RA0  O
ATOM   2994  HG1 THR A 320      41.753  40.282  -4.846  1.00  0.00      RA0  H
ATOM   2995  CG2 THR A 320      44.707  39.952  -5.768  1.00  0.00      RA0  C
ATOM   2996  C   THR A 320      43.516  41.153  -8.466  1.00  0.00      RA0  C
ATOM   2997  O   THR A 320      44.624  41.454  -8.958  1.00  0.00      RA0  O
ATOM   2998  N   LEU A 321      42.585  40.511  -9.159  1.00  0.00      RA0  N
ATOM   2999  H   LEU A 321      41.678  40.336  -8.767  1.00  0.00      RA0  H
ATOM   3000  CA  LEU A 321      42.878  40.035 -10.511  1.00  0.00      RA0  C
ATOM   3001  CB  LEU A 321      42.070  38.777 -10.805  1.00  0.00      RA0  C
ATOM   3002  CG  LEU A 321      42.402  37.640  -9.843  1.00  0.00      RA0  C
ATOM   3003  CD1 LEU A 321      41.437  36.465  -9.983  1.00  0.00      RA0  C
ATOM   3004  CD2 LEU A 321      43.858  37.211  -9.985  1.00  0.00      RA0  C
ATOM   3005  C   LEU A 321      42.640  41.067 -11.603  1.00  0.00      RA0  C
ATOM   3006  O   LEU A 321      43.277  41.029 -12.647  1.00  0.00      RA0  O
ATOM   3007  N   GLY A 322      41.710  41.986 -11.366  1.00  0.00      RA0  N
ATOM   3008  H   GLY A 322      41.205  41.953 -10.504  1.00  0.00      RA0  H
ATOM   3009  CA  GLY A 322      41.354  43.001 -12.326  1.00  0.00      RA0  C
ATOM   3010  C   GLY A 322      40.411  42.552 -13.429  1.00  0.00      RA0  C
ATOM   3011  O   GLY A 322      40.387  43.142 -14.494  1.00  0.00      RA0  O
ATOM   3012  N   TYR A 323      39.611  41.518 -13.164  1.00  0.00      RA0  N
ATOM   3013  H   TYR A 323      39.607  41.065 -12.269  1.00  0.00      RA0  H
ATOM   3014  CA  TYR A 323      38.576  41.082 -14.083  1.00  0.00      RA0  C
ATOM   3015  CB  TYR A 323      39.142  40.208 -15.212  1.00  0.00      RA0  C
ATOM   3016  CG  TYR A 323      40.005  39.078 -14.696  1.00  0.00      RA0  C
ATOM   3017  CD1 TYR A 323      39.441  37.997 -14.027  1.00  0.00      RA0  C
ATOM   3018  CE1 TYR A 323      40.244  36.948 -13.596  1.00  0.00      RA0  C
ATOM   3019  CD2 TYR A 323      41.378  39.110 -14.916  1.00  0.00      RA0  C
ATOM   3020  CE2 TYR A 323      42.180  38.056 -14.495  1.00  0.00      RA0  C
ATOM   3021  CZ  TYR A 323      41.611  36.968 -13.842  1.00  0.00      RA0  C
ATOM   3022  OH  TYR A 323      42.399  35.910 -13.437  1.00  0.00      RA0  O
ATOM   3023  HH  TYR A 323      43.313  36.113 -13.592  1.00  0.00      RA0  H
ATOM   3024  C   TYR A 323      37.495  40.349 -13.273  1.00  0.00      RA0  C
ATOM   3025  O   TYR A 323      37.658  40.139 -12.075  1.00  0.00      RA0  O
ATOM   3026  N   SER A 324      36.418  39.952 -13.952  1.00  0.00      RA0  N
ATOM   3027  H   SER A 324      36.370  39.982 -14.951  1.00  0.00      RA0  H
ATOM   3028  CA  SER A 324      35.267  39.346 -13.283  1.00  0.00      RA0  C
ATOM   3029  CB  SER A 324      34.190  39.745 -14.248  1.00  0.00      RA0  C
ATOM   3030  OG  SER A 324      34.766  40.902 -14.875  1.00  0.00      RA0  O
ATOM   3031  HG  SER A 324      34.116  41.238 -15.485  1.00  0.00      RA0  H
ATOM   3032  C   SER A 324      35.474  37.865 -12.982  1.00  0.00      RA0  C
ATOM   3033  O   SER A 324      36.028  37.139 -13.800  1.00  0.00      RA0  O
ATOM   3034  N   ILE A 325      35.016  37.433 -11.809  1.00  0.00      RA0  N
ATOM   3035  H   ILE A 325      34.510  38.039 -11.190  1.00  0.00      RA0  H
ATOM   3036  CA  ILE A 325      35.057  36.023 -11.440  1.00  0.00      RA0  C
ATOM   3037  CB  ILE A 325      36.151  35.751 -10.406  1.00  0.00      RA0  C
ATOM   3038  CG2 ILE A 325      37.558  35.925 -10.980  1.00  0.00      RA0  C
ATOM   3039  CG1 ILE A 325      35.907  36.605  -9.161  1.00  0.00      RA0  C
ATOM   3040  CD1 ILE A 325      36.797  36.206  -7.991  1.00  0.00      RA0  C
ATOM   3041  C   ILE A 325      33.720  35.598 -10.854  1.00  0.00      RA0  C
ATOM   3042  O   ILE A 325      32.936  36.431 -10.374  1.00  0.00      RA0  O
ATOM   3043  N   ALA A 326      33.504  34.293 -10.824  1.00  0.00      RA0  N
ATOM   3044  H   ALA A 326      34.141  33.637 -11.239  1.00  0.00      RA0  H
ATOM   3045  CA  ALA A 326      32.285  33.768 -10.225  1.00  0.00      RA0  C
ATOM   3046  CB  ALA A 326      31.140  33.810 -11.237  1.00  0.00      RA0  C
ATOM   3047  C   ALA A 326      32.440  32.346  -9.779  1.00  0.00      RA0  C
ATOM   3048  O   ALA A 326      33.253  31.591 -10.332  1.00  0.00      RA0  O
ATOM   3049  N   LEU A 327      31.649  31.977  -8.775  1.00  0.00      RA0  N
ATOM   3050  H   LEU A 327      31.005  32.649  -8.410  1.00  0.00      RA0  H
ATOM   3051  CA  LEU A 327      31.360  30.590  -8.485  1.00  0.00      RA0  C
ATOM   3052  CB  LEU A 327      31.272  30.332  -6.981  1.00  0.00      RA0  C
ATOM   3053  CG  LEU A 327      32.631  30.486  -6.300  1.00  0.00      RA0  C
ATOM   3054  CD1 LEU A 327      32.592  30.097  -4.823  1.00  0.00      RA0  C
ATOM   3055  CD2 LEU A 327      33.726  29.742  -7.055  1.00  0.00      RA0  C
ATOM   3056  C   LEU A 327      30.035  30.255  -9.205  1.00  0.00      RA0  C
ATOM   3057  O   LEU A 327      29.129  31.098  -9.287  1.00  0.00      RA0  O
ATOM   3058  N   ALA A 328      29.974  29.054  -9.764  1.00  0.00      RA0  N
ATOM   3059  H   ALA A 328      30.745  28.416  -9.690  1.00  0.00      RA0  H
ATOM   3060  CA  ALA A 328      28.781  28.571 -10.476  1.00  0.00      RA0  C
ATOM   3061  CB  ALA A 328      28.922  28.807 -11.979  1.00  0.00      RA0  C
ATOM   3062  C   ALA A 328      28.548  27.092 -10.243  1.00  0.00      RA0  C
ATOM   3063  O   ALA A 328      29.489  26.294 -10.209  1.00  0.00      RA0  O
ATOM   3064  N   ARG A 329      27.274  26.747 -10.086  1.00  0.00      RA0  N
ATOM   3065  H   ARG A 329      26.578  27.453 -10.227  1.00  0.00      RA0  H
ATOM   3066  CA  ARG A 329      26.834  25.349 -10.011  1.00  0.00      RA0  C
ATOM   3067  CB  ARG A 329      25.651  25.227  -9.071  1.00  0.00      RA0  C
ATOM   3068  CG  ARG A 329      26.028  24.957  -7.619  1.00  0.00      RA0  C
ATOM   3069  CD  ARG A 329      24.753  24.745  -6.809  1.00  0.00      RA0  C
ATOM   3070  NE  ARG A 329      23.810  23.967  -7.610  1.00  0.00      RA0  N
ATOM   3071  HE  ARG A 329      24.141  23.140  -8.091  1.00  0.00      RA0  H
ATOM   3072  CZ  ARG A 329      22.538  24.411  -7.807  1.00  0.00      RA0  C
ATOM   3073  NH1 ARG A 329      22.116  25.521  -7.158  1.00  0.00      RA0  N
ATOM   3074 HH11 ARG A 329      21.186  25.882  -7.260  1.00  0.00      RA0  H
ATOM   3075 HH12 ARG A 329      22.729  26.018  -6.537  1.00  0.00      RA0  H
ATOM   3076  NH2 ARG A 329      21.734  23.730  -8.646  1.00  0.00      RA0  N
ATOM   3077 HH21 ARG A 329      20.776  23.934  -8.844  1.00  0.00      RA0  H
ATOM   3078 HH22 ARG A 329      22.113  22.920  -9.139  1.00  0.00      RA0  H
ATOM   3079  C   ARG A 329      26.426  24.886 -11.388  1.00  0.00      RA0  C
ATOM   3080  O   ARG A 329      25.532  25.466 -11.999  1.00  0.00      RA0  O
ATOM   3081  N   VAL A 330      27.076  23.837 -11.877  1.00  0.00      RA0  N
ATOM   3082  H   VAL A 330      27.744  23.340 -11.317  1.00  0.00      RA0  H
ATOM   3083  CA  VAL A 330      26.872  23.373 -13.250  1.00  0.00      RA0  C
ATOM   3084  CB  VAL A 330      28.032  23.816 -14.156  1.00  0.00      RA0  C
ATOM   3085  CG1 VAL A 330      28.075  25.335 -14.342  1.00  0.00      RA0  C
ATOM   3086  CG2 VAL A 330      29.361  23.249 -13.658  1.00  0.00      RA0  C
ATOM   3087  C   VAL A 330      26.727  21.859 -13.287  1.00  0.00      RA0  C
ATOM   3088  O   VAL A 330      27.312  21.162 -12.449  1.00  0.00      RA0  O
ATOM   3089  N   PRO A 331      25.943  21.344 -14.233  1.00  0.00      RA0  N
ATOM   3090  CD  PRO A 331      25.025  22.079 -15.092  1.00  0.00      RA0  C
ATOM   3091  CA  PRO A 331      25.950  19.905 -14.494  1.00  0.00      RA0  C
ATOM   3092  CB  PRO A 331      24.981  19.774 -15.672  1.00  0.00      RA0  C
ATOM   3093  CG  PRO A 331      24.072  21.001 -15.587  1.00  0.00      RA0  C
ATOM   3094  C   PRO A 331      27.348  19.347 -14.784  1.00  0.00      RA0  C
ATOM   3095  O   PRO A 331      28.232  20.051 -15.286  1.00  0.00      RA0  O
ATOM   3096  N   GLU A 332      27.531  18.066 -14.471  1.00  0.00      RA0  N
ATOM   3097  H   GLU A 332      26.768  17.549 -14.092  1.00  0.00      RA0  H
ATOM   3098  CA  GLU A 332      28.723  17.330 -14.878  1.00  0.00      RA0  C
ATOM   3099  CB  GLU A 332      28.842  15.922 -14.294  1.00  0.00      RA0  C
ATOM   3100  CG  GLU A 332      29.864  15.833 -13.142  1.00  0.00      RA0  C
ATOM   3101  CD  GLU A 332      31.326  16.072 -13.544  1.00  0.00      RA0  C
ATOM   3102  OE1 GLU A 332      31.630  16.739 -14.527  1.00  0.00      RA0  O
ATOM   3103  OE2 GLU A 332      32.214  15.654 -12.817  1.00  0.00      RA0  O
ATOM   3104  C   GLU A 332      28.862  17.352 -16.391  1.00  0.00      RA0  C
ATOM   3105  O   GLU A 332      27.873  17.349 -17.132  1.00  0.00      RA0  O
ATOM   3106  N   GLY A 333      30.109  17.367 -16.828  1.00  0.00      RA0  N
ATOM   3107  H   GLY A 333      30.843  17.398 -16.150  1.00  0.00      RA0  H
ATOM   3108  CA  GLY A 333      30.447  17.276 -18.229  1.00  0.00      RA0  C
ATOM   3109  C   GLY A 333      30.902  18.586 -18.822  1.00  0.00      RA0  C
ATOM   3110  O   GLY A 333      31.150  18.640 -20.008  1.00  0.00      RA0  O
ATOM   3111  N   ILE A 334      31.018  19.642 -18.012  1.00  0.00      RA0  N
ATOM   3112  H   ILE A 334      30.823  19.525 -17.041  1.00  0.00      RA0  H
ATOM   3113  CA  ILE A 334      31.517  20.923 -18.524  1.00  0.00      RA0  C
ATOM   3114  CB  ILE A 334      31.319  22.013 -17.458  1.00  0.00      RA0  C
ATOM   3115  CG2 ILE A 334      32.211  21.783 -16.237  1.00  0.00      RA0  C
ATOM   3116  CG1 ILE A 334      31.446  23.423 -18.038  1.00  0.00      RA0  C
ATOM   3117  CD1 ILE A 334      30.980  24.495 -17.054  1.00  0.00      RA0  C
ATOM   3118  C   ILE A 334      32.975  20.818 -19.015  1.00  0.00      RA0  C
ATOM   3119  O   ILE A 334      33.771  20.034 -18.478  1.00  0.00      RA0  O
ATOM   3120  N   GLY A 335      33.296  21.587 -20.051  1.00  0.00      RA0  N
ATOM   3121  H   GLY A 335      32.607  22.228 -20.384  1.00  0.00      RA0  H
ATOM   3122  CA  GLY A 335      34.659  21.696 -20.582  1.00  0.00      RA0  C
ATOM   3123  C   GLY A 335      35.442  22.889 -20.041  1.00  0.00      RA0  C
ATOM   3124  O   GLY A 335      35.270  23.319 -18.883  1.00  0.00      RA0  O
ATOM   3125  N   GLU A 336      36.312  23.417 -20.896  1.00  0.00      RA0  N
ATOM   3126  H   GLU A 336      36.345  23.078 -21.834  1.00  0.00      RA0  H
ATOM   3127  CA  GLU A 336      37.242  24.464 -20.519  1.00  0.00      RA0  C
ATOM   3128  CB  GLU A 336      38.419  24.431 -21.483  1.00  0.00      RA0  C
ATOM   3129  CG  GLU A 336      39.726  23.963 -20.854  1.00  0.00      RA0  C
ATOM   3130  CD  GLU A 336      40.216  25.056 -19.936  1.00  0.00      RA0  C
ATOM   3131  OE1 GLU A 336      40.314  26.199 -20.373  1.00  0.00      RA0  O
ATOM   3132  OE2 GLU A 336      40.476  24.793 -18.765  1.00  0.00      RA0  O
ATOM   3133  C   GLU A 336      36.572  25.829 -20.582  1.00  0.00      RA0  C
ATOM   3134  O   GLU A 336      37.055  26.778 -19.986  1.00  0.00      RA0  O
ATOM   3135  N   THR A 337      35.461  25.909 -21.305  1.00  0.00      RA0  N
ATOM   3136  H   THR A 337      35.070  25.132 -21.790  1.00  0.00      RA0  H
ATOM   3137  CA  THR A 337      34.717  27.161 -21.467  1.00  0.00      RA0  C
ATOM   3138  CB  THR A 337      35.167  27.571 -22.867  1.00  0.00      RA0  C
ATOM   3139  OG1 THR A 337      36.525  27.141 -23.026  1.00  0.00      RA0  O
ATOM   3140  HG1 THR A 337      37.010  27.512 -22.295  1.00  0.00      RA0  H
ATOM   3141  CG2 THR A 337      34.993  29.044 -23.236  1.00  0.00      RA0  C
ATOM   3142  C   THR A 337      33.204  26.953 -21.365  1.00  0.00      RA0  C
ATOM   3143  O   THR A 337      32.696  25.840 -21.477  1.00  0.00      RA0  O
ATOM   3144  N   ALA A 338      32.487  28.051 -21.176  1.00  0.00      RA0  N
ATOM   3145  H   ALA A 338      32.916  28.955 -21.088  1.00  0.00      RA0  H
ATOM   3146  CA  ALA A 338      31.041  28.030 -21.187  1.00  0.00      RA0  C
ATOM   3147  CB  ALA A 338      30.492  27.751 -19.789  1.00  0.00      RA0  C
ATOM   3148  C   ALA A 338      30.565  29.390 -21.661  1.00  0.00      RA0  C
ATOM   3149  O   ALA A 338      31.390  30.274 -21.979  1.00  0.00      RA0  O
ATOM   3150  N   ILE A 339      29.248  29.554 -21.759  1.00  0.00      RA0  N
ATOM   3151  H   ILE A 339      28.602  28.840 -21.484  1.00  0.00      RA0  H
ATOM   3152  CA  ILE A 339      28.680  30.798 -22.271  1.00  0.00      RA0  C
ATOM   3153  CB  ILE A 339      27.904  30.484 -23.551  1.00  0.00      RA0  C
ATOM   3154  CG2 ILE A 339      27.245  31.738 -24.103  1.00  0.00      RA0  C
ATOM   3155  CG1 ILE A 339      28.766  29.792 -24.608  1.00  0.00      RA0  C
ATOM   3156  CD1 ILE A 339      29.798  30.734 -25.227  1.00  0.00      RA0  C
ATOM   3157  C   ILE A 339      27.754  31.433 -21.261  1.00  0.00      RA0  C
ATOM   3158  O   ILE A 339      26.894  30.753 -20.693  1.00  0.00      RA0  O
ATOM   3159  N   VAL A 340      27.913  32.744 -21.070  1.00  0.00      RA0  N
ATOM   3160  H   VAL A 340      28.602  33.257 -21.586  1.00  0.00      RA0  H
ATOM   3161  CA  VAL A 340      26.991  33.543 -20.267  1.00  0.00      RA0  C
ATOM   3162  CB  VAL A 340      27.652  34.073 -18.992  1.00  0.00      RA0  C
ATOM   3163  CG1 VAL A 340      28.097  32.936 -18.071  1.00  0.00      RA0  C
ATOM   3164  CG2 VAL A 340      28.789  35.035 -19.323  1.00  0.00      RA0  C
ATOM   3165  C   VAL A 340      26.496  34.702 -21.155  1.00  0.00      RA0  C
ATOM   3166  O   VAL A 340      27.145  35.050 -22.142  1.00  0.00      RA0  O
ATOM   3167  N   GLN A 341      25.339  35.269 -20.835  1.00  0.00      RA0  N
ATOM   3168  H   GLN A 341      24.897  35.009 -19.979  1.00  0.00      RA0  H
ATOM   3169  CA  GLN A 341      24.821  36.437 -21.565  1.00  0.00      RA0  C
ATOM   3170  CB  GLN A 341      23.302  36.370 -21.471  1.00  0.00      RA0  C
ATOM   3171  CG  GLN A 341      22.651  36.014 -22.800  1.00  0.00      RA0  C
ATOM   3172  CD  GLN A 341      22.686  37.252 -23.657  1.00  0.00      RA0  C
ATOM   3173  OE1 GLN A 341      22.903  38.359 -23.165  1.00  0.00      RA0  O
ATOM   3174  NE2 GLN A 341      22.404  37.015 -24.946  1.00  0.00      RA0  N
ATOM   3175 HE21 GLN A 341      22.421  36.058 -25.263  1.00  0.00      RA0  H
ATOM   3176 HE22 GLN A 341      22.218  37.691 -25.660  1.00  0.00      RA0  H
ATOM   3177  C   GLN A 341      25.349  37.761 -20.982  1.00  0.00      RA0  C
ATOM   3178  O   GLN A 341      25.161  38.040 -19.801  1.00  0.00      RA0  O
ATOM   3179  N   ILE A 342      26.028  38.563 -21.807  1.00  0.00      RA0  N
ATOM   3180  H   ILE A 342      26.173  38.302 -22.756  1.00  0.00      RA0  H
ATOM   3181  CA  ILE A 342      26.585  39.864 -21.359  1.00  0.00      RA0  C
ATOM   3182  CB  ILE A 342      28.088  39.805 -21.054  1.00  0.00      RA0  C
ATOM   3183  CG2 ILE A 342      28.619  41.192 -20.692  1.00  0.00      RA0  C
ATOM   3184  CG1 ILE A 342      28.416  38.833 -19.918  1.00  0.00      RA0  C
ATOM   3185  CD1 ILE A 342      27.987  39.357 -18.545  1.00  0.00      RA0  C
ATOM   3186  C   ILE A 342      26.260  40.925 -22.412  1.00  0.00      RA0  C
ATOM   3187  O   ILE A 342      26.634  40.773 -23.577  1.00  0.00      RA0  O
ATOM   3188  N   ARG A 343      25.548  41.979 -22.001  1.00  0.00      RA0  N
ATOM   3189  H   ARG A 343      25.266  41.999 -21.043  1.00  0.00      RA0  H
ATOM   3190  CA  ARG A 343      25.081  43.025 -22.916  1.00  0.00      RA0  C
ATOM   3191  CB  ARG A 343      26.270  43.848 -23.439  1.00  0.00      RA0  C
ATOM   3192  CG  ARG A 343      27.254  44.230 -22.326  1.00  0.00      RA0  C
ATOM   3193  CD  ARG A 343      28.563  44.859 -22.819  1.00  0.00      RA0  C
ATOM   3194  NE  ARG A 343      29.240  44.018 -23.809  1.00  0.00      RA0  N
ATOM   3195  HE  ARG A 343      28.772  43.952 -24.696  1.00  0.00      RA0  H
ATOM   3196  CZ  ARG A 343      30.445  43.424 -23.531  1.00  0.00      RA0  C
ATOM   3197  NH1 ARG A 343      30.974  43.490 -22.297  1.00  0.00      RA0  N
ATOM   3198 HH11 ARG A 343      31.865  43.047 -22.080  1.00  0.00      RA0  H
ATOM   3199 HH12 ARG A 343      30.535  43.960 -21.530  1.00  0.00      RA0  H
ATOM   3200  NH2 ARG A 343      31.110  42.775 -24.503  1.00  0.00      RA0  N
ATOM   3201 HH21 ARG A 343      32.004  42.321 -24.301  1.00  0.00      RA0  H
ATOM   3202 HH22 ARG A 343      30.781  42.716 -25.442  1.00  0.00      RA0  H
ATOM   3203  C   ARG A 343      24.265  42.442 -24.067  1.00  0.00      RA0  C
ATOM   3204  O   ARG A 343      24.450  42.807 -25.229  1.00  0.00      RA0  O
ATOM   3205  N   ASN A 344      23.366  41.521 -23.721  1.00  0.00      RA0  N
ATOM   3206  H   ASN A 344      23.349  41.160 -22.791  1.00  0.00      RA0  H
ATOM   3207  CA  ASN A 344      22.421  40.918 -24.669  1.00  0.00      RA0  C
ATOM   3208  CB  ASN A 344      21.497  41.938 -25.343  1.00  0.00      RA0  C
ATOM   3209  CG  ASN A 344      20.206  41.265 -25.779  1.00  0.00      RA0  C
ATOM   3210  OD1 ASN A 344      19.271  41.130 -24.996  1.00  0.00      RA0  O
ATOM   3211  ND2 ASN A 344      20.154  40.932 -27.080  1.00  0.00      RA0  N
ATOM   3212 HD21 ASN A 344      21.013  40.921 -27.599  1.00  0.00      RA0  H
ATOM   3213 HD22 ASN A 344      19.312  40.646 -27.535  1.00  0.00      RA0  H
ATOM   3214  C   ASN A 344      23.093  40.014 -25.721  1.00  0.00      RA0  C
ATOM   3215  O   ASN A 344      22.540  39.768 -26.793  1.00  0.00      RA0  O
ATOM   3216  N   ARG A 345      24.282  39.515 -25.398  1.00  0.00      RA0  N
ATOM   3217  H   ARG A 345      24.653  39.582 -24.471  1.00  0.00      RA0  H
ATOM   3218  CA  ARG A 345      25.063  38.723 -26.332  1.00  0.00      RA0  C
ATOM   3219  CB  ARG A 345      26.153  39.680 -26.851  1.00  0.00      RA0  C
ATOM   3220  CG  ARG A 345      26.999  39.330 -28.084  1.00  0.00      RA0  C
ATOM   3221  CD  ARG A 345      28.404  39.965 -28.025  1.00  0.00      RA0  C
ATOM   3222  NE  ARG A 345      29.200  39.224 -27.048  1.00  0.00      RA0  N
ATOM   3223  HE  ARG A 345      28.738  38.381 -26.755  1.00  0.00      RA0  H
ATOM   3224  CZ  ARG A 345      30.453  39.525 -26.580  1.00  0.00      RA0  C
ATOM   3225  NH1 ARG A 345      31.023  38.687 -25.695  1.00  0.00      RA0  N
ATOM   3226 HH11 ARG A 345      31.904  38.897 -25.244  1.00  0.00      RA0  H
ATOM   3227 HH12 ARG A 345      30.570  37.819 -25.462  1.00  0.00      RA0  H
ATOM   3228  NH2 ARG A 345      31.118  40.628 -26.983  1.00  0.00      RA0  N
ATOM   3229 HH21 ARG A 345      32.018  40.851 -26.569  1.00  0.00      RA0  H
ATOM   3230 HH22 ARG A 345      30.758  41.232 -27.698  1.00  0.00      RA0  H
ATOM   3231  C   ARG A 345      25.727  37.587 -25.583  1.00  0.00      RA0  C
ATOM   3232  O   ARG A 345      25.883  37.655 -24.383  1.00  0.00      RA0  O
ATOM   3233  N   GLU A 346      26.084  36.536 -26.309  1.00  0.00      RA0  N
ATOM   3234  H   GLU A 346      25.829  36.489 -27.272  1.00  0.00      RA0  H
ATOM   3235  CA  GLU A 346      26.852  35.451 -25.729  1.00  0.00      RA0  C
ATOM   3236  CB  GLU A 346      26.818  34.228 -26.644  1.00  0.00      RA0  C
ATOM   3237  CG  GLU A 346      25.420  33.891 -27.180  1.00  0.00      RA0  C
ATOM   3238  CD  GLU A 346      24.375  33.900 -26.078  1.00  0.00      RA0  C
ATOM   3239  OE1 GLU A 346      24.486  33.132 -25.127  1.00  0.00      RA0  O
ATOM   3240  OE2 GLU A 346      23.436  34.682 -26.180  1.00  0.00      RA0  O
ATOM   3241  C   GLU A 346      28.269  35.924 -25.459  1.00  0.00      RA0  C
ATOM   3242  O   GLU A 346      28.894  36.633 -26.287  1.00  0.00      RA0  O
ATOM   3243  N   MSE A 347      28.756  35.515 -24.305  1.00  0.00      RA0  N
ATOM   3244  H   MSE A 347      28.180  34.958 -23.701  1.00  0.00      RA0  H
ATOM   3245  CA  MSE A 347      30.084  35.818 -23.850  1.00  0.00      RA0  C
ATOM   3246  CB  MSE A 347      30.006  36.755 -22.656  1.00  0.00      RA0  C
ATOM   3247  CG  MSE A 347      31.366  36.911 -21.987  1.00  0.00      RA0  C
ATOM   3248  SE  MSE A 347      32.378  38.076 -22.886  1.00  0.00      RA0  S
ATOM   3249  CE  MSE A 347      31.473  39.526 -22.332  1.00  0.00      RA0  C
ATOM   3250  C   MSE A 347      30.685  34.509 -23.359  1.00  0.00      RA0  C
ATOM   3251  O   MSE A 347      30.230  33.957 -22.361  1.00  0.00      RA0  O
ATOM   3252  N   PRO A 348      31.711  34.019 -24.045  1.00  0.00      RA0  N
ATOM   3253  CD  PRO A 348      32.204  34.517 -25.319  1.00  0.00      RA0  C
ATOM   3254  CA  PRO A 348      32.458  32.885 -23.541  1.00  0.00      RA0  C
ATOM   3255  CB  PRO A 348      33.430  32.573 -24.686  1.00  0.00      RA0  C
ATOM   3256  CG  PRO A 348      32.892  33.300 -25.920  1.00  0.00      RA0  C
ATOM   3257  C   PRO A 348      33.202  33.247 -22.267  1.00  0.00      RA0  C
ATOM   3258  O   PRO A 348      33.696  34.375 -22.104  1.00  0.00      RA0  O
ATOM   3259  N   VAL A 349      33.222  32.312 -21.336  1.00  0.00      RA0  N
ATOM   3260  H   VAL A 349      32.828  31.409 -21.509  1.00  0.00      RA0  H
ATOM   3261  CA  VAL A 349      33.948  32.492 -20.109  1.00  0.00      RA0  C
ATOM   3262  CB  VAL A 349      33.014  32.642 -18.903  1.00  0.00      RA0  C
ATOM   3263  CG1 VAL A 349      32.307  33.994 -18.916  1.00  0.00      RA0  C
ATOM   3264  CG2 VAL A 349      32.029  31.476 -18.804  1.00  0.00      RA0  C
ATOM   3265  C   VAL A 349      34.827  31.280 -19.931  1.00  0.00      RA0  C
ATOM   3266  O   VAL A 349      34.558  30.225 -20.490  1.00  0.00      RA0  O
ATOM   3267  N   LYS A 350      35.887  31.447 -19.159  1.00  0.00      RA0  N
ATOM   3268  H   LYS A 350      35.997  32.302 -18.649  1.00  0.00      RA0  H
ATOM   3269  CA  LYS A 350      36.790  30.350 -18.882  1.00  0.00      RA0  C
ATOM   3270  CB  LYS A 350      38.244  30.807 -18.758  1.00  0.00      RA0  C
ATOM   3271  CG  LYS A 350      39.024  29.598 -18.262  1.00  0.00      RA0  C
ATOM   3272  CD  LYS A 350      40.539  29.624 -18.267  1.00  0.00      RA0  C
ATOM   3273  CE  LYS A 350      40.987  28.347 -17.554  1.00  0.00      RA0  C
ATOM   3274  NZ  LYS A 350      40.185  27.196 -18.003  1.00  0.00      RA0  N
ATOM   3275  HZ1 LYS A 350      39.333  26.995 -17.445  1.00  0.00      RA0  H
ATOM   3276  HZ2 LYS A 350      39.921  27.213 -19.012  1.00  0.00      RA0  H
ATOM   3277  HZ3 LYS A 350      40.744  26.317 -17.983  1.00  0.00      RA0  H
ATOM   3278  C   LYS A 350      36.316  29.641 -17.614  1.00  0.00      RA0  C
ATOM   3279  O   LYS A 350      35.999  30.274 -16.601  1.00  0.00      RA0  O
ATOM   3280  N   VAL A 351      36.255  28.318 -17.676  1.00  0.00      RA0  N
ATOM   3281  H   VAL A 351      36.582  27.849 -18.497  1.00  0.00      RA0  H
ATOM   3282  CA  VAL A 351      35.904  27.497 -16.539  1.00  0.00      RA0  C
ATOM   3283  CB  VAL A 351      35.116  26.273 -16.999  1.00  0.00      RA0  C
ATOM   3284  CG1 VAL A 351      34.714  25.377 -15.826  1.00  0.00      RA0  C
ATOM   3285  CG2 VAL A 351      33.914  26.717 -17.827  1.00  0.00      RA0  C
ATOM   3286  C   VAL A 351      37.164  27.076 -15.787  1.00  0.00      RA0  C
ATOM   3287  O   VAL A 351      38.088  26.550 -16.388  1.00  0.00      RA0  O
ATOM   3288  N   THR A 352      37.174  27.295 -14.482  1.00  0.00      RA0  N
ATOM   3289  H   THR A 352      36.339  27.555 -14.000  1.00  0.00      RA0  H
ATOM   3290  CA  THR A 352      38.346  27.051 -13.661  1.00  0.00      RA0  C
ATOM   3291  CB  THR A 352      38.939  28.452 -13.498  1.00  0.00      RA0  C
ATOM   3292  OG1 THR A 352      38.578  29.220 -14.659  1.00  0.00      RA0  O
ATOM   3293  HG1 THR A 352      37.653  29.423 -14.576  1.00  0.00      RA0  H
ATOM   3294  CG2 THR A 352      40.461  28.460 -13.314  1.00  0.00      RA0  C
ATOM   3295  C   THR A 352      37.972  26.343 -12.384  1.00  0.00      RA0  C
ATOM   3296  O   THR A 352      36.804  26.043 -12.109  1.00  0.00      RA0  O
ATOM   3297  N   LYS A 353      38.988  26.084 -11.576  1.00  0.00      RA0  N
ATOM   3298  H   LYS A 353      39.901  26.393 -11.825  1.00  0.00      RA0  H
ATOM   3299  CA  LYS A 353      38.787  25.613 -10.208  1.00  0.00      RA0  C
ATOM   3300  CB  LYS A 353      40.157  25.234  -9.610  1.00  0.00      RA0  C
ATOM   3301  CG  LYS A 353      40.780  24.022 -10.325  1.00  0.00      RA0  C
ATOM   3302  CD  LYS A 353      42.031  23.444  -9.646  1.00  0.00      RA0  C
ATOM   3303  CE  LYS A 353      42.452  22.081 -10.226  1.00  0.00      RA0  C
ATOM   3304  NZ  LYS A 353      43.267  21.317  -9.266  1.00  0.00      RA0  N
ATOM   3305  HZ1 LYS A 353      43.351  20.314  -9.560  1.00  0.00      RA0  H
ATOM   3306  HZ2 LYS A 353      44.230  21.681  -9.161  1.00  0.00      RA0  H
ATOM   3307  HZ3 LYS A 353      42.808  21.317  -8.331  1.00  0.00      RA0  H
ATOM   3308  C   LYS A 353      38.029  26.695  -9.424  1.00  0.00      RA0  C
ATOM   3309  O   LYS A 353      38.202  27.881  -9.719  1.00  0.00      RA0  O
ATOM   3310  N   PRO A 354      37.258  26.302  -8.410  1.00  0.00      RA0  N
ATOM   3311  CD  PRO A 354      36.997  24.914  -8.034  1.00  0.00      RA0  C
ATOM   3312  CA  PRO A 354      36.501  27.253  -7.598  1.00  0.00      RA0  C
ATOM   3313  CB  PRO A 354      35.415  26.355  -6.998  1.00  0.00      RA0  C
ATOM   3314  CG  PRO A 354      36.102  25.007  -6.807  1.00  0.00      RA0  C
ATOM   3315  C   PRO A 354      37.339  27.971  -6.530  1.00  0.00      RA0  C
ATOM   3316  O   PRO A 354      37.011  27.956  -5.349  1.00  0.00      RA0  O
ATOM   3317  N   VAL A 355      38.428  28.601  -6.960  1.00  0.00      RA0  N
ATOM   3318  H   VAL A 355      38.687  28.654  -7.930  1.00  0.00      RA0  H
ATOM   3319  CA  VAL A 355      39.315  29.351  -6.064  1.00  0.00      RA0  C
ATOM   3320  CB  VAL A 355      40.149  28.399  -5.184  1.00  0.00      RA0  C
ATOM   3321  CG1 VAL A 355      40.988  27.399  -5.990  1.00  0.00      RA0  C
ATOM   3322  CG2 VAL A 355      40.972  29.180  -4.162  1.00  0.00      RA0  C
ATOM   3323  C   VAL A 355      40.171  30.197  -7.002  1.00  0.00      RA0  C
ATOM   3324  O   VAL A 355      40.488  29.763  -8.113  1.00  0.00      RA0  O
ATOM   3325  N   PHE A 356      40.529  31.393  -6.555  1.00  0.00      RA0  N
ATOM   3326  H   PHE A 356      40.252  31.702  -5.643  1.00  0.00      RA0  H
ATOM   3327  CA  PHE A 356      41.155  32.376  -7.446  1.00  0.00      RA0  C
ATOM   3328  CB  PHE A 356      40.146  33.458  -7.848  1.00  0.00      RA0  C
ATOM   3329  CG  PHE A 356      38.872  32.844  -8.382  1.00  0.00      RA0  C
ATOM   3330  CD1 PHE A 356      37.749  32.754  -7.566  1.00  0.00      RA0  C
ATOM   3331  CD2 PHE A 356      38.818  32.370  -9.688  1.00  0.00      RA0  C
ATOM   3332  CE1 PHE A 356      36.573  32.201  -8.056  1.00  0.00      RA0  C
ATOM   3333  CE2 PHE A 356      37.641  31.817 -10.179  1.00  0.00      RA0  C
ATOM   3334  CZ  PHE A 356      36.518  31.738  -9.364  1.00  0.00      RA0  C
ATOM   3335  C   PHE A 356      42.409  33.037  -6.865  1.00  0.00      RA0  C
ATOM   3336  O   PHE A 356      43.353  33.247  -7.599  1.00  0.00      RA0  O
ATOM   3337  N   VAL A 357      42.399  33.345  -5.575  1.00  0.00      RA0  N
ATOM   3338  H   VAL A 357      41.606  33.148  -4.993  1.00  0.00      RA0  H
ATOM   3339  CA  VAL A 357      43.499  34.057  -4.912  1.00  0.00      RA0  C
ATOM   3340  CB  VAL A 357      43.200  35.562  -4.785  1.00  0.00      RA0  C
ATOM   3341  CG1 VAL A 357      44.290  36.278  -3.985  1.00  0.00      RA0  C
ATOM   3342  CG2 VAL A 357      42.994  36.239  -6.140  1.00  0.00      RA0  C
ATOM   3343  C   VAL A 357      43.699  33.458  -3.520  1.00  0.00      RA0  C
ATOM   3344  O   VAL A 357      42.740  33.229  -2.797  1.00  0.00      RA0  O
ATOM   3345  N   ARG A 358      44.946  33.183  -3.150  1.00  0.00      RA0  N
ATOM   3346  H   ARG A 358      45.732  33.400  -3.738  1.00  0.00      RA0  H
ATOM   3347  CA  ARG A 358      45.290  32.775  -1.790  1.00  0.00      RA0  C
ATOM   3348  CB  ARG A 358      45.487  31.257  -1.723  1.00  0.00      RA0  C
ATOM   3349  CG  ARG A 358      44.354  30.479  -2.395  1.00  0.00      RA0  C
ATOM   3350  CD  ARG A 358      44.524  28.967  -2.381  1.00  0.00      RA0  C
ATOM   3351  NE  ARG A 358      43.420  28.347  -1.655  1.00  0.00      RA0  N
ATOM   3352  HE  ARG A 358      42.512  28.777  -1.716  1.00  0.00      RA0  H
ATOM   3353  CZ  ARG A 358      43.702  27.219  -0.944  1.00  0.00      RA0  C
ATOM   3354  NH1 ARG A 358      44.959  26.744  -0.956  1.00  0.00      RA0  N
ATOM   3355 HH11 ARG A 358      45.204  25.969  -0.344  1.00  0.00      RA0  H
ATOM   3356 HH12 ARG A 358      45.708  27.089  -1.518  1.00  0.00      RA0  H
ATOM   3357  NH2 ARG A 358      42.741  26.595  -0.233  1.00  0.00      RA0  N
ATOM   3358 HH21 ARG A 358      42.998  25.779   0.317  1.00  0.00      RA0  H
ATOM   3359 HH22 ARG A 358      41.781  26.876  -0.204  1.00  0.00      RA0  H
ATOM   3360  C   ARG A 358      46.601  33.472  -1.436  1.00  0.00      RA0  C
ATOM   3361  O   ARG A 358      47.474  33.559  -2.291  1.00  0.00      RA0  O
ATOM   3362  N   ASN A 359      46.729  33.924  -0.197  1.00  0.00      RA0  N
ATOM   3363  H   ASN A 359      45.929  34.031   0.397  1.00  0.00      RA0  H
ATOM   3364  CA  ASN A 359      47.998  34.501   0.307  1.00  0.00      RA0  C
ATOM   3365  CB  ASN A 359      49.073  33.447   0.587  1.00  0.00      RA0  C
ATOM   3366  CG  ASN A 359      48.795  32.726   1.888  1.00  0.00      RA0  C
ATOM   3367  OD1 ASN A 359      49.176  33.146   2.976  1.00  0.00      RA0  O
ATOM   3368  ND2 ASN A 359      48.129  31.569   1.712  1.00  0.00      RA0  N
ATOM   3369 HD21 ASN A 359      47.846  31.295   0.795  1.00  0.00      RA0  H
ATOM   3370 HD22 ASN A 359      47.901  30.978   2.485  1.00  0.00      RA0  H
ATOM   3371  C   ASN A 359      48.561  35.541  -0.626  1.00  0.00      RA0  C
ATOM   3372  O   ASN A 359      49.753  35.507  -1.003  1.00  0.00      RA0  O
ATOM   3373  N   GLY A 360      47.702  36.480  -1.005  1.00  0.00      RA0  N
ATOM   3374  H   GLY A 360      46.834  36.495  -0.497  1.00  0.00      RA0  H
ATOM   3375  CA  GLY A 360      48.109  37.622  -1.768  1.00  0.00      RA0  C
ATOM   3376  C   GLY A 360      48.455  37.393  -3.200  1.00  0.00      RA0  C
ATOM   3377  O   GLY A 360      48.970  38.312  -3.858  1.00  0.00      RA0  O
ATOM   3378  N   LYS A 361      48.157  36.206  -3.727  1.00  0.00      RA0  N
ATOM   3379  H   LYS A 361      47.752  35.470  -3.179  1.00  0.00      RA0  H
ATOM   3380  CA  LYS A 361      48.555  35.894  -5.075  1.00  0.00      RA0  C
ATOM   3381  CB  LYS A 361      49.898  35.155  -5.035  1.00  0.00      RA0  C
ATOM   3382  CG  LYS A 361      50.432  34.780  -6.417  1.00  0.00      RA0  C
ATOM   3383  CD  LYS A 361      51.614  33.815  -6.384  1.00  0.00      RA0  C
ATOM   3384  CE  LYS A 361      51.882  33.234  -7.773  1.00  0.00      RA0  C
ATOM   3385  NZ  LYS A 361      50.695  32.502  -8.237  1.00  0.00      RA0  N
ATOM   3386  HZ1 LYS A 361      50.826  32.174  -9.213  1.00  0.00      RA0  H
ATOM   3387  HZ2 LYS A 361      50.496  31.694  -7.619  1.00  0.00      RA0  H
ATOM   3388  HZ3 LYS A 361      49.844  33.106  -8.217  1.00  0.00      RA0  H
ATOM   3389  C   LYS A 361      47.501  35.067  -5.793  1.00  0.00      RA0  C
ATOM   3390  O   LYS A 361      46.890  34.198  -5.193  1.00  0.00      RA0  O
ATOM   3391  N   ALA A 362      47.345  35.328  -7.092  1.00  0.00      RA0  N
ATOM   3392  H   ALA A 362      47.829  36.118  -7.464  1.00  0.00      RA0  H
ATOM   3393  CA  ALA A 362      46.536  34.514  -7.970  1.00  0.00      RA0  C
ATOM   3394  CB  ALA A 362      46.689  34.967  -9.420  1.00  0.00      RA0  C
ATOM   3395  C   ALA A 362      47.009  33.070  -7.892  1.00  0.00      RA0  C
ATOM   3396  O   ALA A 362      48.212  32.796  -7.850  1.00  0.00      RA0  O
ATOM   3397  N   VAL A 363      46.048  32.154  -7.859  1.00  0.00      RA0  N
ATOM   3398  H   VAL A 363      45.103  32.480  -7.947  1.00  0.00      RA0  H
ATOM   3399  CA  VAL A 363      46.343  30.718  -7.868  1.00  0.00      RA0  C
ATOM   3400  CB  VAL A 363      45.080  29.874  -7.674  1.00  0.00      RA0  C
ATOM   3401  CG1 VAL A 363      44.453  30.146  -6.308  1.00  0.00      RA0  C
ATOM   3402  CG2 VAL A 363      44.091  30.057  -8.828  1.00  0.00      RA0  C
ATOM   3403  C   VAL A 363      47.023  30.360  -9.192  1.00  0.00      RA0  C
ATOM   3404  O   VAL A 363      46.891  31.065 -10.242  1.00  0.00      RA0  O
ATOM   3405  N   ALA A 364      47.768  29.261  -9.159  1.00  0.00      RA0  N
ATOM   3406  H   ALA A 364      47.770  28.703  -8.330  1.00  0.00      RA0  H
ATOM   3407  CA  ALA A 364      48.611  28.868 -10.295  1.00  0.00      RA0  C
ATOM   3408  CB  ALA A 364      49.231  27.492 -10.047  1.00  0.00      RA0  C
ATOM   3409  C   ALA A 364      47.902  28.848 -11.638  1.00  0.00      RA0  C
ATOM   3410  O   ALA A 364      48.486  29.249 -12.620  1.00  0.00      RA0  O
ATOM   3411  N   GLY A 365      46.645  28.411 -11.692  1.00  0.00      RA0  N
ATOM   3412  H   GLY A 365      46.168  28.155 -10.855  1.00  0.00      RA0  H
ATOM   3413  CA  GLY A 365      45.936  28.351 -12.980  1.00  0.00      RA0  C
ATOM   3414  C   GLY A 365      45.653  29.709 -13.591  1.00  0.00      RA0  C
ATOM   3415  O   GLY A 365      45.342  29.814 -14.775  1.00  0.00      RA0  O
ATOM   3416  N   LEU A 366      45.784  30.757 -12.792  1.00  0.00      RA0  N
ATOM   3417  H   LEU A 366      46.116  30.654 -11.860  1.00  0.00      RA0  H
ATOM   3418  CA  LEU A 366      45.544  32.127 -13.278  1.00  0.00      RA0  C
ATOM   3419  CB  LEU A 366      44.560  32.851 -12.358  1.00  0.00      RA0  C
ATOM   3420  CG  LEU A 366      43.189  32.175 -12.315  1.00  0.00      RA0  C
ATOM   3421  CD1 LEU A 366      42.268  32.829 -11.287  1.00  0.00      RA0  C
ATOM   3422  CD2 LEU A 366      42.545  32.112 -13.701  1.00  0.00      RA0  C
ATOM   3423  C   LEU A 366      46.807  32.966 -13.459  1.00  0.00      RA0  C
ATOM   3424  O   LEU A 366      46.720  34.191 -13.624  1.00  0.00      RA0  O
ATOM   3425  N   CYS A 367      47.976  32.332 -13.390  1.00  0.00      RA0  N
ATOM   3426  H   CYS A 367      48.055  31.338 -13.269  1.00  0.00      RA0  H
ATOM   3427  CA  CYS A 367      49.235  33.019 -13.722  1.00  0.00      RA0  C
ATOM   3428  CB  CYS A 367      49.742  33.777 -12.494  1.00  0.00      RA0  C
ATOM   3429  SG  CYS A 367      49.945  32.748 -11.011  1.00  0.00      RA0  S
ATOM   3430  C   CYS A 367      50.294  32.088 -14.318  1.00  0.00      RA0  C
ATOM   3431  O   CYS A 367      50.122  30.864 -14.369  1.00  0.00      RA0  O
END
HEADER lig.004.11.pdb
ATOM      1  N   ASN A   2      47.987   8.981 -19.636  1.00  0.00      LA0  N
ATOM      2  H   ASN A   2      47.165   8.886 -19.070  1.00  0.00      LA0  H
ATOM      3  CA  ASN A   2      49.262   9.315 -19.002  1.00  0.00      LA0  C
ATOM      4  CB  ASN A   2      49.162  10.674 -18.298  1.00  0.00      LA0  C
ATOM      5  CG  ASN A   2      50.500  11.074 -17.704  1.00  0.00      LA0  C
ATOM      6  OD1 ASN A   2      51.561  10.624 -18.119  1.00  0.00      LA0  O
ATOM      7  ND2 ASN A   2      50.406  11.951 -16.705  1.00  0.00      LA0  N
ATOM      8 HD21 ASN A   2      49.499  12.227 -16.364  1.00  0.00      LA0  H
ATOM      9 HD22 ASN A   2      51.218  12.326 -16.269  1.00  0.00      LA0  H
ATOM     10  C   ASN A   2      49.740   8.236 -18.047  1.00  0.00      LA0  C
ATOM     11  O   ASN A   2      49.265   8.103 -16.924  1.00  0.00      LA0  O
ATOM     12  N   VAL A   3      50.708   7.465 -18.558  1.00  0.00      LA0  N
ATOM     13  H   VAL A   3      51.045   7.629 -19.484  1.00  0.00      LA0  H
ATOM     14  CA  VAL A   3      51.303   6.419 -17.727  1.00  0.00      LA0  C
ATOM     15  CB  VAL A   3      50.978   5.036 -18.332  1.00  0.00      LA0  C
ATOM     16  CG1 VAL A   3      51.527   3.876 -17.501  1.00  0.00      LA0  C
ATOM     17  CG2 VAL A   3      49.472   4.858 -18.545  1.00  0.00      LA0  C
ATOM     18  C   VAL A   3      52.808   6.642 -17.570  1.00  0.00      LA0  C
ATOM     19  O   VAL A   3      53.623   6.162 -18.349  1.00  0.00      LA0  O
ATOM     20  N   PRO A   4      53.175   7.441 -16.540  1.00  0.00      LA0  N
ATOM     21  CD  PRO A   4      52.310   8.150 -15.610  1.00  0.00      LA0  C
ATOM     22  CA  PRO A   4      54.595   7.718 -16.302  1.00  0.00      LA0  C
ATOM     23  CB  PRO A   4      54.563   8.688 -15.119  1.00  0.00      LA0  C
ATOM     24  CG  PRO A   4      53.173   9.312 -15.144  1.00  0.00      LA0  C
ATOM     25  C   PRO A   4      55.443   6.476 -16.061  1.00  0.00      LA0  C
ATOM     26  O   PRO A   4      55.086   5.547 -15.340  1.00  0.00      LA0  O
ATOM     27  N   ALA A   5      56.593   6.499 -16.747  1.00  0.00      LA0  N
ATOM     28  H   ALA A   5      56.844   7.333 -17.232  1.00  0.00      LA0  H
ATOM     29  CA  ALA A   5      57.408   5.288 -16.826  1.00  0.00      LA0  C
ATOM     30  CB  ALA A   5      58.462   5.433 -17.925  1.00  0.00      LA0  C
ATOM     31  C   ALA A   5      58.098   4.858 -15.544  1.00  0.00      LA0  C
ATOM     32  O   ALA A   5      58.525   3.720 -15.400  1.00  0.00      LA0  O
ATOM     33  N   GLU A   6      58.206   5.817 -14.614  1.00  0.00      LA0  N
ATOM     34  H   GLU A   6      57.779   6.720 -14.693  1.00  0.00      LA0  H
ATOM     35  CA  GLU A   6      58.896   5.482 -13.372  1.00  0.00      LA0  C
ATOM     36  CB  GLU A   6      59.546   6.743 -12.770  1.00  0.00      LA0  C
ATOM     37  CG  GLU A   6      58.725   7.650 -11.827  1.00  0.00      LA0  C
ATOM     38  CD  GLU A   6      57.595   8.449 -12.473  1.00  0.00      LA0  C
ATOM     39  OE1 GLU A   6      56.863   9.112 -11.734  1.00  0.00      LA0  O
ATOM     40  OE2 GLU A   6      57.448   8.427 -13.694  1.00  0.00      LA0  O
ATOM     41  C   GLU A   6      58.061   4.711 -12.359  1.00  0.00      LA0  C
ATOM     42  O   GLU A   6      58.527   4.295 -11.302  1.00  0.00      LA0  O
ATOM     43  N   LEU A   7      56.781   4.550 -12.719  1.00  0.00      LA0  N
ATOM     44  H   LEU A   7      56.442   4.808 -13.623  1.00  0.00      LA0  H
ATOM     45  CA  LEU A   7      55.893   3.997 -11.709  1.00  0.00      LA0  C
ATOM     46  CB  LEU A   7      54.544   4.702 -11.766  1.00  0.00      LA0  C
ATOM     47  CG  LEU A   7      54.653   6.216 -11.676  1.00  0.00      LA0  C
ATOM     48  CD1 LEU A   7      53.357   6.896 -12.073  1.00  0.00      LA0  C
ATOM     49  CD2 LEU A   7      55.087   6.664 -10.293  1.00  0.00      LA0  C
ATOM     50  C   LEU A   7      55.683   2.504 -11.789  1.00  0.00      LA0  C
ATOM     51  O   LEU A   7      55.556   1.900 -12.847  1.00  0.00      LA0  O
ATOM     52  N   LYS A   8      55.588   1.947 -10.579  1.00  0.00      LA0  N
ATOM     53  H   LYS A   8      55.752   2.527  -9.780  1.00  0.00      LA0  H
ATOM     54  CA  LYS A   8      54.841   0.703 -10.461  1.00  0.00      LA0  C
ATOM     55  CB  LYS A   8      55.369  -0.081  -9.261  1.00  0.00      LA0  C
ATOM     56  CG  LYS A   8      56.581  -0.932  -9.640  1.00  0.00      LA0  C
ATOM     57  CD  LYS A   8      56.149  -2.319 -10.111  1.00  0.00      LA0  C
ATOM     58  CE  LYS A   8      57.260  -3.158 -10.738  1.00  0.00      LA0  C
ATOM     59  NZ  LYS A   8      56.928  -4.581 -10.598  1.00  0.00      LA0  N
ATOM     60  HZ1 LYS A   8      57.706  -5.177 -10.963  1.00  0.00      LA0  H
ATOM     61  HZ2 LYS A   8      56.926  -4.832  -9.588  1.00  0.00      LA0  H
ATOM     62  HZ3 LYS A   8      56.019  -4.860 -11.017  1.00  0.00      LA0  H
ATOM     63  C   LYS A   8      53.370   1.047 -10.323  1.00  0.00      LA0  C
ATOM     64  O   LYS A   8      53.014   2.186 -10.044  1.00  0.00      LA0  O
ATOM     65  N   TYR A   9      52.529   0.041 -10.550  1.00  0.00      LA0  N
ATOM     66  H   TYR A   9      52.868  -0.866 -10.801  1.00  0.00      LA0  H
ATOM     67  CA  TYR A   9      51.094   0.301 -10.535  1.00  0.00      LA0  C
ATOM     68  CB  TYR A   9      50.545   0.430 -11.959  1.00  0.00      LA0  C
ATOM     69  CG  TYR A   9      51.081   1.653 -12.666  1.00  0.00      LA0  C
ATOM     70  CD1 TYR A   9      52.237   1.540 -13.465  1.00  0.00      LA0  C
ATOM     71  CE1 TYR A   9      52.712   2.678 -14.137  1.00  0.00      LA0  C
ATOM     72  CD2 TYR A   9      50.395   2.872 -12.518  1.00  0.00      LA0  C
ATOM     73  CE2 TYR A   9      50.867   4.007 -13.195  1.00  0.00      LA0  C
ATOM     74  CZ  TYR A   9      52.019   3.896 -13.994  1.00  0.00      LA0  C
ATOM     75  OH  TYR A   9      52.476   5.022 -14.648  1.00  0.00      LA0  O
ATOM     76  HH  TYR A   9      53.401   4.915 -14.866  1.00  0.00      LA0  H
ATOM     77  C   TYR A   9      50.399  -0.854  -9.866  1.00  0.00      LA0  C
ATOM     78  O   TYR A   9      50.867  -1.987  -9.927  1.00  0.00      LA0  O
ATOM     79  N   SER A  10      49.267  -0.549  -9.232  1.00  0.00      LA0  N
ATOM     80  H   SER A  10      48.872   0.373  -9.234  1.00  0.00      LA0  H
ATOM     81  CA  SER A  10      48.484  -1.710  -8.837  1.00  0.00      LA0  C
ATOM     82  CB  SER A  10      47.670  -1.392  -7.579  1.00  0.00      LA0  C
ATOM     83  OG  SER A  10      46.696  -0.387  -7.863  1.00  0.00      LA0  O
ATOM     84  HG  SER A  10      46.331  -0.151  -6.996  1.00  0.00      LA0  H
ATOM     85  C   SER A  10      47.634  -2.185 -10.003  1.00  0.00      LA0  C
ATOM     86  O   SER A  10      47.694  -1.645 -11.102  1.00  0.00      LA0  O
ATOM     87  N   LYS A  11      46.832  -3.218  -9.725  1.00  0.00      LA0  N
ATOM     88  H   LYS A  11      46.775  -3.573  -8.791  1.00  0.00      LA0  H
ATOM     89  CA  LYS A  11      45.775  -3.508 -10.697  1.00  0.00      LA0  C
ATOM     90  CB  LYS A  11      45.416  -4.997 -10.642  1.00  0.00      LA0  C
ATOM     91  CG  LYS A  11      46.649  -5.873 -10.379  1.00  0.00      LA0  C
ATOM     92  CD  LYS A  11      46.371  -7.350 -10.082  1.00  0.00      LA0  C
ATOM     93  CE  LYS A  11      45.354  -7.600  -8.961  1.00  0.00      LA0  C
ATOM     94  NZ  LYS A  11      45.656  -6.809  -7.758  1.00  0.00      LA0  N
ATOM     95  HZ1 LYS A  11      44.823  -6.796  -7.128  1.00  0.00      LA0  H
ATOM     96  HZ2 LYS A  11      46.515  -7.064  -7.242  1.00  0.00      LA0  H
ATOM     97  HZ3 LYS A  11      45.670  -5.790  -7.989  1.00  0.00      LA0  H
ATOM     98  C   LYS A  11      44.550  -2.644 -10.417  1.00  0.00      LA0  C
ATOM     99  O   LYS A  11      43.732  -2.342 -11.272  1.00  0.00      LA0  O
ATOM    100  N   GLU A  12      44.509  -2.268  -9.132  1.00  0.00      LA0  N
ATOM    101  H   GLU A  12      45.214  -2.580  -8.499  1.00  0.00      LA0  H
ATOM    102  CA  GLU A  12      43.423  -1.564  -8.470  1.00  0.00      LA0  C
ATOM    103  CB  GLU A  12      43.614  -1.809  -6.969  1.00  0.00      LA0  C
ATOM    104  CG  GLU A  12      43.410  -3.239  -6.421  1.00  0.00      LA0  C
ATOM    105  CD  GLU A  12      44.252  -4.336  -7.075  1.00  0.00      LA0  C
ATOM    106  OE1 GLU A  12      45.471  -4.215  -7.238  1.00  0.00      LA0  O
ATOM    107  OE2 GLU A  12      43.682  -5.362  -7.429  1.00  0.00      LA0  O
ATOM    108  C   GLU A  12      43.323  -0.078  -8.816  1.00  0.00      LA0  C
ATOM    109  O   GLU A  12      42.294   0.547  -8.597  1.00  0.00      LA0  O
ATOM    110  N   HIS A  13      44.429   0.412  -9.429  1.00  0.00      LA0  N
ATOM    111  H   HIS A  13      45.246  -0.146  -9.287  1.00  0.00      LA0  H
ATOM    112  CA  HIS A  13      44.576   1.694 -10.146  1.00  0.00      LA0  C
ATOM    113  CB  HIS A  13      43.281   2.329 -10.693  1.00  0.00      LA0  C
ATOM    114  CG  HIS A  13      42.611   1.447 -11.721  1.00  0.00      LA0  C
ATOM    115  ND1 HIS A  13      43.173   1.100 -12.892  1.00  0.00      LA0  N
ATOM    116  HD1 HIS A  13      44.055   1.380 -13.214  1.00  0.00      LA0  H
ATOM    117  CD2 HIS A  13      41.337   0.876 -11.652  1.00  0.00      LA0  C
ATOM    118  NE2 HIS A  13      41.144   0.181 -12.800  1.00  0.00      LA0  N
ATOM    119  CE1 HIS A  13      42.274   0.316 -13.563  1.00  0.00      LA0  C
ATOM    120  C   HIS A  13      45.395   2.776  -9.459  1.00  0.00      LA0  C
ATOM    121  O   HIS A  13      45.440   3.921  -9.911  1.00  0.00      LA0  O
ATOM    122  N   GLU A  14      46.078   2.378  -8.381  1.00  0.00      LA0  N
ATOM    123  H   GLU A  14      45.920   1.477  -7.970  1.00  0.00      LA0  H
ATOM    124  CA  GLU A  14      47.069   3.290  -7.815  1.00  0.00      LA0  C
ATOM    125  CB  GLU A  14      47.434   2.977  -6.357  1.00  0.00      LA0  C
ATOM    126  CG  GLU A  14      46.300   2.713  -5.363  1.00  0.00      LA0  C
ATOM    127  CD  GLU A  14      45.843   1.280  -5.509  1.00  0.00      LA0  C
ATOM    128  OE1 GLU A  14      44.819   1.051  -6.136  1.00  0.00      LA0  O
ATOM    129  OE2 GLU A  14      46.541   0.376  -5.063  1.00  0.00      LA0  O
ATOM    130  C   GLU A  14      48.363   3.302  -8.605  1.00  0.00      LA0  C
ATOM    131  O   GLU A  14      48.706   2.366  -9.322  1.00  0.00      LA0  O
ATOM    132  N   TRP A  15      49.082   4.413  -8.419  1.00  0.00      LA0  N
ATOM    133  H   TRP A  15      48.737   5.112  -7.796  1.00  0.00      LA0  H
ATOM    134  CA  TRP A  15      50.470   4.434  -8.852  1.00  0.00      LA0  C
ATOM    135  CB  TRP A  15      50.778   5.646  -9.738  1.00  0.00      LA0  C
ATOM    136  CG  TRP A  15      50.575   6.975  -9.038  1.00  0.00      LA0  C
ATOM    137  CD2 TRP A  15      51.497   7.714  -8.205  1.00  0.00      LA0  C
ATOM    138  CE2 TRP A  15      50.844   8.935  -7.827  1.00  0.00      LA0  C
ATOM    139  CE3 TRP A  15      52.808   7.458  -7.753  1.00  0.00      LA0  C
ATOM    140  CD1 TRP A  15      49.432   7.781  -9.110  1.00  0.00      LA0  C
ATOM    141  NE1 TRP A  15      49.582   8.934  -8.406  1.00  0.00      LA0  N
ATOM    142  HE1 TRP A  15      48.926   9.666  -8.334  1.00  0.00      LA0  H
ATOM    143  CZ2 TRP A  15      51.511   9.869  -7.008  1.00  0.00      LA0  C
ATOM    144  CZ3 TRP A  15      53.466   8.401  -6.936  1.00  0.00      LA0  C
ATOM    145  CH2 TRP A  15      52.821   9.599  -6.565  1.00  0.00      LA0  C
ATOM    146  C   TRP A  15      51.390   4.393  -7.657  1.00  0.00      LA0  C
ATOM    147  O   TRP A  15      51.014   4.761  -6.549  1.00  0.00      LA0  O
ATOM    148  N   LEU A  16      52.609   3.941  -7.949  1.00  0.00      LA0  N
ATOM    149  H   LEU A  16      52.826   3.649  -8.881  1.00  0.00      LA0  H
ATOM    150  CA  LEU A  16      53.567   3.735  -6.879  1.00  0.00      LA0  C
ATOM    151  CB  LEU A  16      53.568   2.264  -6.478  1.00  0.00      LA0  C
ATOM    152  CG  LEU A  16      54.125   2.072  -5.076  1.00  0.00      LA0  C
ATOM    153  CD1 LEU A  16      53.173   2.657  -4.045  1.00  0.00      LA0  C
ATOM    154  CD2 LEU A  16      54.450   0.618  -4.772  1.00  0.00      LA0  C
ATOM    155  C   LEU A  16      54.957   4.158  -7.296  1.00  0.00      LA0  C
ATOM    156  O   LEU A  16      55.586   3.539  -8.147  1.00  0.00      LA0  O
ATOM    157  N   ARG A  17      55.416   5.240  -6.667  1.00  0.00      LA0  N
ATOM    158  H   ARG A  17      54.868   5.677  -5.953  1.00  0.00      LA0  H
ATOM    159  CA  ARG A  17      56.773   5.661  -6.989  1.00  0.00      LA0  C
ATOM    160  CB  ARG A  17      56.806   7.165  -7.269  1.00  0.00      LA0  C
ATOM    161  CG  ARG A  17      58.138   7.701  -7.805  1.00  0.00      LA0  C
ATOM    162  CD  ARG A  17      57.996   9.039  -8.532  1.00  0.00      LA0  C
ATOM    163  NE  ARG A  17      57.231   9.997  -7.743  1.00  0.00      LA0  N
ATOM    164  HE  ARG A  17      57.492  10.166  -6.787  1.00  0.00      LA0  H
ATOM    165  CZ  ARG A  17      56.162  10.638  -8.250  1.00  0.00      LA0  C
ATOM    166  NH1 ARG A  17      55.784  10.475  -9.520  1.00  0.00      LA0  N
ATOM    167 HH11 ARG A  17      54.971  10.937  -9.874  1.00  0.00      LA0  H
ATOM    168 HH12 ARG A  17      56.301   9.889 -10.167  1.00  0.00      LA0  H
ATOM    169  NH2 ARG A  17      55.483  11.443  -7.439  1.00  0.00      LA0  N
ATOM    170 HH21 ARG A  17      54.668  11.940  -7.757  1.00  0.00      LA0  H
ATOM    171 HH22 ARG A  17      55.798  11.546  -6.484  1.00  0.00      LA0  H
ATOM    172  C   ARG A  17      57.753   5.290  -5.906  1.00  0.00      LA0  C
ATOM    173  O   ARG A  17      57.511   5.515  -4.727  1.00  0.00      LA0  O
ATOM    174  N   LYS A  18      58.887   4.745  -6.370  1.00  0.00      LA0  N
ATOM    175  H   LYS A  18      58.984   4.586  -7.351  1.00  0.00      LA0  H
ATOM    176  CA  LYS A  18      60.051   4.751  -5.490  1.00  0.00      LA0  C
ATOM    177  CB  LYS A  18      61.104   3.762  -5.998  1.00  0.00      LA0  C
ATOM    178  CG  LYS A  18      62.311   3.591  -5.069  1.00  0.00      LA0  C
ATOM    179  CD  LYS A  18      61.879   3.090  -3.695  1.00  0.00      LA0  C
ATOM    180  CE  LYS A  18      63.026   2.612  -2.812  1.00  0.00      LA0  C
ATOM    181  NZ  LYS A  18      62.452   1.879  -1.679  1.00  0.00      LA0  N
ATOM    182  HZ1 LYS A  18      63.185   1.335  -1.171  1.00  0.00      LA0  H
ATOM    183  HZ2 LYS A  18      61.930   2.481  -1.012  1.00  0.00      LA0  H
ATOM    184  HZ3 LYS A  18      61.848   1.098  -2.019  1.00  0.00      LA0  H
ATOM    185  C   LYS A  18      60.619   6.154  -5.434  1.00  0.00      LA0  C
ATOM    186  O   LYS A  18      61.338   6.594  -6.322  1.00  0.00      LA0  O
ATOM    187  N   GLU A  19      60.207   6.863  -4.385  1.00  0.00      LA0  N
ATOM    188  H   GLU A  19      59.704   6.435  -3.629  1.00  0.00      LA0  H
ATOM    189  CA  GLU A  19      60.633   8.253  -4.386  1.00  0.00      LA0  C
ATOM    190  CB  GLU A  19      59.513   9.123  -3.828  1.00  0.00      LA0  C
ATOM    191  CG  GLU A  19      59.218  10.323  -4.734  1.00  0.00      LA0  C
ATOM    192  CD  GLU A  19      57.924  10.967  -4.293  1.00  0.00      LA0  C
ATOM    193  OE1 GLU A  19      56.957  10.960  -5.052  1.00  0.00      LA0  O
ATOM    194  OE2 GLU A  19      57.846  11.407  -3.152  1.00  0.00      LA0  O
ATOM    195  C   GLU A  19      61.975   8.449  -3.713  1.00  0.00      LA0  C
ATOM    196  O   GLU A  19      62.545   7.522  -3.150  1.00  0.00      LA0  O
ATOM    197  N   ALA A  20      62.474   9.694  -3.805  1.00  0.00      LA0  N
ATOM    198  H   ALA A  20      61.927  10.403  -4.245  1.00  0.00      LA0  H
ATOM    199  CA  ALA A  20      63.835   9.969  -3.334  1.00  0.00      LA0  C
ATOM    200  CB  ALA A  20      64.225  11.412  -3.660  1.00  0.00      LA0  C
ATOM    201  C   ALA A  20      64.086   9.723  -1.853  1.00  0.00      LA0  C
ATOM    202  O   ALA A  20      65.197   9.461  -1.416  1.00  0.00      LA0  O
ATOM    203  N   ASP A  21      62.984   9.814  -1.100  1.00  0.00      LA0  N
ATOM    204  H   ASP A  21      62.075   9.941  -1.496  1.00  0.00      LA0  H
ATOM    205  CA  ASP A  21      63.050   9.529   0.332  1.00  0.00      LA0  C
ATOM    206  CB  ASP A  21      61.877  10.220   1.042  1.00  0.00      LA0  C
ATOM    207  CG  ASP A  21      60.505   9.705   0.611  1.00  0.00      LA0  C
ATOM    208  OD1 ASP A  21      60.342   9.113  -0.453  1.00  0.00      LA0  O
ATOM    209  OD2 ASP A  21      59.552   9.897   1.346  1.00  0.00      LA0  O
ATOM    210  C   ASP A  21      63.118   8.049   0.691  1.00  0.00      LA0  C
ATOM    211  O   ASP A  21      63.278   7.657   1.840  1.00  0.00      LA0  O
ATOM    212  N   GLY A  22      62.981   7.225  -0.354  1.00  0.00      LA0  N
ATOM    213  H   GLY A  22      62.779   7.588  -1.262  1.00  0.00      LA0  H
ATOM    214  CA  GLY A  22      63.013   5.790  -0.115  1.00  0.00      LA0  C
ATOM    215  C   GLY A  22      61.636   5.162  -0.037  1.00  0.00      LA0  C
ATOM    216  O   GLY A  22      61.477   3.956  -0.230  1.00  0.00      LA0  O
ATOM    217  N   THR A  23      60.648   6.022   0.263  1.00  0.00      LA0  N
ATOM    218  H   THR A  23      60.786   7.013   0.240  1.00  0.00      LA0  H
ATOM    219  CA  THR A  23      59.316   5.456   0.424  1.00  0.00      LA0  C
ATOM    220  CB  THR A  23      58.413   6.369   1.267  1.00  0.00      LA0  C
ATOM    221  OG1 THR A  23      58.188   7.625   0.617  1.00  0.00      LA0  O
ATOM    222  HG1 THR A  23      58.976   8.144   0.792  1.00  0.00      LA0  H
ATOM    223  CG2 THR A  23      58.972   6.575   2.676  1.00  0.00      LA0  C
ATOM    224  C   THR A  23      58.657   5.136  -0.899  1.00  0.00      LA0  C
ATOM    225  O   THR A  23      59.180   5.393  -1.981  1.00  0.00      LA0  O
ATOM    226  N   TYR A  24      57.462   4.567  -0.745  1.00  0.00      LA0  N
ATOM    227  H   TYR A  24      57.093   4.333   0.156  1.00  0.00      LA0  H
ATOM    228  CA  TYR A  24      56.609   4.445  -1.907  1.00  0.00      LA0  C
ATOM    229  CB  TYR A  24      56.083   3.015  -1.992  1.00  0.00      LA0  C
ATOM    230  CG  TYR A  24      57.250   2.103  -2.266  1.00  0.00      LA0  C
ATOM    231  CD1 TYR A  24      57.824   1.383  -1.200  1.00  0.00      LA0  C
ATOM    232  CE1 TYR A  24      58.996   0.646  -1.435  1.00  0.00      LA0  C
ATOM    233  CD2 TYR A  24      57.756   2.035  -3.579  1.00  0.00      LA0  C
ATOM    234  CE2 TYR A  24      58.924   1.297  -3.811  1.00  0.00      LA0  C
ATOM    235  CZ  TYR A  24      59.552   0.654  -2.727  1.00  0.00      LA0  C
ATOM    236  OH  TYR A  24      60.775   0.054  -2.945  1.00  0.00      LA0  O
ATOM    237  HH  TYR A  24      60.948  -0.613  -2.272  1.00  0.00      LA0  H
ATOM    238  C   TYR A  24      55.509   5.471  -1.832  1.00  0.00      LA0  C
ATOM    239  O   TYR A  24      54.597   5.386  -1.016  1.00  0.00      LA0  O
ATOM    240  N   THR A  25      55.646   6.469  -2.702  1.00  0.00      LA0  N
ATOM    241  H   THR A  25      56.402   6.470  -3.360  1.00  0.00      LA0  H
ATOM    242  CA  THR A  25      54.552   7.427  -2.761  1.00  0.00      LA0  C
ATOM    243  CB  THR A  25      55.066   8.760  -3.298  1.00  0.00      LA0  C
ATOM    244  OG1 THR A  25      56.269   9.132  -2.615  1.00  0.00      LA0  O
ATOM    245  HG1 THR A  25      56.586   9.870  -3.146  1.00  0.00      LA0  H
ATOM    246  CG2 THR A  25      54.037   9.887  -3.178  1.00  0.00      LA0  C
ATOM    247  C   THR A  25      53.414   6.878  -3.598  1.00  0.00      LA0  C
ATOM    248  O   THR A  25      53.622   6.296  -4.656  1.00  0.00      LA0  O
ATOM    249  N   VAL A  26      52.214   7.051  -3.043  1.00  0.00      LA0  N
ATOM    250  H   VAL A  26      52.122   7.579  -2.201  1.00  0.00      LA0  H
ATOM    251  CA  VAL A  26      51.031   6.458  -3.647  1.00  0.00      LA0  C
ATOM    252  CB  VAL A  26      50.369   5.466  -2.683  1.00  0.00      LA0  C
ATOM    253  CG1 VAL A  26      49.426   4.518  -3.425  1.00  0.00      LA0  C
ATOM    254  CG2 VAL A  26      51.378   4.717  -1.819  1.00  0.00      LA0  C
ATOM    255  C   VAL A  26      50.036   7.547  -3.962  1.00  0.00      LA0  C
ATOM    256  O   VAL A  26      49.852   8.482  -3.189  1.00  0.00      LA0  O
ATOM    257  N   GLY A  27      49.385   7.369  -5.107  1.00  0.00      LA0  N
ATOM    258  H   GLY A  27      49.622   6.597  -5.704  1.00  0.00      LA0  H
ATOM    259  CA  GLY A  27      48.230   8.197  -5.428  1.00  0.00      LA0  C
ATOM    260  C   GLY A  27      47.388   7.395  -6.388  1.00  0.00      LA0  C
ATOM    261  O   GLY A  27      47.772   6.290  -6.745  1.00  0.00      LA0  O
ATOM    262  N   ILE A  28      46.250   7.954  -6.804  1.00  0.00      LA0  N
ATOM    263  H   ILE A  28      46.015   8.900  -6.588  1.00  0.00      LA0  H
ATOM    264  CA  ILE A  28      45.587   7.201  -7.868  1.00  0.00      LA0  C
ATOM    265  CB  ILE A  28      44.062   7.224  -7.728  1.00  0.00      LA0  C
ATOM    266  CG2 ILE A  28      43.638   6.425  -6.492  1.00  0.00      LA0  C
ATOM    267  CG1 ILE A  28      43.492   8.645  -7.747  1.00  0.00      LA0  C
ATOM    268  CD1 ILE A  28      41.965   8.654  -7.740  1.00  0.00      LA0  C
ATOM    269  C   ILE A  28      46.042   7.684  -9.228  1.00  0.00      LA0  C
ATOM    270  O   ILE A  28      46.550   8.790  -9.364  1.00  0.00      LA0  O
ATOM    271  N   THR A  29      45.892   6.795 -10.214  1.00  0.00      LA0  N
ATOM    272  H   THR A  29      45.432   5.922 -10.047  1.00  0.00      LA0  H
ATOM    273  CA  THR A  29      46.398   7.174 -11.531  1.00  0.00      LA0  C
ATOM    274  CB  THR A  29      46.556   5.932 -12.407  1.00  0.00      LA0  C
ATOM    275  OG1 THR A  29      45.342   5.168 -12.443  1.00  0.00      LA0  O
ATOM    276  HG1 THR A  29      45.306   4.684 -11.615  1.00  0.00      LA0  H
ATOM    277  CG2 THR A  29      47.711   5.063 -11.925  1.00  0.00      LA0  C
ATOM    278  C   THR A  29      45.545   8.207 -12.241  1.00  0.00      LA0  C
ATOM    279  O   THR A  29      44.413   8.478 -11.854  1.00  0.00      LA0  O
ATOM    280  N   GLU A  30      46.130   8.714 -13.342  1.00  0.00      LA0  N
ATOM    281  H   GLU A  30      47.079   8.481 -13.543  1.00  0.00      LA0  H
ATOM    282  CA  GLU A  30      45.399   9.570 -14.276  1.00  0.00      LA0  C
ATOM    283  CB  GLU A  30      46.244   9.819 -15.528  1.00  0.00      LA0  C
ATOM    284  CG  GLU A  30      46.031  11.184 -16.185  1.00  0.00      LA0  C
ATOM    285  CD  GLU A  30      46.692  12.265 -15.351  1.00  0.00      LA0  C
ATOM    286  OE1 GLU A  30      45.984  13.120 -14.833  1.00  0.00      LA0  O
ATOM    287  OE2 GLU A  30      47.913  12.256 -15.218  1.00  0.00      LA0  O
ATOM    288  C   GLU A  30      44.072   8.945 -14.659  1.00  0.00      LA0  C
ATOM    289  O   GLU A  30      43.002   9.452 -14.362  1.00  0.00      LA0  O
ATOM    290  N   HIS A  31      44.203   7.735 -15.230  1.00  0.00      LA0  N
ATOM    291  H   HIS A  31      45.103   7.430 -15.531  1.00  0.00      LA0  H
ATOM    292  CA  HIS A  31      42.981   7.044 -15.638  1.00  0.00      LA0  C
ATOM    293  CB  HIS A  31      43.310   5.759 -16.396  1.00  0.00      LA0  C
ATOM    294  CG  HIS A  31      42.205   5.483 -17.389  1.00  0.00      LA0  C
ATOM    295  ND1 HIS A  31      41.760   6.384 -18.284  1.00  0.00      LA0  N
ATOM    296  HD1 HIS A  31      42.059   7.322 -18.407  1.00  0.00      LA0  H
ATOM    297  CD2 HIS A  31      41.477   4.302 -17.547  1.00  0.00      LA0  C
ATOM    298  NE2 HIS A  31      40.588   4.506 -18.550  1.00  0.00      LA0  N
ATOM    299  CE1 HIS A  31      40.763   5.789 -19.004  1.00  0.00      LA0  C
ATOM    300  C   HIS A  31      41.949   6.815 -14.547  1.00  0.00      LA0  C
ATOM    301  O   HIS A  31      40.747   6.886 -14.760  1.00  0.00      LA0  O
ATOM    302  N   ALA A  32      42.470   6.577 -13.331  1.00  0.00      LA0  N
ATOM    303  H   ALA A  32      43.459   6.549 -13.191  1.00  0.00      LA0  H
ATOM    304  CA  ALA A  32      41.526   6.495 -12.218  1.00  0.00      LA0  C
ATOM    305  CB  ALA A  32      42.239   6.089 -10.929  1.00  0.00      LA0  C
ATOM    306  C   ALA A  32      40.749   7.784 -11.981  1.00  0.00      LA0  C
ATOM    307  O   ALA A  32      39.532   7.786 -11.832  1.00  0.00      LA0  O
ATOM    308  N   GLN A  33      41.500   8.898 -11.981  1.00  0.00      LA0  N
ATOM    309  H   GLN A  33      42.476   8.863 -12.208  1.00  0.00      LA0  H
ATOM    310  CA  GLN A  33      40.793  10.163 -11.789  1.00  0.00      LA0  C
ATOM    311  CB  GLN A  33      41.765  11.276 -11.346  1.00  0.00      LA0  C
ATOM    312  CG  GLN A  33      42.844  11.762 -12.324  1.00  0.00      LA0  C
ATOM    313  CD  GLN A  33      42.309  12.846 -13.239  1.00  0.00      LA0  C
ATOM    314  OE1 GLN A  33      41.128  13.169 -13.247  1.00  0.00      LA0  O
ATOM    315  NE2 GLN A  33      43.246  13.470 -13.950  1.00  0.00      LA0  N
ATOM    316 HE21 GLN A  33      44.194  13.142 -14.025  1.00  0.00      LA0  H
ATOM    317 HE22 GLN A  33      43.043  14.316 -14.439  1.00  0.00      LA0  H
ATOM    318  C   GLN A  33      39.841  10.536 -12.922  1.00  0.00      LA0  C
ATOM    319  O   GLN A  33      38.755  11.051 -12.690  1.00  0.00      LA0  O
ATOM    320  N   GLU A  34      40.255  10.158 -14.146  1.00  0.00      LA0  N
ATOM    321  H   GLU A  34      41.188   9.820 -14.262  1.00  0.00      LA0  H
ATOM    322  CA  GLU A  34      39.372  10.261 -15.311  1.00  0.00      LA0  C
ATOM    323  CB  GLU A  34      40.043   9.670 -16.555  1.00  0.00      LA0  C
ATOM    324  CG  GLU A  34      41.319  10.362 -17.044  1.00  0.00      LA0  C
ATOM    325  CD  GLU A  34      41.955   9.511 -18.132  1.00  0.00      LA0  C
ATOM    326  OE1 GLU A  34      41.288   9.195 -19.115  1.00  0.00      LA0  O
ATOM    327  OE2 GLU A  34      43.109   9.112 -17.981  1.00  0.00      LA0  O
ATOM    328  C   GLU A  34      38.042   9.552 -15.106  1.00  0.00      LA0  C
ATOM    329  O   GLU A  34      36.965  10.121 -15.228  1.00  0.00      LA0  O
ATOM    330  N   LEU A  35      38.173   8.262 -14.753  1.00  0.00      LA0  N
ATOM    331  H   LEU A  35      39.092   7.870 -14.674  1.00  0.00      LA0  H
ATOM    332  CA  LEU A  35      36.976   7.445 -14.544  1.00  0.00      LA0  C
ATOM    333  CB  LEU A  35      37.356   5.987 -14.268  1.00  0.00      LA0  C
ATOM    334  CG  LEU A  35      38.100   5.299 -15.414  1.00  0.00      LA0  C
ATOM    335  CD1 LEU A  35      38.624   3.925 -14.994  1.00  0.00      LA0  C
ATOM    336  CD2 LEU A  35      37.268   5.233 -16.696  1.00  0.00      LA0  C
ATOM    337  C   LEU A  35      36.065   7.940 -13.436  1.00  0.00      LA0  C
ATOM    338  O   LEU A  35      34.846   7.826 -13.488  1.00  0.00      LA0  O
ATOM    339  N   LEU A  36      36.723   8.490 -12.409  1.00  0.00      LA0  N
ATOM    340  H   LEU A  36      37.723   8.548 -12.412  1.00  0.00      LA0  H
ATOM    341  CA  LEU A  36      35.919   8.983 -11.299  1.00  0.00      LA0  C
ATOM    342  CB  LEU A  36      36.751   8.998 -10.017  1.00  0.00      LA0  C
ATOM    343  CG  LEU A  36      37.115   7.591  -9.537  1.00  0.00      LA0  C
ATOM    344  CD1 LEU A  36      38.188   7.616  -8.450  1.00  0.00      LA0  C
ATOM    345  CD2 LEU A  36      35.880   6.801  -9.101  1.00  0.00      LA0  C
ATOM    346  C   LEU A  36      35.245  10.323 -11.529  1.00  0.00      LA0  C
ATOM    347  O   LEU A  36      34.158  10.577 -11.019  1.00  0.00      LA0  O
ATOM    348  N   GLY A  37      35.932  11.180 -12.291  1.00  0.00      LA0  N
ATOM    349  H   GLY A  37      36.824  10.932 -12.672  1.00  0.00      LA0  H
ATOM    350  CA  GLY A  37      35.490  12.570 -12.295  1.00  0.00      LA0  C
ATOM    351  C   GLY A  37      36.106  13.315 -11.126  1.00  0.00      LA0  C
ATOM    352  O   GLY A  37      36.929  12.778 -10.389  1.00  0.00      LA0  O
ATOM    353  N   ASP A  38      35.674  14.573 -10.984  1.00  0.00      LA0  N
ATOM    354  H   ASP A  38      35.052  14.984 -11.653  1.00  0.00      LA0  H
ATOM    355  CA  ASP A  38      36.303  15.460 -10.000  1.00  0.00      LA0  C
ATOM    356  CB  ASP A  38      35.644  16.846  -9.987  1.00  0.00      LA0  C
ATOM    357  CG  ASP A  38      35.676  17.561 -11.333  1.00  0.00      LA0  C
ATOM    358  OD1 ASP A  38      35.505  18.772 -11.363  1.00  0.00      LA0  O
ATOM    359  OD2 ASP A  38      35.756  16.934 -12.386  1.00  0.00      LA0  O
ATOM    360  C   ASP A  38      36.305  14.897  -8.593  1.00  0.00      LA0  C
ATOM    361  O   ASP A  38      35.282  14.488  -8.050  1.00  0.00      LA0  O
ATOM    362  N   MET A  39      37.518  14.858  -8.034  1.00  0.00      LA0  N
ATOM    363  H   MET A  39      38.283  15.309  -8.490  1.00  0.00      LA0  H
ATOM    364  CA  MET A  39      37.684  14.219  -6.737  1.00  0.00      LA0  C
ATOM    365  CB  MET A  39      39.139  13.815  -6.508  1.00  0.00      LA0  C
ATOM    366  CG  MET A  39      39.264  12.546  -5.663  1.00  0.00      LA0  C
ATOM    367  SD  MET A  39      38.465  11.135  -6.448  1.00  0.00      LA0  S
ATOM    368  CE  MET A  39      39.262  11.246  -8.061  1.00  0.00      LA0  C
ATOM    369  C   MET A  39      37.185  15.083  -5.615  1.00  0.00      LA0  C
ATOM    370  O   MET A  39      37.749  16.115  -5.274  1.00  0.00      LA0  O
ATOM    371  N   VAL A  40      36.061  14.620  -5.077  1.00  0.00      LA0  N
ATOM    372  H   VAL A  40      35.742  13.694  -5.272  1.00  0.00      LA0  H
ATOM    373  CA  VAL A  40      35.420  15.499  -4.122  1.00  0.00      LA0  C
ATOM    374  CB  VAL A  40      33.889  15.395  -4.255  1.00  0.00      LA0  C
ATOM    375  CG1 VAL A  40      33.238  14.320  -3.375  1.00  0.00      LA0  C
ATOM    376  CG2 VAL A  40      33.258  16.780  -4.120  1.00  0.00      LA0  C
ATOM    377  C   VAL A  40      35.944  15.358  -2.703  1.00  0.00      LA0  C
ATOM    378  O   VAL A  40      35.912  16.306  -1.933  1.00  0.00      LA0  O
ATOM    379  N   PHE A  41      36.439  14.146  -2.396  1.00  0.00      LA0  N
ATOM    380  H   PHE A  41      36.414  13.392  -3.057  1.00  0.00      LA0  H
ATOM    381  CA  PHE A  41      36.920  13.891  -1.041  1.00  0.00      LA0  C
ATOM    382  CB  PHE A  41      35.753  13.439  -0.149  1.00  0.00      LA0  C
ATOM    383  CG  PHE A  41      36.212  13.180   1.271  1.00  0.00      LA0  C
ATOM    384  CD1 PHE A  41      36.669  14.249   2.070  1.00  0.00      LA0  C
ATOM    385  CD2 PHE A  41      36.184  11.860   1.768  1.00  0.00      LA0  C
ATOM    386  CE1 PHE A  41      37.102  14.002   3.386  1.00  0.00      LA0  C
ATOM    387  CE2 PHE A  41      36.606  11.609   3.086  1.00  0.00      LA0  C
ATOM    388  CZ  PHE A  41      37.062  12.683   3.880  1.00  0.00      LA0  C
ATOM    389  C   PHE A  41      38.004  12.834  -1.033  1.00  0.00      LA0  C
ATOM    390  O   PHE A  41      37.914  11.845  -1.747  1.00  0.00      LA0  O
ATOM    391  N   VAL A  42      39.004  13.071  -0.170  1.00  0.00      LA0  N
ATOM    392  H   VAL A  42      39.055  13.926   0.347  1.00  0.00      LA0  H
ATOM    393  CA  VAL A  42      39.918  11.989   0.194  1.00  0.00      LA0  C
ATOM    394  CB  VAL A  42      41.306  12.166  -0.457  1.00  0.00      LA0  C
ATOM    395  CG1 VAL A  42      42.194  10.947  -0.189  1.00  0.00      LA0  C
ATOM    396  CG2 VAL A  42      41.236  12.467  -1.958  1.00  0.00      LA0  C
ATOM    397  C   VAL A  42      40.060  12.005   1.709  1.00  0.00      LA0  C
ATOM    398  O   VAL A  42      40.346  13.053   2.274  1.00  0.00      LA0  O
ATOM    399  N   ASP A  43      39.846  10.842   2.343  1.00  0.00      LA0  N
ATOM    400  H   ASP A  43      39.656  10.017   1.813  1.00  0.00      LA0  H
ATOM    401  CA  ASP A  43      40.179  10.817   3.769  1.00  0.00      LA0  C
ATOM    402  CB  ASP A  43      39.228   9.933   4.592  1.00  0.00      LA0  C
ATOM    403  CG  ASP A  43      38.906  10.581   5.939  1.00  0.00      LA0  C
ATOM    404  OD1 ASP A  43      39.802  11.089   6.611  1.00  0.00      LA0  O
ATOM    405  OD2 ASP A  43      37.741  10.605   6.332  1.00  0.00      LA0  O
ATOM    406  C   ASP A  43      41.609  10.383   3.978  1.00  0.00      LA0  C
ATOM    407  O   ASP A  43      42.168   9.637   3.182  1.00  0.00      LA0  O
ATOM    408  N   LEU A  44      42.190  10.910   5.055  1.00  0.00      LA0  N
ATOM    409  H   LEU A  44      41.613  11.408   5.704  1.00  0.00      LA0  H
ATOM    410  CA  LEU A  44      43.601  10.667   5.319  1.00  0.00      LA0  C
ATOM    411  CB  LEU A  44      44.395  11.966   5.150  1.00  0.00      LA0  C
ATOM    412  CG  LEU A  44      44.323  12.580   3.749  1.00  0.00      LA0  C
ATOM    413  CD1 LEU A  44      44.768  14.041   3.763  1.00  0.00      LA0  C
ATOM    414  CD2 LEU A  44      45.079  11.755   2.705  1.00  0.00      LA0  C
ATOM    415  C   LEU A  44      43.798  10.117   6.719  1.00  0.00      LA0  C
ATOM    416  O   LEU A  44      43.441  10.747   7.708  1.00  0.00      LA0  O
ATOM    417  N   PRO A  45      44.382   8.900   6.787  1.00  0.00      LA0  N
ATOM    418  CD  PRO A  45      44.778   8.043   5.671  1.00  0.00      LA0  C
ATOM    419  CA  PRO A  45      44.682   8.331   8.106  1.00  0.00      LA0  C
ATOM    420  CB  PRO A  45      45.145   6.912   7.741  1.00  0.00      LA0  C
ATOM    421  CG  PRO A  45      45.687   7.002   6.312  1.00  0.00      LA0  C
ATOM    422  C   PRO A  45      45.723   9.150   8.864  1.00  0.00      LA0  C
ATOM    423  O   PRO A  45      46.726   9.578   8.304  1.00  0.00      LA0  O
ATOM    424  N   GLU A  46      45.447   9.349  10.170  1.00  0.00      LA0  N
ATOM    425  H   GLU A  46      44.641   8.936  10.586  1.00  0.00      LA0  H
ATOM    426  CA  GLU A  46      46.512   9.944  10.986  1.00  0.00      LA0  C
ATOM    427  CB  GLU A  46      45.943  10.497  12.326  1.00  0.00      LA0  C
ATOM    428  CG  GLU A  46      46.881  11.430  13.133  1.00  0.00      LA0  C
ATOM    429  CD  GLU A  46      46.162  12.417  14.064  1.00  0.00      LA0  C
ATOM    430  OE1 GLU A  46      45.694  12.053  15.136  1.00  0.00      LA0  O
ATOM    431  OE2 GLU A  46      46.122  13.608  13.766  1.00  0.00      LA0  O
ATOM    432  C   GLU A  46      47.665   8.942  11.090  1.00  0.00      LA0  C
ATOM    433  O   GLU A  46      47.461   7.735  11.022  1.00  0.00      LA0  O
ATOM    434  N   VAL A  47      48.883   9.504  11.124  1.00  0.00      LA0  N
ATOM    435  H   VAL A  47      48.940  10.479  11.325  1.00  0.00      LA0  H
ATOM    436  CA  VAL A  47      50.080   8.714  10.807  1.00  0.00      LA0  C
ATOM    437  CB  VAL A  47      51.296   9.666  10.790  1.00  0.00      LA0  C
ATOM    438  CG1 VAL A  47      52.650   8.977  10.587  1.00  0.00      LA0  C
ATOM    439  CG2 VAL A  47      51.079  10.755   9.735  1.00  0.00      LA0  C
ATOM    440  C   VAL A  47      50.299   7.507  11.718  1.00  0.00      LA0  C
ATOM    441  O   VAL A  47      50.083   7.573  12.921  1.00  0.00      LA0  O
ATOM    442  N   GLY A  48      50.742   6.405  11.087  1.00  0.00      LA0  N
ATOM    443  H   GLY A  48      50.947   6.425  10.105  1.00  0.00      LA0  H
ATOM    444  CA  GLY A  48      51.038   5.236  11.914  1.00  0.00      LA0  C
ATOM    445  C   GLY A  48      50.056   4.082  11.800  1.00  0.00      LA0  C
ATOM    446  O   GLY A  48      50.074   3.138  12.579  1.00  0.00      LA0  O
ATOM    447  N   ALA A  49      49.192   4.179  10.779  1.00  0.00      LA0  N
ATOM    448  H   ALA A  49      49.215   4.968  10.169  1.00  0.00      LA0  H
ATOM    449  CA  ALA A  49      48.413   2.979  10.478  1.00  0.00      LA0  C
ATOM    450  CB  ALA A  49      47.123   3.349   9.744  1.00  0.00      LA0  C
ATOM    451  C   ALA A  49      49.225   2.033   9.614  1.00  0.00      LA0  C
ATOM    452  O   ALA A  49      50.116   2.469   8.899  1.00  0.00      LA0  O
ATOM    453  N   THR A  50      48.879   0.746   9.694  1.00  0.00      LA0  N
ATOM    454  H   THR A  50      48.155   0.420  10.297  1.00  0.00      LA0  H
ATOM    455  CA  THR A  50      49.663  -0.219   8.928  1.00  0.00      LA0  C
ATOM    456  CB  THR A  50      50.653  -0.904   9.879  1.00  0.00      LA0  C
ATOM    457  OG1 THR A  50      51.368   0.100  10.611  1.00  0.00      LA0  O
ATOM    458  HG1 THR A  50      52.029  -0.335  11.133  1.00  0.00      LA0  H
ATOM    459  CG2 THR A  50      51.626  -1.860   9.184  1.00  0.00      LA0  C
ATOM    460  C   THR A  50      48.739  -1.211   8.249  1.00  0.00      LA0  C
ATOM    461  O   THR A  50      47.832  -1.737   8.881  1.00  0.00      LA0  O
ATOM    462  N   VAL A  51      48.979  -1.398   6.943  1.00  0.00      LA0  N
ATOM    463  H   VAL A  51      49.796  -0.997   6.521  1.00  0.00      LA0  H
ATOM    464  CA  VAL A  51      48.080  -2.226   6.134  1.00  0.00      LA0  C
ATOM    465  CB  VAL A  51      47.160  -1.346   5.271  1.00  0.00      LA0  C
ATOM    466  CG1 VAL A  51      46.018  -0.744   6.092  1.00  0.00      LA0  C
ATOM    467  CG2 VAL A  51      47.952  -0.272   4.518  1.00  0.00      LA0  C
ATOM    468  C   VAL A  51      48.876  -3.184   5.265  1.00  0.00      LA0  C
ATOM    469  O   VAL A  51      50.100  -3.106   5.217  1.00  0.00      LA0  O
ATOM    470  N   SER A  52      48.155  -4.077   4.587  1.00  0.00      LA0  N
ATOM    471  H   SER A  52      47.157  -4.128   4.662  1.00  0.00      LA0  H
ATOM    472  CA  SER A  52      48.861  -5.028   3.734  1.00  0.00      LA0  C
ATOM    473  CB  SER A  52      48.450  -6.462   4.080  1.00  0.00      LA0  C
ATOM    474  OG  SER A  52      47.984  -6.526   5.434  1.00  0.00      LA0  O
ATOM    475  HG  SER A  52      47.064  -6.241   5.376  1.00  0.00      LA0  H
ATOM    476  C   SER A  52      48.684  -4.752   2.250  1.00  0.00      LA0  C
ATOM    477  O   SER A  52      47.857  -3.950   1.833  1.00  0.00      LA0  O
ATOM    478  N   ALA A  53      49.501  -5.456   1.453  1.00  0.00      LA0  N
ATOM    479  H   ALA A  53      50.209  -6.038   1.857  1.00  0.00      LA0  H
ATOM    480  CA  ALA A  53      49.382  -5.328   0.003  1.00  0.00      LA0  C
ATOM    481  CB  ALA A  53      50.572  -5.990  -0.695  1.00  0.00      LA0  C
ATOM    482  C   ALA A  53      48.097  -5.932  -0.529  1.00  0.00      LA0  C
ATOM    483  O   ALA A  53      47.978  -7.133  -0.740  1.00  0.00      LA0  O
ATOM    484  N   GLY A  54      47.131  -5.033  -0.723  1.00  0.00      LA0  N
ATOM    485  H   GLY A  54      47.327  -4.067  -0.535  1.00  0.00      LA0  H
ATOM    486  CA  GLY A  54      45.813  -5.515  -1.117  1.00  0.00      LA0  C
ATOM    487  C   GLY A  54      44.705  -5.090  -0.174  1.00  0.00      LA0  C
ATOM    488  O   GLY A  54      43.529  -5.136  -0.518  1.00  0.00      LA0  O
ATOM    489  N   ASP A  55      45.134  -4.655   1.019  1.00  0.00      LA0  N
ATOM    490  H   ASP A  55      46.096  -4.671   1.286  1.00  0.00      LA0  H
ATOM    491  CA  ASP A  55      44.178  -4.025   1.928  1.00  0.00      LA0  C
ATOM    492  CB  ASP A  55      44.745  -3.878   3.352  1.00  0.00      LA0  C
ATOM    493  CG  ASP A  55      45.175  -5.175   4.033  1.00  0.00      LA0  C
ATOM    494  OD1 ASP A  55      45.277  -6.219   3.394  1.00  0.00      LA0  O
ATOM    495  OD2 ASP A  55      45.475  -5.124   5.224  1.00  0.00      LA0  O
ATOM    496  C   ASP A  55      43.856  -2.642   1.402  1.00  0.00      LA0  C
ATOM    497  O   ASP A  55      44.463  -2.178   0.439  1.00  0.00      LA0  O
ATOM    498  N   ASP A  56      42.890  -1.995   2.060  1.00  0.00      LA0  N
ATOM    499  H   ASP A  56      42.450  -2.333   2.894  1.00  0.00      LA0  H
ATOM    500  CA  ASP A  56      42.669  -0.603   1.689  1.00  0.00      LA0  C
ATOM    501  CB  ASP A  56      41.229  -0.188   2.033  1.00  0.00      LA0  C
ATOM    502  CG  ASP A  56      41.037  -0.094   3.536  1.00  0.00      LA0  C
ATOM    503  OD1 ASP A  56      40.876  -1.132   4.175  1.00  0.00      LA0  O
ATOM    504  OD2 ASP A  56      41.082   1.020   4.056  1.00  0.00      LA0  O
ATOM    505  C   ASP A  56      43.719   0.310   2.312  1.00  0.00      LA0  C
ATOM    506  O   ASP A  56      44.703  -0.131   2.899  1.00  0.00      LA0  O
ATOM    507  N   CYS A  57      43.473   1.613   2.155  1.00  0.00      LA0  N
ATOM    508  H   CYS A  57      42.709   1.871   1.564  1.00  0.00      LA0  H
ATOM    509  CA  CYS A  57      44.335   2.567   2.845  1.00  0.00      LA0  C
ATOM    510  CB  CYS A  57      45.614   2.799   2.048  1.00  0.00      LA0  C
ATOM    511  SG  CYS A  57      45.263   3.476   0.409  1.00  0.00      LA0  S
ATOM    512  C   CYS A  57      43.660   3.892   3.133  1.00  0.00      LA0  C
ATOM    513  O   CYS A  57      43.936   4.562   4.123  1.00  0.00      LA0  O
ATOM    514  N   ALA A  58      42.772   4.257   2.194  1.00  0.00      LA0  N
ATOM    515  H   ALA A  58      42.580   3.671   1.404  1.00  0.00      LA0  H
ATOM    516  CA  ALA A  58      42.071   5.533   2.291  1.00  0.00      LA0  C
ATOM    517  CB  ALA A  58      43.001   6.699   1.933  1.00  0.00      LA0  C
ATOM    518  C   ALA A  58      40.912   5.513   1.322  1.00  0.00      LA0  C
ATOM    519  O   ALA A  58      40.793   4.605   0.510  1.00  0.00      LA0  O
ATOM    520  N   VAL A  59      40.060   6.539   1.437  1.00  0.00      LA0  N
ATOM    521  H   VAL A  59      40.233   7.283   2.081  1.00  0.00      LA0  H
ATOM    522  CA  VAL A  59      38.903   6.591   0.545  1.00  0.00      LA0  C
ATOM    523  CB  VAL A  59      37.612   6.507   1.382  1.00  0.00      LA0  C
ATOM    524  CG1 VAL A  59      36.338   6.600   0.542  1.00  0.00      LA0  C
ATOM    525  CG2 VAL A  59      37.595   5.232   2.229  1.00  0.00      LA0  C
ATOM    526  C   VAL A  59      38.968   7.873  -0.266  1.00  0.00      LA0  C
ATOM    527  O   VAL A  59      39.264   8.928   0.283  1.00  0.00      LA0  O
ATOM    528  N   ALA A  60      38.711   7.744  -1.573  1.00  0.00      LA0  N
ATOM    529  H   ALA A  60      38.457   6.851  -1.951  1.00  0.00      LA0  H
ATOM    530  CA  ALA A  60      38.665   8.931  -2.422  1.00  0.00      LA0  C
ATOM    531  CB  ALA A  60      39.886   9.026  -3.338  1.00  0.00      LA0  C
ATOM    532  C   ALA A  60      37.430   8.933  -3.294  1.00  0.00      LA0  C
ATOM    533  O   ALA A  60      37.359   8.268  -4.320  1.00  0.00      LA0  O
ATOM    534  N   GLU A  61      36.441   9.700  -2.834  1.00  0.00      LA0  N
ATOM    535  H   GLU A  61      36.616  10.347  -2.092  1.00  0.00      LA0  H
ATOM    536  CA  GLU A  61      35.221   9.708  -3.632  1.00  0.00      LA0  C
ATOM    537  CB  GLU A  61      33.981   9.543  -2.755  1.00  0.00      LA0  C
ATOM    538  CG  GLU A  61      34.114   8.309  -1.863  1.00  0.00      LA0  C
ATOM    539  CD  GLU A  61      32.774   7.888  -1.306  1.00  0.00      LA0  C
ATOM    540  OE1 GLU A  61      32.414   6.730  -1.474  1.00  0.00      LA0  O
ATOM    541  OE2 GLU A  61      32.071   8.703  -0.721  1.00  0.00      LA0  O
ATOM    542  C   GLU A  61      35.127  10.933  -4.508  1.00  0.00      LA0  C
ATOM    543  O   GLU A  61      35.716  11.977  -4.236  1.00  0.00      LA0  O
ATOM    544  N   SER A  62      34.381  10.762  -5.596  1.00  0.00      LA0  N
ATOM    545  H   SER A  62      33.858   9.921  -5.753  1.00  0.00      LA0  H
ATOM    546  CA  SER A  62      34.268  11.884  -6.510  1.00  0.00      LA0  C
ATOM    547  CB  SER A  62      34.615  11.407  -7.918  1.00  0.00      LA0  C
ATOM    548  OG  SER A  62      33.632  10.468  -8.370  1.00  0.00      LA0  O
ATOM    549  HG  SER A  62      33.869  10.274  -9.275  1.00  0.00      LA0  H
ATOM    550  C   SER A  62      32.892  12.514  -6.446  1.00  0.00      LA0  C
ATOM    551  O   SER A  62      32.028  12.091  -5.689  1.00  0.00      LA0  O
ATOM    552  N   VAL A  63      32.695  13.509  -7.322  1.00  0.00      LA0  N
ATOM    553  H   VAL A  63      33.467  13.883  -7.840  1.00  0.00      LA0  H
ATOM    554  CA  VAL A  63      31.327  13.983  -7.538  1.00  0.00      LA0  C
ATOM    555  CB  VAL A  63      31.320  15.287  -8.349  1.00  0.00      LA0  C
ATOM    556  CG1 VAL A  63      31.896  16.456  -7.550  1.00  0.00      LA0  C
ATOM    557  CG2 VAL A  63      32.036  15.108  -9.690  1.00  0.00      LA0  C
ATOM    558  C   VAL A  63      30.384  12.974  -8.185  1.00  0.00      LA0  C
ATOM    559  O   VAL A  63      29.188  13.208  -8.279  1.00  0.00      LA0  O
ATOM    560  N   LYS A  64      30.963  11.854  -8.656  1.00  0.00      LA0  N
ATOM    561  H   LYS A  64      31.945  11.692  -8.581  1.00  0.00      LA0  H
ATOM    562  CA  LYS A  64      30.084  10.888  -9.299  1.00  0.00      LA0  C
ATOM    563  CB  LYS A  64      30.323  10.882 -10.827  1.00  0.00      LA0  C
ATOM    564  CG  LYS A  64      29.178  10.304 -11.688  1.00  0.00      LA0  C
ATOM    565  CD  LYS A  64      29.218   8.779 -11.886  1.00  0.00      LA0  C
ATOM    566  CE  LYS A  64      27.840   8.098 -11.871  1.00  0.00      LA0  C
ATOM    567  NZ  LYS A  64      27.154   8.357 -10.596  1.00  0.00      LA0  N
ATOM    568  HZ1 LYS A  64      26.779   7.495 -10.140  1.00  0.00      LA0  H
ATOM    569  HZ2 LYS A  64      27.822   8.750  -9.900  1.00  0.00      LA0  H
ATOM    570  HZ3 LYS A  64      26.380   9.037 -10.752  1.00  0.00      LA0  H
ATOM    571  C   LYS A  64      30.074   9.490  -8.700  1.00  0.00      LA0  C
ATOM    572  O   LYS A  64      29.108   8.750  -8.885  1.00  0.00      LA0  O
ATOM    573  N   ALA A  65      31.181   9.118  -8.050  1.00  0.00      LA0  N
ATOM    574  H   ALA A  65      31.935   9.739  -7.826  1.00  0.00      LA0  H
ATOM    575  CA  ALA A  65      31.292   7.706  -7.709  1.00  0.00      LA0  C
ATOM    576  CB  ALA A  65      31.935   6.925  -8.860  1.00  0.00      LA0  C
ATOM    577  C   ALA A  65      32.102   7.469  -6.457  1.00  0.00      LA0  C
ATOM    578  O   ALA A  65      32.872   8.312  -6.012  1.00  0.00      LA0  O
ATOM    579  N   ALA A  66      31.878   6.266  -5.914  1.00  0.00      LA0  N
ATOM    580  H   ALA A  66      31.306   5.602  -6.388  1.00  0.00      LA0  H
ATOM    581  CA  ALA A  66      32.667   5.852  -4.759  1.00  0.00      LA0  C
ATOM    582  CB  ALA A  66      31.928   4.752  -3.995  1.00  0.00      LA0  C
ATOM    583  C   ALA A  66      33.995   5.289  -5.205  1.00  0.00      LA0  C
ATOM    584  O   ALA A  66      34.095   4.751  -6.301  1.00  0.00      LA0  O
ATOM    585  N   SER A  67      34.975   5.407  -4.301  1.00  0.00      LA0  N
ATOM    586  H   SER A  67      34.841   5.950  -3.470  1.00  0.00      LA0  H
ATOM    587  CA  SER A  67      36.221   4.672  -4.496  1.00  0.00      LA0  C
ATOM    588  CB  SER A  67      37.129   5.319  -5.553  1.00  0.00      LA0  C
ATOM    589  OG  SER A  67      38.081   4.376  -6.071  1.00  0.00      LA0  O
ATOM    590  HG  SER A  67      38.671   4.118  -5.360  1.00  0.00      LA0  H
ATOM    591  C   SER A  67      36.968   4.571  -3.190  1.00  0.00      LA0  C
ATOM    592  O   SER A  67      37.192   5.552  -2.487  1.00  0.00      LA0  O
ATOM    593  N   ASP A  68      37.364   3.333  -2.909  1.00  0.00      LA0  N
ATOM    594  H   ASP A  68      37.170   2.544  -3.497  1.00  0.00      LA0  H
ATOM    595  CA  ASP A  68      38.448   3.152  -1.952  1.00  0.00      LA0  C
ATOM    596  CB  ASP A  68      38.334   1.782  -1.252  1.00  0.00      LA0  C
ATOM    597  CG  ASP A  68      37.910   0.663  -2.199  1.00  0.00      LA0  C
ATOM    598  OD1 ASP A  68      37.158  -0.210  -1.782  1.00  0.00      LA0  O
ATOM    599  OD2 ASP A  68      38.305   0.667  -3.361  1.00  0.00      LA0  O
ATOM    600  C   ASP A  68      39.770   3.340  -2.677  1.00  0.00      LA0  C
ATOM    601  O   ASP A  68      39.801   3.652  -3.866  1.00  0.00      LA0  O
ATOM    602  N   ILE A  69      40.851   3.197  -1.901  1.00  0.00      LA0  N
ATOM    603  H   ILE A  69      40.737   3.040  -0.918  1.00  0.00      LA0  H
ATOM    604  CA  ILE A  69      42.208   3.234  -2.442  1.00  0.00      LA0  C
ATOM    605  CB  ILE A  69      42.899   4.572  -2.113  1.00  0.00      LA0  C
ATOM    606  CG2 ILE A  69      44.296   4.674  -2.737  1.00  0.00      LA0  C
ATOM    607  CG1 ILE A  69      42.042   5.782  -2.482  1.00  0.00      LA0  C
ATOM    608  CD1 ILE A  69      42.502   7.035  -1.746  1.00  0.00      LA0  C
ATOM    609  C   ILE A  69      42.941   2.110  -1.744  1.00  0.00      LA0  C
ATOM    610  O   ILE A  69      42.776   1.938  -0.540  1.00  0.00      LA0  O
ATOM    611  N   TYR A  70      43.716   1.350  -2.524  1.00  0.00      LA0  N
ATOM    612  H   TYR A  70      43.916   1.551  -3.486  1.00  0.00      LA0  H
ATOM    613  CA  TYR A  70      44.358   0.214  -1.876  1.00  0.00      LA0  C
ATOM    614  CB  TYR A  70      44.200  -1.045  -2.739  1.00  0.00      LA0  C
ATOM    615  CG  TYR A  70      42.736  -1.411  -2.838  1.00  0.00      LA0  C
ATOM    616  CD1 TYR A  70      42.167  -2.240  -1.850  1.00  0.00      LA0  C
ATOM    617  CE1 TYR A  70      40.800  -2.554  -1.925  1.00  0.00      LA0  C
ATOM    618  CD2 TYR A  70      41.975  -0.906  -3.912  1.00  0.00      LA0  C
ATOM    619  CE2 TYR A  70      40.611  -1.224  -3.992  1.00  0.00      LA0  C
ATOM    620  CZ  TYR A  70      40.037  -2.032  -2.990  1.00  0.00      LA0  C
ATOM    621  OH  TYR A  70      38.688  -2.315  -3.050  1.00  0.00      LA0  O
ATOM    622  HH  TYR A  70      38.221  -1.478  -2.930  1.00  0.00      LA0  H
ATOM    623  C   TYR A  70      45.803   0.485  -1.512  1.00  0.00      LA0  C
ATOM    624  O   TYR A  70      46.370   1.532  -1.805  1.00  0.00      LA0  O
ATOM    625  N   ALA A  71      46.380  -0.515  -0.837  1.00  0.00      LA0  N
ATOM    626  H   ALA A  71      45.841  -1.314  -0.565  1.00  0.00      LA0  H
ATOM    627  CA  ALA A  71      47.813  -0.444  -0.589  1.00  0.00      LA0  C
ATOM    628  CB  ALA A  71      48.123  -0.788   0.865  1.00  0.00      LA0  C
ATOM    629  C   ALA A  71      48.565  -1.394  -1.499  1.00  0.00      LA0  C
ATOM    630  O   ALA A  71      48.467  -2.610  -1.391  1.00  0.00      LA0  O
ATOM    631  N   PRO A  72      49.329  -0.789  -2.438  1.00  0.00      LA0  N
ATOM    632  CD  PRO A  72      49.438   0.643  -2.688  1.00  0.00      LA0  C
ATOM    633  CA  PRO A  72      50.097  -1.595  -3.394  1.00  0.00      LA0  C
ATOM    634  CB  PRO A  72      50.726  -0.531  -4.300  1.00  0.00      LA0  C
ATOM    635  CG  PRO A  72      49.858   0.713  -4.148  1.00  0.00      LA0  C
ATOM    636  C   PRO A  72      51.131  -2.522  -2.763  1.00  0.00      LA0  C
ATOM    637  O   PRO A  72      51.310  -3.666  -3.160  1.00  0.00      LA0  O
ATOM    638  N   VAL A  73      51.827  -1.950  -1.772  1.00  0.00      LA0  N
ATOM    639  H   VAL A  73      51.565  -1.050  -1.431  1.00  0.00      LA0  H
ATOM    640  CA  VAL A  73      52.758  -2.749  -0.977  1.00  0.00      LA0  C
ATOM    641  CB  VAL A  73      54.178  -2.165  -1.044  1.00  0.00      LA0  C
ATOM    642  CG1 VAL A  73      54.788  -2.358  -2.431  1.00  0.00      LA0  C
ATOM    643  CG2 VAL A  73      54.222  -0.694  -0.624  1.00  0.00      LA0  C
ATOM    644  C   VAL A  73      52.240  -2.752   0.446  1.00  0.00      LA0  C
ATOM    645  O   VAL A  73      51.357  -1.961   0.762  1.00  0.00      LA0  O
ATOM    646  N   SER A  74      52.794  -3.641   1.276  1.00  0.00      LA0  N
ATOM    647  H   SER A  74      53.596  -4.196   1.034  1.00  0.00      LA0  H
ATOM    648  CA  SER A  74      52.355  -3.536   2.663  1.00  0.00      LA0  C
ATOM    649  CB  SER A  74      52.435  -4.891   3.371  1.00  0.00      LA0  C
ATOM    650  OG  SER A  74      52.021  -5.938   2.484  1.00  0.00      LA0  O
ATOM    651  HG  SER A  74      52.813  -6.143   1.981  1.00  0.00      LA0  H
ATOM    652  C   SER A  74      53.152  -2.485   3.409  1.00  0.00      LA0  C
ATOM    653  O   SER A  74      54.092  -1.900   2.881  1.00  0.00      LA0  O
ATOM    654  N   GLY A  75      52.750  -2.270   4.663  1.00  0.00      LA0  N
ATOM    655  H   GLY A  75      51.904  -2.664   5.021  1.00  0.00      LA0  H
ATOM    656  CA  GLY A  75      53.596  -1.418   5.476  1.00  0.00      LA0  C
ATOM    657  C   GLY A  75      52.864  -0.264   6.118  1.00  0.00      LA0  C
ATOM    658  O   GLY A  75      51.655  -0.268   6.326  1.00  0.00      LA0  O
ATOM    659  N   GLU A  76      53.703   0.708   6.470  1.00  0.00      LA0  N
ATOM    660  H   GLU A  76      54.617   0.697   6.062  1.00  0.00      LA0  H
ATOM    661  CA  GLU A  76      53.323   1.738   7.425  1.00  0.00      LA0  C
ATOM    662  CB  GLU A  76      54.480   1.812   8.416  1.00  0.00      LA0  C
ATOM    663  CG  GLU A  76      54.352   2.644   9.692  1.00  0.00      LA0  C
ATOM    664  CD  GLU A  76      55.665   2.476  10.436  1.00  0.00      LA0  C
ATOM    665  OE1 GLU A  76      55.921   1.399  10.973  1.00  0.00      LA0  O
ATOM    666  OE2 GLU A  76      56.500   3.377  10.407  1.00  0.00      LA0  O
ATOM    667  C   GLU A  76      53.055   3.059   6.732  1.00  0.00      LA0  C
ATOM    668  O   GLU A  76      53.833   3.528   5.908  1.00  0.00      LA0  O
ATOM    669  N   ILE A  77      51.908   3.643   7.085  1.00  0.00      LA0  N
ATOM    670  H   ILE A  77      51.371   3.226   7.816  1.00  0.00      LA0  H
ATOM    671  CA  ILE A  77      51.566   4.939   6.506  1.00  0.00      LA0  C
ATOM    672  CB  ILE A  77      50.050   5.203   6.541  1.00  0.00      LA0  C
ATOM    673  CG2 ILE A  77      49.703   6.444   5.710  1.00  0.00      LA0  C
ATOM    674  CG1 ILE A  77      49.215   3.982   6.131  1.00  0.00      LA0  C
ATOM    675  CD1 ILE A  77      49.440   3.504   4.697  1.00  0.00      LA0  C
ATOM    676  C   ILE A  77      52.310   6.045   7.228  1.00  0.00      LA0  C
ATOM    677  O   ILE A  77      51.909   6.515   8.289  1.00  0.00      LA0  O
ATOM    678  N   VAL A  78      53.435   6.410   6.605  1.00  0.00      LA0  N
ATOM    679  H   VAL A  78      53.637   6.019   5.704  1.00  0.00      LA0  H
ATOM    680  CA  VAL A  78      54.295   7.385   7.270  1.00  0.00      LA0  C
ATOM    681  CB  VAL A  78      55.778   7.088   7.008  1.00  0.00      LA0  C
ATOM    682  CG1 VAL A  78      56.174   5.784   7.700  1.00  0.00      LA0  C
ATOM    683  CG2 VAL A  78      56.134   7.083   5.517  1.00  0.00      LA0  C
ATOM    684  C   VAL A  78      53.963   8.838   6.983  1.00  0.00      LA0  C
ATOM    685  O   VAL A  78      54.293   9.735   7.747  1.00  0.00      LA0  O
ATOM    686  N   ALA A  79      53.281   9.040   5.849  1.00  0.00      LA0  N
ATOM    687  H   ALA A  79      53.046   8.290   5.228  1.00  0.00      LA0  H
ATOM    688  CA  ALA A  79      52.869  10.409   5.559  1.00  0.00      LA0  C
ATOM    689  CB  ALA A  79      53.931  11.144   4.735  1.00  0.00      LA0  C
ATOM    690  C   ALA A  79      51.580  10.400   4.782  1.00  0.00      LA0  C
ATOM    691  O   ALA A  79      51.250   9.416   4.133  1.00  0.00      LA0  O
ATOM    692  N   VAL A  80      50.872  11.527   4.871  1.00  0.00      LA0  N
ATOM    693  H   VAL A  80      51.202  12.318   5.386  1.00  0.00      LA0  H
ATOM    694  CA  VAL A  80      49.685  11.691   4.038  1.00  0.00      LA0  C
ATOM    695  CB  VAL A  80      48.392  11.588   4.864  1.00  0.00      LA0  C
ATOM    696  CG1 VAL A  80      48.122  10.142   5.280  1.00  0.00      LA0  C
ATOM    697  CG2 VAL A  80      48.381  12.547   6.059  1.00  0.00      LA0  C
ATOM    698  C   VAL A  80      49.780  13.035   3.355  1.00  0.00      LA0  C
ATOM    699  O   VAL A  80      50.573  13.874   3.760  1.00  0.00      LA0  O
ATOM    700  N   ASN A  81      48.964  13.201   2.313  1.00  0.00      LA0  N
ATOM    701  H   ASN A  81      48.329  12.478   2.035  1.00  0.00      LA0  H
ATOM    702  CA  ASN A  81      48.975  14.504   1.656  1.00  0.00      LA0  C
ATOM    703  CB  ASN A  81      48.688  14.352   0.163  1.00  0.00      LA0  C
ATOM    704  CG  ASN A  81      48.914  15.666  -0.563  1.00  0.00      LA0  C
ATOM    705  OD1 ASN A  81      49.439  16.628  -0.024  1.00  0.00      LA0  O
ATOM    706  ND2 ASN A  81      48.516  15.652  -1.833  1.00  0.00      LA0  N
ATOM    707 HD21 ASN A  81      48.043  14.850  -2.198  1.00  0.00      LA0  H
ATOM    708 HD22 ASN A  81      48.697  16.409  -2.463  1.00  0.00      LA0  H
ATOM    709  C   ASN A  81      47.990  15.461   2.287  1.00  0.00      LA0  C
ATOM    710  O   ASN A  81      46.855  15.594   1.843  1.00  0.00      LA0  O
ATOM    711  N   ASP A  82      48.467  16.116   3.349  1.00  0.00      LA0  N
ATOM    712  H   ASP A  82      49.445  16.089   3.577  1.00  0.00      LA0  H
ATOM    713  CA  ASP A  82      47.613  17.073   4.056  1.00  0.00      LA0  C
ATOM    714  CB  ASP A  82      48.357  17.656   5.268  1.00  0.00      LA0  C
ATOM    715  CG  ASP A  82      49.506  18.561   4.847  1.00  0.00      LA0  C
ATOM    716  OD1 ASP A  82      49.593  19.665   5.374  1.00  0.00      LA0  O
ATOM    717  OD2 ASP A  82      50.284  18.174   3.976  1.00  0.00      LA0  O
ATOM    718  C   ASP A  82      47.027  18.162   3.165  1.00  0.00      LA0  C
ATOM    719  O   ASP A  82      45.866  18.547   3.286  1.00  0.00      LA0  O
ATOM    720  N   ALA A  83      47.864  18.568   2.196  1.00  0.00      LA0  N
ATOM    721  H   ALA A  83      48.830  18.326   2.336  1.00  0.00      LA0  H
ATOM    722  CA  ALA A  83      47.440  19.517   1.165  1.00  0.00      LA0  C
ATOM    723  CB  ALA A  83      48.550  19.732   0.135  1.00  0.00      LA0  C
ATOM    724  C   ALA A  83      46.146  19.199   0.424  1.00  0.00      LA0  C
ATOM    725  O   ALA A  83      45.470  20.089  -0.075  1.00  0.00      LA0  O
ATOM    726  N   LEU A  84      45.774  17.906   0.395  1.00  0.00      LA0  N
ATOM    727  H   LEU A  84      46.349  17.204   0.819  1.00  0.00      LA0  H
ATOM    728  CA  LEU A  84      44.462  17.596  -0.188  1.00  0.00      LA0  C
ATOM    729  CB  LEU A  84      44.214  16.089  -0.247  1.00  0.00      LA0  C
ATOM    730  CG  LEU A  84      45.140  15.366  -1.225  1.00  0.00      LA0  C
ATOM    731  CD1 LEU A  84      44.935  13.853  -1.175  1.00  0.00      LA0  C
ATOM    732  CD2 LEU A  84      45.024  15.920  -2.647  1.00  0.00      LA0  C
ATOM    733  C   LEU A  84      43.286  18.286   0.487  1.00  0.00      LA0  C
ATOM    734  O   LEU A  84      42.314  18.680  -0.141  1.00  0.00      LA0  O
ATOM    735  N   SER A  85      43.436  18.463   1.804  1.00  0.00      LA0  N
ATOM    736  H   SER A  85      44.229  18.087   2.283  1.00  0.00      LA0  H
ATOM    737  CA  SER A  85      42.430  19.241   2.529  1.00  0.00      LA0  C
ATOM    738  CB  SER A  85      42.712  19.183   4.031  1.00  0.00      LA0  C
ATOM    739  OG  SER A  85      43.378  17.955   4.359  1.00  0.00      LA0  O
ATOM    740  HG  SER A  85      44.311  18.123   4.243  1.00  0.00      LA0  H
ATOM    741  C   SER A  85      42.322  20.697   2.089  1.00  0.00      LA0  C
ATOM    742  O   SER A  85      41.279  21.333   2.153  1.00  0.00      LA0  O
ATOM    743  N   ASP A  86      43.487  21.193   1.651  1.00  0.00      LA0  N
ATOM    744  H   ASP A  86      44.277  20.595   1.528  1.00  0.00      LA0  H
ATOM    745  CA  ASP A  86      43.588  22.582   1.219  1.00  0.00      LA0  C
ATOM    746  CB  ASP A  86      45.057  23.004   1.366  1.00  0.00      LA0  C
ATOM    747  CG  ASP A  86      45.277  24.467   1.050  1.00  0.00      LA0  C
ATOM    748  OD1 ASP A  86      44.446  25.297   1.406  1.00  0.00      LA0  O
ATOM    749  OD2 ASP A  86      46.268  24.789   0.403  1.00  0.00      LA0  O
ATOM    750  C   ASP A  86      43.024  22.806  -0.181  1.00  0.00      LA0  C
ATOM    751  O   ASP A  86      42.337  23.786  -0.465  1.00  0.00      LA0  O
ATOM    752  N   SER A  87      43.315  21.819  -1.043  1.00  0.00      LA0  N
ATOM    753  H   SER A  87      43.995  21.130  -0.787  1.00  0.00      LA0  H
ATOM    754  CA  SER A  87      42.689  21.767  -2.365  1.00  0.00      LA0  C
ATOM    755  CB  SER A  87      43.479  22.617  -3.372  1.00  0.00      LA0  C
ATOM    756  OG  SER A  87      43.661  23.950  -2.861  1.00  0.00      LA0  O
ATOM    757  HG  SER A  87      42.978  24.058  -2.204  1.00  0.00      LA0  H
ATOM    758  C   SER A  87      42.524  20.330  -2.858  1.00  0.00      LA0  C
ATOM    759  O   SER A  87      43.450  19.697  -3.354  1.00  0.00      LA0  O
ATOM    760  N   PRO A  88      41.290  19.797  -2.686  1.00  0.00      LA0  N
ATOM    761  CD  PRO A  88      40.102  20.478  -2.179  1.00  0.00      LA0  C
ATOM    762  CA  PRO A  88      41.058  18.377  -2.999  1.00  0.00      LA0  C
ATOM    763  CB  PRO A  88      39.601  18.176  -2.559  1.00  0.00      LA0  C
ATOM    764  CG  PRO A  88      38.960  19.565  -2.605  1.00  0.00      LA0  C
ATOM    765  C   PRO A  88      41.317  18.008  -4.453  1.00  0.00      LA0  C
ATOM    766  O   PRO A  88      41.867  16.967  -4.803  1.00  0.00      LA0  O
ATOM    767  N   GLU A  89      40.897  18.944  -5.304  1.00  0.00      LA0  N
ATOM    768  H   GLU A  89      40.612  19.844  -4.964  1.00  0.00      LA0  H
ATOM    769  CA  GLU A  89      40.933  18.729  -6.741  1.00  0.00      LA0  C
ATOM    770  CB  GLU A  89      39.865  19.637  -7.371  1.00  0.00      LA0  C
ATOM    771  CG  GLU A  89      40.137  21.152  -7.471  1.00  0.00      LA0  C
ATOM    772  CD  GLU A  89      41.134  21.665  -6.444  1.00  0.00      LA0  C
ATOM    773  OE1 GLU A  89      40.760  21.865  -5.296  1.00  0.00      LA0  O
ATOM    774  OE2 GLU A  89      42.300  21.834  -6.797  1.00  0.00      LA0  O
ATOM    775  C   GLU A  89      42.309  18.851  -7.390  1.00  0.00      LA0  C
ATOM    776  O   GLU A  89      42.449  18.939  -8.608  1.00  0.00      LA0  O
ATOM    777  N   LEU A  90      43.351  18.809  -6.537  1.00  0.00      LA0  N
ATOM    778  H   LEU A  90      43.206  18.927  -5.553  1.00  0.00      LA0  H
ATOM    779  CA  LEU A  90      44.687  18.525  -7.066  1.00  0.00      LA0  C
ATOM    780  CB  LEU A  90      45.731  18.513  -5.947  1.00  0.00      LA0  C
ATOM    781  CG  LEU A  90      45.928  19.851  -5.232  1.00  0.00      LA0  C
ATOM    782  CD1 LEU A  90      46.891  19.708  -4.051  1.00  0.00      LA0  C
ATOM    783  CD2 LEU A  90      46.342  20.975  -6.184  1.00  0.00      LA0  C
ATOM    784  C   LEU A  90      44.726  17.198  -7.806  1.00  0.00      LA0  C
ATOM    785  O   LEU A  90      45.306  17.048  -8.872  1.00  0.00      LA0  O
ATOM    786  N   VAL A  91      43.997  16.233  -7.215  1.00  0.00      LA0  N
ATOM    787  H   VAL A  91      43.518  16.445  -6.360  1.00  0.00      LA0  H
ATOM    788  CA  VAL A  91      43.967  14.889  -7.806  1.00  0.00      LA0  C
ATOM    789  CB  VAL A  91      43.042  13.963  -6.995  1.00  0.00      LA0  C
ATOM    790  CG1 VAL A  91      43.078  12.518  -7.499  1.00  0.00      LA0  C
ATOM    791  CG2 VAL A  91      43.387  13.998  -5.504  1.00  0.00      LA0  C
ATOM    792  C   VAL A  91      43.640  14.832  -9.301  1.00  0.00      LA0  C
ATOM    793  O   VAL A  91      44.172  14.022 -10.044  1.00  0.00      LA0  O
ATOM    794  N   ASN A  92      42.749  15.739  -9.725  1.00  0.00      LA0  N
ATOM    795  H   ASN A  92      42.346  16.416  -9.110  1.00  0.00      LA0  H
ATOM    796  CA  ASN A  92      42.395  15.656 -11.145  1.00  0.00      LA0  C
ATOM    797  CB  ASN A  92      40.922  15.980 -11.403  1.00  0.00      LA0  C
ATOM    798  CG  ASN A  92      40.052  15.088 -10.550  1.00  0.00      LA0  C
ATOM    799  OD1 ASN A  92      39.920  15.313  -9.355  1.00  0.00      LA0  O
ATOM    800  ND2 ASN A  92      39.455  14.083 -11.195  1.00  0.00      LA0  N
ATOM    801 HD21 ASN A  92      39.687  13.883 -12.152  1.00  0.00      LA0  H
ATOM    802 HD22 ASN A  92      38.781  13.486 -10.756  1.00  0.00      LA0  H
ATOM    803  C   ASN A  92      43.261  16.475 -12.077  1.00  0.00      LA0  C
ATOM    804  O   ASN A  92      43.111  16.440 -13.291  1.00  0.00      LA0  O
ATOM    805  N   SER A  93      44.166  17.240 -11.461  1.00  0.00      LA0  N
ATOM    806  H   SER A  93      44.269  17.259 -10.469  1.00  0.00      LA0  H
ATOM    807  CA  SER A  93      45.067  18.021 -12.296  1.00  0.00      LA0  C
ATOM    808  CB  SER A  93      45.055  19.479 -11.831  1.00  0.00      LA0  C
ATOM    809  OG  SER A  93      44.699  19.573 -10.437  1.00  0.00      LA0  O
ATOM    810  HG  SER A  93      45.493  19.279  -9.968  1.00  0.00      LA0  H
ATOM    811  C   SER A  93      46.472  17.454 -12.399  1.00  0.00      LA0  C
ATOM    812  O   SER A  93      47.101  17.486 -13.449  1.00  0.00      LA0  O
ATOM    813  N   GLU A  94      46.938  16.928 -11.257  1.00  0.00      LA0  N
ATOM    814  H   GLU A  94      46.460  17.058 -10.386  1.00  0.00      LA0  H
ATOM    815  CA  GLU A  94      48.273  16.334 -11.231  1.00  0.00      LA0  C
ATOM    816  CB  GLU A  94      49.370  17.375 -10.914  1.00  0.00      LA0  C
ATOM    817  CG  GLU A  94      48.963  18.812 -10.522  1.00  0.00      LA0  C
ATOM    818  CD  GLU A  94      48.031  18.867  -9.319  1.00  0.00      LA0  C
ATOM    819  OE1 GLU A  94      48.128  18.016  -8.440  1.00  0.00      LA0  O
ATOM    820  OE2 GLU A  94      47.178  19.751  -9.282  1.00  0.00      LA0  O
ATOM    821  C   GLU A  94      48.415  15.168 -10.257  1.00  0.00      LA0  C
ATOM    822  O   GLU A  94      49.169  15.228  -9.289  1.00  0.00      LA0  O
ATOM    823  N   PRO A  95      47.710  14.043 -10.542  1.00  0.00      LA0  N
ATOM    824  CD  PRO A  95      46.936  13.741 -11.743  1.00  0.00      LA0  C
ATOM    825  CA  PRO A  95      47.686  12.944  -9.564  1.00  0.00      LA0  C
ATOM    826  CB  PRO A  95      46.678  11.966 -10.172  1.00  0.00      LA0  C
ATOM    827  CG  PRO A  95      46.723  12.233 -11.672  1.00  0.00      LA0  C
ATOM    828  C   PRO A  95      49.045  12.313  -9.286  1.00  0.00      LA0  C
ATOM    829  O   PRO A  95      49.308  11.777  -8.219  1.00  0.00      LA0  O
ATOM    830  N   TYR A  96      49.924  12.414 -10.296  1.00  0.00      LA0  N
ATOM    831  H   TYR A  96      49.637  12.836 -11.155  1.00  0.00      LA0  H
ATOM    832  CA  TYR A  96      51.268  11.868 -10.105  1.00  0.00      LA0  C
ATOM    833  CB  TYR A  96      51.892  11.540 -11.465  1.00  0.00      LA0  C
ATOM    834  CG  TYR A  96      51.028  10.548 -12.210  1.00  0.00      LA0  C
ATOM    835  CD1 TYR A  96      50.896   9.244 -11.696  1.00  0.00      LA0  C
ATOM    836  CE1 TYR A  96      50.102   8.312 -12.381  1.00  0.00      LA0  C
ATOM    837  CD2 TYR A  96      50.380  10.945 -13.396  1.00  0.00      LA0  C
ATOM    838  CE2 TYR A  96      49.592  10.007 -14.086  1.00  0.00      LA0  C
ATOM    839  CZ  TYR A  96      49.463   8.703 -13.569  1.00  0.00      LA0  C
ATOM    840  OH  TYR A  96      48.688   7.774 -14.234  1.00  0.00      LA0  O
ATOM    841  HH  TYR A  96      48.805   7.911 -15.176  1.00  0.00      LA0  H
ATOM    842  C   TYR A  96      52.220  12.721  -9.275  1.00  0.00      LA0  C
ATOM    843  O   TYR A  96      53.337  12.314  -8.949  1.00  0.00      LA0  O
ATOM    844  N   ALA A  97      51.738  13.938  -8.979  1.00  0.00      LA0  N
ATOM    845  H   ALA A  97      50.796  14.189  -9.200  1.00  0.00      LA0  H
ATOM    846  CA  ALA A  97      52.595  14.900  -8.300  1.00  0.00      LA0  C
ATOM    847  CB  ALA A  97      53.104  15.955  -9.287  1.00  0.00      LA0  C
ATOM    848  C   ALA A  97      51.918  15.576  -7.121  1.00  0.00      LA0  C
ATOM    849  O   ALA A  97      52.249  15.308  -5.976  1.00  0.00      LA0  O
ATOM    850  N   GLY A  98      50.972  16.474  -7.440  1.00  0.00      LA0  N
ATOM    851  H   GLY A  98      50.574  16.539  -8.356  1.00  0.00      LA0  H
ATOM    852  CA  GLY A  98      50.357  17.227  -6.348  1.00  0.00      LA0  C
ATOM    853  C   GLY A  98      49.229  16.457  -5.693  1.00  0.00      LA0  C
ATOM    854  O   GLY A  98      49.109  16.376  -4.475  1.00  0.00      LA0  O
ATOM    855  N   GLY A  99      48.431  15.824  -6.560  1.00  0.00      LA0  N
ATOM    856  H   GLY A  99      48.514  16.064  -7.533  1.00  0.00      LA0  H
ATOM    857  CA  GLY A  99      47.392  14.931  -6.055  1.00  0.00      LA0  C
ATOM    858  C   GLY A  99      47.855  13.545  -5.632  1.00  0.00      LA0  C
ATOM    859  O   GLY A  99      47.203  12.541  -5.901  1.00  0.00      LA0  O
ATOM    860  N   TRP A 100      49.004  13.525  -4.937  1.00  0.00      LA0  N
ATOM    861  H   TRP A 100      49.425  14.389  -4.665  1.00  0.00      LA0  H
ATOM    862  CA  TRP A 100      49.355  12.271  -4.280  1.00  0.00      LA0  C
ATOM    863  CB  TRP A 100      50.865  12.185  -3.986  1.00  0.00      LA0  C
ATOM    864  CG  TRP A 100      51.329  13.160  -2.919  1.00  0.00      LA0  C
ATOM    865  CD2 TRP A 100      51.730  12.865  -1.563  1.00  0.00      LA0  C
ATOM    866  CE2 TRP A 100      52.100  14.107  -0.945  1.00  0.00      LA0  C
ATOM    867  CE3 TRP A 100      51.805  11.667  -0.821  1.00  0.00      LA0  C
ATOM    868  CD1 TRP A 100      51.477  14.550  -3.044  1.00  0.00      LA0  C
ATOM    869  NE1 TRP A 100      51.926  15.110  -1.889  1.00  0.00      LA0  N
ATOM    870  HE1 TRP A 100      52.073  16.069  -1.741  1.00  0.00      LA0  H
ATOM    871  CZ2 TRP A 100      52.538  14.126   0.397  1.00  0.00      LA0  C
ATOM    872  CZ3 TRP A 100      52.243  11.700   0.520  1.00  0.00      LA0  C
ATOM    873  CH2 TRP A 100      52.609  12.920   1.126  1.00  0.00      LA0  C
ATOM    874  C   TRP A 100      48.500  12.089  -3.040  1.00  0.00      LA0  C
ATOM    875  O   TRP A 100      47.833  13.014  -2.598  1.00  0.00      LA0  O
ATOM    876  N   ILE A 101      48.518  10.865  -2.514  1.00  0.00      LA0  N
ATOM    877  H   ILE A 101      49.103  10.157  -2.904  1.00  0.00      LA0  H
ATOM    878  CA  ILE A 101      47.631  10.619  -1.382  1.00  0.00      LA0  C
ATOM    879  CB  ILE A 101      46.575   9.564  -1.760  1.00  0.00      LA0  C
ATOM    880  CG2 ILE A 101      45.647   9.204  -0.593  1.00  0.00      LA0  C
ATOM    881  CG1 ILE A 101      45.777  10.064  -2.972  1.00  0.00      LA0  C
ATOM    882  CD1 ILE A 101      44.880   9.014  -3.621  1.00  0.00      LA0  C
ATOM    883  C   ILE A 101      48.381  10.283  -0.105  1.00  0.00      LA0  C
ATOM    884  O   ILE A 101      48.168  10.892   0.937  1.00  0.00      LA0  O
ATOM    885  N   PHE A 102      49.287   9.301  -0.222  1.00  0.00      LA0  N
ATOM    886  H   PHE A 102      49.480   8.846  -1.095  1.00  0.00      LA0  H
ATOM    887  CA  PHE A 102      50.032   8.940   0.983  1.00  0.00      LA0  C
ATOM    888  CB  PHE A 102      49.228   7.991   1.896  1.00  0.00      LA0  C
ATOM    889  CG  PHE A 102      49.002   6.624   1.290  1.00  0.00      LA0  C
ATOM    890  CD1 PHE A 102      47.985   6.443   0.328  1.00  0.00      LA0  C
ATOM    891  CD2 PHE A 102      49.804   5.544   1.716  1.00  0.00      LA0  C
ATOM    892  CE1 PHE A 102      47.755   5.160  -0.201  1.00  0.00      LA0  C
ATOM    893  CE2 PHE A 102      49.571   4.258   1.191  1.00  0.00      LA0  C
ATOM    894  CZ  PHE A 102      48.543   4.077   0.244  1.00  0.00      LA0  C
ATOM    895  C   PHE A 102      51.408   8.400   0.665  1.00  0.00      LA0  C
ATOM    896  O   PHE A 102      51.718   8.097  -0.479  1.00  0.00      LA0  O
ATOM    897  N   LYS A 103      52.223   8.297   1.715  1.00  0.00      LA0  N
ATOM    898  H   LYS A 103      51.896   8.545   2.626  1.00  0.00      LA0  H
ATOM    899  CA  LYS A 103      53.513   7.643   1.555  1.00  0.00      LA0  C
ATOM    900  CB  LYS A 103      54.661   8.587   1.896  1.00  0.00      LA0  C
ATOM    901  CG  LYS A 103      55.163   9.395   0.704  1.00  0.00      LA0  C
ATOM    902  CD  LYS A 103      56.233  10.401   1.127  1.00  0.00      LA0  C
ATOM    903  CE  LYS A 103      56.929  11.090  -0.049  1.00  0.00      LA0  C
ATOM    904  NZ  LYS A 103      57.784  10.142  -0.776  1.00  0.00      LA0  N
ATOM    905  HZ1 LYS A 103      58.190  10.624  -1.604  1.00  0.00      LA0  H
ATOM    906  HZ2 LYS A 103      58.572   9.803  -0.177  1.00  0.00      LA0  H
ATOM    907  HZ3 LYS A 103      57.240   9.329  -1.132  1.00  0.00      LA0  H
ATOM    908  C   LYS A 103      53.577   6.439   2.456  1.00  0.00      LA0  C
ATOM    909  O   LYS A 103      53.361   6.522   3.663  1.00  0.00      LA0  O
ATOM    910  N   ILE A 104      53.873   5.317   1.803  1.00  0.00      LA0  N
ATOM    911  H   ILE A 104      54.058   5.324   0.818  1.00  0.00      LA0  H
ATOM    912  CA  ILE A 104      54.008   4.103   2.586  1.00  0.00      LA0  C
ATOM    913  CB  ILE A 104      53.015   3.039   2.075  1.00  0.00      LA0  C
ATOM    914  CG2 ILE A 104      53.277   2.653   0.620  1.00  0.00      LA0  C
ATOM    915  CG1 ILE A 104      52.913   1.826   3.002  1.00  0.00      LA0  C
ATOM    916  CD1 ILE A 104      51.756   0.899   2.627  1.00  0.00      LA0  C
ATOM    917  C   ILE A 104      55.450   3.628   2.641  1.00  0.00      LA0  C
ATOM    918  O   ILE A 104      56.182   3.565   1.658  1.00  0.00      LA0  O
ATOM    919  N   LYS A 105      55.835   3.322   3.876  1.00  0.00      LA0  N
ATOM    920  H   LYS A 105      55.160   3.412   4.609  1.00  0.00      LA0  H
ATOM    921  CA  LYS A 105      57.058   2.571   4.116  1.00  0.00      LA0  C
ATOM    922  CB  LYS A 105      57.468   2.891   5.551  1.00  0.00      LA0  C
ATOM    923  CG  LYS A 105      58.439   1.969   6.288  1.00  0.00      LA0  C
ATOM    924  CD  LYS A 105      58.261   2.279   7.772  1.00  0.00      LA0  C
ATOM    925  CE  LYS A 105      58.951   1.350   8.766  1.00  0.00      LA0  C
ATOM    926  NZ  LYS A 105      58.346   1.598  10.081  1.00  0.00      LA0  N
ATOM    927  HZ1 LYS A 105      58.906   1.291  10.892  1.00  0.00      LA0  H
ATOM    928  HZ2 LYS A 105      58.066   2.597  10.202  1.00  0.00      LA0  H
ATOM    929  HZ3 LYS A 105      57.410   1.139  10.142  1.00  0.00      LA0  H
ATOM    930  C   LYS A 105      56.713   1.109   3.923  1.00  0.00      LA0  C
ATOM    931  O   LYS A 105      55.929   0.555   4.682  1.00  0.00      LA0  O
ATOM    932  N   ALA A 106      57.292   0.540   2.859  1.00  0.00      LA0  N
ATOM    933  H   ALA A 106      57.966   1.038   2.320  1.00  0.00      LA0  H
ATOM    934  CA  ALA A 106      56.965  -0.854   2.567  1.00  0.00      LA0  C
ATOM    935  CB  ALA A 106      57.529  -1.270   1.210  1.00  0.00      LA0  C
ATOM    936  C   ALA A 106      57.500  -1.813   3.609  1.00  0.00      LA0  C
ATOM    937  O   ALA A 106      58.346  -1.458   4.424  1.00  0.00      LA0  O
ATOM    938  N   SER A 107      56.994  -3.045   3.517  1.00  0.00      LA0  N
ATOM    939  H   SER A 107      56.263  -3.254   2.862  1.00  0.00      LA0  H
ATOM    940  CA  SER A 107      57.626  -4.117   4.280  1.00  0.00      LA0  C
ATOM    941  CB  SER A 107      56.711  -5.339   4.347  1.00  0.00      LA0  C
ATOM    942  OG  SER A 107      55.379  -4.966   3.984  1.00  0.00      LA0  O
ATOM    943  HG  SER A 107      55.323  -5.109   3.031  1.00  0.00      LA0  H
ATOM    944  C   SER A 107      58.966  -4.518   3.693  1.00  0.00      LA0  C
ATOM    945  O   SER A 107      59.970  -4.635   4.385  1.00  0.00      LA0  O
ATOM    946  N   ASP A 108      58.918  -4.703   2.366  1.00  0.00      LA0  N
ATOM    947  H   ASP A 108      58.060  -4.602   1.850  1.00  0.00      LA0  H
ATOM    948  CA  ASP A 108      60.124  -5.097   1.649  1.00  0.00      LA0  C
ATOM    949  CB  ASP A 108      60.198  -6.636   1.578  1.00  0.00      LA0  C
ATOM    950  CG  ASP A 108      61.505  -7.206   1.022  1.00  0.00      LA0  C
ATOM    951  OD1 ASP A 108      62.315  -6.487   0.446  1.00  0.00      LA0  O
ATOM    952  OD2 ASP A 108      61.695  -8.413   1.118  1.00  0.00      LA0  O
ATOM    953  C   ASP A 108      60.078  -4.468   0.273  1.00  0.00      LA0  C
ATOM    954  O   ASP A 108      59.026  -4.311  -0.335  1.00  0.00      LA0  O
ATOM    955  N   GLU A 109      61.269  -4.108  -0.210  1.00  0.00      LA0  N
ATOM    956  H   GLU A 109      62.061  -4.432   0.310  1.00  0.00      LA0  H
ATOM    957  CA  GLU A 109      61.373  -3.640  -1.591  1.00  0.00      LA0  C
ATOM    958  CB  GLU A 109      62.829  -3.276  -1.896  1.00  0.00      LA0  C
ATOM    959  CG  GLU A 109      63.503  -2.378  -0.845  1.00  0.00      LA0  C
ATOM    960  CD  GLU A 109      63.167  -0.909  -1.037  1.00  0.00      LA0  C
ATOM    961  OE1 GLU A 109      64.020  -0.171  -1.519  1.00  0.00      LA0  O
ATOM    962  OE2 GLU A 109      62.073  -0.469  -0.692  1.00  0.00      LA0  O
ATOM    963  C   GLU A 109      60.849  -4.666  -2.596  1.00  0.00      LA0  C
ATOM    964  O   GLU A 109      60.277  -4.338  -3.631  1.00  0.00      LA0  O
ATOM    965  N   SER A 110      61.035  -5.947  -2.227  1.00  0.00      LA0  N
ATOM    966  H   SER A 110      61.468  -6.166  -1.348  1.00  0.00      LA0  H
ATOM    967  CA  SER A 110      60.582  -7.024  -3.109  1.00  0.00      LA0  C
ATOM    968  CB  SER A 110      61.011  -8.383  -2.549  1.00  0.00      LA0  C
ATOM    969  OG  SER A 110      60.293  -8.669  -1.347  1.00  0.00      LA0  O
ATOM    970  HG  SER A 110      60.902  -8.552  -0.613  1.00  0.00      LA0  H
ATOM    971  C   SER A 110      59.097  -7.019  -3.454  1.00  0.00      LA0  C
ATOM    972  O   SER A 110      58.676  -7.488  -4.508  1.00  0.00      LA0  O
ATOM    973  N   GLU A 111      58.309  -6.417  -2.538  1.00  0.00      LA0  N
ATOM    974  H   GLU A 111      58.711  -6.059  -1.692  1.00  0.00      LA0  H
ATOM    975  CA  GLU A 111      56.863  -6.336  -2.766  1.00  0.00      LA0  C
ATOM    976  CB  GLU A 111      56.157  -5.634  -1.604  1.00  0.00      LA0  C
ATOM    977  CG  GLU A 111      56.374  -6.282  -0.234  1.00  0.00      LA0  C
ATOM    978  CD  GLU A 111      55.582  -5.532   0.821  1.00  0.00      LA0  C
ATOM    979  OE1 GLU A 111      55.950  -4.423   1.191  1.00  0.00      LA0  O
ATOM    980  OE2 GLU A 111      54.590  -6.058   1.304  1.00  0.00      LA0  O
ATOM    981  C   GLU A 111      56.448  -5.702  -4.089  1.00  0.00      LA0  C
ATOM    982  O   GLU A 111      55.368  -5.954  -4.617  1.00  0.00      LA0  O
ATOM    983  N   LEU A 112      57.379  -4.901  -4.642  1.00  0.00      LA0  N
ATOM    984  H   LEU A 112      58.231  -4.725  -4.142  1.00  0.00      LA0  H
ATOM    985  CA  LEU A 112      57.186  -4.345  -5.984  1.00  0.00      LA0  C
ATOM    986  CB  LEU A 112      58.424  -3.566  -6.426  1.00  0.00      LA0  C
ATOM    987  CG  LEU A 112      58.659  -2.289  -5.622  1.00  0.00      LA0  C
ATOM    988  CD1 LEU A 112      59.987  -1.629  -5.991  1.00  0.00      LA0  C
ATOM    989  CD2 LEU A 112      57.484  -1.322  -5.752  1.00  0.00      LA0  C
ATOM    990  C   LEU A 112      56.794  -5.319  -7.087  1.00  0.00      LA0  C
ATOM    991  O   LEU A 112      56.120  -4.951  -8.048  1.00  0.00      LA0  O
ATOM    992  N   GLU A 113      57.213  -6.583  -6.930  1.00  0.00      LA0  N
ATOM    993  H   GLU A 113      57.765  -6.880  -6.148  1.00  0.00      LA0  H
ATOM    994  CA  GLU A 113      56.836  -7.480  -8.021  1.00  0.00      LA0  C
ATOM    995  CB  GLU A 113      57.976  -8.431  -8.398  1.00  0.00      LA0  C
ATOM    996  CG  GLU A 113      59.252  -7.670  -8.804  1.00  0.00      LA0  C
ATOM    997  CD  GLU A 113      58.919  -6.519  -9.745  1.00  0.00      LA0  C
ATOM    998  OE1 GLU A 113      58.464  -6.747 -10.863  1.00  0.00      LA0  O
ATOM    999  OE2 GLU A 113      59.041  -5.369  -9.338  1.00  0.00      LA0  O
ATOM   1000  C   GLU A 113      55.480  -8.148  -7.921  1.00  0.00      LA0  C
ATOM   1001  O   GLU A 113      55.081  -8.970  -8.734  1.00  0.00      LA0  O
ATOM   1002  N   SER A 114      54.732  -7.668  -6.922  1.00  0.00      LA0  N
ATOM   1003  H   SER A 114      55.124  -7.109  -6.193  1.00  0.00      LA0  H
ATOM   1004  CA  SER A 114      53.289  -7.884  -6.981  1.00  0.00      LA0  C
ATOM   1005  CB  SER A 114      52.701  -7.736  -5.577  1.00  0.00      LA0  C
ATOM   1006  OG  SER A 114      53.659  -8.175  -4.605  1.00  0.00      LA0  O
ATOM   1007  HG  SER A 114      54.134  -7.393  -4.330  1.00  0.00      LA0  H
ATOM   1008  C   SER A 114      52.576  -6.935  -7.944  1.00  0.00      LA0  C
ATOM   1009  O   SER A 114      51.380  -7.030  -8.195  1.00  0.00      LA0  O
ATOM   1010  N   LEU A 115      53.367  -5.964  -8.434  1.00  0.00      LA0  N
ATOM   1011  H   LEU A 115      54.358  -5.962  -8.309  1.00  0.00      LA0  H
ATOM   1012  CA  LEU A 115      52.751  -4.817  -9.085  1.00  0.00      LA0  C
ATOM   1013  CB  LEU A 115      53.070  -3.563  -8.276  1.00  0.00      LA0  C
ATOM   1014  CG  LEU A 115      52.641  -3.684  -6.817  1.00  0.00      LA0  C
ATOM   1015  CD1 LEU A 115      53.374  -2.675  -5.947  1.00  0.00      LA0  C
ATOM   1016  CD2 LEU A 115      51.121  -3.635  -6.655  1.00  0.00      LA0  C
ATOM   1017  C   LEU A 115      53.195  -4.641 -10.520  1.00  0.00      LA0  C
ATOM   1018  O   LEU A 115      54.299  -5.010 -10.918  1.00  0.00      LA0  O
ATOM   1019  N   LEU A 116      52.259  -4.052 -11.272  1.00  0.00      LA0  N
ATOM   1020  H   LEU A 116      51.482  -3.630 -10.803  1.00  0.00      LA0  H
ATOM   1021  CA  LEU A 116      52.452  -3.829 -12.703  1.00  0.00      LA0  C
ATOM   1022  CB  LEU A 116      51.137  -3.360 -13.340  1.00  0.00      LA0  C
ATOM   1023  CG  LEU A 116      50.105  -4.435 -13.715  1.00  0.00      LA0  C
ATOM   1024  CD1 LEU A 116      49.653  -5.322 -12.555  1.00  0.00      LA0  C
ATOM   1025  CD2 LEU A 116      48.901  -3.797 -14.407  1.00  0.00      LA0  C
ATOM   1026  C   LEU A 116      53.517  -2.780 -12.944  1.00  0.00      LA0  C
ATOM   1027  O   LEU A 116      53.740  -1.907 -12.115  1.00  0.00      LA0  O
ATOM   1028  N   ASP A 117      54.163  -2.903 -14.101  1.00  0.00      LA0  N
ATOM   1029  H   ASP A 117      54.000  -3.637 -14.763  1.00  0.00      LA0  H
ATOM   1030  CA  ASP A 117      55.006  -1.798 -14.542  1.00  0.00      LA0  C
ATOM   1031  CB  ASP A 117      56.204  -2.358 -15.322  1.00  0.00      LA0  C
ATOM   1032  CG  ASP A 117      55.720  -3.060 -16.578  1.00  0.00      LA0  C
ATOM   1033  OD1 ASP A 117      55.754  -2.447 -17.636  1.00  0.00      LA0  O
ATOM   1034  OD2 ASP A 117      55.260  -4.192 -16.487  1.00  0.00      LA0  O
ATOM   1035  C   ASP A 117      54.182  -0.828 -15.376  1.00  0.00      LA0  C
ATOM   1036  O   ASP A 117      52.974  -0.995 -15.522  1.00  0.00      LA0  O
ATOM   1037  N   ALA A 118      54.883   0.172 -15.937  1.00  0.00      LA0  N
ATOM   1038  H   ALA A 118      55.861   0.248 -15.755  1.00  0.00      LA0  H
ATOM   1039  CA  ALA A 118      54.201   1.103 -16.836  1.00  0.00      LA0  C
ATOM   1040  CB  ALA A 118      55.180   2.154 -17.364  1.00  0.00      LA0  C
ATOM   1041  C   ALA A 118      53.495   0.430 -18.003  1.00  0.00      LA0  C
ATOM   1042  O   ALA A 118      52.284   0.524 -18.161  1.00  0.00      LA0  O
ATOM   1043  N   THR A 119      54.303  -0.298 -18.783  1.00  0.00      LA0  N
ATOM   1044  H   THR A 119      55.270  -0.425 -18.565  1.00  0.00      LA0  H
ATOM   1045  CA  THR A 119      53.757  -0.977 -19.958  1.00  0.00      LA0  C
ATOM   1046  CB  THR A 119      54.871  -1.699 -20.723  1.00  0.00      LA0  C
ATOM   1047  OG1 THR A 119      56.166  -1.383 -20.184  1.00  0.00      LA0  O
ATOM   1048  HG1 THR A 119      56.239  -1.896 -19.379  1.00  0.00      LA0  H
ATOM   1049  CG2 THR A 119      54.803  -1.398 -22.221  1.00  0.00      LA0  C
ATOM   1050  C   THR A 119      52.616  -1.937 -19.656  1.00  0.00      LA0  C
ATOM   1051  O   THR A 119      51.602  -1.999 -20.342  1.00  0.00      LA0  O
ATOM   1052  N   ALA A 120      52.797  -2.677 -18.547  1.00  0.00      LA0  N
ATOM   1053  H   ALA A 120      53.669  -2.655 -18.044  1.00  0.00      LA0  H
ATOM   1054  CA  ALA A 120      51.684  -3.537 -18.145  1.00  0.00      LA0  C
ATOM   1055  CB  ALA A 120      52.079  -4.451 -16.988  1.00  0.00      LA0  C
ATOM   1056  C   ALA A 120      50.416  -2.786 -17.769  1.00  0.00      LA0  C
ATOM   1057  O   ALA A 120      49.303  -3.230 -18.024  1.00  0.00      LA0  O
ATOM   1058  N   TYR A 121      50.624  -1.605 -17.170  1.00  0.00      LA0  N
ATOM   1059  H   TYR A 121      51.552  -1.269 -16.991  1.00  0.00      LA0  H
ATOM   1060  CA  TYR A 121      49.455  -0.777 -16.881  1.00  0.00      LA0  C
ATOM   1061  CB  TYR A 121      49.833   0.364 -15.935  1.00  0.00      LA0  C
ATOM   1062  CG  TYR A 121      48.603   1.005 -15.332  1.00  0.00      LA0  C
ATOM   1063  CD1 TYR A 121      47.788   0.246 -14.467  1.00  0.00      LA0  C
ATOM   1064  CE1 TYR A 121      46.655   0.847 -13.898  1.00  0.00      LA0  C
ATOM   1065  CD2 TYR A 121      48.311   2.347 -15.647  1.00  0.00      LA0  C
ATOM   1066  CE2 TYR A 121      47.179   2.950 -15.076  1.00  0.00      LA0  C
ATOM   1067  CZ  TYR A 121      46.368   2.191 -14.209  1.00  0.00      LA0  C
ATOM   1068  OH  TYR A 121      45.253   2.769 -13.638  1.00  0.00      LA0  O
ATOM   1069  HH  TYR A 121      45.338   3.720 -13.630  1.00  0.00      LA0  H
ATOM   1070  C   TYR A 121      48.747  -0.260 -18.123  1.00  0.00      LA0  C
ATOM   1071  O   TYR A 121      47.524  -0.228 -18.193  1.00  0.00      LA0  O
ATOM   1072  N   GLU A 122      49.572   0.109 -19.117  1.00  0.00      LA0  N
ATOM   1073  H   GLU A 122      50.565   0.104 -18.978  1.00  0.00      LA0  H
ATOM   1074  CA  GLU A 122      48.999   0.491 -20.410  1.00  0.00      LA0  C
ATOM   1075  CB  GLU A 122      50.092   0.887 -21.403  1.00  0.00      LA0  C
ATOM   1076  CG  GLU A 122      50.959   2.048 -20.920  1.00  0.00      LA0  C
ATOM   1077  CD  GLU A 122      52.016   2.364 -21.956  1.00  0.00      LA0  C
ATOM   1078  OE1 GLU A 122      52.982   1.609 -22.062  1.00  0.00      LA0  O
ATOM   1079  OE2 GLU A 122      51.873   3.368 -22.651  1.00  0.00      LA0  O
ATOM   1080  C   GLU A 122      48.139  -0.609 -21.002  1.00  0.00      LA0  C
ATOM   1081  O   GLU A 122      46.978  -0.416 -21.343  1.00  0.00      LA0  O
ATOM   1082  N   ALA A 123      48.758  -1.806 -21.034  1.00  0.00      LA0  N
ATOM   1083  H   ALA A 123      49.726  -1.847 -20.779  1.00  0.00      LA0  H
ATOM   1084  CA  ALA A 123      48.034  -2.999 -21.477  1.00  0.00      LA0  C
ATOM   1085  CB  ALA A 123      48.868  -4.260 -21.242  1.00  0.00      LA0  C
ATOM   1086  C   ALA A 123      46.678  -3.153 -20.811  1.00  0.00      LA0  C
ATOM   1087  O   ALA A 123      45.653  -3.145 -21.474  1.00  0.00      LA0  O
ATOM   1088  N   LEU A 124      46.726  -3.178 -19.465  1.00  0.00      LA0  N
ATOM   1089  H   LEU A 124      47.625  -3.222 -19.029  1.00  0.00      LA0  H
ATOM   1090  CA  LEU A 124      45.506  -3.281 -18.655  1.00  0.00      LA0  C
ATOM   1091  CB  LEU A 124      45.855  -2.992 -17.190  1.00  0.00      LA0  C
ATOM   1092  CG  LEU A 124      44.734  -3.275 -16.183  1.00  0.00      LA0  C
ATOM   1093  CD1 LEU A 124      44.371  -4.760 -16.128  1.00  0.00      LA0  C
ATOM   1094  CD2 LEU A 124      45.059  -2.710 -14.799  1.00  0.00      LA0  C
ATOM   1095  C   LEU A 124      44.333  -2.416 -19.107  1.00  0.00      LA0  C
ATOM   1096  O   LEU A 124      43.173  -2.814 -19.096  1.00  0.00      LA0  O
ATOM   1097  N   LEU A 125      44.692  -1.186 -19.508  1.00  0.00      LA0  N
ATOM   1098  H   LEU A 125      45.661  -0.945 -19.588  1.00  0.00      LA0  H
ATOM   1099  CA  LEU A 125      43.630  -0.289 -19.961  1.00  0.00      LA0  C
ATOM   1100  CB  LEU A 125      44.169   1.136 -20.130  1.00  0.00      LA0  C
ATOM   1101  CG  LEU A 125      44.939   1.654 -18.906  1.00  0.00      LA0  C
ATOM   1102  CD1 LEU A 125      45.568   3.022 -19.171  1.00  0.00      LA0  C
ATOM   1103  CD2 LEU A 125      44.104   1.644 -17.622  1.00  0.00      LA0  C
ATOM   1104  C   LEU A 125      42.923  -0.780 -21.217  1.00  0.00      LA0  C
ATOM   1105  O   LEU A 125      41.700  -0.803 -21.304  1.00  0.00      LA0  O
ATOM   1106  N   GLU A 126      43.765  -1.219 -22.165  1.00  0.00      LA0  N
ATOM   1107  H   GLU A 126      44.751  -1.239 -21.989  1.00  0.00      LA0  H
ATOM   1108  CA  GLU A 126      43.228  -1.808 -23.394  1.00  0.00      LA0  C
ATOM   1109  CB  GLU A 126      44.351  -2.021 -24.414  1.00  0.00      LA0  C
ATOM   1110  CG  GLU A 126      45.084  -0.742 -24.845  1.00  0.00      LA0  C
ATOM   1111  CD  GLU A 126      44.203   0.122 -25.733  1.00  0.00      LA0  C
ATOM   1112  OE1 GLU A 126      43.647   1.102 -25.241  1.00  0.00      LA0  O
ATOM   1113  OE2 GLU A 126      44.097  -0.174 -26.924  1.00  0.00      LA0  O
ATOM   1114  C   GLU A 126      42.466  -3.106 -23.161  1.00  0.00      LA0  C
ATOM   1115  O   GLU A 126      41.411  -3.346 -23.737  1.00  0.00      LA0  O
ATOM   1116  N   ASP A 127      43.026  -3.922 -22.245  1.00  0.00      LA0  N
ATOM   1117  H   ASP A 127      43.939  -3.724 -21.893  1.00  0.00      LA0  H
ATOM   1118  CA  ASP A 127      42.373  -5.172 -21.838  1.00  0.00      LA0  C
ATOM   1119  CB  ASP A 127      43.141  -5.869 -20.702  1.00  0.00      LA0  C
ATOM   1120  CG  ASP A 127      44.499  -6.394 -21.146  1.00  0.00      LA0  C
ATOM   1121  OD1 ASP A 127      44.563  -7.128 -22.132  1.00  0.00      LA0  O
ATOM   1122  OD2 ASP A 127      45.492  -6.096 -20.482  1.00  0.00      LA0  O
ATOM   1123  C   ASP A 127      40.923  -4.986 -21.421  1.00  0.00      LA0  C
ATOM   1124  O   ASP A 127      40.030  -5.741 -21.793  1.00  0.00      LA0  O
ATOM   1125  N   GLU A 128      40.721  -3.902 -20.654  1.00  0.00      LA0  N
ATOM   1126  H   GLU A 128      41.503  -3.375 -20.315  1.00  0.00      LA0  H
ATOM   1127  CA  GLU A 128      39.341  -3.435 -20.544  1.00  0.00      LA0  C
ATOM   1128  CB  GLU A 128      38.941  -3.196 -19.083  1.00  0.00      LA0  C
ATOM   1129  CG  GLU A 128      37.419  -3.071 -18.930  1.00  0.00      LA0  C
ATOM   1130  CD  GLU A 128      37.029  -2.876 -17.477  1.00  0.00      LA0  C
ATOM   1131  OE1 GLU A 128      36.822  -3.872 -16.784  1.00  0.00      LA0  O
ATOM   1132  OE2 GLU A 128      36.904  -1.729 -17.051  1.00  0.00      LA0  O
ATOM   1133  C   GLU A 128      39.075  -2.211 -21.407  1.00  0.00      LA0  C
ATOM   1134  O   GLU A 128      38.081  -2.101 -22.123  1.00  0.00      LA0  O
END
