# Supplementary material for: Large scale analyses of genotype-phenotype relationships of glycine decarboxylase mutations and neurological disease severity
Source: PLoS Comput Biol. 2020 May 18;16(5):e1007871. doi: 10.1371/journal.pcbi.1007871 (PMC7259800; doi:10.1371/journal.pcbi.1007871)
Supplement: S1 Appendix — (ZIP) [file pcbi.1007871.s011.zip › S1_Appendix/cluspro.TH.ecoli/model.004.12.pdb]

HEADER rec.pdb
REMARK original generated coordinate pdb file
ATOM      1  N   GLN A   4      22.318  45.643  17.313  1.00  0.00      RA0  N
ATOM      2  H   GLN A   4      21.354  45.819  17.130  1.00  0.00      RA0  H
ATOM      3  CA  GLN A   4      23.356  46.702  17.078  1.00  0.00      RA0  C
ATOM      4  CB  GLN A   4      22.868  48.052  17.603  1.00  0.00      RA0  C
ATOM      5  CG  GLN A   4      23.788  49.205  17.202  1.00  0.00      RA0  C
ATOM      6  CD  GLN A   4      23.188  50.515  17.665  1.00  0.00      RA0  C
ATOM      7  OE1 GLN A   4      22.892  50.716  18.835  1.00  0.00      RA0  O
ATOM      8  NE2 GLN A   4      23.017  51.402  16.668  1.00  0.00      RA0  N
ATOM      9 HE21 GLN A   4      23.272  51.183  15.727  1.00  0.00      RA0  H
ATOM     10 HE22 GLN A   4      22.627  52.304  16.854  1.00  0.00      RA0  H
ATOM     11  C   GLN A   4      24.669  46.292  17.706  1.00  0.00      RA0  C
ATOM     12  O   GLN A   4      24.709  45.892  18.876  1.00  0.00      RA0  O
ATOM     13  N   THR A   5      25.745  46.374  16.923  1.00  0.00      RA0  N
ATOM     14  H   THR A   5      25.673  46.793  16.023  1.00  0.00      RA0  H
ATOM     15  CA  THR A   5      27.040  45.928  17.398  1.00  0.00      RA0  C
ATOM     16  CB  THR A   5      27.992  45.733  16.193  1.00  0.00      RA0  C
ATOM     17  OG1 THR A   5      29.301  45.341  16.624  1.00  0.00      RA0  O
ATOM     18  HG1 THR A   5      29.759  44.994  15.849  1.00  0.00      RA0  H
ATOM     19  CG2 THR A   5      28.081  46.973  15.301  1.00  0.00      RA0  C
ATOM     20  C   THR A   5      27.567  46.895  18.439  1.00  0.00      RA0  C
ATOM     21  O   THR A   5      27.394  48.098  18.287  1.00  0.00      RA0  O
ATOM     22  N   PRO A   6      28.258  46.395  19.466  1.00  0.00      RA0  N
ATOM     23  CD  PRO A   6      28.411  44.983  19.788  1.00  0.00      RA0  C
ATOM     24  CA  PRO A   6      28.957  47.285  20.399  1.00  0.00      RA0  C
ATOM     25  CB  PRO A   6      29.665  46.299  21.334  1.00  0.00      RA0  C
ATOM     26  CG  PRO A   6      28.859  45.006  21.240  1.00  0.00      RA0  C
ATOM     27  C   PRO A   6      29.941  48.233  19.721  1.00  0.00      RA0  C
ATOM     28  O   PRO A   6      30.283  49.284  20.285  1.00  0.00      RA0  O
ATOM     29  N   LEU A   7      30.378  47.879  18.514  1.00  0.00      RA0  N
ATOM     30  H   LEU A   7      30.058  47.036  18.075  1.00  0.00      RA0  H
ATOM     31  CA  LEU A   7      31.322  48.712  17.757  1.00  0.00      RA0  C
ATOM     32  CB  LEU A   7      32.174  47.819  16.861  1.00  0.00      RA0  C
ATOM     33  CG  LEU A   7      33.073  46.900  17.677  1.00  0.00      RA0  C
ATOM     34  CD1 LEU A   7      33.834  45.899  16.811  1.00  0.00      RA0  C
ATOM     35  CD2 LEU A   7      34.020  47.727  18.535  1.00  0.00      RA0  C
ATOM     36  C   LEU A   7      30.719  49.845  16.928  1.00  0.00      RA0  C
ATOM     37  O   LEU A   7      31.447  50.554  16.256  1.00  0.00      RA0  O
ATOM     38  N   TYR A   8      29.406  50.055  17.033  1.00  0.00      RA0  N
ATOM     39  H   TYR A   8      28.875  49.478  17.656  1.00  0.00      RA0  H
ATOM     40  CA  TYR A   8      28.697  50.975  16.166  1.00  0.00      RA0  C
ATOM     41  CB  TYR A   8      27.232  51.034  16.582  1.00  0.00      RA0  C
ATOM     42  CG  TYR A   8      26.399  51.555  15.440  1.00  0.00      RA0  C
ATOM     43  CD1 TYR A   8      26.022  52.892  15.393  1.00  0.00      RA0  C
ATOM     44  CE1 TYR A   8      25.234  53.352  14.344  1.00  0.00      RA0  C
ATOM     45  CD2 TYR A   8      26.005  50.681  14.436  1.00  0.00      RA0  C
ATOM     46  CE2 TYR A   8      25.216  51.142  13.392  1.00  0.00      RA0  C
ATOM     47  CZ  TYR A   8      24.827  52.474  13.347  1.00  0.00      RA0  C
ATOM     48  OH  TYR A   8      24.031  52.920  12.312  1.00  0.00      RA0  O
ATOM     49  HH  TYR A   8      23.962  52.244  11.651  1.00  0.00      RA0  H
ATOM     50  C   TYR A   8      29.324  52.367  16.213  1.00  0.00      RA0  C
ATOM     51  O   TYR A   8      29.574  52.947  15.173  1.00  0.00      RA0  O
ATOM     52  N   GLU A   9      29.592  52.896  17.409  1.00  0.00      RA0  N
ATOM     53  H   GLU A   9      29.480  52.344  18.234  1.00  0.00      RA0  H
ATOM     54  CA  GLU A   9      30.170  54.230  17.533  1.00  0.00      RA0  C
ATOM     55  CB  GLU A   9      30.092  54.626  19.013  1.00  0.00      RA0  C
ATOM     56  CG  GLU A   9      30.980  55.777  19.488  1.00  0.00      RA0  C
ATOM     57  CD  GLU A   9      32.328  55.222  19.896  1.00  0.00      RA0  C
ATOM     58  OE1 GLU A   9      32.502  54.004  19.869  1.00  0.00      RA0  O
ATOM     59  OE2 GLU A   9      33.209  56.003  20.236  1.00  0.00      RA0  O
ATOM     60  C   GLU A   9      31.558  54.315  16.916  1.00  0.00      RA0  C
ATOM     61  O   GLU A   9      31.888  55.305  16.257  1.00  0.00      RA0  O
ATOM     62  N   GLN A  10      32.378  53.293  17.147  1.00  0.00      RA0  N
ATOM     63  H   GLN A  10      32.124  52.644  17.863  1.00  0.00      RA0  H
ATOM     64  CA  GLN A  10      33.695  53.234  16.494  1.00  0.00      RA0  C
ATOM     65  CB  GLN A  10      34.529  52.064  17.004  1.00  0.00      RA0  C
ATOM     66  CG  GLN A  10      35.135  52.384  18.365  1.00  0.00      RA0  C
ATOM     67  CD  GLN A  10      35.862  53.711  18.267  1.00  0.00      RA0  C
ATOM     68  OE1 GLN A  10      36.832  53.880  17.523  1.00  0.00      RA0  O
ATOM     69  NE2 GLN A  10      35.347  54.646  19.070  1.00  0.00      RA0  N
ATOM     70 HE21 GLN A  10      34.493  54.475  19.590  1.00  0.00      RA0  H
ATOM     71 HE22 GLN A  10      35.641  55.586  19.223  1.00  0.00      RA0  H
ATOM     72  C   GLN A  10      33.576  53.174  14.974  1.00  0.00      RA0  C
ATOM     73  O   GLN A  10      34.322  53.856  14.263  1.00  0.00      RA0  O
ATOM     74  N   HIS A  11      32.625  52.393  14.458  1.00  0.00      RA0  N
ATOM     75  H   HIS A  11      32.025  51.880  15.072  1.00  0.00      RA0  H
ATOM     76  CA  HIS A  11      32.386  52.402  13.014  1.00  0.00      RA0  C
ATOM     77  CB  HIS A  11      31.224  51.503  12.620  1.00  0.00      RA0  C
ATOM     78  CG  HIS A  11      31.499  50.057  12.926  1.00  0.00      RA0  C
ATOM     79  ND1 HIS A  11      32.636  49.409  12.614  1.00  0.00      RA0  N
ATOM     80  HD1 HIS A  11      33.411  49.748  12.110  1.00  0.00      RA0  H
ATOM     81  CD2 HIS A  11      30.623  49.166  13.545  1.00  0.00      RA0  C
ATOM     82  NE2 HIS A  11      31.246  47.969  13.607  1.00  0.00      RA0  N
ATOM     83  CE1 HIS A  11      32.484  48.117  13.037  1.00  0.00      RA0  C
ATOM     84  C   HIS A  11      32.086  53.799  12.504  1.00  0.00      RA0  C
ATOM     85  O   HIS A  11      32.635  54.214  11.489  1.00  0.00      RA0  O
ATOM     86  N   THR A  12      31.245  54.553  13.210  1.00  0.00      RA0  N
ATOM     87  H   THR A  12      30.753  54.205  14.014  1.00  0.00      RA0  H
ATOM     88  CA  THR A  12      30.918  55.903  12.727  1.00  0.00      RA0  C
ATOM     89  CB  THR A  12      29.741  56.403  13.543  1.00  0.00      RA0  C
ATOM     90  OG1 THR A  12      29.649  55.618  14.732  1.00  0.00      RA0  O
ATOM     91  HG1 THR A  12      30.392  55.857  15.280  1.00  0.00      RA0  H
ATOM     92  CG2 THR A  12      28.437  56.288  12.752  1.00  0.00      RA0  C
ATOM     93  C   THR A  12      32.141  56.811  12.783  1.00  0.00      RA0  C
ATOM     94  O   THR A  12      32.362  57.626  11.882  1.00  0.00      RA0  O
ATOM     95  N   LEU A  13      32.932  56.679  13.840  1.00  0.00      RA0  N
ATOM     96  H   LEU A  13      32.731  55.993  14.543  1.00  0.00      RA0  H
ATOM     97  CA  LEU A  13      34.150  57.471  13.973  1.00  0.00      RA0  C
ATOM     98  CB  LEU A  13      34.777  57.308  15.356  1.00  0.00      RA0  C
ATOM     99  CG  LEU A  13      33.907  57.905  16.462  1.00  0.00      RA0  C
ATOM    100  CD1 LEU A  13      34.616  57.854  17.813  1.00  0.00      RA0  C
ATOM    101  CD2 LEU A  13      33.442  59.323  16.125  1.00  0.00      RA0  C
ATOM    102  C   LEU A  13      35.166  57.137  12.881  1.00  0.00      RA0  C
ATOM    103  O   LEU A  13      35.982  57.983  12.507  1.00  0.00      RA0  O
ATOM    104  N   CYS A  14      35.106  55.903  12.378  1.00  0.00      RA0  N
ATOM    105  H   CYS A  14      34.452  55.248  12.760  1.00  0.00      RA0  H
ATOM    106  CA  CYS A  14      35.954  55.426  11.284  1.00  0.00      RA0  C
ATOM    107  CB  CYS A  14      36.262  53.943  11.488  1.00  0.00      RA0  C
ATOM    108  SG  CYS A  14      37.163  53.616  13.029  1.00  0.00      RA0  S
ATOM    109  C   CYS A  14      35.397  55.732   9.892  1.00  0.00      RA0  C
ATOM    110  O   CYS A  14      35.986  55.323   8.897  1.00  0.00      RA0  O
ATOM    111  N   GLY A  15      34.279  56.453   9.826  1.00  0.00      RA0  N
ATOM    112  H   GLY A  15      33.790  56.711  10.661  1.00  0.00      RA0  H
ATOM    113  CA  GLY A  15      33.716  56.889   8.549  1.00  0.00      RA0  C
ATOM    114  C   GLY A  15      32.884  55.831   7.838  1.00  0.00      RA0  C
ATOM    115  O   GLY A  15      32.760  55.840   6.615  1.00  0.00      RA0  O
ATOM    116  N   ALA A  16      32.291  54.925   8.598  1.00  0.00      RA0  N
ATOM    117  H   ALA A  16      32.397  54.967   9.593  1.00  0.00      RA0  H
ATOM    118  CA  ALA A  16      31.456  53.867   8.003  1.00  0.00      RA0  C
ATOM    119  CB  ALA A  16      30.860  52.978   9.084  1.00  0.00      RA0  C
ATOM    120  C   ALA A  16      30.290  54.405   7.149  1.00  0.00      RA0  C
ATOM    121  O   ALA A  16      29.627  55.384   7.501  1.00  0.00      RA0  O
ATOM    122  N   ARG A  17      30.083  53.784   5.991  1.00  0.00      RA0  N
ATOM    123  H   ARG A  17      30.680  53.020   5.743  1.00  0.00      RA0  H
ATOM    124  CA  ARG A  17      28.847  53.954   5.233  1.00  0.00      RA0  C
ATOM    125  CB  ARG A  17      29.102  53.978   3.730  1.00  0.00      RA0  C
ATOM    126  CG  ARG A  17      29.419  55.342   3.118  1.00  0.00      RA0  C
ATOM    127  CD  ARG A  17      30.678  56.012   3.662  1.00  0.00      RA0  C
ATOM    128  NE  ARG A  17      31.138  57.017   2.711  1.00  0.00      RA0  N
ATOM    129  HE  ARG A  17      30.529  57.272   1.958  1.00  0.00      RA0  H
ATOM    130  CZ  ARG A  17      32.401  57.477   2.760  1.00  0.00      RA0  C
ATOM    131  NH1 ARG A  17      33.196  57.193   3.799  1.00  0.00      RA0  N
ATOM    132 HH11 ARG A  17      34.159  57.472   3.805  1.00  0.00      RA0  H
ATOM    133 HH12 ARG A  17      32.859  56.689   4.604  1.00  0.00      RA0  H
ATOM    134  NH2 ARG A  17      32.840  58.201   1.737  1.00  0.00      RA0  N
ATOM    135 HH21 ARG A  17      33.798  58.509   1.693  1.00  0.00      RA0  H
ATOM    136 HH22 ARG A  17      32.266  58.438   0.941  1.00  0.00      RA0  H
ATOM    137  C   ARG A  17      28.052  52.692   5.551  1.00  0.00      RA0  C
ATOM    138  O   ARG A  17      28.424  51.601   5.152  1.00  0.00      RA0  O
ATOM    139  N   MSE A  18      26.942  52.849   6.263  1.00  0.00      RA0  N
ATOM    140  H   MSE A  18      26.568  53.766   6.390  1.00  0.00      RA0  H
ATOM    141  CA  MSE A  18      26.193  51.711   6.787  1.00  0.00      RA0  C
ATOM    142  CB  MSE A  18      25.446  52.093   8.064  1.00  0.00      RA0  C
ATOM    143  CG  MSE A  18      26.322  52.603   9.205  1.00  0.00      RA0  C
ATOM    144  SE  MSE A  18      27.428  51.349   9.858  1.00  0.00      RA0  S
ATOM    145  CE  MSE A  18      27.925  52.253  11.329  1.00  0.00      RA0  C
ATOM    146  C   MSE A  18      25.153  51.143   5.804  1.00  0.00      RA0  C
ATOM    147  O   MSE A  18      24.553  51.880   5.013  1.00  0.00      RA0  O
ATOM    148  N   VAL A  19      24.946  49.837   5.891  1.00  0.00      RA0  N
ATOM    149  H   VAL A  19      25.459  49.257   6.530  1.00  0.00      RA0  H
ATOM    150  CA  VAL A  19      23.825  49.171   5.232  1.00  0.00      RA0  C
ATOM    151  CB  VAL A  19      24.277  48.433   3.966  1.00  0.00      RA0  C
ATOM    152  CG1 VAL A  19      24.676  49.388   2.839  1.00  0.00      RA0  C
ATOM    153  CG2 VAL A  19      25.379  47.425   4.299  1.00  0.00      RA0  C
ATOM    154  C   VAL A  19      23.218  48.169   6.201  1.00  0.00      RA0  C
ATOM    155  O   VAL A  19      23.788  47.884   7.248  1.00  0.00      RA0  O
ATOM    156  N   ASP A  20      22.059  47.624   5.854  1.00  0.00      RA0  N
ATOM    157  H   ASP A  20      21.676  47.750   4.943  1.00  0.00      RA0  H
ATOM    158  CA  ASP A  20      21.501  46.561   6.663  1.00  0.00      RA0  C
ATOM    159  CB  ASP A  20      20.003  46.350   6.491  1.00  0.00      RA0  C
ATOM    160  CG  ASP A  20      19.704  45.119   7.321  1.00  0.00      RA0  C
ATOM    161  OD1 ASP A  20      19.932  45.186   8.520  1.00  0.00      RA0  O
ATOM    162  OD2 ASP A  20      19.336  44.074   6.785  1.00  0.00      RA0  O
ATOM    163  C   ASP A  20      22.132  45.251   6.279  1.00  0.00      RA0  C
ATOM    164  O   ASP A  20      22.216  44.922   5.097  1.00  0.00      RA0  O
ATOM    165  N   PHE A  21      22.592  44.496   7.272  1.00  0.00      RA0  N
ATOM    166  H   PHE A  21      22.305  44.766   8.190  1.00  0.00      RA0  H
ATOM    167  CA  PHE A  21      23.096  43.151   7.053  1.00  0.00      RA0  C
ATOM    168  CB  PHE A  21      24.582  43.114   7.390  1.00  0.00      RA0  C
ATOM    169  CG  PHE A  21      25.230  41.896   6.782  1.00  0.00      RA0  C
ATOM    170  CD1 PHE A  21      24.990  41.576   5.452  1.00  0.00      RA0  C
ATOM    171  CD2 PHE A  21      26.084  41.110   7.546  1.00  0.00      RA0  C
ATOM    172  CE1 PHE A  21      25.623  40.481   4.876  1.00  0.00      RA0  C
ATOM    173  CE2 PHE A  21      26.717  40.016   6.968  1.00  0.00      RA0  C
ATOM    174  CZ  PHE A  21      26.495  39.707   5.632  1.00  0.00      RA0  C
ATOM    175  C   PHE A  21      22.320  42.193   7.937  1.00  0.00      RA0  C
ATOM    176  O   PHE A  21      22.596  42.069   9.137  1.00  0.00      RA0  O
ATOM    177  N   HIS A  22      21.303  41.559   7.363  1.00  0.00      RA0  N
ATOM    178  H   HIS A  22      20.986  41.943   6.495  1.00  0.00      RA0  H
ATOM    179  CA  HIS A  22      20.471  40.614   8.117  1.00  0.00      RA0  C
ATOM    180  CB  HIS A  22      21.201  39.305   8.436  1.00  0.00      RA0  C
ATOM    181  CG  HIS A  22      21.970  38.783   7.250  1.00  0.00      RA0  C
ATOM    182  ND1 HIS A  22      21.467  38.641   6.010  1.00  0.00      RA0  N
ATOM    183  HD1 HIS A  22      20.559  38.868   5.717  1.00  0.00      RA0  H
ATOM    184  CD2 HIS A  22      23.299  38.353   7.251  1.00  0.00      RA0  C
ATOM    185  NE2 HIS A  22      23.593  37.947   5.993  1.00  0.00      RA0  N
ATOM    186  CE1 HIS A  22      22.468  38.124   5.227  1.00  0.00      RA0  C
ATOM    187  C   HIS A  22      19.960  41.183   9.440  1.00  0.00      RA0  C
ATOM    188  O   HIS A  22      19.955  40.491  10.463  1.00  0.00      RA0  O
ATOM    189  N   GLY A  23      19.505  42.437   9.388  1.00  0.00      RA0  N
ATOM    190  H   GLY A  23      19.616  43.020   8.573  1.00  0.00      RA0  H
ATOM    191  CA  GLY A  23      18.932  43.124  10.542  1.00  0.00      RA0  C
ATOM    192  C   GLY A  23      19.890  43.995  11.343  1.00  0.00      RA0  C
ATOM    193  O   GLY A  23      19.437  44.796  12.172  1.00  0.00      RA0  O
ATOM    194  N   TRP A  24      21.199  43.837  11.104  1.00  0.00      RA0  N
ATOM    195  H   TRP A  24      21.472  43.276  10.322  1.00  0.00      RA0  H
ATOM    196  CA  TRP A  24      22.255  44.642  11.761  1.00  0.00      RA0  C
ATOM    197  CB  TRP A  24      23.522  43.825  12.012  1.00  0.00      RA0  C
ATOM    198  CG  TRP A  24      23.335  42.671  12.965  1.00  0.00      RA0  C
ATOM    199  CD2 TRP A  24      23.853  42.552  14.306  1.00  0.00      RA0  C
ATOM    200  CE2 TRP A  24      23.491  41.275  14.792  1.00  0.00      RA0  C
ATOM    201  CE3 TRP A  24      24.595  43.408  15.110  1.00  0.00      RA0  C
ATOM    202  CD1 TRP A  24      22.683  41.457  12.714  1.00  0.00      RA0  C
ATOM    203  NE1 TRP A  24      22.776  40.632  13.789  1.00  0.00      RA0  N
ATOM    204  HE1 TRP A  24      22.433  39.711  13.825  1.00  0.00      RA0  H
ATOM    205  CZ2 TRP A  24      23.879  40.887  16.068  1.00  0.00      RA0  C
ATOM    206  CZ3 TRP A  24      24.979  43.007  16.384  1.00  0.00      RA0  C
ATOM    207  CH2 TRP A  24      24.622  41.752  16.863  1.00  0.00      RA0  C
ATOM    208  C   TRP A  24      22.688  45.819  10.866  1.00  0.00      RA0  C
ATOM    209  O   TRP A  24      22.888  45.636   9.658  1.00  0.00      RA0  O
ATOM    210  N   MSE A  25      22.893  46.987  11.457  1.00  0.00      RA0  N
ATOM    211  H   MSE A  25      22.787  47.042  12.446  1.00  0.00      RA0  H
ATOM    212  CA  MSE A  25      23.476  48.111  10.726  1.00  0.00      RA0  C
ATOM    213  CB  MSE A  25      22.977  49.439  11.284  1.00  0.00      RA0  C
ATOM    214  CG  MSE A  25      21.482  49.597  11.020  1.00  0.00      RA0  C
ATOM    215  SE  MSE A  25      21.121  49.599   9.257  1.00  0.00      RA0  S
ATOM    216  CE  MSE A  25      19.367  49.211   9.361  1.00  0.00      RA0  C
ATOM    217  C   MSE A  25      24.996  47.992  10.758  1.00  0.00      RA0  C
ATOM    218  O   MSE A  25      25.620  48.212  11.805  1.00  0.00      RA0  O
ATOM    219  N   MSE A  26      25.570  47.665   9.596  1.00  0.00      RA0  N
ATOM    220  H   MSE A  26      25.003  47.594   8.769  1.00  0.00      RA0  H
ATOM    221  CA  MSE A  26      26.991  47.305   9.476  1.00  0.00      RA0  C
ATOM    222  CB  MSE A  26      27.115  45.805   9.183  1.00  0.00      RA0  C
ATOM    223  CG  MSE A  26      26.561  44.889  10.271  1.00  0.00      RA0  C
ATOM    224  SE  MSE A  26      27.447  45.027  11.828  1.00  0.00      RA0  S
ATOM    225  CE  MSE A  26      29.014  44.353  11.256  1.00  0.00      RA0  C
ATOM    226  C   MSE A  26      27.654  48.087   8.358  1.00  0.00      RA0  C
ATOM    227  O   MSE A  26      27.010  48.437   7.362  1.00  0.00      RA0  O
ATOM    228  N   PRO A  27      28.947  48.385   8.499  1.00  0.00      RA0  N
ATOM    229  CD  PRO A  27      29.790  48.117   9.655  1.00  0.00      RA0  C
ATOM    230  CA  PRO A  27      29.642  49.103   7.432  1.00  0.00      RA0  C
ATOM    231  CB  PRO A  27      31.016  49.386   8.040  1.00  0.00      RA0  C
ATOM    232  CG  PRO A  27      30.864  49.183   9.544  1.00  0.00      RA0  C
ATOM    233  C   PRO A  27      29.809  48.337   6.132  1.00  0.00      RA0  C
ATOM    234  O   PRO A  27      30.370  47.255   6.112  1.00  0.00      RA0  O
ATOM    235  N   LEU A  28      29.304  48.907   5.043  1.00  0.00      RA0  N
ATOM    236  H   LEU A  28      28.805  49.768   5.141  1.00  0.00      RA0  H
ATOM    237  CA  LEU A  28      29.578  48.382   3.716  1.00  0.00      RA0  C
ATOM    238  CB  LEU A  28      28.658  49.031   2.684  1.00  0.00      RA0  C
ATOM    239  CG  LEU A  28      28.870  48.482   1.271  1.00  0.00      RA0  C
ATOM    240  CD1 LEU A  28      28.516  46.998   1.180  1.00  0.00      RA0  C
ATOM    241  CD2 LEU A  28      28.141  49.316   0.218  1.00  0.00      RA0  C
ATOM    242  C   LEU A  28      31.047  48.677   3.374  1.00  0.00      RA0  C
ATOM    243  O   LEU A  28      31.740  47.875   2.750  1.00  0.00      RA0  O
ATOM    244  N   HIS A  29      31.473  49.864   3.749  1.00  0.00      RA0  N
ATOM    245  H   HIS A  29      30.900  50.523   4.242  1.00  0.00      RA0  H
ATOM    246  CA  HIS A  29      32.866  50.280   3.592  1.00  0.00      RA0  C
ATOM    247  CB  HIS A  29      33.247  50.528   2.114  1.00  0.00      RA0  C
ATOM    248  CG  HIS A  29      32.413  51.593   1.436  1.00  0.00      RA0  C
ATOM    249  ND1 HIS A  29      31.089  51.509   1.222  1.00  0.00      RA0  N
ATOM    250  HD1 HIS A  29      30.507  50.756   1.446  1.00  0.00      RA0  H
ATOM    251  CD2 HIS A  29      32.866  52.802   0.908  1.00  0.00      RA0  C
ATOM    252  NE2 HIS A  29      31.804  53.448   0.377  1.00  0.00      RA0  N
ATOM    253  CE1 HIS A  29      30.708  52.649   0.567  1.00  0.00      RA0  C
ATOM    254  C   HIS A  29      33.078  51.495   4.461  1.00  0.00      RA0  C
ATOM    255  O   HIS A  29      32.143  52.009   5.054  1.00  0.00      RA0  O
ATOM    256  N   TYR A  30      34.310  51.984   4.483  1.00  0.00      RA0  N
ATOM    257  H   TYR A  30      35.061  51.475   4.039  1.00  0.00      RA0  H
ATOM    258  CA  TYR A  30      34.651  53.153   5.285  1.00  0.00      RA0  C
ATOM    259  CB  TYR A  30      35.695  52.803   6.346  1.00  0.00      RA0  C
ATOM    260  CG  TYR A  30      35.190  51.808   7.364  1.00  0.00      RA0  C
ATOM    261  CD1 TYR A  30      35.237  50.443   7.104  1.00  0.00      RA0  C
ATOM    262  CE1 TYR A  30      34.869  49.537   8.092  1.00  0.00      RA0  C
ATOM    263  CD2 TYR A  30      34.713  52.267   8.585  1.00  0.00      RA0  C
ATOM    264  CE2 TYR A  30      34.352  51.363   9.575  1.00  0.00      RA0  C
ATOM    265  CZ  TYR A  30      34.459  49.999   9.337  1.00  0.00      RA0  C
ATOM    266  OH  TYR A  30      34.167  49.104  10.346  1.00  0.00      RA0  O
ATOM    267  HH  TYR A  30      34.295  48.220  10.019  1.00  0.00      RA0  H
ATOM    268  C   TYR A  30      35.253  54.249   4.414  1.00  0.00      RA0  C
ATOM    269  O   TYR A  30      35.986  55.144   4.908  1.00  0.00      RA0  O
ATOM    270  N   GLY A  31      34.939  54.191   3.122  1.00  0.00      RA0  N
ATOM    271  H   GLY A  31      34.366  53.432   2.819  1.00  0.00      RA0  H
ATOM    272  CA  GLY A  31      35.396  55.192   2.164  1.00  0.00      RA0  C
ATOM    273  C   GLY A  31      35.870  54.611   0.843  1.00  0.00      RA0  C
ATOM    274  O   GLY A  31      35.830  55.287  -0.186  1.00  0.00      RA0  O
ATOM    275  N   SER A  32      36.371  53.386   0.873  1.00  0.00      RA0  N
ATOM    276  H   SER A  32      36.523  52.903   1.739  1.00  0.00      RA0  H
ATOM    277  CA  SER A  32      36.822  52.713  -0.340  1.00  0.00      RA0  C
ATOM    278  CB  SER A  32      38.146  53.192  -0.954  1.00  0.00      RA0  C
ATOM    279  OG  SER A  32      38.378  52.447  -2.166  1.00  0.00      RA0  O
ATOM    280  HG  SER A  32      39.113  52.844  -2.632  1.00  0.00      RA0  H
ATOM    281  C   SER A  32      36.839  51.207  -0.179  1.00  0.00      RA0  C
ATOM    282  O   SER A  32      37.762  50.674   0.427  1.00  0.00      RA0  O
ATOM    283  N   GLN A  33      35.845  50.502  -0.721  1.00  0.00      RA0  N
ATOM    284  H   GLN A  33      35.168  50.996  -1.267  1.00  0.00      RA0  H
ATOM    285  CA  GLN A  33      35.849  49.061  -0.607  1.00  0.00      RA0  C
ATOM    286  CB  GLN A  33      34.519  48.444  -1.081  1.00  0.00      RA0  C
ATOM    287  CG  GLN A  33      34.133  48.643  -2.558  1.00  0.00      RA0  C
ATOM    288  CD  GLN A  33      33.498  50.002  -2.785  1.00  0.00      RA0  C
ATOM    289  OE1 GLN A  33      34.165  51.027  -2.880  1.00  0.00      RA0  O
ATOM    290  NE2 GLN A  33      32.168  49.969  -2.863  1.00  0.00      RA0  N
ATOM    291 HE21 GLN A  33      31.673  49.099  -2.731  1.00  0.00      RA0  H
ATOM    292 HE22 GLN A  33      31.627  50.778  -3.068  1.00  0.00      RA0  H
ATOM    293  C   GLN A  33      37.031  48.413  -1.333  1.00  0.00      RA0  C
ATOM    294  O   GLN A  33      37.523  47.372  -0.893  1.00  0.00      RA0  O
ATOM    295  N   ILE A  34      37.509  49.068  -2.395  1.00  0.00      RA0  N
ATOM    296  H   ILE A  34      37.099  49.949  -2.628  1.00  0.00      RA0  H
ATOM    297  CA  ILE A  34      38.654  48.569  -3.148  1.00  0.00      RA0  C
ATOM    298  CB  ILE A  34      38.789  48.979  -4.597  1.00  0.00      RA0  C
ATOM    299  CG2 ILE A  34      39.870  48.104  -5.232  1.00  0.00      RA0  C
ATOM    300  CG1 ILE A  34      37.464  48.720  -5.316  1.00  0.00      RA0  C
ATOM    301  CD1 ILE A  34      36.953  47.278  -5.238  1.00  0.00      RA0  C
ATOM    302  C   ILE A  34      39.923  48.647  -2.283  1.00  0.00      RA0  C
ATOM    303  O   ILE A  34      40.670  47.668  -2.171  1.00  0.00      RA0  O
ATOM    304  N   ASP A  35      40.147  49.782  -1.638  1.00  0.00      RA0  N
ATOM    305  H   ASP A  35      39.498  50.542  -1.718  1.00  0.00      RA0  H
ATOM    306  CA  ASP A  35      41.325  49.899  -0.740  1.00  0.00      RA0  C
ATOM    307  CB  ASP A  35      41.580  51.383  -0.364  1.00  0.00      RA0  C
ATOM    308  CG  ASP A  35      41.166  51.775   1.052  1.00  0.00      RA0  C
ATOM    309  OD1 ASP A  35      41.757  51.275   1.999  1.00  0.00      RA0  O
ATOM    310  OD2 ASP A  35      40.258  52.580   1.235  1.00  0.00      RA0  O
ATOM    311  C   ASP A  35      41.294  48.934   0.434  1.00  0.00      RA0  C
ATOM    312  O   ASP A  35      42.322  48.467   0.867  1.00  0.00      RA0  O
ATOM    313  N   GLU A  36      40.101  48.658   0.971  1.00  0.00      RA0  N
ATOM    314  H   GLU A  36      39.303  49.155   0.621  1.00  0.00      RA0  H
ATOM    315  CA  GLU A  36      39.930  47.753   2.067  1.00  0.00      RA0  C
ATOM    316  CB  GLU A  36      38.463  47.875   2.512  1.00  0.00      RA0  C
ATOM    317  CG  GLU A  36      38.314  48.991   3.547  1.00  0.00      RA0  C
ATOM    318  CD  GLU A  36      36.990  49.750   3.520  1.00  0.00      RA0  C
ATOM    319  OE1 GLU A  36      35.936  49.134   3.669  1.00  0.00      RA0  O
ATOM    320  OE2 GLU A  36      37.021  50.981   3.404  1.00  0.00      RA0  O
ATOM    321  C   GLU A  36      40.307  46.333   1.615  1.00  0.00      RA0  C
ATOM    322  O   GLU A  36      41.005  45.602   2.312  1.00  0.00      RA0  O
ATOM    323  N   HIS A  37      39.879  45.973   0.420  1.00  0.00      RA0  N
ATOM    324  H   HIS A  37      39.310  46.611  -0.105  1.00  0.00      RA0  H
ATOM    325  CA  HIS A  37      40.215  44.681  -0.162  1.00  0.00      RA0  C
ATOM    326  CB  HIS A  37      39.551  44.558  -1.533  1.00  0.00      RA0  C
ATOM    327  CG  HIS A  37      39.765  43.180  -2.106  1.00  0.00      RA0  C
ATOM    328  ND1 HIS A  37      38.785  42.267  -2.202  1.00  0.00      RA0  N
ATOM    329  HD1 HIS A  37      37.846  42.392  -1.928  1.00  0.00      RA0  H
ATOM    330  CD2 HIS A  37      40.945  42.634  -2.621  1.00  0.00      RA0  C
ATOM    331  NE2 HIS A  37      40.664  41.378  -3.026  1.00  0.00      RA0  N
ATOM    332  CE1 HIS A  37      39.338  41.150  -2.775  1.00  0.00      RA0  C
ATOM    333  C   HIS A  37      41.729  44.562  -0.269  1.00  0.00      RA0  C
ATOM    334  O   HIS A  37      42.311  43.566   0.198  1.00  0.00      RA0  O
ATOM    335  N   HIS A  38      42.358  45.585  -0.838  1.00  0.00      RA0  N
ATOM    336  H   HIS A  38      41.833  46.383  -1.146  1.00  0.00      RA0  H
ATOM    337  CA  HIS A  38      43.808  45.520  -1.079  1.00  0.00      RA0  C
ATOM    338  CB  HIS A  38      44.286  46.679  -1.951  1.00  0.00      RA0  C
ATOM    339  CG  HIS A  38      43.804  46.565  -3.376  1.00  0.00      RA0  C
ATOM    340  ND1 HIS A  38      43.597  45.408  -4.038  1.00  0.00      RA0  N
ATOM    341  HD1 HIS A  38      43.703  44.494  -3.703  1.00  0.00      RA0  H
ATOM    342  CD2 HIS A  38      43.538  47.629  -4.239  1.00  0.00      RA0  C
ATOM    343  NE2 HIS A  38      43.173  47.101  -5.429  1.00  0.00      RA0  N
ATOM    344  CE1 HIS A  38      43.208  45.737  -5.311  1.00  0.00      RA0  C
ATOM    345  C   HIS A  38      44.615  45.560   0.230  1.00  0.00      RA0  C
ATOM    346  O   HIS A  38      45.719  44.999   0.309  1.00  0.00      RA0  O
ATOM    347  N   ALA A  39      44.057  46.171   1.266  1.00  0.00      RA0  N
ATOM    348  H   ALA A  39      43.201  46.679   1.146  1.00  0.00      RA0  H
ATOM    349  CA  ALA A  39      44.681  46.177   2.596  1.00  0.00      RA0  C
ATOM    350  CB  ALA A  39      43.873  47.029   3.577  1.00  0.00      RA0  C
ATOM    351  C   ALA A  39      44.804  44.774   3.160  1.00  0.00      RA0  C
ATOM    352  O   ALA A  39      45.803  44.428   3.774  1.00  0.00      RA0  O
ATOM    353  N   VAL A  40      43.775  43.962   2.980  1.00  0.00      RA0  N
ATOM    354  H   VAL A  40      42.981  44.277   2.454  1.00  0.00      RA0  H
ATOM    355  CA  VAL A  40      43.819  42.610   3.499  1.00  0.00      RA0  C
ATOM    356  CB  VAL A  40      42.426  41.993   3.511  1.00  0.00      RA0  C
ATOM    357  CG1 VAL A  40      42.464  40.535   3.967  1.00  0.00      RA0  C
ATOM    358  CG2 VAL A  40      41.502  42.841   4.385  1.00  0.00      RA0  C
ATOM    359  C   VAL A  40      44.815  41.795   2.686  1.00  0.00      RA0  C
ATOM    360  O   VAL A  40      45.540  40.958   3.235  1.00  0.00      RA0  O
ATOM    361  N   ARG A  41      44.833  42.021   1.384  1.00  0.00      RA0  N
ATOM    362  H   ARG A  41      44.210  42.702   0.995  1.00  0.00      RA0  H
ATOM    363  CA  ARG A  41      45.711  41.256   0.514  1.00  0.00      RA0  C
ATOM    364  CB  ARG A  41      45.377  41.518  -0.955  1.00  0.00      RA0  C
ATOM    365  CG  ARG A  41      44.062  40.902  -1.428  1.00  0.00      RA0  C
ATOM    366  CD  ARG A  41      44.093  39.373  -1.487  1.00  0.00      RA0  C
ATOM    367  NE  ARG A  41      42.827  38.862  -2.008  1.00  0.00      RA0  N
ATOM    368  HE  ARG A  41      42.456  39.293  -2.849  1.00  0.00      RA0  H
ATOM    369  CZ  ARG A  41      42.176  37.868  -1.337  1.00  0.00      RA0  C
ATOM    370  NH1 ARG A  41      42.764  37.268  -0.286  1.00  0.00      RA0  N
ATOM    371 HH11 ARG A  41      42.269  36.605   0.286  1.00  0.00      RA0  H
ATOM    372 HH12 ARG A  41      43.729  37.419  -0.018  1.00  0.00      RA0  H
ATOM    373  NH2 ARG A  41      40.942  37.500  -1.734  1.00  0.00      RA0  N
ATOM    374 HH21 ARG A  41      40.359  36.834  -1.253  1.00  0.00      RA0  H
ATOM    375 HH22 ARG A  41      40.575  37.909  -2.586  1.00  0.00      RA0  H
ATOM    376  C   ARG A  41      47.191  41.564   0.743  1.00  0.00      RA0  C
ATOM    377  O   ARG A  41      48.022  40.713   0.488  1.00  0.00      RA0  O
ATOM    378  N   THR A  42      47.504  42.765   1.203  1.00  0.00      RA0  N
ATOM    379  H   THR A  42      46.802  43.441   1.425  1.00  0.00      RA0  H
ATOM    380  CA  THR A  42      48.920  43.214   1.247  1.00  0.00      RA0  C
ATOM    381  CB  THR A  42      49.230  44.247   0.155  1.00  0.00      RA0  C
ATOM    382  OG1 THR A  42      48.282  45.312   0.154  1.00  0.00      RA0  O
ATOM    383  HG1 THR A  42      47.444  44.930  -0.070  1.00  0.00      RA0  H
ATOM    384  CG2 THR A  42      49.283  43.597  -1.229  1.00  0.00      RA0  C
ATOM    385  C   THR A  42      49.447  43.592   2.627  1.00  0.00      RA0  C
ATOM    386  O   THR A  42      50.678  43.744   2.797  1.00  0.00      RA0  O
ATOM    387  N   ASP A  43      48.563  43.801   3.601  1.00  0.00      RA0  N
ATOM    388  H   ASP A  43      47.579  43.659   3.492  1.00  0.00      RA0  H
ATOM    389  CA  ASP A  43      49.004  44.310   4.898  1.00  0.00      RA0  C
ATOM    390  CB  ASP A  43      49.097  45.841   4.902  1.00  0.00      RA0  C
ATOM    391  CG  ASP A  43      49.623  46.321   6.244  1.00  0.00      RA0  C
ATOM    392  OD1 ASP A  43      50.082  45.513   7.045  1.00  0.00      RA0  O
ATOM    393  OD2 ASP A  43      49.541  47.509   6.534  1.00  0.00      RA0  O
ATOM    394  C   ASP A  43      48.089  43.764   6.004  1.00  0.00      RA0  C
ATOM    395  O   ASP A  43      48.233  42.591   6.395  1.00  0.00      RA0  O
ATOM    396  N   ALA A  44      47.140  44.565   6.489  1.00  0.00      RA0  N
ATOM    397  H   ALA A  44      46.988  45.497   6.156  1.00  0.00      RA0  H
ATOM    398  CA  ALA A  44      46.194  44.086   7.503  1.00  0.00      RA0  C
ATOM    399  CB  ALA A  44      46.794  44.190   8.904  1.00  0.00      RA0  C
ATOM    400  C   ALA A  44      44.907  44.912   7.458  1.00  0.00      RA0  C
ATOM    401  O   ALA A  44      44.949  46.151   7.470  1.00  0.00      RA0  O
ATOM    402  N   GLY A  45      43.784  44.199   7.443  1.00  0.00      RA0  N
ATOM    403  H   GLY A  45      43.810  43.197   7.427  1.00  0.00      RA0  H
ATOM    404  CA  GLY A  45      42.471  44.813   7.598  1.00  0.00      RA0  C
ATOM    405  C   GLY A  45      41.689  44.078   8.662  1.00  0.00      RA0  C
ATOM    406  O   GLY A  45      42.001  42.941   8.989  1.00  0.00      RA0  O
ATOM    407  N   MSE A  46      40.634  44.695   9.171  1.00  0.00      RA0  N
ATOM    408  H   MSE A  46      40.382  45.620   8.872  1.00  0.00      RA0  H
ATOM    409  CA  MSE A  46      39.783  44.020  10.113  1.00  0.00      RA0  C
ATOM    410  CB  MSE A  46      40.166  44.380  11.545  1.00  0.00      RA0  C
ATOM    411  CG  MSE A  46      39.996  45.870  11.820  1.00  0.00      RA0  C
ATOM    412  SE  MSE A  46      40.451  46.305  13.497  1.00  0.00      RA0  S
ATOM    413  CE  MSE A  46      40.460  48.082  13.252  1.00  0.00      RA0  C
ATOM    414  C   MSE A  46      38.309  44.298   9.904  1.00  0.00      RA0  C
ATOM    415  O   MSE A  46      37.922  45.360   9.435  1.00  0.00      RA0  O
ATOM    416  N   PHE A  47      37.522  43.309  10.307  1.00  0.00      RA0  N
ATOM    417  H   PHE A  47      37.929  42.537  10.799  1.00  0.00      RA0  H
ATOM    418  CA  PHE A  47      36.079  43.300  10.121  1.00  0.00      RA0  C
ATOM    419  CB  PHE A  47      35.637  42.149   9.213  1.00  0.00      RA0  C
ATOM    420  CG  PHE A  47      36.359  42.145   7.888  1.00  0.00      RA0  C
ATOM    421  CD1 PHE A  47      37.557  41.452   7.750  1.00  0.00      RA0  C
ATOM    422  CD2 PHE A  47      35.813  42.816   6.802  1.00  0.00      RA0  C
ATOM    423  CE1 PHE A  47      38.207  41.426   6.523  1.00  0.00      RA0  C
ATOM    424  CE2 PHE A  47      36.461  42.786   5.574  1.00  0.00      RA0  C
ATOM    425  CZ  PHE A  47      37.655  42.090   5.435  1.00  0.00      RA0  C
ATOM    426  C   PHE A  47      35.406  43.063  11.465  1.00  0.00      RA0  C
ATOM    427  O   PHE A  47      35.855  42.232  12.288  1.00  0.00      RA0  O
ATOM    428  N   ASP A  48      34.328  43.799  11.710  1.00  0.00      RA0  N
ATOM    429  H   ASP A  48      33.952  44.390  11.000  1.00  0.00      RA0  H
ATOM    430  CA  ASP A  48      33.477  43.515  12.842  1.00  0.00      RA0  C
ATOM    431  CB  ASP A  48      32.502  44.626  13.193  1.00  0.00      RA0  C
ATOM    432  CG  ASP A  48      31.655  44.040  14.300  1.00  0.00      RA0  C
ATOM    433  OD1 ASP A  48      32.239  43.436  15.181  1.00  0.00      RA0  O
ATOM    434  OD2 ASP A  48      30.431  44.120  14.274  1.00  0.00      RA0  O
ATOM    435  C   ASP A  48      32.610  42.324  12.472  1.00  0.00      RA0  C
ATOM    436  O   ASP A  48      31.790  42.437  11.560  1.00  0.00      RA0  O
ATOM    437  N   VAL A  49      32.811  41.207  13.143  1.00  0.00      RA0  N
ATOM    438  H   VAL A  49      33.380  41.265  13.969  1.00  0.00      RA0  H
ATOM    439  CA  VAL A  49      31.989  40.024  12.914  1.00  0.00      RA0  C
ATOM    440  CB  VAL A  49      32.842  38.861  12.412  1.00  0.00      RA0  C
ATOM    441  CG1 VAL A  49      33.195  39.090  10.945  1.00  0.00      RA0  C
ATOM    442  CG2 VAL A  49      34.101  38.667  13.255  1.00  0.00      RA0  C
ATOM    443  C   VAL A  49      31.198  39.673  14.179  1.00  0.00      RA0  C
ATOM    444  O   VAL A  49      30.904  38.514  14.425  1.00  0.00      RA0  O
ATOM    445  N   SER A  50      30.753  40.704  14.897  1.00  0.00      RA0  N
ATOM    446  H   SER A  50      31.007  41.652  14.672  1.00  0.00      RA0  H
ATOM    447  CA  SER A  50      29.992  40.524  16.126  1.00  0.00      RA0  C
ATOM    448  CB  SER A  50      30.058  41.782  16.986  1.00  0.00      RA0  C
ATOM    449  OG  SER A  50      31.418  41.999  17.373  1.00  0.00      RA0  O
ATOM    450  HG  SER A  50      31.788  42.545  16.681  1.00  0.00      RA0  H
ATOM    451  C   SER A  50      28.561  40.100  15.828  1.00  0.00      RA0  C
ATOM    452  O   SER A  50      27.840  39.673  16.732  1.00  0.00      RA0  O
ATOM    453  N   HIS A  51      28.182  40.234  14.568  1.00  0.00      RA0  N
ATOM    454  H   HIS A  51      28.821  40.661  13.931  1.00  0.00      RA0  H
ATOM    455  CA  HIS A  51      26.905  39.713  14.046  1.00  0.00      RA0  C
ATOM    456  CB  HIS A  51      26.583  40.326  12.679  1.00  0.00      RA0  C
ATOM    457  CG  HIS A  51      27.315  39.599  11.577  1.00  0.00      RA0  C
ATOM    458  ND1 HIS A  51      26.696  38.798  10.692  1.00  0.00      RA0  N
ATOM    459  HD1 HIS A  51      25.730  38.642  10.650  1.00  0.00      RA0  H
ATOM    460  CD2 HIS A  51      28.683  39.620  11.286  1.00  0.00      RA0  C
ATOM    461  NE2 HIS A  51      28.879  38.814  10.213  1.00  0.00      RA0  N
ATOM    462  CE1 HIS A  51      27.658  38.309   9.847  1.00  0.00      RA0  C
ATOM    463  C   HIS A  51      26.854  38.188  14.001  1.00  0.00      RA0  C
ATOM    464  O   HIS A  51      25.781  37.616  13.793  1.00  0.00      RA0  O
ATOM    465  N   MSE A  52      27.981  37.529  14.208  1.00  0.00      RA0  N
ATOM    466  H   MSE A  52      28.812  37.987  14.528  1.00  0.00      RA0  H
ATOM    467  CA  MSE A  52      27.973  36.092  14.266  1.00  0.00      RA0  C
ATOM    468  CB  MSE A  52      29.261  35.504  13.688  1.00  0.00      RA0  C
ATOM    469  CG  MSE A  52      29.492  35.935  12.240  1.00  0.00      RA0  C
ATOM    470  SE  MSE A  52      30.937  35.176  11.482  1.00  0.00      RA0  S
ATOM    471  CE  MSE A  52      30.301  33.495  11.371  1.00  0.00      RA0  C
ATOM    472  C   MSE A  52      27.752  35.628  15.676  1.00  0.00      RA0  C
ATOM    473  O   MSE A  52      28.115  36.314  16.642  1.00  0.00      RA0  O
ATOM    474  N   THR A  53      27.146  34.449  15.781  1.00  0.00      RA0  N
ATOM    475  H   THR A  53      26.971  33.886  14.996  1.00  0.00      RA0  H
ATOM    476  CA  THR A  53      26.714  33.896  17.062  1.00  0.00      RA0  C
ATOM    477  CB  THR A  53      25.290  33.441  16.821  1.00  0.00      RA0  C
ATOM    478  OG1 THR A  53      24.510  34.600  16.482  1.00  0.00      RA0  O
ATOM    479  HG1 THR A  53      24.965  35.014  15.754  1.00  0.00      RA0  H
ATOM    480  CG2 THR A  53      24.698  32.671  18.000  1.00  0.00      RA0  C
ATOM    481  C   THR A  53      27.675  32.794  17.498  1.00  0.00      RA0  C
ATOM    482  O   THR A  53      27.947  31.852  16.754  1.00  0.00      RA0  O
ATOM    483  N   ILE A  54      28.219  32.942  18.699  1.00  0.00      RA0  N
ATOM    484  H   ILE A  54      27.928  33.701  19.283  1.00  0.00      RA0  H
ATOM    485  CA  ILE A  54      29.060  31.923  19.308  1.00  0.00      RA0  C
ATOM    486  CB  ILE A  54      30.195  32.599  20.071  1.00  0.00      RA0  C
ATOM    487  CG2 ILE A  54      31.089  31.575  20.766  1.00  0.00      RA0  C
ATOM    488  CG1 ILE A  54      30.978  33.521  19.136  1.00  0.00      RA0  C
ATOM    489  CD1 ILE A  54      32.049  34.324  19.873  1.00  0.00      RA0  C
ATOM    490  C   ILE A  54      28.161  31.103  20.242  1.00  0.00      RA0  C
ATOM    491  O   ILE A  54      27.425  31.665  21.073  1.00  0.00      RA0  O
ATOM    492  N   VAL A  55      28.184  29.787  20.052  1.00  0.00      RA0  N
ATOM    493  H   VAL A  55      28.853  29.374  19.434  1.00  0.00      RA0  H
ATOM    494  CA  VAL A  55      27.349  28.884  20.811  1.00  0.00      RA0  C
ATOM    495  CB  VAL A  55      26.453  28.087  19.863  1.00  0.00      RA0  C
ATOM    496  CG1 VAL A  55      25.564  27.118  20.638  1.00  0.00      RA0  C
ATOM    497  CG2 VAL A  55      25.652  29.008  18.943  1.00  0.00      RA0  C
ATOM    498  C   VAL A  55      28.281  27.951  21.538  1.00  0.00      RA0  C
ATOM    499  O   VAL A  55      29.040  27.205  20.907  1.00  0.00      RA0  O
ATOM    500  N   ASP A  56      28.211  27.986  22.860  1.00  0.00      RA0  N
ATOM    501  H   ASP A  56      27.577  28.598  23.319  1.00  0.00      RA0  H
ATOM    502  CA  ASP A  56      28.956  27.048  23.671  1.00  0.00      RA0  C
ATOM    503  CB  ASP A  56      29.438  27.725  24.976  1.00  0.00      RA0  C
ATOM    504  CG  ASP A  56      30.529  28.781  24.775  1.00  0.00      RA0  C
ATOM    505  OD1 ASP A  56      30.968  29.002  23.655  1.00  0.00      RA0  O
ATOM    506  OD2 ASP A  56      30.977  29.399  25.745  1.00  0.00      RA0  O
ATOM    507  C   ASP A  56      28.116  25.828  24.017  1.00  0.00      RA0  C
ATOM    508  O   ASP A  56      26.960  25.950  24.410  1.00  0.00      RA0  O
ATOM    509  N   LEU A  57      28.729  24.659  23.855  1.00  0.00      RA0  N
ATOM    510  H   LEU A  57      29.704  24.643  23.625  1.00  0.00      RA0  H
ATOM    511  CA  LEU A  57      28.103  23.379  24.134  1.00  0.00      RA0  C
ATOM    512  CB  LEU A  57      28.128  22.490  22.895  1.00  0.00      RA0  C
ATOM    513  CG  LEU A  57      27.406  23.062  21.679  1.00  0.00      RA0  C
ATOM    514  CD1 LEU A  57      27.516  22.108  20.494  1.00  0.00      RA0  C
ATOM    515  CD2 LEU A  57      25.949  23.413  21.978  1.00  0.00      RA0  C
ATOM    516  C   LEU A  57      28.813  22.653  25.271  1.00  0.00      RA0  C
ATOM    517  O   LEU A  57      30.009  22.434  25.190  1.00  0.00      RA0  O
ATOM    518  N   ARG A  58      28.069  22.237  26.300  1.00  0.00      RA0  N
ATOM    519  H   ARG A  58      27.080  22.408  26.320  1.00  0.00      RA0  H
ATOM    520  CA  ARG A  58      28.656  21.606  27.470  1.00  0.00      RA0  C
ATOM    521  CB  ARG A  58      28.565  22.580  28.621  1.00  0.00      RA0  C
ATOM    522  CG  ARG A  58      29.805  23.445  28.824  1.00  0.00      RA0  C
ATOM    523  CD  ARG A  58      30.058  23.628  30.323  1.00  0.00      RA0  C
ATOM    524  NE  ARG A  58      30.222  22.318  30.957  1.00  0.00      RA0  N
ATOM    525  HE  ARG A  58      31.065  21.795  30.761  1.00  0.00      RA0  H
ATOM    526  CZ  ARG A  58      29.184  21.720  31.618  1.00  0.00      RA0  C
ATOM    527  NH1 ARG A  58      28.044  22.415  31.831  1.00  0.00      RA0  N
ATOM    528 HH11 ARG A  58      27.196  22.075  32.255  1.00  0.00      RA0  H
ATOM    529 HH12 ARG A  58      27.894  23.361  31.496  1.00  0.00      RA0  H
ATOM    530  NH2 ARG A  58      29.312  20.429  31.989  1.00  0.00      RA0  N
ATOM    531 HH21 ARG A  58      28.626  19.921  32.507  1.00  0.00      RA0  H
ATOM    532 HH22 ARG A  58      30.146  19.911  31.707  1.00  0.00      RA0  H
ATOM    533  C   ARG A  58      27.929  20.296  27.806  1.00  0.00      RA0  C
ATOM    534  O   ARG A  58      26.718  20.205  27.682  1.00  0.00      RA0  O
ATOM    535  N   GLY A  59      28.672  19.309  28.271  1.00  0.00      RA0  N
ATOM    536  H   GLY A  59      29.661  19.431  28.412  1.00  0.00      RA0  H
ATOM    537  CA  GLY A  59      28.104  18.014  28.623  1.00  0.00      RA0  C
ATOM    538  C   GLY A  59      29.040  16.897  28.203  1.00  0.00      RA0  C
ATOM    539  O   GLY A  59      29.740  17.010  27.195  1.00  0.00      RA0  O
ATOM    540  N   SER A  60      29.039  15.806  28.966  1.00  0.00      RA0  N
ATOM    541  H   SER A  60      28.429  15.752  29.756  1.00  0.00      RA0  H
ATOM    542  CA  SER A  60      29.957  14.700  28.725  1.00  0.00      RA0  C
ATOM    543  CB  SER A  60      29.780  13.841  29.955  1.00  0.00      RA0  C
ATOM    544  OG  SER A  60      29.415  14.770  30.987  1.00  0.00      RA0  O
ATOM    545  HG  SER A  60      30.100  15.436  30.997  1.00  0.00      RA0  H
ATOM    546  C   SER A  60      29.752  14.043  27.361  1.00  0.00      RA0  C
ATOM    547  O   SER A  60      30.701  13.465  26.814  1.00  0.00      RA0  O
ATOM    548  N   ARG A  61      28.539  14.152  26.803  1.00  0.00      RA0  N
ATOM    549  H   ARG A  61      27.847  14.723  27.240  1.00  0.00      RA0  H
ATOM    550  CA  ARG A  61      28.235  13.580  25.491  1.00  0.00      RA0  C
ATOM    551  CB  ARG A  61      26.830  12.991  25.543  1.00  0.00      RA0  C
ATOM    552  CG  ARG A  61      26.640  12.139  26.802  1.00  0.00      RA0  C
ATOM    553  CD  ARG A  61      25.264  11.480  26.861  1.00  0.00      RA0  C
ATOM    554  NE  ARG A  61      25.061  10.706  25.644  1.00  0.00      RA0  N
ATOM    555  HE  ARG A  61      25.886  10.390  25.152  1.00  0.00      RA0  H
ATOM    556  CZ  ARG A  61      23.826  10.515  25.112  1.00  0.00      RA0  C
ATOM    557  NH1 ARG A  61      22.738  10.929  25.802  1.00  0.00      RA0  N
ATOM    558 HH11 ARG A  61      21.793  10.906  25.442  1.00  0.00      RA0  H
ATOM    559 HH12 ARG A  61      22.832  11.318  26.721  1.00  0.00      RA0  H
ATOM    560  NH2 ARG A  61      23.737   9.931  23.902  1.00  0.00      RA0  N
ATOM    561 HH21 ARG A  61      22.888   9.706  23.425  1.00  0.00      RA0  H
ATOM    562 HH22 ARG A  61      24.594   9.701  23.394  1.00  0.00      RA0  H
ATOM    563  C   ARG A  61      28.377  14.586  24.343  1.00  0.00      RA0  C
ATOM    564  O   ARG A  61      27.883  14.349  23.255  1.00  0.00      RA0  O
ATOM    565  N   THR A  62      29.068  15.696  24.556  1.00  0.00      RA0  N
ATOM    566  H   THR A  62      29.506  15.911  25.432  1.00  0.00      RA0  H
ATOM    567  CA  THR A  62      29.125  16.716  23.498  1.00  0.00      RA0  C
ATOM    568  CB  THR A  62      29.751  17.999  24.035  1.00  0.00      RA0  C
ATOM    569  OG1 THR A  62      29.004  18.440  25.169  1.00  0.00      RA0  O
ATOM    570  HG1 THR A  62      29.541  18.236  25.928  1.00  0.00      RA0  H
ATOM    571  CG2 THR A  62      29.770  19.099  22.976  1.00  0.00      RA0  C
ATOM    572  C   THR A  62      29.753  16.227  22.195  1.00  0.00      RA0  C
ATOM    573  O   THR A  62      29.208  16.500  21.115  1.00  0.00      RA0  O
ATOM    574  N   ARG A  63      30.862  15.494  22.279  1.00  0.00      RA0  N
ATOM    575  H   ARG A  63      31.248  15.288  23.179  1.00  0.00      RA0  H
ATOM    576  CA  ARG A  63      31.512  14.989  21.056  1.00  0.00      RA0  C
ATOM    577  CB  ARG A  63      32.853  14.315  21.350  1.00  0.00      RA0  C
ATOM    578  CG  ARG A  63      33.624  14.106  20.044  1.00  0.00      RA0  C
ATOM    579  CD  ARG A  63      34.916  13.301  20.175  1.00  0.00      RA0  C
ATOM    580  NE  ARG A  63      35.860  13.912  21.107  1.00  0.00      RA0  N
ATOM    581  HE  ARG A  63      35.763  13.766  22.108  1.00  0.00      RA0  H
ATOM    582  CZ  ARG A  63      36.925  14.641  20.672  1.00  0.00      RA0  C
ATOM    583  NH1 ARG A  63      37.054  14.964  19.370  1.00  0.00      RA0  N
ATOM    584 HH11 ARG A  63      37.864  15.466  19.047  1.00  0.00      RA0  H
ATOM    585 HH12 ARG A  63      36.369  14.747  18.668  1.00  0.00      RA0  H
ATOM    586  NH2 ARG A  63      37.849  15.031  21.564  1.00  0.00      RA0  N
ATOM    587 HH21 ARG A  63      38.685  15.531  21.339  1.00  0.00      RA0  H
ATOM    588 HH22 ARG A  63      37.672  14.802  22.542  1.00  0.00      RA0  H
ATOM    589  C   ARG A  63      30.575  14.030  20.331  1.00  0.00      RA0  C
ATOM    590  O   ARG A  63      30.398  14.108  19.117  1.00  0.00      RA0  O
ATOM    591  N   GLU A  64      29.966  13.136  21.094  1.00  0.00      RA0  N
ATOM    592  H   GLU A  64      30.095  13.169  22.083  1.00  0.00      RA0  H
ATOM    593  CA  GLU A  64      29.007  12.179  20.558  1.00  0.00      RA0  C
ATOM    594  CB  GLU A  64      28.369  11.350  21.675  1.00  0.00      RA0  C
ATOM    595  CG  GLU A  64      27.356  10.336  21.129  1.00  0.00      RA0  C
ATOM    596  CD  GLU A  64      26.445   9.863  22.243  1.00  0.00      RA0  C
ATOM    597  OE1 GLU A  64      26.637  10.267  23.382  1.00  0.00      RA0  O
ATOM    598  OE2 GLU A  64      25.506   9.118  21.980  1.00  0.00      RA0  O
ATOM    599  C   GLU A  64      27.896  12.887  19.786  1.00  0.00      RA0  C
ATOM    600  O   GLU A  64      27.583  12.517  18.641  1.00  0.00      RA0  O
ATOM    601  N   PHE A  65      27.315  13.903  20.412  1.00  0.00      RA0  N
ATOM    602  H   PHE A  65      27.592  14.105  21.353  1.00  0.00      RA0  H
ATOM    603  CA  PHE A  65      26.271  14.717  19.787  1.00  0.00      RA0  C
ATOM    604  CB  PHE A  65      25.863  15.845  20.739  1.00  0.00      RA0  C
ATOM    605  CG  PHE A  65      24.977  16.851  20.040  1.00  0.00      RA0  C
ATOM    606  CD1 PHE A  65      23.863  16.437  19.319  1.00  0.00      RA0  C
ATOM    607  CD2 PHE A  65      25.288  18.204  20.119  1.00  0.00      RA0  C
ATOM    608  CE1 PHE A  65      23.078  17.373  18.658  1.00  0.00      RA0  C
ATOM    609  CE2 PHE A  65      24.498  19.141  19.464  1.00  0.00      RA0  C
ATOM    610  CZ  PHE A  65      23.396  18.724  18.726  1.00  0.00      RA0  C
ATOM    611  C   PHE A  65      26.731  15.273  18.458  1.00  0.00      RA0  C
ATOM    612  O   PHE A  65      26.046  15.148  17.451  1.00  0.00      RA0  O
ATOM    613  N   LEU A  66      27.892  15.922  18.460  1.00  0.00      RA0  N
ATOM    614  H   LEU A  66      28.440  15.950  19.300  1.00  0.00      RA0  H
ATOM    615  CA  LEU A  66      28.377  16.573  17.243  1.00  0.00      RA0  C
ATOM    616  CB  LEU A  66      29.517  17.529  17.567  1.00  0.00      RA0  C
ATOM    617  CG  LEU A  66      29.019  18.731  18.363  1.00  0.00      RA0  C
ATOM    618  CD1 LEU A  66      30.168  19.640  18.788  1.00  0.00      RA0  C
ATOM    619  CD2 LEU A  66      27.941  19.499  17.597  1.00  0.00      RA0  C
ATOM    620  C   LEU A  66      28.764  15.604  16.132  1.00  0.00      RA0  C
ATOM    621  O   LEU A  66      28.697  15.968  14.960  1.00  0.00      RA0  O
ATOM    622  N   ARG A  67      29.192  14.397  16.484  1.00  0.00      RA0  N
ATOM    623  H   ARG A  67      29.252  14.163  17.457  1.00  0.00      RA0  H
ATOM    624  CA  ARG A  67      29.454  13.340  15.473  1.00  0.00      RA0  C
ATOM    625  CB  ARG A  67      30.071  12.065  16.058  1.00  0.00      RA0  C
ATOM    626  CG  ARG A  67      31.427  12.197  16.748  1.00  0.00      RA0  C
ATOM    627  CD  ARG A  67      32.088  10.830  16.957  1.00  0.00      RA0  C
ATOM    628  NE  ARG A  67      32.612  10.304  15.694  1.00  0.00      RA0  N
ATOM    629  HE  ARG A  67      33.069  10.967  15.079  1.00  0.00      RA0  H
ATOM    630  CZ  ARG A  67      32.550   8.981  15.363  1.00  0.00      RA0  C
ATOM    631  NH1 ARG A  67      31.871   8.115  16.149  1.00  0.00      RA0  N
ATOM    632 HH11 ARG A  67      31.797   7.135  15.929  1.00  0.00      RA0  H
ATOM    633 HH12 ARG A  67      31.405   8.425  16.982  1.00  0.00      RA0  H
ATOM    634  NH2 ARG A  67      33.169   8.565  14.240  1.00  0.00      RA0  N
ATOM    635 HH21 ARG A  67      33.175   7.613  13.918  1.00  0.00      RA0  H
ATOM    636 HH22 ARG A  67      33.659   9.244  13.666  1.00  0.00      RA0  H
ATOM    637  C   ARG A  67      28.188  12.911  14.731  1.00  0.00      RA0  C
ATOM    638  O   ARG A  67      28.254  12.355  13.637  1.00  0.00      RA0  O
ATOM    639  N   TYR A  68      27.042  13.117  15.373  1.00  0.00      RA0  N
ATOM    640  H   TYR A  68      27.043  13.518  16.290  1.00  0.00      RA0  H
ATOM    641  CA  TYR A  68      25.729  12.846  14.764  1.00  0.00      RA0  C
ATOM    642  CB  TYR A  68      24.784  12.376  15.870  1.00  0.00      RA0  C
ATOM    643  CG  TYR A  68      23.390  12.181  15.331  1.00  0.00      RA0  C
ATOM    644  CD1 TYR A  68      23.165  11.281  14.297  1.00  0.00      RA0  C
ATOM    645  CE1 TYR A  68      21.878  11.100  13.810  1.00  0.00      RA0  C
ATOM    646  CD2 TYR A  68      22.333  12.901  15.876  1.00  0.00      RA0  C
ATOM    647  CE2 TYR A  68      21.045  12.714  15.392  1.00  0.00      RA0  C
ATOM    648  CZ  TYR A  68      20.819  11.812  14.359  1.00  0.00      RA0  C
ATOM    649  OH  TYR A  68      19.543  11.624  13.871  1.00  0.00      RA0  O
ATOM    650  HH  TYR A  68      19.581  10.885  13.271  1.00  0.00      RA0  H
ATOM    651  C   TYR A  68      25.182  14.082  14.049  1.00  0.00      RA0  C
ATOM    652  O   TYR A  68      24.587  14.004  12.970  1.00  0.00      RA0  O
ATOM    653  N   LEU A  69      25.409  15.257  14.618  1.00  0.00      RA0  N
ATOM    654  H   LEU A  69      25.886  15.288  15.497  1.00  0.00      RA0  H
ATOM    655  CA  LEU A  69      24.885  16.493  14.010  1.00  0.00      RA0  C
ATOM    656  CB  LEU A  69      24.988  17.622  15.037  1.00  0.00      RA0  C
ATOM    657  CG  LEU A  69      24.235  18.891  14.637  1.00  0.00      RA0  C
ATOM    658  CD1 LEU A  69      22.723  18.679  14.680  1.00  0.00      RA0  C
ATOM    659  CD2 LEU A  69      24.664  20.100  15.467  1.00  0.00      RA0  C
ATOM    660  C   LEU A  69      25.563  16.920  12.701  1.00  0.00      RA0  C
ATOM    661  O   LEU A  69      24.902  17.411  11.761  1.00  0.00      RA0  O
ATOM    662  N   LEU A  70      26.889  16.776  12.653  1.00  0.00      RA0  N
ATOM    663  H   LEU A  70      27.367  16.244  13.355  1.00  0.00      RA0  H
ATOM    664  CA  LEU A  70      27.696  17.335  11.584  1.00  0.00      RA0  C
ATOM    665  CB  LEU A  70      28.893  18.083  12.170  1.00  0.00      RA0  C
ATOM    666  CG  LEU A  70      28.494  19.190  13.145  1.00  0.00      RA0  C
ATOM    667  CD1 LEU A  70      29.708  19.779  13.862  1.00  0.00      RA0  C
ATOM    668  CD2 LEU A  70      27.653  20.270  12.466  1.00  0.00      RA0  C
ATOM    669  C   LEU A  70      28.190  16.294  10.605  1.00  0.00      RA0  C
ATOM    670  O   LEU A  70      28.403  15.156  10.966  1.00  0.00      RA0  O
ATOM    671  N   ALA A  71      28.416  16.706   9.355  1.00  0.00      RA0  N
ATOM    672  H   ALA A  71      28.282  17.674   9.132  1.00  0.00      RA0  H
ATOM    673  CA  ALA A  71      28.853  15.767   8.340  1.00  0.00      RA0  C
ATOM    674  CB  ALA A  71      28.328  16.198   6.973  1.00  0.00      RA0  C
ATOM    675  C   ALA A  71      30.368  15.588   8.235  1.00  0.00      RA0  C
ATOM    676  O   ALA A  71      30.833  14.540   7.759  1.00  0.00      RA0  O
ATOM    677  N   ASN A  72      31.134  16.589   8.665  1.00  0.00      RA0  N
ATOM    678  H   ASN A  72      30.711  17.405   9.062  1.00  0.00      RA0  H
ATOM    679  CA  ASN A  72      32.539  16.342   8.981  1.00  0.00      RA0  C
ATOM    680  CB  ASN A  72      33.355  17.624   9.089  1.00  0.00      RA0  C
ATOM    681  CG  ASN A  72      34.812  17.373   8.745  1.00  0.00      RA0  C
ATOM    682  OD1 ASN A  72      35.366  16.276   8.874  1.00  0.00      RA0  O
ATOM    683  ND2 ASN A  72      35.419  18.480   8.282  1.00  0.00      RA0  N
ATOM    684 HD21 ASN A  72      34.888  19.333   8.202  1.00  0.00      RA0  H
ATOM    685 HD22 ASN A  72      36.368  18.556   7.980  1.00  0.00      RA0  H
ATOM    686  C   ASN A  72      32.503  15.581  10.309  1.00  0.00      RA0  C
ATOM    687  O   ASN A  72      31.427  15.435  10.899  1.00  0.00      RA0  O
ATOM    688  N   ASP A  73      33.647  15.069  10.759  1.00  0.00      RA0  N
ATOM    689  H   ASP A  73      34.516  15.307  10.330  1.00  0.00      RA0  H
ATOM    690  CA  ASP A  73      33.706  14.238  11.957  1.00  0.00      RA0  C
ATOM    691  CB  ASP A  73      34.159  12.798  11.726  1.00  0.00      RA0  C
ATOM    692  CG  ASP A  73      33.887  11.989  12.984  1.00  0.00      RA0  C
ATOM    693  OD1 ASP A  73      33.341  12.528  13.941  1.00  0.00      RA0  O
ATOM    694  OD2 ASP A  73      34.199  10.805  13.016  1.00  0.00      RA0  O
ATOM    695  C   ASP A  73      34.573  14.867  13.033  1.00  0.00      RA0  C
ATOM    696  O   ASP A  73      35.803  14.869  12.924  1.00  0.00      RA0  O
ATOM    697  N   VAL A  74      33.951  15.352  14.101  1.00  0.00      RA0  N
ATOM    698  H   VAL A  74      32.985  15.116  14.207  1.00  0.00      RA0  H
ATOM    699  CA  VAL A  74      34.717  16.007  15.148  1.00  0.00      RA0  C
ATOM    700  CB  VAL A  74      33.792  16.799  16.069  1.00  0.00      RA0  C
ATOM    701  CG1 VAL A  74      33.051  17.881  15.282  1.00  0.00      RA0  C
ATOM    702  CG2 VAL A  74      32.834  15.871  16.812  1.00  0.00      RA0  C
ATOM    703  C   VAL A  74      35.604  15.060  15.948  1.00  0.00      RA0  C
ATOM    704  O   VAL A  74      36.333  15.528  16.833  1.00  0.00      RA0  O
ATOM    705  N   ALA A  75      35.537  13.750  15.655  1.00  0.00      RA0  N
ATOM    706  H   ALA A  75      34.887  13.414  14.967  1.00  0.00      RA0  H
ATOM    707  CA  ALA A  75      36.504  12.790  16.211  1.00  0.00      RA0  C
ATOM    708  CB  ALA A  75      36.229  11.371  15.716  1.00  0.00      RA0  C
ATOM    709  C   ALA A  75      37.930  13.195  15.816  1.00  0.00      RA0  C
ATOM    710  O   ALA A  75      38.893  12.833  16.499  1.00  0.00      RA0  O
ATOM    711  N   LYS A  76      38.038  13.933  14.713  1.00  0.00      RA0  N
ATOM    712  H   LYS A  76      37.212  14.172  14.198  1.00  0.00      RA0  H
ATOM    713  CA  LYS A  76      39.319  14.412  14.204  1.00  0.00      RA0  C
ATOM    714  CB  LYS A  76      39.181  14.900  12.764  1.00  0.00      RA0  C
ATOM    715  CG  LYS A  76      38.624  13.885  11.768  1.00  0.00      RA0  C
ATOM    716  CD  LYS A  76      38.289  14.585  10.449  1.00  0.00      RA0  C
ATOM    717  CE  LYS A  76      37.643  13.668   9.413  1.00  0.00      RA0  C
ATOM    718  NZ  LYS A  76      37.247  14.474   8.250  1.00  0.00      RA0  N
ATOM    719  HZ1 LYS A  76      36.778  13.879   7.540  1.00  0.00      RA0  H
ATOM    720  HZ2 LYS A  76      36.577  15.210   8.559  1.00  0.00      RA0  H
ATOM    721  HZ3 LYS A  76      38.077  14.933   7.828  1.00  0.00      RA0  H
ATOM    722  C   LYS A  76      39.898  15.565  15.013  1.00  0.00      RA0  C
ATOM    723  O   LYS A  76      41.055  15.924  14.815  1.00  0.00      RA0  O
ATOM    724  N   LEU A  77      39.123  16.143  15.923  1.00  0.00      RA0  N
ATOM    725  H   LEU A  77      38.210  15.781  16.111  1.00  0.00      RA0  H
ATOM    726  CA  LEU A  77      39.623  17.176  16.810  1.00  0.00      RA0  C
ATOM    727  CB  LEU A  77      38.500  18.144  17.167  1.00  0.00      RA0  C
ATOM    728  CG  LEU A  77      37.834  18.784  15.950  1.00  0.00      RA0  C
ATOM    729  CD1 LEU A  77      36.697  19.731  16.343  1.00  0.00      RA0  C
ATOM    730  CD2 LEU A  77      38.856  19.469  15.049  1.00  0.00      RA0  C
ATOM    731  C   LEU A  77      40.167  16.489  18.054  1.00  0.00      RA0  C
ATOM    732  O   LEU A  77      39.427  16.189  18.980  1.00  0.00      RA0  O
ATOM    733  N   THR A  78      41.473  16.235  18.068  1.00  0.00      RA0  N
ATOM    734  H   THR A  78      42.040  16.477  17.282  1.00  0.00      RA0  H
ATOM    735  CA  THR A  78      42.107  15.488  19.185  1.00  0.00      RA0  C
ATOM    736  CB  THR A  78      42.805  14.362  18.446  1.00  0.00      RA0  C
ATOM    737  OG1 THR A  78      43.241  14.880  17.169  1.00  0.00      RA0  O
ATOM    738  HG1 THR A  78      42.532  14.665  16.560  1.00  0.00      RA0  H
ATOM    739  CG2 THR A  78      41.888  13.155  18.235  1.00  0.00      RA0  C
ATOM    740  C   THR A  78      43.078  16.304  20.027  1.00  0.00      RA0  C
ATOM    741  O   THR A  78      43.410  15.889  21.155  1.00  0.00      RA0  O
ATOM    742  N   LYS A  79      43.528  17.453  19.501  1.00  0.00      RA0  N
ATOM    743  H   LYS A  79      43.100  17.815  18.675  1.00  0.00      RA0  H
ATOM    744  CA  LYS A  79      44.312  18.401  20.272  1.00  0.00      RA0  C
ATOM    745  CB  LYS A  79      45.451  18.863  19.370  1.00  0.00      RA0  C
ATOM    746  CG  LYS A  79      46.136  17.591  18.865  1.00  0.00      RA0  C
ATOM    747  CD  LYS A  79      47.012  17.746  17.625  1.00  0.00      RA0  C
ATOM    748  CE  LYS A  79      47.564  16.389  17.174  1.00  0.00      RA0  C
ATOM    749  NZ  LYS A  79      46.464  15.446  16.898  1.00  0.00      RA0  N
ATOM    750  HZ1 LYS A  79      46.864  14.542  16.578  1.00  0.00      RA0  H
ATOM    751  HZ2 LYS A  79      45.894  15.276  17.751  1.00  0.00      RA0  H
ATOM    752  HZ3 LYS A  79      45.840  15.819  16.155  1.00  0.00      RA0  H
ATOM    753  C   LYS A  79      43.414  19.517  20.757  1.00  0.00      RA0  C
ATOM    754  O   LYS A  79      42.652  20.118  19.980  1.00  0.00      RA0  O
ATOM    755  N   SER A  80      43.494  19.801  22.042  1.00  0.00      RA0  N
ATOM    756  H   SER A  80      44.167  19.350  22.623  1.00  0.00      RA0  H
ATOM    757  CA  SER A  80      42.700  20.851  22.634  1.00  0.00      RA0  C
ATOM    758  CB  SER A  80      43.131  20.918  24.108  1.00  0.00      RA0  C
ATOM    759  OG  SER A  80      42.235  21.688  24.912  1.00  0.00      RA0  O
ATOM    760  HG  SER A  80      41.461  21.156  25.081  1.00  0.00      RA0  H
ATOM    761  C   SER A  80      42.842  22.179  21.880  1.00  0.00      RA0  C
ATOM    762  O   SER A  80      43.950  22.597  21.542  1.00  0.00      RA0  O
ATOM    763  N   GLY A  81      41.709  22.810  21.592  1.00  0.00      RA0  N
ATOM    764  H   GLY A  81      40.841  22.398  21.863  1.00  0.00      RA0  H
ATOM    765  CA  GLY A  81      41.659  24.027  20.776  1.00  0.00      RA0  C
ATOM    766  C   GLY A  81      41.477  23.854  19.277  1.00  0.00      RA0  C
ATOM    767  O   GLY A  81      41.195  24.831  18.591  1.00  0.00      RA0  O
ATOM    768  N   LYS A  82      41.617  22.633  18.765  1.00  0.00      RA0  N
ATOM    769  H   LYS A  82      41.736  21.864  19.395  1.00  0.00      RA0  H
ATOM    770  CA  LYS A  82      41.534  22.380  17.344  1.00  0.00      RA0  C
ATOM    771  CB  LYS A  82      42.046  20.961  17.047  1.00  0.00      RA0  C
ATOM    772  CG  LYS A  82      42.294  20.646  15.570  1.00  0.00      RA0  C
ATOM    773  CD  LYS A  82      43.216  21.683  14.943  1.00  0.00      RA0  C
ATOM    774  CE  LYS A  82      43.392  21.567  13.431  1.00  0.00      RA0  C
ATOM    775  NZ  LYS A  82      43.679  22.912  12.917  1.00  0.00      RA0  N
ATOM    776  HZ1 LYS A  82      43.640  22.941  11.881  1.00  0.00      RA0  H
ATOM    777  HZ2 LYS A  82      42.934  23.534  13.293  1.00  0.00      RA0  H
ATOM    778  HZ3 LYS A  82      44.588  23.315  13.225  1.00  0.00      RA0  H
ATOM    779  C   LYS A  82      40.106  22.609  16.820  1.00  0.00      RA0  C
ATOM    780  O   LYS A  82      39.126  22.282  17.484  1.00  0.00      RA0  O
ATOM    781  N   ALA A  83      40.029  23.199  15.641  1.00  0.00      RA0  N
ATOM    782  H   ALA A  83      40.860  23.438  15.143  1.00  0.00      RA0  H
ATOM    783  CA  ALA A  83      38.765  23.489  14.979  1.00  0.00      RA0  C
ATOM    784  CB  ALA A  83      38.620  24.991  14.747  1.00  0.00      RA0  C
ATOM    785  C   ALA A  83      38.671  22.791  13.623  1.00  0.00      RA0  C
ATOM    786  O   ALA A  83      39.659  22.429  13.001  1.00  0.00      RA0  O
ATOM    787  N   LEU A  84      37.443  22.581  13.172  1.00  0.00      RA0  N
ATOM    788  H   LEU A  84      36.640  22.834  13.721  1.00  0.00      RA0  H
ATOM    789  CA  LEU A  84      37.234  22.187  11.795  1.00  0.00      RA0  C
ATOM    790  CB  LEU A  84      37.205  20.656  11.591  1.00  0.00      RA0  C
ATOM    791  CG  LEU A  84      36.132  19.796  12.276  1.00  0.00      RA0  C
ATOM    792  CD1 LEU A  84      34.746  19.931  11.654  1.00  0.00      RA0  C
ATOM    793  CD2 LEU A  84      36.538  18.320  12.270  1.00  0.00      RA0  C
ATOM    794  C   LEU A  84      36.040  22.924  11.189  1.00  0.00      RA0  C
ATOM    795  O   LEU A  84      35.225  23.529  11.883  1.00  0.00      RA0  O
ATOM    796  N   TYR A  85      35.998  22.850   9.877  1.00  0.00      RA0  N
ATOM    797  H   TYR A  85      36.645  22.267   9.390  1.00  0.00      RA0  H
ATOM    798  CA  TYR A  85      34.907  23.412   9.072  1.00  0.00      RA0  C
ATOM    799  CB  TYR A  85      35.554  24.056   7.839  1.00  0.00      RA0  C
ATOM    800  CG  TYR A  85      34.570  24.662   6.861  1.00  0.00      RA0  C
ATOM    801  CD1 TYR A  85      34.251  26.012   6.945  1.00  0.00      RA0  C
ATOM    802  CE1 TYR A  85      33.424  26.595   5.992  1.00  0.00      RA0  C
ATOM    803  CD2 TYR A  85      34.016  23.890   5.845  1.00  0.00      RA0  C
ATOM    804  CE2 TYR A  85      33.180  24.470   4.897  1.00  0.00      RA0  C
ATOM    805  CZ  TYR A  85      32.890  25.827   4.963  1.00  0.00      RA0  C
ATOM    806  OH  TYR A  85      32.079  26.405   4.007  1.00  0.00      RA0  O
ATOM    807  HH  TYR A  85      31.440  26.968   4.462  1.00  0.00      RA0  H
ATOM    808  C   TYR A  85      33.967  22.272   8.678  1.00  0.00      RA0  C
ATOM    809  O   TYR A  85      34.404  21.226   8.177  1.00  0.00      RA0  O
ATOM    810  N   SER A  86      32.653  22.482   8.855  1.00  0.00      RA0  N
ATOM    811  H   SER A  86      32.287  23.353   9.201  1.00  0.00      RA0  H
ATOM    812  CA  SER A  86      31.685  21.431   8.538  1.00  0.00      RA0  C
ATOM    813  CB  SER A  86      31.443  20.594   9.805  1.00  0.00      RA0  C
ATOM    814  OG  SER A  86      30.671  19.407   9.531  1.00  0.00      RA0  O
ATOM    815  HG  SER A  86      29.756  19.689   9.496  1.00  0.00      RA0  H
ATOM    816  C   SER A  86      30.361  21.981   8.001  1.00  0.00      RA0  C
ATOM    817  O   SER A  86      29.965  23.107   8.309  1.00  0.00      RA0  O
ATOM    818  N   GLY A  87      29.716  21.168   7.167  1.00  0.00      RA0  N
ATOM    819  H   GLY A  87      30.150  20.300   6.933  1.00  0.00      RA0  H
ATOM    820  CA  GLY A  87      28.287  21.302   6.928  1.00  0.00      RA0  C
ATOM    821  C   GLY A  87      27.473  20.679   8.039  1.00  0.00      RA0  C
ATOM    822  O   GLY A  87      27.917  19.744   8.707  1.00  0.00      RA0  O
ATOM    823  N   MSE A  88      26.250  21.194   8.186  1.00  0.00      RA0  N
ATOM    824  H   MSE A  88      25.969  21.984   7.632  1.00  0.00      RA0  H
ATOM    825  CA  MSE A  88      25.238  20.667   9.074  1.00  0.00      RA0  C
ATOM    826  CB  MSE A  88      24.886  21.679  10.163  1.00  0.00      RA0  C
ATOM    827  CG  MSE A  88      23.740  21.200  11.055  1.00  0.00      RA0  C
ATOM    828  SE  MSE A  88      23.484  22.276  12.475  1.00  0.00      RA0  S
ATOM    829  CE  MSE A  88      23.348  23.837  11.590  1.00  0.00      RA0  C
ATOM    830  C   MSE A  88      24.063  20.421   8.138  1.00  0.00      RA0  C
ATOM    831  O   MSE A  88      23.555  21.362   7.509  1.00  0.00      RA0  O
ATOM    832  N   LEU A  89      23.687  19.165   8.001  1.00  0.00      RA0  N
ATOM    833  H   LEU A  89      23.955  18.466   8.666  1.00  0.00      RA0  H
ATOM    834  CA  LEU A  89      22.754  18.756   6.944  1.00  0.00      RA0  C
ATOM    835  CB  LEU A  89      23.297  17.565   6.155  1.00  0.00      RA0  C
ATOM    836  CG  LEU A  89      24.713  17.727   5.608  1.00  0.00      RA0  C
ATOM    837  CD1 LEU A  89      25.132  16.478   4.835  1.00  0.00      RA0  C
ATOM    838  CD2 LEU A  89      24.883  18.995   4.773  1.00  0.00      RA0  C
ATOM    839  C   LEU A  89      21.370  18.368   7.461  1.00  0.00      RA0  C
ATOM    840  O   LEU A  89      21.208  17.885   8.590  1.00  0.00      RA0  O
ATOM    841  N   ASN A  90      20.384  18.489   6.575  1.00  0.00      RA0  N
ATOM    842  H   ASN A  90      20.622  18.782   5.647  1.00  0.00      RA0  H
ATOM    843  CA  ASN A  90      19.064  17.944   6.872  1.00  0.00      RA0  C
ATOM    844  CB  ASN A  90      17.974  18.781   6.186  1.00  0.00      RA0  C
ATOM    845  CG  ASN A  90      18.148  18.788   4.675  1.00  0.00      RA0  C
ATOM    846  OD1 ASN A  90      18.361  17.762   4.037  1.00  0.00      RA0  O
ATOM    847  ND2 ASN A  90      18.030  20.008   4.124  1.00  0.00      RA0  N
ATOM    848 HD21 ASN A  90      17.940  20.834   4.697  1.00  0.00      RA0  H
ATOM    849 HD22 ASN A  90      18.036  20.218   3.141  1.00  0.00      RA0  H
ATOM    850  C   ASN A  90      19.018  16.487   6.403  1.00  0.00      RA0  C
ATOM    851  O   ASN A  90      19.973  15.979   5.830  1.00  0.00      RA0  O
ATOM    852  N   ALA A  91      17.918  15.791   6.668  1.00  0.00      RA0  N
ATOM    853  H   ALA A  91      17.129  16.247   7.072  1.00  0.00      RA0  H
ATOM    854  CA  ALA A  91      17.838  14.369   6.357  1.00  0.00      RA0  C
ATOM    855  CB  ALA A  91      16.558  13.765   6.935  1.00  0.00      RA0  C
ATOM    856  C   ALA A  91      17.886  14.091   4.858  1.00  0.00      RA0  C
ATOM    857  O   ALA A  91      18.229  12.989   4.455  1.00  0.00      RA0  O
ATOM    858  N   SER A  92      17.542  15.083   4.027  1.00  0.00      RA0  N
ATOM    859  H   SER A  92      17.301  15.996   4.350  1.00  0.00      RA0  H
ATOM    860  CA  SER A  92      17.594  14.959   2.575  1.00  0.00      RA0  C
ATOM    861  CB  SER A  92      16.542  15.951   2.128  1.00  0.00      RA0  C
ATOM    862  OG  SER A  92      15.732  16.210   3.290  1.00  0.00      RA0  O
ATOM    863  HG  SER A  92      15.111  16.875   3.024  1.00  0.00      RA0  H
ATOM    864  C   SER A  92      18.997  15.185   2.018  1.00  0.00      RA0  C
ATOM    865  O   SER A  92      19.215  15.090   0.808  1.00  0.00      RA0  O
ATOM    866  N   GLY A  93      19.932  15.485   2.901  1.00  0.00      RA0  N
ATOM    867  H   GLY A  93      19.695  15.646   3.861  1.00  0.00      RA0  H
ATOM    868  CA  GLY A  93      21.322  15.742   2.489  1.00  0.00      RA0  C
ATOM    869  C   GLY A  93      21.556  17.152   1.966  1.00  0.00      RA0  C
ATOM    870  O   GLY A  93      22.609  17.446   1.413  1.00  0.00      RA0  O
ATOM    871  N   GLY A  94      20.597  18.049   2.151  1.00  0.00      RA0  N
ATOM    872  H   GLY A  94      19.809  17.802   2.714  1.00  0.00      RA0  H
ATOM    873  CA  GLY A  94      20.797  19.454   1.844  1.00  0.00      RA0  C
ATOM    874  C   GLY A  94      21.469  20.174   3.011  1.00  0.00      RA0  C
ATOM    875  O   GLY A  94      21.515  19.672   4.143  1.00  0.00      RA0  O
ATOM    876  N   VAL A  95      22.004  21.355   2.748  1.00  0.00      RA0  N
ATOM    877  H   VAL A  95      21.821  21.815   1.874  1.00  0.00      RA0  H
ATOM    878  CA  VAL A  95      22.779  22.059   3.750  1.00  0.00      RA0  C
ATOM    879  CB  VAL A  95      23.939  22.807   3.094  1.00  0.00      RA0  C
ATOM    880  CG1 VAL A  95      24.865  23.416   4.145  1.00  0.00      RA0  C
ATOM    881  CG2 VAL A  95      24.702  21.902   2.131  1.00  0.00      RA0  C
ATOM    882  C   VAL A  95      21.909  23.021   4.523  1.00  0.00      RA0  C
ATOM    883  O   VAL A  95      21.337  23.957   3.934  1.00  0.00      RA0  O
ATOM    884  N   ILE A  96      21.837  22.795   5.828  1.00  0.00      RA0  N
ATOM    885  H   ILE A  96      22.351  22.025   6.204  1.00  0.00      RA0  H
ATOM    886  CA  ILE A  96      21.205  23.724   6.764  1.00  0.00      RA0  C
ATOM    887  CB  ILE A  96      20.924  23.007   8.088  1.00  0.00      RA0  C
ATOM    888  CG2 ILE A  96      20.334  23.932   9.149  1.00  0.00      RA0  C
ATOM    889  CG1 ILE A  96      20.038  21.792   7.864  1.00  0.00      RA0  C
ATOM    890  CD1 ILE A  96      19.692  21.111   9.183  1.00  0.00      RA0  C
ATOM    891  C   ILE A  96      22.105  24.922   7.010  1.00  0.00      RA0  C
ATOM    892  O   ILE A  96      21.636  26.055   7.018  1.00  0.00      RA0  O
ATOM    893  N   ASP A  97      23.403  24.677   7.207  1.00  0.00      RA0  N
ATOM    894  H   ASP A  97      23.796  23.757   7.259  1.00  0.00      RA0  H
ATOM    895  CA  ASP A  97      24.364  25.760   7.328  1.00  0.00      RA0  C
ATOM    896  CB  ASP A  97      24.227  26.772   8.496  1.00  0.00      RA0  C
ATOM    897  CG  ASP A  97      24.668  28.145   7.959  1.00  0.00      RA0  C
ATOM    898  OD1 ASP A  97      24.931  28.221   6.766  1.00  0.00      RA0  O
ATOM    899  OD2 ASP A  97      24.751  29.141   8.687  1.00  0.00      RA0  O
ATOM    900  C   ASP A  97      25.776  25.150   7.217  1.00  0.00      RA0  C
ATOM    901  O   ASP A  97      25.940  23.916   7.271  1.00  0.00      RA0  O
ATOM    902  N   ASP A  98      26.755  26.031   7.049  1.00  0.00      RA0  N
ATOM    903  H   ASP A  98      26.541  27.013   7.022  1.00  0.00      RA0  H
ATOM    904  CA  ASP A  98      28.135  25.692   7.330  1.00  0.00      RA0  C
ATOM    905  CB  ASP A  98      29.050  25.771   6.096  1.00  0.00      RA0  C
ATOM    906  CG  ASP A  98      29.819  27.072   5.952  1.00  0.00      RA0  C
ATOM    907  OD1 ASP A  98      29.657  27.742   4.936  1.00  0.00      RA0  O
ATOM    908  OD2 ASP A  98      30.674  27.361   6.783  1.00  0.00      RA0  O
ATOM    909  C   ASP A  98      28.626  26.441   8.568  1.00  0.00      RA0  C
ATOM    910  O   ASP A  98      28.047  27.450   8.983  1.00  0.00      RA0  O
ATOM    911  N   LEU A  99      29.680  25.920   9.185  1.00  0.00      RA0  N
ATOM    912  H   LEU A  99      30.192  25.161   8.779  1.00  0.00      RA0  H
ATOM    913  CA  LEU A  99      30.116  26.463  10.453  1.00  0.00      RA0  C
ATOM    914  CB  LEU A  99      29.138  26.063  11.572  1.00  0.00      RA0  C
ATOM    915  CG  LEU A  99      28.690  24.591  11.593  1.00  0.00      RA0  C
ATOM    916  CD1 LEU A  99      29.737  23.623  12.153  1.00  0.00      RA0  C
ATOM    917  CD2 LEU A  99      27.359  24.438  12.328  1.00  0.00      RA0  C
ATOM    918  C   LEU A  99      31.535  26.002  10.793  1.00  0.00      RA0  C
ATOM    919  O   LEU A  99      32.080  25.076  10.152  1.00  0.00      RA0  O
ATOM    920  N   ILE A 100      32.117  26.674  11.778  1.00  0.00      RA0  N
ATOM    921  H   ILE A 100      31.590  27.394  12.233  1.00  0.00      RA0  H
ATOM    922  CA  ILE A 100      33.357  26.250  12.405  1.00  0.00      RA0  C
ATOM    923  CB  ILE A 100      34.321  27.437  12.519  1.00  0.00      RA0  C
ATOM    924  CG2 ILE A 100      35.691  27.000  13.041  1.00  0.00      RA0  C
ATOM    925  CG1 ILE A 100      34.438  28.199  11.199  1.00  0.00      RA0  C
ATOM    926  CD1 ILE A 100      35.177  27.397  10.130  1.00  0.00      RA0  C
ATOM    927  C   ILE A 100      33.032  25.724  13.796  1.00  0.00      RA0  C
ATOM    928  O   ILE A 100      32.209  26.305  14.514  1.00  0.00      RA0  O
ATOM    929  N   VAL A 101      33.655  24.612  14.165  1.00  0.00      RA0  N
ATOM    930  H   VAL A 101      34.332  24.195  13.553  1.00  0.00      RA0  H
ATOM    931  CA  VAL A 101      33.464  24.010  15.481  1.00  0.00      RA0  C
ATOM    932  CB  VAL A 101      32.660  22.708  15.375  1.00  0.00      RA0  C
ATOM    933  CG1 VAL A 101      33.146  21.843  14.220  1.00  0.00      RA0  C
ATOM    934  CG2 VAL A 101      32.626  21.945  16.703  1.00  0.00      RA0  C
ATOM    935  C   VAL A 101      34.820  23.781  16.126  1.00  0.00      RA0  C
ATOM    936  O   VAL A 101      35.731  23.291  15.460  1.00  0.00      RA0  O
ATOM    937  N   TYR A 102      34.922  24.184  17.397  1.00  0.00      RA0  N
ATOM    938  H   TYR A 102      34.095  24.473  17.869  1.00  0.00      RA0  H
ATOM    939  CA  TYR A 102      36.137  24.019  18.230  1.00  0.00      RA0  C
ATOM    940  CB  TYR A 102      36.495  25.321  18.955  1.00  0.00      RA0  C
ATOM    941  CG  TYR A 102      36.674  26.494  18.015  1.00  0.00      RA0  C
ATOM    942  CD1 TYR A 102      35.564  27.165  17.515  1.00  0.00      RA0  C
ATOM    943  CE1 TYR A 102      35.728  28.247  16.662  1.00  0.00      RA0  C
ATOM    944  CD2 TYR A 102      37.952  26.920  17.665  1.00  0.00      RA0  C
ATOM    945  CE2 TYR A 102      38.117  28.008  16.813  1.00  0.00      RA0  C
ATOM    946  CZ  TYR A 102      37.003  28.668  16.306  1.00  0.00      RA0  C
ATOM    947  OH  TYR A 102      37.142  29.741  15.450  1.00  0.00      RA0  O
ATOM    948  HH  TYR A 102      38.056  29.941  15.280  1.00  0.00      RA0  H
ATOM    949  C   TYR A 102      35.944  22.933  19.282  1.00  0.00      RA0  C
ATOM    950  O   TYR A 102      34.884  22.843  19.913  1.00  0.00      RA0  O
ATOM    951  N   TYR A 103      36.987  22.137  19.493  1.00  0.00      RA0  N
ATOM    952  H   TYR A 103      37.828  22.287  18.966  1.00  0.00      RA0  H
ATOM    953  CA  TYR A 103      37.063  21.205  20.621  1.00  0.00      RA0  C
ATOM    954  CB  TYR A 103      37.659  19.890  20.125  1.00  0.00      RA0  C
ATOM    955  CG  TYR A 103      38.318  19.096  21.227  1.00  0.00      RA0  C
ATOM    956  CD1 TYR A 103      37.574  18.597  22.288  1.00  0.00      RA0  C
ATOM    957  CE1 TYR A 103      38.202  17.867  23.289  1.00  0.00      RA0  C
ATOM    958  CD2 TYR A 103      39.686  18.855  21.165  1.00  0.00      RA0  C
ATOM    959  CE2 TYR A 103      40.312  18.122  22.165  1.00  0.00      RA0  C
ATOM    960  CZ  TYR A 103      39.570  17.633  23.232  1.00  0.00      RA0  C
ATOM    961  OH  TYR A 103      40.188  16.913  24.233  1.00  0.00      RA0  O
ATOM    962  HH  TYR A 103      41.088  16.729  23.997  1.00  0.00      RA0  H
ATOM    963  C   TYR A 103      37.952  21.838  21.675  1.00  0.00      RA0  C
ATOM    964  O   TYR A 103      39.070  22.255  21.346  1.00  0.00      RA0  O
ATOM    965  N   PHE A 104      37.469  21.916  22.917  1.00  0.00      RA0  N
ATOM    966  H   PHE A 104      36.545  21.587  23.132  1.00  0.00      RA0  H
ATOM    967  CA  PHE A 104      38.297  22.371  24.068  1.00  0.00      RA0  C
ATOM    968  CB  PHE A 104      37.655  23.568  24.763  1.00  0.00      RA0  C
ATOM    969  CG  PHE A 104      37.586  24.726  23.799  1.00  0.00      RA0  C
ATOM    970  CD1 PHE A 104      38.758  25.277  23.294  1.00  0.00      RA0  C
ATOM    971  CD2 PHE A 104      36.353  25.243  23.421  1.00  0.00      RA0  C
ATOM    972  CE1 PHE A 104      38.699  26.360  22.426  1.00  0.00      RA0  C
ATOM    973  CE2 PHE A 104      36.295  26.328  22.556  1.00  0.00      RA0  C
ATOM    974  CZ  PHE A 104      37.467  26.891  22.066  1.00  0.00      RA0  C
ATOM    975  C   PHE A 104      38.549  21.234  25.057  1.00  0.00      RA0  C
ATOM    976  O   PHE A 104      39.695  20.881  25.318  1.00  0.00      RA0  O
ATOM    977  N   THR A 105      37.473  20.666  25.599  1.00  0.00      RA0  N
ATOM    978  H   THR A 105      36.550  21.026  25.449  1.00  0.00      RA0  H
ATOM    979  CA  THR A 105      37.528  19.428  26.379  1.00  0.00      RA0  C
ATOM    980  CB  THR A 105      37.439  19.953  27.793  1.00  0.00      RA0  C
ATOM    981  OG1 THR A 105      37.270  21.376  27.696  1.00  0.00      RA0  O
ATOM    982  HG1 THR A 105      37.358  21.720  28.575  1.00  0.00      RA0  H
ATOM    983  CG2 THR A 105      38.677  19.608  28.624  1.00  0.00      RA0  C
ATOM    984  C   THR A 105      36.371  18.515  25.975  1.00  0.00      RA0  C
ATOM    985  O   THR A 105      35.486  18.910  25.222  1.00  0.00      RA0  O
ATOM    986  N   GLU A 106      36.339  17.300  26.515  1.00  0.00      RA0  N
ATOM    987  H   GLU A 106      37.099  16.959  27.065  1.00  0.00      RA0  H
ATOM    988  CA  GLU A 106      35.233  16.397  26.204  1.00  0.00      RA0  C
ATOM    989  CB  GLU A 106      35.556  14.945  26.554  1.00  0.00      RA0  C
ATOM    990  CG  GLU A 106      36.814  14.436  25.827  1.00  0.00      RA0  C
ATOM    991  CD  GLU A 106      36.653  14.347  24.309  1.00  0.00      RA0  C
ATOM    992  OE1 GLU A 106      36.118  15.248  23.672  1.00  0.00      RA0  O
ATOM    993  OE2 GLU A 106      37.125  13.384  23.716  1.00  0.00      RA0  O
ATOM    994  C   GLU A 106      33.906  16.919  26.732  1.00  0.00      RA0  C
ATOM    995  O   GLU A 106      32.848  16.421  26.346  1.00  0.00      RA0  O
ATOM    996  N   ASP A 107      33.960  17.891  27.637  1.00  0.00      RA0  N
ATOM    997  H   ASP A 107      34.836  18.277  27.907  1.00  0.00      RA0  H
ATOM    998  CA  ASP A 107      32.769  18.505  28.199  1.00  0.00      RA0  C
ATOM    999  CB  ASP A 107      32.970  18.530  29.723  1.00  0.00      RA0  C
ATOM   1000  CG  ASP A 107      31.776  19.044  30.509  1.00  0.00      RA0  C
ATOM   1001  OD1 ASP A 107      30.707  18.438  30.479  1.00  0.00      RA0  O
ATOM   1002  OD2 ASP A 107      31.926  20.036  31.215  1.00  0.00      RA0  O
ATOM   1003  C   ASP A 107      32.470  19.884  27.594  1.00  0.00      RA0  C
ATOM   1004  O   ASP A 107      31.556  20.554  28.051  1.00  0.00      RA0  O
ATOM   1005  N   PHE A 108      33.236  20.316  26.583  1.00  0.00      RA0  N
ATOM   1006  H   PHE A 108      33.901  19.728  26.119  1.00  0.00      RA0  H
ATOM   1007  CA  PHE A 108      33.162  21.700  26.101  1.00  0.00      RA0  C
ATOM   1008  CB  PHE A 108      33.925  22.634  27.042  1.00  0.00      RA0  C
ATOM   1009  CG  PHE A 108      33.721  24.065  26.608  1.00  0.00      RA0  C
ATOM   1010  CD1 PHE A 108      32.482  24.483  26.137  1.00  0.00      RA0  C
ATOM   1011  CD2 PHE A 108      34.776  24.965  26.678  1.00  0.00      RA0  C
ATOM   1012  CE1 PHE A 108      32.309  25.792  25.709  1.00  0.00      RA0  C
ATOM   1013  CE2 PHE A 108      34.602  26.277  26.253  1.00  0.00      RA0  C
ATOM   1014  CZ  PHE A 108      33.371  26.686  25.754  1.00  0.00      RA0  C
ATOM   1015  C   PHE A 108      33.666  21.852  24.650  1.00  0.00      RA0  C
ATOM   1016  O   PHE A 108      34.880  21.753  24.368  1.00  0.00      RA0  O
ATOM   1017  N   PHE A 109      32.701  22.061  23.750  1.00  0.00      RA0  N
ATOM   1018  H   PHE A 109      31.761  22.162  24.093  1.00  0.00      RA0  H
ATOM   1019  CA  PHE A 109      32.924  22.476  22.360  1.00  0.00      RA0  C
ATOM   1020  CB  PHE A 109      32.341  21.447  21.384  1.00  0.00      RA0  C
ATOM   1021  CG  PHE A 109      33.133  20.158  21.300  1.00  0.00      RA0  C
ATOM   1022  CD1 PHE A 109      33.355  19.366  22.421  1.00  0.00      RA0  C
ATOM   1023  CD2 PHE A 109      33.615  19.742  20.063  1.00  0.00      RA0  C
ATOM   1024  CE1 PHE A 109      34.028  18.155  22.305  1.00  0.00      RA0  C
ATOM   1025  CE2 PHE A 109      34.285  18.530  19.943  1.00  0.00      RA0  C
ATOM   1026  CZ  PHE A 109      34.483  17.732  21.062  1.00  0.00      RA0  C
ATOM   1027  C   PHE A 109      32.241  23.819  22.089  1.00  0.00      RA0  C
ATOM   1028  O   PHE A 109      31.394  24.282  22.856  1.00  0.00      RA0  O
ATOM   1029  N   ARG A 110      32.585  24.424  20.962  1.00  0.00      RA0  N
ATOM   1030  H   ARG A 110      33.240  23.992  20.337  1.00  0.00      RA0  H
ATOM   1031  CA  ARG A 110      32.041  25.717  20.583  1.00  0.00      RA0  C
ATOM   1032  CB  ARG A 110      33.062  26.775  21.003  1.00  0.00      RA0  C
ATOM   1033  CG  ARG A 110      33.068  28.099  20.238  1.00  0.00      RA0  C
ATOM   1034  CD  ARG A 110      33.962  29.105  20.962  1.00  0.00      RA0  C
ATOM   1035  NE  ARG A 110      33.406  29.311  22.295  1.00  0.00      RA0  N
ATOM   1036  HE  ARG A 110      32.444  29.025  22.418  1.00  0.00      RA0  H
ATOM   1037  CZ  ARG A 110      34.082  29.866  23.337  1.00  0.00      RA0  C
ATOM   1038  NH1 ARG A 110      35.353  30.304  23.168  1.00  0.00      RA0  N
ATOM   1039 HH11 ARG A 110      35.891  30.731  23.905  1.00  0.00      RA0  H
ATOM   1040 HH12 ARG A 110      35.808  30.219  22.277  1.00  0.00      RA0  H
ATOM   1041  NH2 ARG A 110      33.450  29.960  24.525  1.00  0.00      RA0  N
ATOM   1042 HH21 ARG A 110      33.860  30.323  25.360  1.00  0.00      RA0  H
ATOM   1043 HH22 ARG A 110      32.483  29.636  24.606  1.00  0.00      RA0  H
ATOM   1044  C   ARG A 110      31.746  25.749  19.088  1.00  0.00      RA0  C
ATOM   1045  O   ARG A 110      32.562  25.276  18.300  1.00  0.00      RA0  O
ATOM   1046  N   LEU A 111      30.580  26.287  18.710  1.00  0.00      RA0  N
ATOM   1047  H   LEU A 111      29.993  26.716  19.397  1.00  0.00      RA0  H
ATOM   1048  CA  LEU A 111      30.212  26.506  17.300  1.00  0.00      RA0  C
ATOM   1049  CB  LEU A 111      28.812  25.960  17.023  1.00  0.00      RA0  C
ATOM   1050  CG  LEU A 111      28.628  24.457  17.210  1.00  0.00      RA0  C
ATOM   1051  CD1 LEU A 111      27.152  24.093  17.336  1.00  0.00      RA0  C
ATOM   1052  CD2 LEU A 111      29.283  23.662  16.087  1.00  0.00      RA0  C
ATOM   1053  C   LEU A 111      30.144  27.988  17.047  1.00  0.00      RA0  C
ATOM   1054  O   LEU A 111      29.820  28.761  17.961  1.00  0.00      RA0  O
ATOM   1055  N   VAL A 112      30.389  28.387  15.807  1.00  0.00      RA0  N
ATOM   1056  H   VAL A 112      30.680  27.732  15.104  1.00  0.00      RA0  H
ATOM   1057  CA  VAL A 112      30.190  29.775  15.392  1.00  0.00      RA0  C
ATOM   1058  CB  VAL A 112      31.527  30.473  15.118  1.00  0.00      RA0  C
ATOM   1059  CG1 VAL A 112      31.300  31.947  14.778  1.00  0.00      RA0  C
ATOM   1060  CG2 VAL A 112      32.506  30.319  16.285  1.00  0.00      RA0  C
ATOM   1061  C   VAL A 112      29.307  29.795  14.147  1.00  0.00      RA0  C
ATOM   1062  O   VAL A 112      29.639  29.175  13.139  1.00  0.00      RA0  O
ATOM   1063  N   VAL A 113      28.195  30.511  14.213  1.00  0.00      RA0  N
ATOM   1064  H   VAL A 113      27.979  31.043  15.033  1.00  0.00      RA0  H
ATOM   1065  CA  VAL A 113      27.286  30.606  13.069  1.00  0.00      RA0  C
ATOM   1066  CB  VAL A 113      26.022  29.759  13.284  1.00  0.00      RA0  C
ATOM   1067  CG1 VAL A 113      26.322  28.260  13.341  1.00  0.00      RA0  C
ATOM   1068  CG2 VAL A 113      25.242  30.239  14.510  1.00  0.00      RA0  C
ATOM   1069  C   VAL A 113      26.872  32.037  12.745  1.00  0.00      RA0  C
ATOM   1070  O   VAL A 113      26.968  32.956  13.570  1.00  0.00      RA0  O
ATOM   1071  N   ASN A 114      26.368  32.203  11.529  1.00  0.00      RA0  N
ATOM   1072  H   ASN A 114      26.147  31.378  11.003  1.00  0.00      RA0  H
ATOM   1073  CA  ASN A 114      25.969  33.509  11.022  1.00  0.00      RA0  C
ATOM   1074  CB  ASN A 114      25.821  33.435   9.496  1.00  0.00      RA0  C
ATOM   1075  CG  ASN A 114      27.055  32.858   8.836  1.00  0.00      RA0  C
ATOM   1076  OD1 ASN A 114      28.055  33.554   8.686  1.00  0.00      RA0  O
ATOM   1077  ND2 ASN A 114      26.935  31.562   8.464  1.00  0.00      RA0  N
ATOM   1078 HD21 ASN A 114      26.112  30.983   8.560  1.00  0.00      RA0  H
ATOM   1079 HD22 ASN A 114      27.677  31.032   8.044  1.00  0.00      RA0  H
ATOM   1080  C   ASN A 114      24.621  33.987  11.529  1.00  0.00      RA0  C
ATOM   1081  O   ASN A 114      23.769  33.189  11.905  1.00  0.00      RA0  O
ATOM   1082  N   SER A 115      24.446  35.308  11.508  1.00  0.00      RA0  N
ATOM   1083  H   SER A 115      25.219  35.897  11.283  1.00  0.00      RA0  H
ATOM   1084  CA  SER A 115      23.211  35.933  11.928  1.00  0.00      RA0  C
ATOM   1085  CB  SER A 115      23.336  37.458  11.879  1.00  0.00      RA0  C
ATOM   1086  OG  SER A 115      22.482  38.058  12.860  1.00  0.00      RA0  O
ATOM   1087  HG  SER A 115      21.596  37.765  12.672  1.00  0.00      RA0  H
ATOM   1088  C   SER A 115      22.004  35.426  11.128  1.00  0.00      RA0  C
ATOM   1089  O   SER A 115      20.951  35.137  11.684  1.00  0.00      RA0  O
ATOM   1090  N   ALA A 116      22.161  35.353   9.815  1.00  0.00      RA0  N
ATOM   1091  H   ALA A 116      23.061  35.499   9.412  1.00  0.00      RA0  H
ATOM   1092  CA  ALA A 116      21.043  35.018   8.928  1.00  0.00      RA0  C
ATOM   1093  CB  ALA A 116      21.509  34.975   7.473  1.00  0.00      RA0  C
ATOM   1094  C   ALA A 116      20.420  33.676   9.263  1.00  0.00      RA0  C
ATOM   1095  O   ALA A 116      19.203  33.489   9.107  1.00  0.00      RA0  O
ATOM   1096  N   THR A 117      21.240  32.742   9.737  1.00  0.00      RA0  N
ATOM   1097  H   THR A 117      22.226  32.863   9.841  1.00  0.00      RA0  H
ATOM   1098  CA  THR A 117      20.803  31.366  10.039  1.00  0.00      RA0  C
ATOM   1099  CB  THR A 117      21.821  30.526   9.299  1.00  0.00      RA0  C
ATOM   1100  OG1 THR A 117      22.897  31.381   8.872  1.00  0.00      RA0  O
ATOM   1101  HG1 THR A 117      23.574  30.725   8.661  1.00  0.00      RA0  H
ATOM   1102  CG2 THR A 117      21.207  29.840   8.086  1.00  0.00      RA0  C
ATOM   1103  C   THR A 117      20.765  31.032  11.528  1.00  0.00      RA0  C
ATOM   1104  O   THR A 117      20.453  29.895  11.901  1.00  0.00      RA0  O
ATOM   1105  N   ARG A 118      21.031  32.024  12.371  1.00  0.00      RA0  N
ATOM   1106  H   ARG A 118      21.285  32.915  11.998  1.00  0.00      RA0  H
ATOM   1107  CA  ARG A 118      21.119  31.830  13.819  1.00  0.00      RA0  C
ATOM   1108  CB  ARG A 118      21.347  33.197  14.470  1.00  0.00      RA0  C
ATOM   1109  CG  ARG A 118      21.226  33.220  15.993  1.00  0.00      RA0  C
ATOM   1110  CD  ARG A 118      21.375  34.637  16.553  1.00  0.00      RA0  C
ATOM   1111  NE  ARG A 118      20.920  34.704  17.940  1.00  0.00      RA0  N
ATOM   1112  HE  ARG A 118      19.954  34.419  18.055  1.00  0.00      RA0  H
ATOM   1113  CZ  ARG A 118      21.752  35.189  18.913  1.00  0.00      RA0  C
ATOM   1114  NH1 ARG A 118      23.022  35.524  18.610  1.00  0.00      RA0  N
ATOM   1115 HH11 ARG A 118      23.612  35.935  19.325  1.00  0.00      RA0  H
ATOM   1116 HH12 ARG A 118      23.434  35.372  17.701  1.00  0.00      RA0  H
ATOM   1117  NH2 ARG A 118      21.310  35.330  20.178  1.00  0.00      RA0  N
ATOM   1118 HH21 ARG A 118      21.933  35.666  20.914  1.00  0.00      RA0  H
ATOM   1119 HH22 ARG A 118      20.373  35.112  20.453  1.00  0.00      RA0  H
ATOM   1120  C   ARG A 118      19.916  31.116  14.423  1.00  0.00      RA0  C
ATOM   1121  O   ARG A 118      20.052  30.100  15.112  1.00  0.00      RA0  O
ATOM   1122  N   GLU A 119      18.728  31.646  14.183  1.00  0.00      RA0  N
ATOM   1123  H   GLU A 119      18.662  32.472  13.628  1.00  0.00      RA0  H
ATOM   1124  CA  GLU A 119      17.547  31.080  14.828  1.00  0.00      RA0  C
ATOM   1125  CB  GLU A 119      16.390  32.078  14.818  1.00  0.00      RA0  C
ATOM   1126  CG  GLU A 119      16.791  33.437  15.412  1.00  0.00      RA0  C
ATOM   1127  CD  GLU A 119      17.300  33.292  16.840  1.00  0.00      RA0  C
ATOM   1128  OE1 GLU A 119      16.830  32.413  17.557  1.00  0.00      RA0  O
ATOM   1129  OE2 GLU A 119      18.166  34.069  17.238  1.00  0.00      RA0  O
ATOM   1130  C   GLU A 119      17.167  29.693  14.294  1.00  0.00      RA0  C
ATOM   1131  O   GLU A 119      16.825  28.813  15.062  1.00  0.00      RA0  O
ATOM   1132  N   LYS A 120      17.286  29.493  12.992  1.00  0.00      RA0  N
ATOM   1133  H   LYS A 120      17.705  30.217  12.448  1.00  0.00      RA0  H
ATOM   1134  CA  LYS A 120      17.100  28.161  12.407  1.00  0.00      RA0  C
ATOM   1135  CB  LYS A 120      17.268  28.232  10.884  1.00  0.00      RA0  C
ATOM   1136  CG  LYS A 120      17.036  26.879  10.205  1.00  0.00      RA0  C
ATOM   1137  CD  LYS A 120      17.361  26.846   8.707  1.00  0.00      RA0  C
ATOM   1138  CE  LYS A 120      18.828  27.160   8.403  1.00  0.00      RA0  C
ATOM   1139  NZ  LYS A 120      19.196  26.671   7.066  1.00  0.00      RA0  N
ATOM   1140  HZ1 LYS A 120      20.200  26.857   6.860  1.00  0.00      RA0  H
ATOM   1141  HZ2 LYS A 120      19.083  25.636   7.038  1.00  0.00      RA0  H
ATOM   1142  HZ3 LYS A 120      18.628  27.032   6.280  1.00  0.00      RA0  H
ATOM   1143  C   LYS A 120      18.073  27.158  12.976  1.00  0.00      RA0  C
ATOM   1144  O   LYS A 120      17.715  26.044  13.303  1.00  0.00      RA0  O
ATOM   1145  N   ASP A 121      19.339  27.552  13.045  1.00  0.00      RA0  N
ATOM   1146  H   ASP A 121      19.664  28.410  12.651  1.00  0.00      RA0  H
ATOM   1147  CA  ASP A 121      20.385  26.683  13.575  1.00  0.00      RA0  C
ATOM   1148  CB  ASP A 121      21.775  27.258  13.345  1.00  0.00      RA0  C
ATOM   1149  CG  ASP A 121      22.003  27.407  11.857  1.00  0.00      RA0  C
ATOM   1150  OD1 ASP A 121      21.299  26.765  11.072  1.00  0.00      RA0  O
ATOM   1151  OD2 ASP A 121      22.873  28.189  11.494  1.00  0.00      RA0  O
ATOM   1152  C   ASP A 121      20.154  26.364  15.050  1.00  0.00      RA0  C
ATOM   1153  O   ASP A 121      20.295  25.218  15.483  1.00  0.00      RA0  O
ATOM   1154  N   LEU A 122      19.828  27.387  15.828  1.00  0.00      RA0  N
ATOM   1155  H   LEU A 122      19.743  28.295  15.416  1.00  0.00      RA0  H
ATOM   1156  CA  LEU A 122      19.602  27.193  17.256  1.00  0.00      RA0  C
ATOM   1157  CB  LEU A 122      19.361  28.517  17.979  1.00  0.00      RA0  C
ATOM   1158  CG  LEU A 122      20.638  29.345  18.121  1.00  0.00      RA0  C
ATOM   1159  CD1 LEU A 122      20.368  30.693  18.792  1.00  0.00      RA0  C
ATOM   1160  CD2 LEU A 122      21.744  28.558  18.822  1.00  0.00      RA0  C
ATOM   1161  C   LEU A 122      18.452  26.245  17.509  1.00  0.00      RA0  C
ATOM   1162  O   LEU A 122      18.522  25.412  18.398  1.00  0.00      RA0  O
ATOM   1163  N   SER A 123      17.383  26.364  16.730  1.00  0.00      RA0  N
ATOM   1164  H   SER A 123      17.358  27.059  16.010  1.00  0.00      RA0  H
ATOM   1165  CA  SER A 123      16.226  25.489  16.918  1.00  0.00      RA0  C
ATOM   1166  CB  SER A 123      15.086  26.071  16.093  1.00  0.00      RA0  C
ATOM   1167  OG  SER A 123      14.900  27.433  16.495  1.00  0.00      RA0  O
ATOM   1168  HG  SER A 123      15.583  27.959  16.089  1.00  0.00      RA0  H
ATOM   1169  C   SER A 123      16.595  24.052  16.582  1.00  0.00      RA0  C
ATOM   1170  O   SER A 123      16.212  23.125  17.291  1.00  0.00      RA0  O
ATOM   1171  N   TRP A 124      17.343  23.880  15.498  1.00  0.00      RA0  N
ATOM   1172  H   TRP A 124      17.647  24.674  14.964  1.00  0.00      RA0  H
ATOM   1173  CA  TRP A 124      17.787  22.548  15.055  1.00  0.00      RA0  C
ATOM   1174  CB  TRP A 124      18.419  22.677  13.666  1.00  0.00      RA0  C
ATOM   1175  CG  TRP A 124      18.817  21.330  13.109  1.00  0.00      RA0  C
ATOM   1176  CD2 TRP A 124      17.967  20.324  12.520  1.00  0.00      RA0  C
ATOM   1177  CE2 TRP A 124      18.796  19.254  12.107  1.00  0.00      RA0  C
ATOM   1178  CE3 TRP A 124      16.597  20.256  12.299  1.00  0.00      RA0  C
ATOM   1179  CD1 TRP A 124      20.115  20.804  13.029  1.00  0.00      RA0  C
ATOM   1180  NE1 TRP A 124      20.107  19.578  12.439  1.00  0.00      RA0  N
ATOM   1181  HE1 TRP A 124      20.894  19.022  12.254  1.00  0.00      RA0  H
ATOM   1182  CZ2 TRP A 124      18.230  18.145  11.490  1.00  0.00      RA0  C
ATOM   1183  CZ3 TRP A 124      16.045  19.140  11.680  1.00  0.00      RA0  C
ATOM   1184  CH2 TRP A 124      16.859  18.090  11.273  1.00  0.00      RA0  C
ATOM   1185  C   TRP A 124      18.760  21.909  16.045  1.00  0.00      RA0  C
ATOM   1186  O   TRP A 124      18.593  20.764  16.438  1.00  0.00      RA0  O
ATOM   1187  N   ILE A 125      19.761  22.681  16.455  1.00  0.00      RA0  N
ATOM   1188  H   ILE A 125      19.820  23.605  16.091  1.00  0.00      RA0  H
ATOM   1189  CA  ILE A 125      20.746  22.218  17.430  1.00  0.00      RA0  C
ATOM   1190  CB  ILE A 125      21.849  23.258  17.656  1.00  0.00      RA0  C
ATOM   1191  CG2 ILE A 125      22.771  22.872  18.815  1.00  0.00      RA0  C
ATOM   1192  CG1 ILE A 125      22.652  23.461  16.370  1.00  0.00      RA0  C
ATOM   1193  CD1 ILE A 125      23.550  24.696  16.437  1.00  0.00      RA0  C
ATOM   1194  C   ILE A 125      20.050  21.835  18.742  1.00  0.00      RA0  C
ATOM   1195  O   ILE A 125      20.290  20.760  19.269  1.00  0.00      RA0  O
ATOM   1196  N   THR A 126      19.185  22.715  19.246  1.00  0.00      RA0  N
ATOM   1197  H   THR A 126      19.020  23.584  18.781  1.00  0.00      RA0  H
ATOM   1198  CA  THR A 126      18.413  22.427  20.459  1.00  0.00      RA0  C
ATOM   1199  CB  THR A 126      17.576  23.644  20.843  1.00  0.00      RA0  C
ATOM   1200  OG1 THR A 126      18.450  24.768  21.012  1.00  0.00      RA0  O
ATOM   1201  HG1 THR A 126      18.612  25.118  20.145  1.00  0.00      RA0  H
ATOM   1202  CG2 THR A 126      16.766  23.410  22.119  1.00  0.00      RA0  C
ATOM   1203  C   THR A 126      17.638  21.140  20.388  1.00  0.00      RA0  C
ATOM   1204  O   THR A 126      17.679  20.344  21.333  1.00  0.00      RA0  O
ATOM   1205  N   GLN A 127      16.919  20.950  19.285  1.00  0.00      RA0  N
ATOM   1206  H   GLN A 127      16.931  21.647  18.564  1.00  0.00      RA0  H
ATOM   1207  CA  GLN A 127      16.103  19.760  19.063  1.00  0.00      RA0  C
ATOM   1208  CB  GLN A 127      15.406  19.879  17.707  1.00  0.00      RA0  C
ATOM   1209  CG  GLN A 127      14.535  18.678  17.337  1.00  0.00      RA0  C
ATOM   1210  CD  GLN A 127      13.854  18.960  16.013  1.00  0.00      RA0  C
ATOM   1211  OE1 GLN A 127      12.822  19.618  15.948  1.00  0.00      RA0  O
ATOM   1212  NE2 GLN A 127      14.489  18.430  14.953  1.00  0.00      RA0  N
ATOM   1213 HE21 GLN A 127      15.326  17.886  15.051  1.00  0.00      RA0  H
ATOM   1214 HE22 GLN A 127      14.150  18.562  14.022  1.00  0.00      RA0  H
ATOM   1215  C   GLN A 127      16.927  18.464  19.147  1.00  0.00      RA0  C
ATOM   1216  O   GLN A 127      16.596  17.540  19.877  1.00  0.00      RA0  O
ATOM   1217  N   HIS A 128      18.018  18.419  18.397  1.00  0.00      RA0  N
ATOM   1218  H   HIS A 128      18.299  19.239  17.892  1.00  0.00      RA0  H
ATOM   1219  CA  HIS A 128      18.844  17.228  18.341  1.00  0.00      RA0  C
ATOM   1220  CB  HIS A 128      19.639  17.156  17.035  1.00  0.00      RA0  C
ATOM   1221  CG  HIS A 128      18.689  16.784  15.924  1.00  0.00      RA0  C
ATOM   1222  ND1 HIS A 128      18.531  15.531  15.457  1.00  0.00      RA0  N
ATOM   1223  HD1 HIS A 128      19.017  14.728  15.745  1.00  0.00      RA0  H
ATOM   1224  CD2 HIS A 128      17.812  17.631  15.245  1.00  0.00      RA0  C
ATOM   1225  NE2 HIS A 128      17.113  16.872  14.365  1.00  0.00      RA0  N
ATOM   1226  CE1 HIS A 128      17.558  15.580  14.494  1.00  0.00      RA0  C
ATOM   1227  C   HIS A 128      19.769  17.062  19.563  1.00  0.00      RA0  C
ATOM   1228  O   HIS A 128      20.225  15.953  19.833  1.00  0.00      RA0  O
ATOM   1229  N   ALA A 129      20.027  18.136  20.308  1.00  0.00      RA0  N
ATOM   1230  H   ALA A 129      19.633  19.024  20.066  1.00  0.00      RA0  H
ATOM   1231  CA  ALA A 129      20.873  18.057  21.500  1.00  0.00      RA0  C
ATOM   1232  CB  ALA A 129      21.303  19.445  21.974  1.00  0.00      RA0  C
ATOM   1233  C   ALA A 129      20.202  17.338  22.680  1.00  0.00      RA0  C
ATOM   1234  O   ALA A 129      20.880  16.738  23.501  1.00  0.00      RA0  O
ATOM   1235  N   GLU A 130      18.881  17.425  22.754  1.00  0.00      RA0  N
ATOM   1236  H   GLU A 130      18.372  17.866  22.013  1.00  0.00      RA0  H
ATOM   1237  CA  GLU A 130      18.113  17.027  23.947  1.00  0.00      RA0  C
ATOM   1238  CB  GLU A 130      16.624  17.367  23.738  1.00  0.00      RA0  C
ATOM   1239  CG  GLU A 130      15.688  17.118  24.927  1.00  0.00      RA0  C
ATOM   1240  CD  GLU A 130      15.349  15.644  25.035  1.00  0.00      RA0  C
ATOM   1241  OE1 GLU A 130      15.298  14.977  24.004  1.00  0.00      RA0  O
ATOM   1242  OE2 GLU A 130      15.145  15.165  26.147  1.00  0.00      RA0  O
ATOM   1243  C   GLU A 130      18.400  15.609  24.440  1.00  0.00      RA0  C
ATOM   1244  O   GLU A 130      18.651  15.430  25.640  1.00  0.00      RA0  O
ATOM   1245  N   PRO A 131      18.393  14.603  23.570  1.00  0.00      RA0  N
ATOM   1246  CD  PRO A 131      18.044  14.605  22.145  1.00  0.00      RA0  C
ATOM   1247  CA  PRO A 131      18.648  13.234  24.018  1.00  0.00      RA0  C
ATOM   1248  CB  PRO A 131      18.323  12.359  22.801  1.00  0.00      RA0  C
ATOM   1249  CG  PRO A 131      17.475  13.223  21.881  1.00  0.00      RA0  C
ATOM   1250  C   PRO A 131      20.074  12.993  24.479  1.00  0.00      RA0  C
ATOM   1251  O   PRO A 131      20.319  12.039  25.221  1.00  0.00      RA0  O
ATOM   1252  N   PHE A 132      20.994  13.857  24.056  1.00  0.00      RA0  N
ATOM   1253  H   PHE A 132      20.708  14.667  23.540  1.00  0.00      RA0  H
ATOM   1254  CA  PHE A 132      22.381  13.799  24.487  1.00  0.00      RA0  C
ATOM   1255  CB  PHE A 132      23.314  14.295  23.380  1.00  0.00      RA0  C
ATOM   1256  CG  PHE A 132      23.126  13.527  22.094  1.00  0.00      RA0  C
ATOM   1257  CD1 PHE A 132      23.930  12.429  21.821  1.00  0.00      RA0  C
ATOM   1258  CD2 PHE A 132      22.166  13.928  21.171  1.00  0.00      RA0  C
ATOM   1259  CE1 PHE A 132      23.781  11.738  20.624  1.00  0.00      RA0  C
ATOM   1260  CE2 PHE A 132      22.016  13.238  19.975  1.00  0.00      RA0  C
ATOM   1261  CZ  PHE A 132      22.828  12.145  19.698  1.00  0.00      RA0  C
ATOM   1262  C   PHE A 132      22.668  14.592  25.770  1.00  0.00      RA0  C
ATOM   1263  O   PHE A 132      23.759  14.469  26.353  1.00  0.00      RA0  O
ATOM   1264  N   GLY A 133      21.702  15.400  26.203  1.00  0.00      RA0  N
ATOM   1265  H   GLY A 133      20.862  15.515  25.669  1.00  0.00      RA0  H
ATOM   1266  CA  GLY A 133      21.820  16.178  27.431  1.00  0.00      RA0  C
ATOM   1267  C   GLY A 133      22.832  17.306  27.350  1.00  0.00      RA0  C
ATOM   1268  O   GLY A 133      23.558  17.570  28.316  1.00  0.00      RA0  O
ATOM   1269  N   ILE A 134      22.864  17.993  26.212  1.00  0.00      RA0  N
ATOM   1270  H   ILE A 134      22.136  17.870  25.538  1.00  0.00      RA0  H
ATOM   1271  CA  ILE A 134      23.862  19.032  25.986  1.00  0.00      RA0  C
ATOM   1272  CB  ILE A 134      24.285  19.069  24.518  1.00  0.00      RA0  C
ATOM   1273  CG2 ILE A 134      25.363  20.125  24.269  1.00  0.00      RA0  C
ATOM   1274  CG1 ILE A 134      24.749  17.682  24.087  1.00  0.00      RA0  C
ATOM   1275  CD1 ILE A 134      25.852  17.144  24.998  1.00  0.00      RA0  C
ATOM   1276  C   ILE A 134      23.293  20.373  26.433  1.00  0.00      RA0  C
ATOM   1277  O   ILE A 134      22.166  20.722  26.075  1.00  0.00      RA0  O
ATOM   1278  N   GLU A 135      24.065  21.094  27.242  1.00  0.00      RA0  N
ATOM   1279  H   GLU A 135      24.977  20.753  27.462  1.00  0.00      RA0  H
ATOM   1280  CA  GLU A 135      23.728  22.449  27.678  1.00  0.00      RA0  C
ATOM   1281  CB  GLU A 135      24.484  22.600  29.001  1.00  0.00      RA0  C
ATOM   1282  CG  GLU A 135      24.680  23.987  29.611  1.00  0.00      RA0  C
ATOM   1283  CD  GLU A 135      25.643  23.852  30.781  1.00  0.00      RA0  C
ATOM   1284  OE1 GLU A 135      26.651  24.558  30.817  1.00  0.00      RA0  O
ATOM   1285  OE2 GLU A 135      25.424  23.002  31.645  1.00  0.00      RA0  O
ATOM   1286  C   GLU A 135      24.204  23.447  26.613  1.00  0.00      RA0  C
ATOM   1287  O   GLU A 135      25.387  23.508  26.304  1.00  0.00      RA0  O
ATOM   1288  N   ILE A 136      23.267  24.219  26.067  1.00  0.00      RA0  N
ATOM   1289  H   ILE A 136      22.357  24.247  26.476  1.00  0.00      RA0  H
ATOM   1290  CA  ILE A 136      23.543  25.167  24.980  1.00  0.00      RA0  C
ATOM   1291  CB  ILE A 136      22.476  25.002  23.902  1.00  0.00      RA0  C
ATOM   1292  CG2 ILE A 136      22.673  25.979  22.742  1.00  0.00      RA0  C
ATOM   1293  CG1 ILE A 136      22.428  23.545  23.446  1.00  0.00      RA0  C
ATOM   1294  CD1 ILE A 136      21.335  23.309  22.412  1.00  0.00      RA0  C
ATOM   1295  C   ILE A 136      23.525  26.578  25.545  1.00  0.00      RA0  C
ATOM   1296  O   ILE A 136      22.514  26.993  26.112  1.00  0.00      RA0  O
ATOM   1297  N   THR A 137      24.636  27.308  25.390  1.00  0.00      RA0  N
ATOM   1298  H   THR A 137      25.458  26.900  24.994  1.00  0.00      RA0  H
ATOM   1299  CA  THR A 137      24.751  28.675  25.878  1.00  0.00      RA0  C
ATOM   1300  CB  THR A 137      25.769  28.551  26.994  1.00  0.00      RA0  C
ATOM   1301  OG1 THR A 137      25.438  27.366  27.733  1.00  0.00      RA0  O
ATOM   1302  HG1 THR A 137      26.194  27.108  28.247  1.00  0.00      RA0  H
ATOM   1303  CG2 THR A 137      25.834  29.784  27.896  1.00  0.00      RA0  C
ATOM   1304  C   THR A 137      25.140  29.591  24.728  1.00  0.00      RA0  C
ATOM   1305  O   THR A 137      26.202  29.420  24.130  1.00  0.00      RA0  O
ATOM   1306  N   VAL A 138      24.276  30.548  24.409  1.00  0.00      RA0  N
ATOM   1307  H   VAL A 138      23.496  30.726  25.007  1.00  0.00      RA0  H
ATOM   1308  CA  VAL A 138      24.569  31.510  23.345  1.00  0.00      RA0  C
ATOM   1309  CB  VAL A 138      23.271  31.978  22.696  1.00  0.00      RA0  C
ATOM   1310  CG1 VAL A 138      23.557  32.878  21.499  1.00  0.00      RA0  C
ATOM   1311  CG2 VAL A 138      22.410  30.775  22.307  1.00  0.00      RA0  C
ATOM   1312  C   VAL A 138      25.368  32.678  23.936  1.00  0.00      RA0  C
ATOM   1313  O   VAL A 138      24.944  33.289  24.920  1.00  0.00      RA0  O
ATOM   1314  N   ARG A 139      26.488  33.018  23.307  1.00  0.00      RA0  N
ATOM   1315  H   ARG A 139      26.673  32.627  22.409  1.00  0.00      RA0  H
ATOM   1316  CA  ARG A 139      27.450  33.974  23.874  1.00  0.00      RA0  C
ATOM   1317  CB  ARG A 139      28.872  33.478  23.643  1.00  0.00      RA0  C
ATOM   1318  CG  ARG A 139      29.074  32.058  24.174  1.00  0.00      RA0  C
ATOM   1319  CD  ARG A 139      28.614  31.915  25.626  1.00  0.00      RA0  C
ATOM   1320  NE  ARG A 139      29.091  33.046  26.414  1.00  0.00      RA0  N
ATOM   1321  HE  ARG A 139      28.571  33.912  26.369  1.00  0.00      RA0  H
ATOM   1322  CZ  ARG A 139      30.277  32.994  27.063  1.00  0.00      RA0  C
ATOM   1323  NH1 ARG A 139      30.952  31.821  27.123  1.00  0.00      RA0  N
ATOM   1324 HH11 ARG A 139      31.794  31.705  27.648  1.00  0.00      RA0  H
ATOM   1325 HH12 ARG A 139      30.630  30.993  26.629  1.00  0.00      RA0  H
ATOM   1326  NH2 ARG A 139      30.741  34.129  27.621  1.00  0.00      RA0  N
ATOM   1327 HH21 ARG A 139      31.575  34.223  28.162  1.00  0.00      RA0  H
ATOM   1328 HH22 ARG A 139      30.226  35.002  27.486  1.00  0.00      RA0  H
ATOM   1329  C   ARG A 139      27.259  35.386  23.330  1.00  0.00      RA0  C
ATOM   1330  O   ARG A 139      28.145  35.986  22.706  1.00  0.00      RA0  O
ATOM   1331  N   ASP A 140      26.099  35.947  23.626  1.00  0.00      RA0  N
ATOM   1332  H   ASP A 140      25.417  35.428  24.145  1.00  0.00      RA0  H
ATOM   1333  CA  ASP A 140      25.763  37.288  23.171  1.00  0.00      RA0  C
ATOM   1334  CB  ASP A 140      24.240  37.498  23.143  1.00  0.00      RA0  C
ATOM   1335  CG  ASP A 140      23.530  36.528  22.200  1.00  0.00      RA0  C
ATOM   1336  OD1 ASP A 140      23.941  36.365  21.053  1.00  0.00      RA0  O
ATOM   1337  OD2 ASP A 140      22.527  35.941  22.595  1.00  0.00      RA0  O
ATOM   1338  C   ASP A 140      26.461  38.356  24.001  1.00  0.00      RA0  C
ATOM   1339  O   ASP A 140      26.303  39.538  23.728  1.00  0.00      RA0  O
ATOM   1340  N   ASP A 141      27.195  37.921  25.031  1.00  0.00      RA0  N
ATOM   1341  H   ASP A 141      27.323  36.945  25.205  1.00  0.00      RA0  H
ATOM   1342  CA  ASP A 141      28.079  38.774  25.811  1.00  0.00      RA0  C
ATOM   1343  CB  ASP A 141      28.319  38.135  27.184  1.00  0.00      RA0  C
ATOM   1344  CG  ASP A 141      29.136  36.853  27.066  1.00  0.00      RA0  C
ATOM   1345  OD1 ASP A 141      28.677  35.884  26.463  1.00  0.00      RA0  O
ATOM   1346  OD2 ASP A 141      30.229  36.789  27.619  1.00  0.00      RA0  O
ATOM   1347  C   ASP A 141      29.436  39.080  25.147  1.00  0.00      RA0  C
ATOM   1348  O   ASP A 141      30.193  39.924  25.662  1.00  0.00      RA0  O
ATOM   1349  N   LEU A 142      29.715  38.394  24.033  1.00  0.00      RA0  N
ATOM   1350  H   LEU A 142      29.034  37.792  23.612  1.00  0.00      RA0  H
ATOM   1351  CA  LEU A 142      30.966  38.532  23.283  1.00  0.00      RA0  C
ATOM   1352  CB  LEU A 142      31.614  37.166  23.048  1.00  0.00      RA0  C
ATOM   1353  CG  LEU A 142      31.907  36.377  24.325  1.00  0.00      RA0  C
ATOM   1354  CD1 LEU A 142      32.443  34.979  24.013  1.00  0.00      RA0  C
ATOM   1355  CD2 LEU A 142      32.839  37.132  25.271  1.00  0.00      RA0  C
ATOM   1356  C   LEU A 142      30.768  39.226  21.951  1.00  0.00      RA0  C
ATOM   1357  O   LEU A 142      29.785  38.975  21.236  1.00  0.00      RA0  O
ATOM   1358  N   SER A 143      31.742  40.055  21.608  1.00  0.00      RA0  N
ATOM   1359  H   SER A 143      32.496  40.277  22.223  1.00  0.00      RA0  H
ATOM   1360  CA  SER A 143      31.886  40.617  20.278  1.00  0.00      RA0  C
ATOM   1361  CB  SER A 143      32.142  42.086  20.497  1.00  0.00      RA0  C
ATOM   1362  OG  SER A 143      32.032  42.276  21.904  1.00  0.00      RA0  O
ATOM   1363  HG  SER A 143      31.129  42.041  22.102  1.00  0.00      RA0  H
ATOM   1364  C   SER A 143      33.074  39.904  19.640  1.00  0.00      RA0  C
ATOM   1365  O   SER A 143      33.806  39.158  20.310  1.00  0.00      RA0  O
ATOM   1366  N   MSE A 144      33.253  40.097  18.350  1.00  0.00      RA0  N
ATOM   1367  H   MSE A 144      32.690  40.718  17.800  1.00  0.00      RA0  H
ATOM   1368  CA  MSE A 144      34.328  39.411  17.655  1.00  0.00      RA0  C
ATOM   1369  CB  MSE A 144      33.844  38.029  17.201  1.00  0.00      RA0  C
ATOM   1370  CG  MSE A 144      34.950  37.122  16.658  1.00  0.00      RA0  C
ATOM   1371  SE  MSE A 144      34.393  35.423  16.448  1.00  0.00      RA0  S
ATOM   1372  CE  MSE A 144      32.873  35.763  15.547  1.00  0.00      RA0  C
ATOM   1373  C   MSE A 144      34.823  40.277  16.518  1.00  0.00      RA0  C
ATOM   1374  O   MSE A 144      34.018  40.927  15.822  1.00  0.00      RA0  O
ATOM   1375  N   ILE A 145      36.145  40.281  16.350  1.00  0.00      RA0  N
ATOM   1376  H   ILE A 145      36.722  39.722  16.950  1.00  0.00      RA0  H
ATOM   1377  CA  ILE A 145      36.817  41.057  15.315  1.00  0.00      RA0  C
ATOM   1378  CB  ILE A 145      37.632  42.195  15.943  1.00  0.00      RA0  C
ATOM   1379  CG2 ILE A 145      38.310  43.045  14.866  1.00  0.00      RA0  C
ATOM   1380  CG1 ILE A 145      36.780  43.049  16.886  1.00  0.00      RA0  C
ATOM   1381  CD1 ILE A 145      37.596  44.107  17.632  1.00  0.00      RA0  C
ATOM   1382  C   ILE A 145      37.729  40.128  14.530  1.00  0.00      RA0  C
ATOM   1383  O   ILE A 145      38.504  39.373  15.126  1.00  0.00      RA0  O
ATOM   1384  N   ALA A 146      37.627  40.164  13.204  1.00  0.00      RA0  N
ATOM   1385  H   ALA A 146      37.039  40.862  12.795  1.00  0.00      RA0  H
ATOM   1386  CA  ALA A 146      38.491  39.366  12.339  1.00  0.00      RA0  C
ATOM   1387  CB  ALA A 146      37.700  38.857  11.134  1.00  0.00      RA0  C
ATOM   1388  C   ALA A 146      39.592  40.260  11.825  1.00  0.00      RA0  C
ATOM   1389  O   ALA A 146      39.320  41.270  11.191  1.00  0.00      RA0  O
ATOM   1390  N   VAL A 147      40.832  39.879  12.100  1.00  0.00      RA0  N
ATOM   1391  H   VAL A 147      40.995  39.036  12.599  1.00  0.00      RA0  H
ATOM   1392  CA  VAL A 147      41.994  40.689  11.695  1.00  0.00      RA0  C
ATOM   1393  CB  VAL A 147      42.872  40.977  12.916  1.00  0.00      RA0  C
ATOM   1394  CG1 VAL A 147      44.032  41.906  12.561  1.00  0.00      RA0  C
ATOM   1395  CG2 VAL A 147      42.038  41.525  14.075  1.00  0.00      RA0  C
ATOM   1396  C   VAL A 147      42.735  39.835  10.682  1.00  0.00      RA0  C
ATOM   1397  O   VAL A 147      43.186  38.736  11.015  1.00  0.00      RA0  O
ATOM   1398  N   GLN A 148      42.820  40.325   9.451  1.00  0.00      RA0  N
ATOM   1399  H   GLN A 148      42.572  41.271   9.258  1.00  0.00      RA0  H
ATOM   1400  CA  GLN A 148      43.218  39.503   8.302  1.00  0.00      RA0  C
ATOM   1401  CB  GLN A 148      41.971  39.167   7.477  1.00  0.00      RA0  C
ATOM   1402  CG  GLN A 148      40.689  38.946   8.299  1.00  0.00      RA0  C
ATOM   1403  CD  GLN A 148      40.407  37.477   8.556  1.00  0.00      RA0  C
ATOM   1404  OE1 GLN A 148      39.683  36.852   7.780  1.00  0.00      RA0  O
ATOM   1405  NE2 GLN A 148      40.955  36.977   9.681  1.00  0.00      RA0  N
ATOM   1406 HE21 GLN A 148      41.555  37.510  10.284  1.00  0.00      RA0  H
ATOM   1407 HE22 GLN A 148      40.783  36.039  10.007  1.00  0.00      RA0  H
ATOM   1408  C   GLN A 148      44.283  40.159   7.421  1.00  0.00      RA0  C
ATOM   1409  O   GLN A 148      44.236  41.371   7.132  1.00  0.00      RA0  O
ATOM   1410  N   GLY A 149      45.222  39.347   6.947  1.00  0.00      RA0  N
ATOM   1411  H   GLY A 149      45.306  38.403   7.261  1.00  0.00      RA0  H
ATOM   1412  CA  GLY A 149      46.256  39.825   6.042  1.00  0.00      RA0  C
ATOM   1413  C   GLY A 149      47.621  39.353   6.499  1.00  0.00      RA0  C
ATOM   1414  O   GLY A 149      47.767  38.836   7.614  1.00  0.00      RA0  O
ATOM   1415  N   PRO A 150      48.615  39.532   5.647  1.00  0.00      RA0  N
ATOM   1416  CD  PRO A 150      48.492  40.150   4.333  1.00  0.00      RA0  C
ATOM   1417  CA  PRO A 150      49.959  39.020   5.916  1.00  0.00      RA0  C
ATOM   1418  CB  PRO A 150      50.689  39.248   4.587  1.00  0.00      RA0  C
ATOM   1419  CG  PRO A 150      49.933  40.379   3.899  1.00  0.00      RA0  C
ATOM   1420  C   PRO A 150      50.669  39.625   7.147  1.00  0.00      RA0  C
ATOM   1421  O   PRO A 150      51.533  38.974   7.746  1.00  0.00      RA0  O
ATOM   1422  N   ASN A 151      50.253  40.809   7.565  1.00  0.00      RA0  N
ATOM   1423  H   ASN A 151      49.535  41.288   7.052  1.00  0.00      RA0  H
ATOM   1424  CA  ASN A 151      50.760  41.443   8.778  1.00  0.00      RA0  C
ATOM   1425  CB  ASN A 151      51.189  42.892   8.552  1.00  0.00      RA0  C
ATOM   1426  CG  ASN A 151      52.502  42.981   7.810  1.00  0.00      RA0  C
ATOM   1427  OD1 ASN A 151      53.502  42.382   8.189  1.00  0.00      RA0  O
ATOM   1428  ND2 ASN A 151      52.439  43.762   6.717  1.00  0.00      RA0  N
ATOM   1429 HD21 ASN A 151      51.599  44.282   6.519  1.00  0.00      RA0  H
ATOM   1430 HD22 ASN A 151      53.194  43.873   6.074  1.00  0.00      RA0  H
ATOM   1431  C   ASN A 151      49.733  41.475   9.912  1.00  0.00      RA0  C
ATOM   1432  O   ASN A 151      49.956  42.116  10.946  1.00  0.00      RA0  O
ATOM   1433  N   ALA A 152      48.610  40.780   9.739  1.00  0.00      RA0  N
ATOM   1434  H   ALA A 152      48.500  40.203   8.927  1.00  0.00      RA0  H
ATOM   1435  CA  ALA A 152      47.525  40.831  10.724  1.00  0.00      RA0  C
ATOM   1436  CB  ALA A 152      46.307  40.084  10.210  1.00  0.00      RA0  C
ATOM   1437  C   ALA A 152      47.870  40.232  12.082  1.00  0.00      RA0  C
ATOM   1438  O   ALA A 152      47.643  40.855  13.112  1.00  0.00      RA0  O
ATOM   1439  N   GLN A 153      48.417  39.025  12.076  1.00  0.00      RA0  N
ATOM   1440  H   GLN A 153      48.620  38.602  11.193  1.00  0.00      RA0  H
ATOM   1441  CA  GLN A 153      48.786  38.360  13.322  1.00  0.00      RA0  C
ATOM   1442  CB  GLN A 153      49.246  36.938  13.022  1.00  0.00      RA0  C
ATOM   1443  CG  GLN A 153      48.073  36.158  12.430  1.00  0.00      RA0  C
ATOM   1444  CD  GLN A 153      48.530  34.800  11.952  1.00  0.00      RA0  C
ATOM   1445  OE1 GLN A 153      49.631  34.643  11.442  1.00  0.00      RA0  O
ATOM   1446  NE2 GLN A 153      47.620  33.829  12.139  1.00  0.00      RA0  N
ATOM   1447 HE21 GLN A 153      46.695  34.017  12.488  1.00  0.00      RA0  H
ATOM   1448 HE22 GLN A 153      47.849  32.874  11.948  1.00  0.00      RA0  H
ATOM   1449  C   GLN A 153      49.832  39.187  14.072  1.00  0.00      RA0  C
ATOM   1450  O   GLN A 153      49.689  39.419  15.253  1.00  0.00      RA0  O
ATOM   1451  N   ALA A 154      50.851  39.664  13.363  1.00  0.00      RA0  N
ATOM   1452  H   ALA A 154      50.899  39.474  12.384  1.00  0.00      RA0  H
ATOM   1453  CA  ALA A 154      51.905  40.471  13.987  1.00  0.00      RA0  C
ATOM   1454  CB  ALA A 154      52.975  40.833  12.957  1.00  0.00      RA0  C
ATOM   1455  C   ALA A 154      51.351  41.767  14.598  1.00  0.00      RA0  C
ATOM   1456  O   ALA A 154      51.682  42.119  15.731  1.00  0.00      RA0  O
ATOM   1457  N   LYS A 155      50.525  42.479  13.847  1.00  0.00      RA0  N
ATOM   1458  H   LYS A 155      50.271  42.157  12.933  1.00  0.00      RA0  H
ATOM   1459  CA  LYS A 155      49.955  43.733  14.328  1.00  0.00      RA0  C
ATOM   1460  CB  LYS A 155      49.235  44.476  13.205  1.00  0.00      RA0  C
ATOM   1461  CG  LYS A 155      50.190  45.186  12.244  1.00  0.00      RA0  C
ATOM   1462  CD  LYS A 155      49.435  45.829  11.081  1.00  0.00      RA0  C
ATOM   1463  CE  LYS A 155      50.311  46.698  10.177  1.00  0.00      RA0  C
ATOM   1464  NZ  LYS A 155      49.524  47.103   9.007  1.00  0.00      RA0  N
ATOM   1465  HZ1 LYS A 155      50.065  47.641   8.297  1.00  0.00      RA0  H
ATOM   1466  HZ2 LYS A 155      49.268  46.273   8.431  1.00  0.00      RA0  H
ATOM   1467  HZ3 LYS A 155      48.658  47.631   9.221  1.00  0.00      RA0  H
ATOM   1468  C   LYS A 155      49.019  43.509  15.502  1.00  0.00      RA0  C
ATOM   1469  O   LYS A 155      49.099  44.228  16.516  1.00  0.00      RA0  O
ATOM   1470  N   ALA A 156      48.162  42.490  15.413  1.00  0.00      RA0  N
ATOM   1471  H   ALA A 156      48.142  41.923  14.590  1.00  0.00      RA0  H
ATOM   1472  CA  ALA A 156      47.302  42.150  16.552  1.00  0.00      RA0  C
ATOM   1473  CB  ALA A 156      46.380  40.978  16.209  1.00  0.00      RA0  C
ATOM   1474  C   ALA A 156      48.114  41.792  17.779  1.00  0.00      RA0  C
ATOM   1475  O   ALA A 156      47.756  42.196  18.881  1.00  0.00      RA0  O
ATOM   1476  N   ALA A 157      49.205  41.055  17.580  1.00  0.00      RA0  N
ATOM   1477  H   ALA A 157      49.470  40.791  16.651  1.00  0.00      RA0  H
ATOM   1478  CA  ALA A 157      49.982  40.538  18.704  1.00  0.00      RA0  C
ATOM   1479  CB  ALA A 157      51.042  39.544  18.228  1.00  0.00      RA0  C
ATOM   1480  C   ALA A 157      50.677  41.640  19.516  1.00  0.00      RA0  C
ATOM   1481  O   ALA A 157      50.990  41.430  20.683  1.00  0.00      RA0  O
ATOM   1482  N   THR A 158      50.868  42.824  18.922  1.00  0.00      RA0  N
ATOM   1483  H   THR A 158      50.594  42.960  17.970  1.00  0.00      RA0  H
ATOM   1484  CA  THR A 158      51.429  43.975  19.664  1.00  0.00      RA0  C
ATOM   1485  CB  THR A 158      51.828  45.120  18.719  1.00  0.00      RA0  C
ATOM   1486  OG1 THR A 158      50.708  45.710  18.057  1.00  0.00      RA0  O
ATOM   1487  HG1 THR A 158      50.311  45.056  17.496  1.00  0.00      RA0  H
ATOM   1488  CG2 THR A 158      52.855  44.635  17.695  1.00  0.00      RA0  C
ATOM   1489  C   THR A 158      50.521  44.382  20.809  1.00  0.00      RA0  C
ATOM   1490  O   THR A 158      50.962  45.065  21.722  1.00  0.00      RA0  O
ATOM   1491  N   LEU A 159      49.248  43.993  20.740  1.00  0.00      RA0  N
ATOM   1492  H   LEU A 159      48.926  43.433  19.976  1.00  0.00      RA0  H
ATOM   1493  CA  LEU A 159      48.252  44.320  21.759  1.00  0.00      RA0  C
ATOM   1494  CB  LEU A 159      46.926  44.643  21.084  1.00  0.00      RA0  C
ATOM   1495  CG  LEU A 159      47.124  45.696  19.992  1.00  0.00      RA0  C
ATOM   1496  CD1 LEU A 159      45.869  45.864  19.149  1.00  0.00      RA0  C
ATOM   1497  CD2 LEU A 159      47.626  47.031  20.548  1.00  0.00      RA0  C
ATOM   1498  C   LEU A 159      48.105  43.238  22.813  1.00  0.00      RA0  C
ATOM   1499  O   LEU A 159      47.451  43.472  23.828  1.00  0.00      RA0  O
ATOM   1500  N   PHE A 160      48.698  42.073  22.573  1.00  0.00      RA0  N
ATOM   1501  H   PHE A 160      49.363  42.013  21.829  1.00  0.00      RA0  H
ATOM   1502  CA  PHE A 160      48.603  40.937  23.502  1.00  0.00      RA0  C
ATOM   1503  CB  PHE A 160      48.948  39.617  22.806  1.00  0.00      RA0  C
ATOM   1504  CG  PHE A 160      47.971  39.280  21.699  1.00  0.00      RA0  C
ATOM   1505  CD1 PHE A 160      46.768  39.965  21.564  1.00  0.00      RA0  C
ATOM   1506  CD2 PHE A 160      48.287  38.264  20.804  1.00  0.00      RA0  C
ATOM   1507  CE1 PHE A 160      45.904  39.661  20.519  1.00  0.00      RA0  C
ATOM   1508  CE2 PHE A 160      47.423  37.957  19.760  1.00  0.00      RA0  C
ATOM   1509  CZ  PHE A 160      46.238  38.667  19.607  1.00  0.00      RA0  C
ATOM   1510  C   PHE A 160      49.512  41.150  24.702  1.00  0.00      RA0  C
ATOM   1511  O   PHE A 160      50.613  41.693  24.567  1.00  0.00      RA0  O
ATOM   1512  N   ASN A 161      49.063  40.712  25.872  1.00  0.00      RA0  N
ATOM   1513  H   ASN A 161      48.166  40.272  25.880  1.00  0.00      RA0  H
ATOM   1514  CA  ASN A 161      49.950  40.653  27.032  1.00  0.00      RA0  C
ATOM   1515  CB  ASN A 161      49.201  40.736  28.366  1.00  0.00      RA0  C
ATOM   1516  CG  ASN A 161      48.437  39.464  28.669  1.00  0.00      RA0  C
ATOM   1517  OD1 ASN A 161      48.945  38.351  28.611  1.00  0.00      RA0  O
ATOM   1518  ND2 ASN A 161      47.165  39.700  29.035  1.00  0.00      RA0  N
ATOM   1519 HD21 ASN A 161      46.800  40.633  29.006  1.00  0.00      RA0  H
ATOM   1520 HD22 ASN A 161      46.542  38.979  29.336  1.00  0.00      RA0  H
ATOM   1521  C   ASN A 161      50.853  39.435  26.959  1.00  0.00      RA0  C
ATOM   1522  O   ASN A 161      50.729  38.619  26.053  1.00  0.00      RA0  O
ATOM   1523  N   ASP A 162      51.794  39.296  27.889  1.00  0.00      RA0  N
ATOM   1524  H   ASP A 162      52.004  40.007  28.561  1.00  0.00      RA0  H
ATOM   1525  CA  ASP A 162      52.735  38.177  27.810  1.00  0.00      RA0  C
ATOM   1526  CB  ASP A 162      53.873  38.404  28.799  1.00  0.00      RA0  C
ATOM   1527  CG  ASP A 162      54.639  39.591  28.236  1.00  0.00      RA0  C
ATOM   1528  OD1 ASP A 162      55.716  39.391  27.688  1.00  0.00      RA0  O
ATOM   1529  OD2 ASP A 162      54.123  40.709  28.246  1.00  0.00      RA0  O
ATOM   1530  C   ASP A 162      52.051  36.797  27.793  1.00  0.00      RA0  C
ATOM   1531  O   ASP A 162      52.419  35.931  27.012  1.00  0.00      RA0  O
ATOM   1532  N   ALA A 163      51.038  36.602  28.628  1.00  0.00      RA0  N
ATOM   1533  H   ALA A 163      50.660  37.388  29.118  1.00  0.00      RA0  H
ATOM   1534  CA  ALA A 163      50.345  35.322  28.698  1.00  0.00      RA0  C
ATOM   1535  CB  ALA A 163      49.338  35.305  29.849  1.00  0.00      RA0  C
ATOM   1536  C   ALA A 163      49.621  35.020  27.395  1.00  0.00      RA0  C
ATOM   1537  O   ALA A 163      49.547  33.860  26.982  1.00  0.00      RA0  O
ATOM   1538  N   GLN A 164      49.090  36.067  26.761  1.00  0.00      RA0  N
ATOM   1539  H   GLN A 164      49.264  36.980  27.136  1.00  0.00      RA0  H
ATOM   1540  CA  GLN A 164      48.368  35.918  25.499  1.00  0.00      RA0  C
ATOM   1541  CB  GLN A 164      47.535  37.165  25.232  1.00  0.00      RA0  C
ATOM   1542  CG  GLN A 164      46.503  37.342  26.344  1.00  0.00      RA0  C
ATOM   1543  CD  GLN A 164      45.803  38.668  26.190  1.00  0.00      RA0  C
ATOM   1544  OE1 GLN A 164      46.419  39.678  25.875  1.00  0.00      RA0  O
ATOM   1545  NE2 GLN A 164      44.491  38.621  26.460  1.00  0.00      RA0  N
ATOM   1546 HE21 GLN A 164      44.054  37.744  26.680  1.00  0.00      RA0  H
ATOM   1547 HE22 GLN A 164      43.907  39.432  26.425  1.00  0.00      RA0  H
ATOM   1548  C   GLN A 164      49.346  35.587  24.361  1.00  0.00      RA0  C
ATOM   1549  O   GLN A 164      49.126  34.668  23.565  1.00  0.00      RA0  O
ATOM   1550  N   ARG A 165      50.458  36.308  24.315  1.00  0.00      RA0  N
ATOM   1551  H   ARG A 165      50.612  37.032  24.988  1.00  0.00      RA0  H
ATOM   1552  CA  ARG A 165      51.531  35.935  23.381  1.00  0.00      RA0  C
ATOM   1553  CB  ARG A 165      52.679  36.940  23.489  1.00  0.00      RA0  C
ATOM   1554  CG  ARG A 165      52.486  38.088  22.492  1.00  0.00      RA0  C
ATOM   1555  CD  ARG A 165      53.455  39.264  22.663  1.00  0.00      RA0  C
ATOM   1556  NE  ARG A 165      52.967  40.227  23.650  1.00  0.00      RA0  N
ATOM   1557  HE  ARG A 165      52.144  40.760  23.407  1.00  0.00      RA0  H
ATOM   1558  CZ  ARG A 165      53.602  40.385  24.849  1.00  0.00      RA0  C
ATOM   1559  NH1 ARG A 165      54.682  39.636  25.145  1.00  0.00      RA0  N
ATOM   1560 HH11 ARG A 165      55.126  39.710  26.057  1.00  0.00      RA0  H
ATOM   1561 HH12 ARG A 165      55.085  38.975  24.512  1.00  0.00      RA0  H
ATOM   1562  NH2 ARG A 165      53.131  41.288  25.729  1.00  0.00      RA0  N
ATOM   1563 HH21 ARG A 165      53.562  41.391  26.643  1.00  0.00      RA0  H
ATOM   1564 HH22 ARG A 165      52.334  41.864  25.502  1.00  0.00      RA0  H
ATOM   1565  C   ARG A 165      51.980  34.494  23.535  1.00  0.00      RA0  C
ATOM   1566  O   ARG A 165      52.159  33.776  22.545  1.00  0.00      RA0  O
ATOM   1567  N   GLN A 166      52.157  34.057  24.776  1.00  0.00      RA0  N
ATOM   1568  H   GLN A 166      52.007  34.683  25.542  1.00  0.00      RA0  H
ATOM   1569  CA  GLN A 166      52.576  32.684  25.045  1.00  0.00      RA0  C
ATOM   1570  CB  GLN A 166      52.862  32.529  26.536  1.00  0.00      RA0  C
ATOM   1571  CG  GLN A 166      53.456  31.172  26.908  1.00  0.00      RA0  C
ATOM   1572  CD  GLN A 166      53.797  31.184  28.382  1.00  0.00      RA0  C
ATOM   1573  OE1 GLN A 166      53.220  30.467  29.191  1.00  0.00      RA0  O
ATOM   1574  NE2 GLN A 166      54.777  32.053  28.691  1.00  0.00      RA0  N
ATOM   1575 HE21 GLN A 166      55.212  32.607  27.981  1.00  0.00      RA0  H
ATOM   1576 HE22 GLN A 166      55.087  32.162  29.635  1.00  0.00      RA0  H
ATOM   1577  C   GLN A 166      51.533  31.681  24.562  1.00  0.00      RA0  C
ATOM   1578  O   GLN A 166      51.876  30.670  23.956  1.00  0.00      RA0  O
ATOM   1579  N   ALA A 167      50.258  31.982  24.804  1.00  0.00      RA0  N
ATOM   1580  H   ALA A 167      50.036  32.816  25.310  1.00  0.00      RA0  H
ATOM   1581  CA  ALA A 167      49.158  31.086  24.378  1.00  0.00      RA0  C
ATOM   1582  CB  ALA A 167      47.807  31.660  24.807  1.00  0.00      RA0  C
ATOM   1583  C   ALA A 167      49.116  30.813  22.872  1.00  0.00      RA0  C
ATOM   1584  O   ALA A 167      48.801  29.685  22.428  1.00  0.00      RA0  O
ATOM   1585  N   VAL A 168      49.425  31.834  22.089  1.00  0.00      RA0  N
ATOM   1586  H   VAL A 168      49.769  32.683  22.496  1.00  0.00      RA0  H
ATOM   1587  CA  VAL A 168      49.321  31.743  20.625  1.00  0.00      RA0  C
ATOM   1588  CB  VAL A 168      48.665  33.004  20.059  1.00  0.00      RA0  C
ATOM   1589  CG1 VAL A 168      47.308  33.231  20.721  1.00  0.00      RA0  C
ATOM   1590  CG2 VAL A 168      49.573  34.230  20.187  1.00  0.00      RA0  C
ATOM   1591  C   VAL A 168      50.657  31.484  19.929  1.00  0.00      RA0  C
ATOM   1592  O   VAL A 168      50.715  31.423  18.695  1.00  0.00      RA0  O
ATOM   1593  N   GLU A 169      51.728  31.355  20.708  1.00  0.00      RA0  N
ATOM   1594  H   GLU A 169      51.651  31.323  21.704  1.00  0.00      RA0  H
ATOM   1595  CA  GLU A 169      53.048  31.167  20.125  1.00  0.00      RA0  C
ATOM   1596  CB  GLU A 169      54.147  31.191  21.188  1.00  0.00      RA0  C
ATOM   1597  CG  GLU A 169      55.536  30.966  20.581  1.00  0.00      RA0  C
ATOM   1598  CD  GLU A 169      55.745  31.911  19.413  1.00  0.00      RA0  C
ATOM   1599  OE1 GLU A 169      55.844  33.114  19.638  1.00  0.00      RA0  O
ATOM   1600  OE2 GLU A 169      55.800  31.441  18.276  1.00  0.00      RA0  O
ATOM   1601  C   GLU A 169      53.058  29.870  19.317  1.00  0.00      RA0  C
ATOM   1602  O   GLU A 169      52.779  28.805  19.838  1.00  0.00      RA0  O
ATOM   1603  N   GLY A 170      53.408  29.971  18.043  1.00  0.00      RA0  N
ATOM   1604  H   GLY A 170      53.798  30.859  17.782  1.00  0.00      RA0  H
ATOM   1605  CA  GLY A 170      53.506  28.805  17.182  1.00  0.00      RA0  C
ATOM   1606  C   GLY A 170      52.162  28.201  16.796  1.00  0.00      RA0  C
ATOM   1607  O   GLY A 170      52.104  27.085  16.275  1.00  0.00      RA0  O
ATOM   1608  N   MSE A 171      51.077  28.930  17.048  1.00  0.00      RA0  N
ATOM   1609  H   MSE A 171      51.154  29.872  17.388  1.00  0.00      RA0  H
ATOM   1610  CA  MSE A 171      49.757  28.348  16.869  1.00  0.00      RA0  C
ATOM   1611  CB  MSE A 171      48.683  29.209  17.542  1.00  0.00      RA0  C
ATOM   1612  CG  MSE A 171      47.297  28.564  17.512  1.00  0.00      RA0  C
ATOM   1613  SE  MSE A 171      46.071  29.397  18.536  1.00  0.00      RA0  S
ATOM   1614  CE  MSE A 171      46.003  30.968  17.663  1.00  0.00      RA0  C
ATOM   1615  C   MSE A 171      49.476  28.143  15.389  1.00  0.00      RA0  C
ATOM   1616  O   MSE A 171      49.657  29.058  14.559  1.00  0.00      RA0  O
ATOM   1617  N   LYS A 172      49.040  26.931  15.073  1.00  0.00      RA0  N
ATOM   1618  H   LYS A 172      48.719  26.357  15.824  1.00  0.00      RA0  H
ATOM   1619  CA  LYS A 172      48.779  26.534  13.705  1.00  0.00      RA0  C
ATOM   1620  CB  LYS A 172      48.994  25.013  13.660  1.00  0.00      RA0  C
ATOM   1621  CG  LYS A 172      50.403  24.606  14.103  1.00  0.00      RA0  C
ATOM   1622  CD  LYS A 172      51.501  25.188  13.208  1.00  0.00      RA0  C
ATOM   1623  CE  LYS A 172      52.915  24.788  13.644  1.00  0.00      RA0  C
ATOM   1624  NZ  LYS A 172      53.197  25.306  14.989  1.00  0.00      RA0  N
ATOM   1625  HZ1 LYS A 172      54.185  25.147  15.263  1.00  0.00      RA0  H
ATOM   1626  HZ2 LYS A 172      52.999  26.330  15.029  1.00  0.00      RA0  H
ATOM   1627  HZ3 LYS A 172      52.566  24.891  15.703  1.00  0.00      RA0  H
ATOM   1628  C   LYS A 172      47.375  26.970  13.306  1.00  0.00      RA0  C
ATOM   1629  O   LYS A 172      46.557  27.358  14.161  1.00  0.00      RA0  O
ATOM   1630  N   PRO A 173      47.092  26.928  12.007  1.00  0.00      RA0  N
ATOM   1631  CD  PRO A 173      48.024  26.693  10.905  1.00  0.00      RA0  C
ATOM   1632  CA  PRO A 173      45.761  27.243  11.526  1.00  0.00      RA0  C
ATOM   1633  CB  PRO A 173      45.871  27.080  10.007  1.00  0.00      RA0  C
ATOM   1634  CG  PRO A 173      47.344  27.317   9.696  1.00  0.00      RA0  C
ATOM   1635  C   PRO A 173      44.672  26.386  12.117  1.00  0.00      RA0  C
ATOM   1636  O   PRO A 173      44.882  25.207  12.420  1.00  0.00      RA0  O
ATOM   1637  N   PHE A 174      43.490  26.985  12.253  1.00  0.00      RA0  N
ATOM   1638  H   PHE A 174      43.402  27.956  12.029  1.00  0.00      RA0  H
ATOM   1639  CA  PHE A 174      42.322  26.266  12.761  1.00  0.00      RA0  C
ATOM   1640  CB  PHE A 174      41.800  25.207  11.784  1.00  0.00      RA0  C
ATOM   1641  CG  PHE A 174      40.796  25.825  10.844  1.00  0.00      RA0  C
ATOM   1642  CD1 PHE A 174      41.175  26.839   9.971  1.00  0.00      RA0  C
ATOM   1643  CD2 PHE A 174      39.482  25.373  10.856  1.00  0.00      RA0  C
ATOM   1644  CE1 PHE A 174      40.239  27.402   9.113  1.00  0.00      RA0  C
ATOM   1645  CE2 PHE A 174      38.546  25.935   9.998  1.00  0.00      RA0  C
ATOM   1646  CZ  PHE A 174      38.924  26.950   9.127  1.00  0.00      RA0  C
ATOM   1647  C   PHE A 174      42.534  25.730  14.172  1.00  0.00      RA0  C
ATOM   1648  O   PHE A 174      42.263  24.574  14.453  1.00  0.00      RA0  O
ATOM   1649  N   PHE A 175      42.978  26.638  15.037  1.00  0.00      RA0  N
ATOM   1650  H   PHE A 175      43.192  27.584  14.770  1.00  0.00      RA0  H
ATOM   1651  CA  PHE A 175      42.992  26.464  16.470  1.00  0.00      RA0  C
ATOM   1652  CB  PHE A 175      44.412  26.333  17.014  1.00  0.00      RA0  C
ATOM   1653  CG  PHE A 175      45.002  24.955  16.843  1.00  0.00      RA0  C
ATOM   1654  CD1 PHE A 175      45.704  24.628  15.690  1.00  0.00      RA0  C
ATOM   1655  CD2 PHE A 175      44.876  24.026  17.869  1.00  0.00      RA0  C
ATOM   1656  CE1 PHE A 175      46.321  23.388  15.585  1.00  0.00      RA0  C
ATOM   1657  CE2 PHE A 175      45.493  22.785  17.764  1.00  0.00      RA0  C
ATOM   1658  CZ  PHE A 175      46.236  22.476  16.630  1.00  0.00      RA0  C
ATOM   1659  C   PHE A 175      42.410  27.704  17.092  1.00  0.00      RA0  C
ATOM   1660  O   PHE A 175      42.512  28.793  16.518  1.00  0.00      RA0  O
ATOM   1661  N   GLY A 176      41.847  27.534  18.283  1.00  0.00      RA0  N
ATOM   1662  H   GLY A 176      41.795  26.633  18.719  1.00  0.00      RA0  H
ATOM   1663  CA  GLY A 176      41.388  28.641  19.101  1.00  0.00      RA0  C
ATOM   1664  C   GLY A 176      41.825  28.478  20.534  1.00  0.00      RA0  C
ATOM   1665  O   GLY A 176      41.907  27.354  21.041  1.00  0.00      RA0  O
ATOM   1666  N   VAL A 177      42.139  29.584  21.200  1.00  0.00      RA0  N
ATOM   1667  H   VAL A 177      42.168  30.476  20.742  1.00  0.00      RA0  H
ATOM   1668  CA  VAL A 177      42.519  29.532  22.587  1.00  0.00      RA0  C
ATOM   1669  CB  VAL A 177      44.043  29.343  22.681  1.00  0.00      RA0  C
ATOM   1670  CG1 VAL A 177      44.791  30.476  21.974  1.00  0.00      RA0  C
ATOM   1671  CG2 VAL A 177      44.520  29.128  24.119  1.00  0.00      RA0  C
ATOM   1672  C   VAL A 177      42.041  30.750  23.388  1.00  0.00      RA0  C
ATOM   1673  O   VAL A 177      42.105  31.891  22.928  1.00  0.00      RA0  O
ATOM   1674  N   GLN A 178      41.555  30.479  24.588  1.00  0.00      RA0  N
ATOM   1675  H   GLN A 178      41.657  29.545  24.926  1.00  0.00      RA0  H
ATOM   1676  CA  GLN A 178      41.186  31.500  25.553  1.00  0.00      RA0  C
ATOM   1677  CB  GLN A 178      40.080  30.978  26.470  1.00  0.00      RA0  C
ATOM   1678  CG  GLN A 178      39.307  32.079  27.201  1.00  0.00      RA0  C
ATOM   1679  CD  GLN A 178      38.416  32.813  26.219  1.00  0.00      RA0  C
ATOM   1680  OE1 GLN A 178      37.716  32.208  25.405  1.00  0.00      RA0  O
ATOM   1681  NE2 GLN A 178      38.474  34.151  26.354  1.00  0.00      RA0  N
ATOM   1682 HE21 GLN A 178      39.034  34.571  27.079  1.00  0.00      RA0  H
ATOM   1683 HE22 GLN A 178      37.975  34.794  25.772  1.00  0.00      RA0  H
ATOM   1684  C   GLN A 178      42.415  31.912  26.358  1.00  0.00      RA0  C
ATOM   1685  O   GLN A 178      43.094  31.076  26.975  1.00  0.00      RA0  O
ATOM   1686  N   ALA A 179      42.707  33.204  26.330  1.00  0.00      RA0  N
ATOM   1687  H   ALA A 179      42.170  33.840  25.783  1.00  0.00      RA0  H
ATOM   1688  CA  ALA A 179      43.784  33.759  27.131  1.00  0.00      RA0  C
ATOM   1689  CB  ALA A 179      44.993  34.048  26.247  1.00  0.00      RA0  C
ATOM   1690  C   ALA A 179      43.255  35.042  27.758  1.00  0.00      RA0  C
ATOM   1691  O   ALA A 179      43.239  36.105  27.120  1.00  0.00      RA0  O
ATOM   1692  N   GLY A 180      42.746  34.898  28.984  1.00  0.00      RA0  N
ATOM   1693  H   GLY A 180      42.714  33.978  29.371  1.00  0.00      RA0  H
ATOM   1694  CA  GLY A 180      42.057  35.972  29.670  1.00  0.00      RA0  C
ATOM   1695  C   GLY A 180      40.810  36.407  28.929  1.00  0.00      RA0  C
ATOM   1696  O   GLY A 180      39.985  35.568  28.546  1.00  0.00      RA0  O
ATOM   1697  N   ASP A 181      40.701  37.712  28.683  1.00  0.00      RA0  N
ATOM   1698  H   ASP A 181      41.335  38.362  29.097  1.00  0.00      RA0  H
ATOM   1699  CA  ASP A 181      39.529  38.296  28.017  1.00  0.00      RA0  C
ATOM   1700  CB  ASP A 181      39.475  39.830  28.135  1.00  0.00      RA0  C
ATOM   1701  CG  ASP A 181      38.876  40.292  29.454  1.00  0.00      RA0  C
ATOM   1702  OD1 ASP A 181      39.513  40.090  30.482  1.00  0.00      RA0  O
ATOM   1703  OD2 ASP A 181      37.789  40.878  29.453  1.00  0.00      RA0  O
ATOM   1704  C   ASP A 181      39.459  37.959  26.533  1.00  0.00      RA0  C
ATOM   1705  O   ASP A 181      38.399  38.139  25.930  1.00  0.00      RA0  O
ATOM   1706  N   LEU A 182      40.560  37.449  25.952  1.00  0.00      RA0  N
ATOM   1707  H   LEU A 182      41.333  37.134  26.502  1.00  0.00      RA0  H
ATOM   1708  CA  LEU A 182      40.642  37.233  24.509  1.00  0.00      RA0  C
ATOM   1709  CB  LEU A 182      41.921  37.832  23.921  1.00  0.00      RA0  C
ATOM   1710  CG  LEU A 182      42.088  39.342  24.110  1.00  0.00      RA0  C
ATOM   1711  CD1 LEU A 182      43.359  39.850  23.429  1.00  0.00      RA0  C
ATOM   1712  CD2 LEU A 182      40.868  40.131  23.643  1.00  0.00      RA0  C
ATOM   1713  C   LEU A 182      40.566  35.774  24.165  1.00  0.00      RA0  C
ATOM   1714  O   LEU A 182      41.315  34.957  24.688  1.00  0.00      RA0  O
ATOM   1715  N   PHE A 183      39.626  35.464  23.275  1.00  0.00      RA0  N
ATOM   1716  H   PHE A 183      39.045  36.198  22.915  1.00  0.00      RA0  H
ATOM   1717  CA  PHE A 183      39.596  34.178  22.589  1.00  0.00      RA0  C
ATOM   1718  CB  PHE A 183      38.155  33.688  22.464  1.00  0.00      RA0  C
ATOM   1719  CG  PHE A 183      38.114  32.406  21.670  1.00  0.00      RA0  C
ATOM   1720  CD1 PHE A 183      38.716  31.259  22.172  1.00  0.00      RA0  C
ATOM   1721  CD2 PHE A 183      37.471  32.373  20.438  1.00  0.00      RA0  C
ATOM   1722  CE1 PHE A 183      38.674  30.080  21.440  1.00  0.00      RA0  C
ATOM   1723  CE2 PHE A 183      37.430  31.193  19.706  1.00  0.00      RA0  C
ATOM   1724  CZ  PHE A 183      38.031  30.045  20.208  1.00  0.00      RA0  C
ATOM   1725  C   PHE A 183      40.194  34.416  21.213  1.00  0.00      RA0  C
ATOM   1726  O   PHE A 183      39.650  35.194  20.429  1.00  0.00      RA0  O
ATOM   1727  N   ILE A 184      41.337  33.787  20.943  1.00  0.00      RA0  N
ATOM   1728  H   ILE A 184      41.708  33.091  21.559  1.00  0.00      RA0  H
ATOM   1729  CA  ILE A 184      42.100  34.086  19.731  1.00  0.00      RA0  C
ATOM   1730  CB  ILE A 184      43.507  34.551  20.111  1.00  0.00      RA0  C
ATOM   1731  CG2 ILE A 184      44.305  34.968  18.876  1.00  0.00      RA0  C
ATOM   1732  CG1 ILE A 184      43.447  35.659  21.163  1.00  0.00      RA0  C
ATOM   1733  CD1 ILE A 184      44.807  35.980  21.784  1.00  0.00      RA0  C
ATOM   1734  C   ILE A 184      42.159  32.841  18.879  1.00  0.00      RA0  C
ATOM   1735  O   ILE A 184      42.575  31.784  19.353  1.00  0.00      RA0  O
ATOM   1736  N   ALA A 185      41.710  32.970  17.637  1.00  0.00      RA0  N
ATOM   1737  H   ALA A 185      41.385  33.853  17.291  1.00  0.00      RA0  H
ATOM   1738  CA  ALA A 185      41.616  31.830  16.725  1.00  0.00      RA0  C
ATOM   1739  CB  ALA A 185      40.152  31.453  16.500  1.00  0.00      RA0  C
ATOM   1740  C   ALA A 185      42.277  32.134  15.389  1.00  0.00      RA0  C
ATOM   1741  O   ALA A 185      42.167  33.234  14.874  1.00  0.00      RA0  O
ATOM   1742  N   THR A 186      42.990  31.141  14.862  1.00  0.00      RA0  N
ATOM   1743  H   THR A 186      43.052  30.256  15.329  1.00  0.00      RA0  H
ATOM   1744  CA  THR A 186      43.633  31.230  13.551  1.00  0.00      RA0  C
ATOM   1745  CB  THR A 186      44.840  30.305  13.633  1.00  0.00      RA0  C
ATOM   1746  OG1 THR A 186      44.631  29.351  14.687  1.00  0.00      RA0  O
ATOM   1747  HG1 THR A 186      45.432  28.832  14.742  1.00  0.00      RA0  H
ATOM   1748  CG2 THR A 186      46.155  31.053  13.835  1.00  0.00      RA0  C
ATOM   1749  C   THR A 186      42.669  30.774  12.458  1.00  0.00      RA0  C
ATOM   1750  O   THR A 186      42.839  29.702  11.833  1.00  0.00      RA0  O
ATOM   1751  N   THR A 187      41.649  31.616  12.254  1.00  0.00      RA0  N
ATOM   1752  H   THR A 187      41.527  32.447  12.801  1.00  0.00      RA0  H
ATOM   1753  CA  THR A 187      40.588  31.408  11.282  1.00  0.00      RA0  C
ATOM   1754  CB  THR A 187      39.376  30.993  12.107  1.00  0.00      RA0  C
ATOM   1755  OG1 THR A 187      39.403  31.714  13.344  1.00  0.00      RA0  O
ATOM   1756  HG1 THR A 187      38.804  32.451  13.180  1.00  0.00      RA0  H
ATOM   1757  CG2 THR A 187      39.349  29.488  12.387  1.00  0.00      RA0  C
ATOM   1758  C   THR A 187      40.383  32.686  10.472  1.00  0.00      RA0  C
ATOM   1759  O   THR A 187      40.945  33.751  10.779  1.00  0.00      RA0  O
ATOM   1760  N   GLY A 188      39.570  32.584   9.423  1.00  0.00      RA0  N
ATOM   1761  H   GLY A 188      39.052  31.765   9.171  1.00  0.00      RA0  H
ATOM   1762  CA  GLY A 188      39.319  33.722   8.585  1.00  0.00      RA0  C
ATOM   1763  C   GLY A 188      38.484  33.350   7.377  1.00  0.00      RA0  C
ATOM   1764  O   GLY A 188      38.259  32.169   7.109  1.00  0.00      RA0  O
ATOM   1765  N   TYR A 189      38.034  34.376   6.693  1.00  0.00      RA0  N
ATOM   1766  H   TYR A 189      38.351  35.280   6.991  1.00  0.00      RA0  H
ATOM   1767  CA  TYR A 189      37.176  34.275   5.523  1.00  0.00      RA0  C
ATOM   1768  CB  TYR A 189      35.848  34.870   6.004  1.00  0.00      RA0  C
ATOM   1769  CG  TYR A 189      34.638  34.652   5.126  1.00  0.00      RA0  C
ATOM   1770  CD1 TYR A 189      34.316  33.404   4.604  1.00  0.00      RA0  C
ATOM   1771  CE1 TYR A 189      33.137  33.244   3.879  1.00  0.00      RA0  C
ATOM   1772  CD2 TYR A 189      33.801  35.735   4.892  1.00  0.00      RA0  C
ATOM   1773  CE2 TYR A 189      32.624  35.576   4.176  1.00  0.00      RA0  C
ATOM   1774  CZ  TYR A 189      32.291  34.329   3.665  1.00  0.00      RA0  C
ATOM   1775  OH  TYR A 189      31.129  34.189   2.936  1.00  0.00      RA0  O
ATOM   1776  HH  TYR A 189      30.843  35.032   2.603  1.00  0.00      RA0  H
ATOM   1777  C   TYR A 189      37.773  35.015   4.324  1.00  0.00      RA0  C
ATOM   1778  O   TYR A 189      37.037  35.478   3.454  1.00  0.00      RA0  O
ATOM   1779  N   THR A 190      39.113  35.092   4.246  1.00  0.00      RA0  N
ATOM   1780  H   THR A 190      39.684  34.690   4.960  1.00  0.00      RA0  H
ATOM   1781  CA  THR A 190      39.760  35.962   3.272  1.00  0.00      RA0  C
ATOM   1782  CB  THR A 190      40.398  36.952   4.204  1.00  0.00      RA0  C
ATOM   1783  OG1 THR A 190      40.690  36.195   5.387  1.00  0.00      RA0  O
ATOM   1784  HG1 THR A 190      40.480  36.749   6.134  1.00  0.00      RA0  H
ATOM   1785  CG2 THR A 190      39.464  38.113   4.555  1.00  0.00      RA0  C
ATOM   1786  C   THR A 190      40.745  35.308   2.321  1.00  0.00      RA0  C
ATOM   1787  O   THR A 190      41.059  35.900   1.287  1.00  0.00      RA0  O
ATOM   1788  N   GLY A 191      41.231  34.122   2.655  1.00  0.00      RA0  N
ATOM   1789  H   GLY A 191      40.940  33.719   3.521  1.00  0.00      RA0  H
ATOM   1790  CA  GLY A 191      42.315  33.493   1.897  1.00  0.00      RA0  C
ATOM   1791  C   GLY A 191      43.697  33.959   2.369  1.00  0.00      RA0  C
ATOM   1792  O   GLY A 191      44.704  33.636   1.746  1.00  0.00      RA0  O
ATOM   1793  N   GLU A 192      43.716  34.765   3.436  1.00  0.00      RA0  N
ATOM   1794  H   GLU A 192      42.899  34.950   3.982  1.00  0.00      RA0  H
ATOM   1795  CA  GLU A 192      44.948  35.243   4.050  1.00  0.00      RA0  C
ATOM   1796  CB  GLU A 192      44.964  36.771   4.089  1.00  0.00      RA0  C
ATOM   1797  CG  GLU A 192      44.683  37.394   2.720  1.00  0.00      RA0  C
ATOM   1798  CD  GLU A 192      45.620  36.786   1.699  1.00  0.00      RA0  C
ATOM   1799  OE1 GLU A 192      46.801  36.642   1.997  1.00  0.00      RA0  O
ATOM   1800  OE2 GLU A 192      45.165  36.427   0.614  1.00  0.00      RA0  O
ATOM   1801  C   GLU A 192      45.079  34.658   5.443  1.00  0.00      RA0  C
ATOM   1802  O   GLU A 192      44.120  34.139   6.001  1.00  0.00      RA0  O
ATOM   1803  N   ALA A 193      46.273  34.795   6.018  1.00  0.00      RA0  N
ATOM   1804  H   ALA A 193      46.949  35.331   5.515  1.00  0.00      RA0  H
ATOM   1805  CA  ALA A 193      46.501  34.558   7.441  1.00  0.00      RA0  C
ATOM   1806  CB  ALA A 193      47.996  34.587   7.762  1.00  0.00      RA0  C
ATOM   1807  C   ALA A 193      45.797  35.615   8.278  1.00  0.00      RA0  C
ATOM   1808  O   ALA A 193      45.417  36.662   7.786  1.00  0.00      RA0  O
ATOM   1809  N   GLY A 194      45.619  35.310   9.551  1.00  0.00      RA0  N
ATOM   1810  H   GLY A 194      45.855  34.423   9.951  1.00  0.00      RA0  H
ATOM   1811  CA  GLY A 194      44.989  36.252  10.455  1.00  0.00      RA0  C
ATOM   1812  C   GLY A 194      44.460  35.601  11.697  1.00  0.00      RA0  C
ATOM   1813  O   GLY A 194      44.756  34.437  11.964  1.00  0.00      RA0  O
ATOM   1814  N   TYR A 195      43.694  36.388  12.467  1.00  0.00      RA0  N
ATOM   1815  H   TYR A 195      43.414  37.302  12.173  1.00  0.00      RA0  H
ATOM   1816  CA  TYR A 195      43.018  35.893  13.639  1.00  0.00      RA0  C
ATOM   1817  CB  TYR A 195      43.584  36.522  14.913  1.00  0.00      RA0  C
ATOM   1818  CG  TYR A 195      44.939  35.978  15.285  1.00  0.00      RA0  C
ATOM   1819  CD1 TYR A 195      45.221  34.628  15.121  1.00  0.00      RA0  C
ATOM   1820  CE1 TYR A 195      46.457  34.133  15.513  1.00  0.00      RA0  C
ATOM   1821  CD2 TYR A 195      45.896  36.830  15.824  1.00  0.00      RA0  C
ATOM   1822  CE2 TYR A 195      47.131  36.331  16.222  1.00  0.00      RA0  C
ATOM   1823  CZ  TYR A 195      47.410  34.980  16.063  1.00  0.00      RA0  C
ATOM   1824  OH  TYR A 195      48.632  34.470  16.442  1.00  0.00      RA0  O
ATOM   1825  HH  TYR A 195      49.122  35.109  16.943  1.00  0.00      RA0  H
ATOM   1826  C   TYR A 195      41.549  36.328  13.574  1.00  0.00      RA0  C
ATOM   1827  O   TYR A 195      41.222  37.317  12.900  1.00  0.00      RA0  O
ATOM   1828  N   GLU A 196      40.713  35.591  14.292  1.00  0.00      RA0  N
ATOM   1829  H   GLU A 196      41.028  34.738  14.710  1.00  0.00      RA0  H
ATOM   1830  CA  GLU A 196      39.442  36.110  14.790  1.00  0.00      RA0  C
ATOM   1831  CB  GLU A 196      38.296  35.299  14.166  1.00  0.00      RA0  C
ATOM   1832  CG  GLU A 196      38.337  35.573  12.650  1.00  0.00      RA0  C
ATOM   1833  CD  GLU A 196      37.368  34.741  11.832  1.00  0.00      RA0  C
ATOM   1834  OE1 GLU A 196      37.414  33.519  11.955  1.00  0.00      RA0  O
ATOM   1835  OE2 GLU A 196      36.612  35.316  11.035  1.00  0.00      RA0  O
ATOM   1836  C   GLU A 196      39.548  36.155  16.312  1.00  0.00      RA0  C
ATOM   1837  O   GLU A 196      40.030  35.204  16.966  1.00  0.00      RA0  O
ATOM   1838  N   ILE A 197      39.134  37.269  16.880  1.00  0.00      RA0  N
ATOM   1839  H   ILE A 197      38.680  37.979  16.343  1.00  0.00      RA0  H
ATOM   1840  CA  ILE A 197      39.331  37.519  18.301  1.00  0.00      RA0  C
ATOM   1841  CB  ILE A 197      40.350  38.638  18.533  1.00  0.00      RA0  C
ATOM   1842  CG2 ILE A 197      40.531  38.890  20.030  1.00  0.00      RA0  C
ATOM   1843  CG1 ILE A 197      41.683  38.322  17.849  1.00  0.00      RA0  C
ATOM   1844  CD1 ILE A 197      42.713  39.443  17.982  1.00  0.00      RA0  C
ATOM   1845  C   ILE A 197      37.992  37.864  18.938  1.00  0.00      RA0  C
ATOM   1846  O   ILE A 197      37.379  38.861  18.577  1.00  0.00      RA0  O
ATOM   1847  N   ALA A 198      37.529  37.025  19.869  1.00  0.00      RA0  N
ATOM   1848  H   ALA A 198      38.120  36.285  20.191  1.00  0.00      RA0  H
ATOM   1849  CA  ALA A 198      36.277  37.299  20.579  1.00  0.00      RA0  C
ATOM   1850  CB  ALA A 198      35.434  36.031  20.701  1.00  0.00      RA0  C
ATOM   1851  C   ALA A 198      36.610  37.807  21.973  1.00  0.00      RA0  C
ATOM   1852  O   ALA A 198      37.544  37.323  22.614  1.00  0.00      RA0  O
ATOM   1853  N   LEU A 199      35.836  38.781  22.442  1.00  0.00      RA0  N
ATOM   1854  H   LEU A 199      35.048  39.132  21.923  1.00  0.00      RA0  H
ATOM   1855  CA  LEU A 199      36.077  39.382  23.745  1.00  0.00      RA0  C
ATOM   1856  CB  LEU A 199      37.194  40.425  23.553  1.00  0.00      RA0  C
ATOM   1857  CG  LEU A 199      36.845  41.718  22.797  1.00  0.00      RA0  C
ATOM   1858  CD1 LEU A 199      37.912  42.766  23.081  1.00  0.00      RA0  C
ATOM   1859  CD2 LEU A 199      36.655  41.574  21.282  1.00  0.00      RA0  C
ATOM   1860  C   LEU A 199      34.791  40.024  24.251  1.00  0.00      RA0  C
ATOM   1861  O   LEU A 199      33.848  40.211  23.482  1.00  0.00      RA0  O
ATOM   1862  N   PRO A 200      34.731  40.356  25.543  1.00  0.00      RA0  N
ATOM   1863  CD  PRO A 200      35.722  40.071  26.576  1.00  0.00      RA0  C
ATOM   1864  CA  PRO A 200      33.512  40.955  26.107  1.00  0.00      RA0  C
ATOM   1865  CB  PRO A 200      33.851  41.103  27.589  1.00  0.00      RA0  C
ATOM   1866  CG  PRO A 200      34.914  40.047  27.864  1.00  0.00      RA0  C
ATOM   1867  C   PRO A 200      33.071  42.178  25.358  1.00  0.00      RA0  C
ATOM   1868  O   PRO A 200      33.899  42.999  24.964  1.00  0.00      RA0  O
ATOM   1869  N   ASN A 201      31.760  42.311  25.160  1.00  0.00      RA0  N
ATOM   1870  H   ASN A 201      31.178  41.541  25.429  1.00  0.00      RA0  H
ATOM   1871  CA  ASN A 201      31.212  43.471  24.462  1.00  0.00      RA0  C
ATOM   1872  CB  ASN A 201      29.685  43.516  24.634  1.00  0.00      RA0  C
ATOM   1873  CG  ASN A 201      28.998  42.445  23.805  1.00  0.00      RA0  C
ATOM   1874  OD1 ASN A 201      29.466  42.067  22.739  1.00  0.00      RA0  O
ATOM   1875  ND2 ASN A 201      27.860  41.973  24.346  1.00  0.00      RA0  N
ATOM   1876 HD21 ASN A 201      27.504  42.297  25.221  1.00  0.00      RA0  H
ATOM   1877 HD22 ASN A 201      27.322  41.254  23.888  1.00  0.00      RA0  H
ATOM   1878  C   ASN A 201      31.800  44.788  24.983  1.00  0.00      RA0  C
ATOM   1879  O   ASN A 201      32.125  45.698  24.208  1.00  0.00      RA0  O
ATOM   1880  N   GLU A 202      31.935  44.870  26.299  1.00  0.00      RA0  N
ATOM   1881  H   GLU A 202      31.870  44.054  26.873  1.00  0.00      RA0  H
ATOM   1882  CA  GLU A 202      32.386  46.099  26.965  1.00  0.00      RA0  C
ATOM   1883  CB  GLU A 202      31.958  46.092  28.449  1.00  0.00      RA0  C
ATOM   1884  CG  GLU A 202      33.010  45.932  29.565  1.00  0.00      RA0  C
ATOM   1885  CD  GLU A 202      33.580  44.527  29.632  1.00  0.00      RA0  C
ATOM   1886  OE1 GLU A 202      33.814  43.926  28.594  1.00  0.00      RA0  O
ATOM   1887  OE2 GLU A 202      33.853  44.028  30.722  1.00  0.00      RA0  O
ATOM   1888  C   GLU A 202      33.868  46.439  26.747  1.00  0.00      RA0  C
ATOM   1889  O   GLU A 202      34.297  47.572  27.036  1.00  0.00      RA0  O
ATOM   1890  N   LYS A 203      34.639  45.457  26.281  1.00  0.00      RA0  N
ATOM   1891  H   LYS A 203      34.226  44.559  26.128  1.00  0.00      RA0  H
ATOM   1892  CA  LYS A 203      36.055  45.639  25.902  1.00  0.00      RA0  C
ATOM   1893  CB  LYS A 203      36.949  44.431  26.190  1.00  0.00      RA0  C
ATOM   1894  CG  LYS A 203      36.913  43.793  27.568  1.00  0.00      RA0  C
ATOM   1895  CD  LYS A 203      37.198  44.739  28.728  1.00  0.00      RA0  C
ATOM   1896  CE  LYS A 203      37.159  43.958  30.039  1.00  0.00      RA0  C
ATOM   1897  NZ  LYS A 203      36.067  42.980  29.977  1.00  0.00      RA0  N
ATOM   1898  HZ1 LYS A 203      36.453  42.031  29.765  1.00  0.00      RA0  H
ATOM   1899  HZ2 LYS A 203      35.518  42.983  30.859  1.00  0.00      RA0  H
ATOM   1900  HZ3 LYS A 203      35.342  43.271  29.283  1.00  0.00      RA0  H
ATOM   1901  C   LYS A 203      36.285  45.904  24.414  1.00  0.00      RA0  C
ATOM   1902  O   LYS A 203      37.393  46.235  23.996  1.00  0.00      RA0  O
ATOM   1903  N   ALA A 204      35.250  45.707  23.604  1.00  0.00      RA0  N
ATOM   1904  H   ALA A 204      34.349  45.516  23.999  1.00  0.00      RA0  H
ATOM   1905  CA  ALA A 204      35.403  45.662  22.157  1.00  0.00      RA0  C
ATOM   1906  CB  ALA A 204      34.089  45.253  21.494  1.00  0.00      RA0  C
ATOM   1907  C   ALA A 204      35.881  46.979  21.553  1.00  0.00      RA0  C
ATOM   1908  O   ALA A 204      36.794  46.997  20.704  1.00  0.00      RA0  O
ATOM   1909  N   ALA A 205      35.277  48.078  21.979  1.00  0.00      RA0  N
ATOM   1910  H   ALA A 205      34.668  48.022  22.770  1.00  0.00      RA0  H
ATOM   1911  CA  ALA A 205      35.531  49.388  21.340  1.00  0.00      RA0  C
ATOM   1912  CB  ALA A 205      34.616  50.462  21.930  1.00  0.00      RA0  C
ATOM   1913  C   ALA A 205      36.972  49.794  21.545  1.00  0.00      RA0  C
ATOM   1914  O   ALA A 205      37.616  50.274  20.637  1.00  0.00      RA0  O
ATOM   1915  N   ASP A 206      37.483  49.586  22.747  1.00  0.00      RA0  N
ATOM   1916  H   ASP A 206      36.936  49.274  23.528  1.00  0.00      RA0  H
ATOM   1917  CA  ASP A 206      38.866  49.965  23.032  1.00  0.00      RA0  C
ATOM   1918  CB  ASP A 206      39.157  49.816  24.525  1.00  0.00      RA0  C
ATOM   1919  CG  ASP A 206      38.020  50.402  25.333  1.00  0.00      RA0  C
ATOM   1920  OD1 ASP A 206      38.145  51.539  25.782  1.00  0.00      RA0  O
ATOM   1921  OD2 ASP A 206      37.014  49.715  25.511  1.00  0.00      RA0  O
ATOM   1922  C   ASP A 206      39.848  49.089  22.256  1.00  0.00      RA0  C
ATOM   1923  O   ASP A 206      40.889  49.562  21.834  1.00  0.00      RA0  O
ATOM   1924  N   PHE A 207      39.524  47.812  22.099  1.00  0.00      RA0  N
ATOM   1925  H   PHE A 207      38.659  47.489  22.489  1.00  0.00      RA0  H
ATOM   1926  CA  PHE A 207      40.396  46.894  21.394  1.00  0.00      RA0  C
ATOM   1927  CB  PHE A 207      39.935  45.459  21.621  1.00  0.00      RA0  C
ATOM   1928  CG  PHE A 207      40.925  44.489  21.023  1.00  0.00      RA0  C
ATOM   1929  CD1 PHE A 207      42.281  44.619  21.299  1.00  0.00      RA0  C
ATOM   1930  CD2 PHE A 207      40.476  43.459  20.207  1.00  0.00      RA0  C
ATOM   1931  CE1 PHE A 207      43.188  43.714  20.761  1.00  0.00      RA0  C
ATOM   1932  CE2 PHE A 207      41.384  42.555  19.669  1.00  0.00      RA0  C
ATOM   1933  CZ  PHE A 207      42.740  42.681  19.948  1.00  0.00      RA0  C
ATOM   1934  C   PHE A 207      40.414  47.237  19.906  1.00  0.00      RA0  C
ATOM   1935  O   PHE A 207      41.479  47.299  19.293  1.00  0.00      RA0  O
ATOM   1936  N   TRP A 208      39.238  47.512  19.343  1.00  0.00      RA0  N
ATOM   1937  H   TRP A 208      38.416  47.436  19.906  1.00  0.00      RA0  H
ATOM   1938  CA  TRP A 208      39.124  48.045  17.980  1.00  0.00      RA0  C
ATOM   1939  CB  TRP A 208      37.654  48.363  17.688  1.00  0.00      RA0  C
ATOM   1940  CG  TRP A 208      37.428  48.883  16.285  1.00  0.00      RA0  C
ATOM   1941  CD2 TRP A 208      37.068  48.135  15.103  1.00  0.00      RA0  C
ATOM   1942  CE2 TRP A 208      36.919  49.057  14.040  1.00  0.00      RA0  C
ATOM   1943  CE3 TRP A 208      36.861  46.781  14.870  1.00  0.00      RA0  C
ATOM   1944  CD1 TRP A 208      37.479  50.220  15.860  1.00  0.00      RA0  C
ATOM   1945  NE1 TRP A 208      37.179  50.330  14.539  1.00  0.00      RA0  N
ATOM   1946  HE1 TRP A 208      37.141  51.168  14.030  1.00  0.00      RA0  H
ATOM   1947  CZ2 TRP A 208      36.564  48.597  12.777  1.00  0.00      RA0  C
ATOM   1948  CZ3 TRP A 208      36.506  46.334  13.602  1.00  0.00      RA0  C
ATOM   1949  CH2 TRP A 208      36.358  47.240  12.558  1.00  0.00      RA0  C
ATOM   1950  C   TRP A 208      40.012  49.281  17.774  1.00  0.00      RA0  C
ATOM   1951  O   TRP A 208      40.789  49.361  16.814  1.00  0.00      RA0  O
ATOM   1952  N   ARG A 209      39.881  50.268  18.660  1.00  0.00      RA0  N
ATOM   1953  H   ARG A 209      39.240  50.172  19.426  1.00  0.00      RA0  H
ATOM   1954  CA  ARG A 209      40.678  51.485  18.541  1.00  0.00      RA0  C
ATOM   1955  CB  ARG A 209      40.389  52.365  19.754  1.00  0.00      RA0  C
ATOM   1956  CG  ARG A 209      39.149  53.233  19.636  1.00  0.00      RA0  C
ATOM   1957  CD  ARG A 209      39.542  54.700  19.455  1.00  0.00      RA0  C
ATOM   1958  NE  ARG A 209      40.669  54.835  18.532  1.00  0.00      RA0  N
ATOM   1959  HE  ARG A 209      41.606  54.876  18.924  1.00  0.00      RA0  H
ATOM   1960  CZ  ARG A 209      40.484  54.839  17.180  1.00  0.00      RA0  C
ATOM   1961  NH1 ARG A 209      39.239  54.719  16.658  1.00  0.00      RA0  N
ATOM   1962 HH11 ARG A 209      39.043  54.760  15.677  1.00  0.00      RA0  H
ATOM   1963 HH12 ARG A 209      38.427  54.561  17.244  1.00  0.00      RA0  H
ATOM   1964  NH2 ARG A 209      41.571  54.957  16.394  1.00  0.00      RA0  N
ATOM   1965 HH21 ARG A 209      41.560  54.987  15.395  1.00  0.00      RA0  H
ATOM   1966 HH22 ARG A 209      42.479  55.015  16.845  1.00  0.00      RA0  H
ATOM   1967  C   ARG A 209      42.182  51.183  18.623  1.00  0.00      RA0  C
ATOM   1968  O   ARG A 209      42.974  51.759  17.883  1.00  0.00      RA0  O
ATOM   1969  N   ALA A 210      42.564  50.281  19.527  1.00  0.00      RA0  N
ATOM   1970  H   ALA A 210      41.895  49.880  20.155  1.00  0.00      RA0  H
ATOM   1971  CA  ALA A 210      43.973  49.900  19.650  1.00  0.00      RA0  C
ATOM   1972  CB  ALA A 210      44.159  48.927  20.814  1.00  0.00      RA0  C
ATOM   1973  C   ALA A 210      44.485  49.255  18.351  1.00  0.00      RA0  C
ATOM   1974  O   ALA A 210      45.640  49.465  17.961  1.00  0.00      RA0  O
ATOM   1975  N   LEU A 211      43.615  48.486  17.688  1.00  0.00      RA0  N
ATOM   1976  H   LEU A 211      42.695  48.362  18.065  1.00  0.00      RA0  H
ATOM   1977  CA  LEU A 211      43.980  47.816  16.445  1.00  0.00      RA0  C
ATOM   1978  CB  LEU A 211      42.893  46.823  16.036  1.00  0.00      RA0  C
ATOM   1979  CG  LEU A 211      42.905  45.480  16.761  1.00  0.00      RA0  C
ATOM   1980  CD1 LEU A 211      41.539  44.799  16.692  1.00  0.00      RA0  C
ATOM   1981  CD2 LEU A 211      44.010  44.565  16.230  1.00  0.00      RA0  C
ATOM   1982  C   LEU A 211      44.160  48.818  15.300  1.00  0.00      RA0  C
ATOM   1983  O   LEU A 211      45.096  48.693  14.533  1.00  0.00      RA0  O
ATOM   1984  N   VAL A 212      43.303  49.829  15.232  1.00  0.00      RA0  N
ATOM   1985  H   VAL A 212      42.559  49.854  15.904  1.00  0.00      RA0  H
ATOM   1986  CA  VAL A 212      43.474  50.924  14.281  1.00  0.00      RA0  C
ATOM   1987  CB  VAL A 212      42.413  52.017  14.463  1.00  0.00      RA0  C
ATOM   1988  CG1 VAL A 212      42.641  53.149  13.459  1.00  0.00      RA0  C
ATOM   1989  CG2 VAL A 212      40.986  51.483  14.379  1.00  0.00      RA0  C
ATOM   1990  C   VAL A 212      44.844  51.543  14.477  1.00  0.00      RA0  C
ATOM   1991  O   VAL A 212      45.622  51.698  13.519  1.00  0.00      RA0  O
ATOM   1992  N   GLU A 213      45.154  51.866  15.726  1.00  0.00      RA0  N
ATOM   1993  H   GLU A 213      44.513  51.719  16.485  1.00  0.00      RA0  H
ATOM   1994  CA  GLU A 213      46.448  52.480  16.040  1.00  0.00      RA0  C
ATOM   1995  CB  GLU A 213      46.389  53.035  17.467  1.00  0.00      RA0  C
ATOM   1996  CG  GLU A 213      45.632  54.375  17.425  1.00  0.00      RA0  C
ATOM   1997  CD  GLU A 213      44.490  54.458  18.428  1.00  0.00      RA0  C
ATOM   1998  OE1 GLU A 213      43.563  55.235  18.197  1.00  0.00      RA0  O
ATOM   1999  OE2 GLU A 213      44.516  53.759  19.433  1.00  0.00      RA0  O
ATOM   2000  C   GLU A 213      47.628  51.559  15.686  1.00  0.00      RA0  C
ATOM   2001  O   GLU A 213      48.710  52.037  15.319  1.00  0.00      RA0  O
ATOM   2002  N   ALA A 214      47.415  50.247  15.776  1.00  0.00      RA0  N
ATOM   2003  H   ALA A 214      46.539  49.931  16.144  1.00  0.00      RA0  H
ATOM   2004  CA  ALA A 214      48.424  49.241  15.402  1.00  0.00      RA0  C
ATOM   2005  CB  ALA A 214      48.064  47.869  15.978  1.00  0.00      RA0  C
ATOM   2006  C   ALA A 214      48.627  49.103  13.890  1.00  0.00      RA0  C
ATOM   2007  O   ALA A 214      49.448  48.297  13.454  1.00  0.00      RA0  O
ATOM   2008  N   GLY A 215      47.862  49.854  13.101  1.00  0.00      RA0  N
ATOM   2009  H   GLY A 215      47.132  50.411  13.500  1.00  0.00      RA0  H
ATOM   2010  CA  GLY A 215      48.031  49.877  11.666  1.00  0.00      RA0  C
ATOM   2011  C   GLY A 215      47.119  48.898  10.949  1.00  0.00      RA0  C
ATOM   2012  O   GLY A 215      47.398  48.508   9.817  1.00  0.00      RA0  O
ATOM   2013  N   VAL A 216      46.016  48.507  11.586  1.00  0.00      RA0  N
ATOM   2014  H   VAL A 216      45.761  48.904  12.472  1.00  0.00      RA0  H
ATOM   2015  CA  VAL A 216      45.030  47.614  10.938  1.00  0.00      RA0  C
ATOM   2016  CB  VAL A 216      44.543  46.567  11.936  1.00  0.00      RA0  C
ATOM   2017  CG1 VAL A 216      43.724  45.499  11.226  1.00  0.00      RA0  C
ATOM   2018  CG2 VAL A 216      45.712  45.948  12.703  1.00  0.00      RA0  C
ATOM   2019  C   VAL A 216      43.867  48.464  10.407  1.00  0.00      RA0  C
ATOM   2020  O   VAL A 216      43.235  49.198  11.162  1.00  0.00      RA0  O
ATOM   2021  N   LYS A 217      43.595  48.357   9.112  1.00  0.00      RA0  N
ATOM   2022  H   LYS A 217      44.056  47.653   8.565  1.00  0.00      RA0  H
ATOM   2023  CA  LYS A 217      42.593  49.191   8.446  1.00  0.00      RA0  C
ATOM   2024  CB  LYS A 217      42.821  49.412   6.942  1.00  0.00      RA0  C
ATOM   2025  CG  LYS A 217      42.041  50.662   6.497  1.00  0.00      RA0  C
ATOM   2026  CD  LYS A 217      41.341  50.585   5.140  1.00  0.00      RA0  C
ATOM   2027  CE  LYS A 217      40.444  51.810   4.878  1.00  0.00      RA0  C
ATOM   2028  NZ  LYS A 217      39.757  51.670   3.588  1.00  0.00      RA0  N
ATOM   2029  HZ1 LYS A 217      38.768  51.345   3.665  1.00  0.00      RA0  H
ATOM   2030  HZ2 LYS A 217      39.814  52.522   2.991  1.00  0.00      RA0  H
ATOM   2031  HZ3 LYS A 217      40.292  51.006   2.987  1.00  0.00      RA0  H
ATOM   2032  C   LYS A 217      41.187  48.640   8.645  1.00  0.00      RA0  C
ATOM   2033  O   LYS A 217      40.949  47.459   8.367  1.00  0.00      RA0  O
ATOM   2034  N   PRO A 218      40.240  49.470   9.110  1.00  0.00      RA0  N
ATOM   2035  CD  PRO A 218      40.434  50.784   9.710  1.00  0.00      RA0  C
ATOM   2036  CA  PRO A 218      38.845  49.048   9.072  1.00  0.00      RA0  C
ATOM   2037  CB  PRO A 218      38.118  50.264   9.658  1.00  0.00      RA0  C
ATOM   2038  CG  PRO A 218      39.153  51.005  10.501  1.00  0.00      RA0  C
ATOM   2039  C   PRO A 218      38.347  48.677   7.649  1.00  0.00      RA0  C
ATOM   2040  O   PRO A 218      38.499  49.440   6.697  1.00  0.00      RA0  O
ATOM   2041  N   CYS A 219      37.719  47.510   7.563  1.00  0.00      RA0  N
ATOM   2042  H   CYS A 219      37.579  46.920   8.360  1.00  0.00      RA0  H
ATOM   2043  CA  CYS A 219      37.224  46.966   6.307  1.00  0.00      RA0  C
ATOM   2044  CB  CYS A 219      38.145  45.829   5.874  1.00  0.00      RA0  C
ATOM   2045  SG  CYS A 219      39.878  46.332   5.741  1.00  0.00      RA0  S
ATOM   2046  C   CYS A 219      35.773  46.522   6.465  1.00  0.00      RA0  C
ATOM   2047  O   CYS A 219      35.413  45.922   7.468  1.00  0.00      RA0  O
ATOM   2048  N   GLY A 220      34.983  46.773   5.422  1.00  0.00      RA0  N
ATOM   2049  H   GLY A 220      35.379  47.235   4.622  1.00  0.00      RA0  H
ATOM   2050  CA  GLY A 220      33.552  46.565   5.440  1.00  0.00      RA0  C
ATOM   2051  C   GLY A 220      33.083  45.327   4.699  1.00  0.00      RA0  C
ATOM   2052  O   GLY A 220      33.852  44.474   4.286  1.00  0.00      RA0  O
ATOM   2053  N   LEU A 221      31.771  45.231   4.564  1.00  0.00      RA0  N
ATOM   2054  H   LEU A 221      31.210  45.983   4.914  1.00  0.00      RA0  H
ATOM   2055  CA  LEU A 221      31.127  44.069   3.968  1.00  0.00      RA0  C
ATOM   2056  CB  LEU A 221      29.614  44.154   4.135  1.00  0.00      RA0  C
ATOM   2057  CG  LEU A 221      29.168  44.257   5.591  1.00  0.00      RA0  C
ATOM   2058  CD1 LEU A 221      27.683  44.595   5.678  1.00  0.00      RA0  C
ATOM   2059  CD2 LEU A 221      29.536  43.016   6.406  1.00  0.00      RA0  C
ATOM   2060  C   LEU A 221      31.454  43.911   2.501  1.00  0.00      RA0  C
ATOM   2061  O   LEU A 221      31.499  42.783   1.981  1.00  0.00      RA0  O
ATOM   2062  N   GLY A 222      31.651  45.020   1.799  1.00  0.00      RA0  N
ATOM   2063  H   GLY A 222      31.619  45.921   2.236  1.00  0.00      RA0  H
ATOM   2064  CA  GLY A 222      31.971  44.962   0.369  1.00  0.00      RA0  C
ATOM   2065  C   GLY A 222      33.273  44.205   0.122  1.00  0.00      RA0  C
ATOM   2066  O   GLY A 222      33.332  43.260  -0.639  1.00  0.00      RA0  O
ATOM   2067  N   ALA A 223      34.314  44.594   0.835  1.00  0.00      RA0  N
ATOM   2068  H   ALA A 223      34.192  45.361   1.461  1.00  0.00      RA0  H
ATOM   2069  CA  ALA A 223      35.586  43.875   0.781  1.00  0.00      RA0  C
ATOM   2070  CB  ALA A 223      36.655  44.636   1.561  1.00  0.00      RA0  C
ATOM   2071  C   ALA A 223      35.477  42.455   1.366  1.00  0.00      RA0  C
ATOM   2072  O   ALA A 223      36.089  41.507   0.856  1.00  0.00      RA0  O
ATOM   2073  N   ARG A 224      34.691  42.279   2.425  1.00  0.00      RA0  N
ATOM   2074  H   ARG A 224      34.228  43.066   2.837  1.00  0.00      RA0  H
ATOM   2075  CA  ARG A 224      34.478  40.940   2.972  1.00  0.00      RA0  C
ATOM   2076  CB  ARG A 224      33.595  40.880   4.232  1.00  0.00      RA0  C
ATOM   2077  CG  ARG A 224      33.667  39.502   4.925  1.00  0.00      RA0  C
ATOM   2078  CD  ARG A 224      33.352  39.512   6.433  1.00  0.00      RA0  C
ATOM   2079  NE  ARG A 224      33.186  38.162   6.998  1.00  0.00      RA0  N
ATOM   2080  HE  ARG A 224      32.343  37.695   6.710  1.00  0.00      RA0  H
ATOM   2081  CZ  ARG A 224      34.087  37.622   7.890  1.00  0.00      RA0  C
ATOM   2082  NH1 ARG A 224      35.226  38.290   8.179  1.00  0.00      RA0  N
ATOM   2083 HH11 ARG A 224      35.899  37.925   8.834  1.00  0.00      RA0  H
ATOM   2084 HH12 ARG A 224      35.438  39.174   7.753  1.00  0.00      RA0  H
ATOM   2085  NH2 ARG A 224      33.835  36.428   8.485  1.00  0.00      RA0  N
ATOM   2086 HH21 ARG A 224      34.470  36.005   9.149  1.00  0.00      RA0  H
ATOM   2087 HH22 ARG A 224      32.996  35.905   8.302  1.00  0.00      RA0  H
ATOM   2088  C   ARG A 224      34.041  40.003   1.827  1.00  0.00      RA0  C
ATOM   2089  O   ARG A 224      34.525  38.876   1.697  1.00  0.00      RA0  O
ATOM   2090  N   ASP A 225      33.130  40.476   0.983  1.00  0.00      RA0  N
ATOM   2091  H   ASP A 225      32.742  41.395   1.082  1.00  0.00      RA0  H
ATOM   2092  CA  ASP A 225      32.631  39.627  -0.077  1.00  0.00      RA0  C
ATOM   2093  CB  ASP A 225      31.206  39.886  -0.571  1.00  0.00      RA0  C
ATOM   2094  CG  ASP A 225      30.574  38.505  -0.717  1.00  0.00      RA0  C
ATOM   2095  OD1 ASP A 225      30.336  37.858   0.299  1.00  0.00      RA0  O
ATOM   2096  OD2 ASP A 225      30.359  38.034  -1.832  1.00  0.00      RA0  O
ATOM   2097  C   ASP A 225      33.641  39.385  -1.205  1.00  0.00      RA0  C
ATOM   2098  O   ASP A 225      33.788  38.242  -1.635  1.00  0.00      RA0  O
ATOM   2099  N   THR A 226      34.304  40.433  -1.695  1.00  0.00      RA0  N
ATOM   2100  H   THR A 226      34.193  41.329  -1.266  1.00  0.00      RA0  H
ATOM   2101  CA  THR A 226      35.314  40.237  -2.754  1.00  0.00      RA0  C
ATOM   2102  CB  THR A 226      35.716  41.644  -3.164  1.00  0.00      RA0  C
ATOM   2103  OG1 THR A 226      35.657  42.489  -2.006  1.00  0.00      RA0  O
ATOM   2104  HG1 THR A 226      34.773  42.857  -1.975  1.00  0.00      RA0  H
ATOM   2105  CG2 THR A 226      34.798  42.203  -4.253  1.00  0.00      RA0  C
ATOM   2106  C   THR A 226      36.448  39.327  -2.276  1.00  0.00      RA0  C
ATOM   2107  O   THR A 226      36.926  38.467  -3.028  1.00  0.00      RA0  O
ATOM   2108  N   LEU A 227      36.856  39.517  -1.033  1.00  0.00      RA0  N
ATOM   2109  H   LEU A 227      36.398  40.210  -0.474  1.00  0.00      RA0  H
ATOM   2110  CA  LEU A 227      37.914  38.685  -0.456  1.00  0.00      RA0  C
ATOM   2111  CB  LEU A 227      38.298  39.175   0.938  1.00  0.00      RA0  C
ATOM   2112  CG  LEU A 227      39.070  40.494   0.926  1.00  0.00      RA0  C
ATOM   2113  CD1 LEU A 227      38.923  41.246   2.243  1.00  0.00      RA0  C
ATOM   2114  CD2 LEU A 227      40.538  40.294   0.563  1.00  0.00      RA0  C
ATOM   2115  C   LEU A 227      37.532  37.211  -0.385  1.00  0.00      RA0  C
ATOM   2116  O   LEU A 227      38.288  36.330  -0.819  1.00  0.00      RA0  O
ATOM   2117  N   ARG A 228      36.357  36.916   0.162  1.00  0.00      RA0  N
ATOM   2118  H   ARG A 228      35.730  37.639   0.464  1.00  0.00      RA0  H
ATOM   2119  CA  ARG A 228      35.964  35.525   0.333  1.00  0.00      RA0  C
ATOM   2120  CB  ARG A 228      34.735  35.408   1.248  1.00  0.00      RA0  C
ATOM   2121  CG  ARG A 228      33.375  35.853   0.679  1.00  0.00      RA0  C
ATOM   2122  CD  ARG A 228      32.556  34.773  -0.052  1.00  0.00      RA0  C
ATOM   2123  NE  ARG A 228      31.431  35.381  -0.755  1.00  0.00      RA0  N
ATOM   2124  HE  ARG A 228      31.288  36.378  -0.641  1.00  0.00      RA0  H
ATOM   2125  CZ  ARG A 228      30.546  34.660  -1.501  1.00  0.00      RA0  C
ATOM   2126  NH1 ARG A 228      30.720  33.324  -1.660  1.00  0.00      RA0  N
ATOM   2127 HH11 ARG A 228      30.052  32.751  -2.165  1.00  0.00      RA0  H
ATOM   2128 HH12 ARG A 228      31.513  32.831  -1.276  1.00  0.00      RA0  H
ATOM   2129  NH2 ARG A 228      29.505  35.321  -2.051  1.00  0.00      RA0  N
ATOM   2130 HH21 ARG A 228      28.767  34.884  -2.589  1.00  0.00      RA0  H
ATOM   2131 HH22 ARG A 228      29.437  36.327  -1.921  1.00  0.00      RA0  H
ATOM   2132  C   ARG A 228      35.668  34.814  -1.003  1.00  0.00      RA0  C
ATOM   2133  O   ARG A 228      35.923  33.623  -1.156  1.00  0.00      RA0  O
ATOM   2134  N   LEU A 229      35.145  35.532  -1.977  1.00  0.00      RA0  N
ATOM   2135  H   LEU A 229      34.914  36.498  -1.827  1.00  0.00      RA0  H
ATOM   2136  CA  LEU A 229      34.809  34.909  -3.261  1.00  0.00      RA0  C
ATOM   2137  CB  LEU A 229      33.920  35.821  -4.102  1.00  0.00      RA0  C
ATOM   2138  CG  LEU A 229      33.382  35.052  -5.305  1.00  0.00      RA0  C
ATOM   2139  CD1 LEU A 229      32.620  33.816  -4.842  1.00  0.00      RA0  C
ATOM   2140  CD2 LEU A 229      32.541  35.914  -6.243  1.00  0.00      RA0  C
ATOM   2141  C   LEU A 229      36.111  34.576  -4.022  1.00  0.00      RA0  C
ATOM   2142  O   LEU A 229      36.287  33.467  -4.555  1.00  0.00      RA0  O
ATOM   2143  N   GLU A 230      37.034  35.540  -4.032  1.00  0.00      RA0  N
ATOM   2144  H   GLU A 230      36.833  36.436  -3.629  1.00  0.00      RA0  H
ATOM   2145  CA  GLU A 230      38.381  35.294  -4.562  1.00  0.00      RA0  C
ATOM   2146  CB  GLU A 230      39.312  36.493  -4.402  1.00  0.00      RA0  C
ATOM   2147  CG  GLU A 230      39.032  37.682  -5.320  1.00  0.00      RA0  C
ATOM   2148  CD  GLU A 230      40.111  38.718  -5.090  1.00  0.00      RA0  C
ATOM   2149  OE1 GLU A 230      40.972  38.488  -4.252  1.00  0.00      RA0  O
ATOM   2150  OE2 GLU A 230      40.108  39.756  -5.744  1.00  0.00      RA0  O
ATOM   2151  C   GLU A 230      39.019  34.066  -3.917  1.00  0.00      RA0  C
ATOM   2152  O   GLU A 230      39.668  33.269  -4.598  1.00  0.00      RA0  O
ATOM   2153  N   ALA A 231      38.831  33.907  -2.617  1.00  0.00      RA0  N
ATOM   2154  H   ALA A 231      38.267  34.572  -2.124  1.00  0.00      RA0  H
ATOM   2155  CA  ALA A 231      39.380  32.767  -1.858  1.00  0.00      RA0  C
ATOM   2156  CB  ALA A 231      39.396  33.100  -0.371  1.00  0.00      RA0  C
ATOM   2157  C   ALA A 231      38.647  31.439  -2.040  1.00  0.00      RA0  C
ATOM   2158  O   ALA A 231      39.074  30.408  -1.501  1.00  0.00      RA0  O
ATOM   2159  N   GLY A 232      37.567  31.457  -2.827  1.00  0.00      RA0  N
ATOM   2160  H   GLY A 232      37.239  32.322  -3.205  1.00  0.00      RA0  H
ATOM   2161  CA  GLY A 232      36.742  30.290  -3.072  1.00  0.00      RA0  C
ATOM   2162  C   GLY A 232      35.941  29.830  -1.874  1.00  0.00      RA0  C
ATOM   2163  O   GLY A 232      35.687  28.643  -1.730  1.00  0.00      RA0  O
ATOM   2164  N   MSE A 233      35.543  30.755  -1.019  1.00  0.00      RA0  N
ATOM   2165  H   MSE A 233      35.608  31.724  -1.256  1.00  0.00      RA0  H
ATOM   2166  CA  MSE A 233      34.851  30.396   0.205  1.00  0.00      RA0  C
ATOM   2167  CB  MSE A 233      35.382  31.214   1.380  1.00  0.00      RA0  C
ATOM   2168  CG  MSE A 233      36.841  30.888   1.694  1.00  0.00      RA0  C
ATOM   2169  SE  MSE A 233      37.503  31.894   3.030  1.00  0.00      RA0  S
ATOM   2170  CE  MSE A 233      39.096  31.075   3.198  1.00  0.00      RA0  C
ATOM   2171  C   MSE A 233      33.343  30.613   0.033  1.00  0.00      RA0  C
ATOM   2172  O   MSE A 233      32.922  31.559  -0.633  1.00  0.00      RA0  O
ATOM   2173  N   ASN A 234      32.553  29.646   0.524  1.00  0.00      RA0  N
ATOM   2174  H   ASN A 234      32.934  28.966   1.147  1.00  0.00      RA0  H
ATOM   2175  CA  ASN A 234      31.112  29.673   0.312  1.00  0.00      RA0  C
ATOM   2176  CB  ASN A 234      30.487  28.312   0.625  1.00  0.00      RA0  C
ATOM   2177  CG  ASN A 234      30.838  27.285  -0.429  1.00  0.00      RA0  C
ATOM   2178  OD1 ASN A 234      31.444  27.581  -1.453  1.00  0.00      RA0  O
ATOM   2179  ND2 ASN A 234      30.411  26.049  -0.122  1.00  0.00      RA0  N
ATOM   2180 HD21 ASN A 234      29.955  25.866   0.750  1.00  0.00      RA0  H
ATOM   2181 HD22 ASN A 234      30.554  25.286  -0.759  1.00  0.00      RA0  H
ATOM   2182  C   ASN A 234      30.404  30.690   1.155  1.00  0.00      RA0  C
ATOM   2183  O   ASN A 234      30.860  31.034   2.257  1.00  0.00      RA0  O
ATOM   2184  N   LEU A 235      29.266  31.150   0.627  1.00  0.00      RA0  N
ATOM   2185  H   LEU A 235      28.998  30.881  -0.303  1.00  0.00      RA0  H
ATOM   2186  CA  LEU A 235      28.326  31.974   1.328  1.00  0.00      RA0  C
ATOM   2187  CB  LEU A 235      28.242  33.390   0.764  1.00  0.00      RA0  C
ATOM   2188  CG  LEU A 235      27.400  34.320   1.641  1.00  0.00      RA0  C
ATOM   2189  CD1 LEU A 235      27.806  34.250   3.115  1.00  0.00      RA0  C
ATOM   2190  CD2 LEU A 235      27.426  35.760   1.130  1.00  0.00      RA0  C
ATOM   2191  C   LEU A 235      26.971  31.277   1.303  1.00  0.00      RA0  C
ATOM   2192  O   LEU A 235      26.360  31.076   0.224  1.00  0.00      RA0  O
ATOM   2193  N   TYR A 236      26.522  30.899   2.494  1.00  0.00      RA0  N
ATOM   2194  H   TYR A 236      27.063  31.108   3.308  1.00  0.00      RA0  H
ATOM   2195  CA  TYR A 236      25.247  30.214   2.640  1.00  0.00      RA0  C
ATOM   2196  CB  TYR A 236      24.915  29.900   4.091  1.00  0.00      RA0  C
ATOM   2197  CG  TYR A 236      23.673  29.034   4.162  1.00  0.00      RA0  C
ATOM   2198  CD1 TYR A 236      23.736  27.685   3.823  1.00  0.00      RA0  C
ATOM   2199  CE1 TYR A 236      22.612  26.876   3.958  1.00  0.00      RA0  C
ATOM   2200  CD2 TYR A 236      22.466  29.578   4.585  1.00  0.00      RA0  C
ATOM   2201  CE2 TYR A 236      21.341  28.770   4.709  1.00  0.00      RA0  C
ATOM   2202  CZ  TYR A 236      21.416  27.413   4.422  1.00  0.00      RA0  C
ATOM   2203  OH  TYR A 236      20.302  26.609   4.615  1.00  0.00      RA0  O
ATOM   2204  HH  TYR A 236      20.528  25.710   4.358  1.00  0.00      RA0  H
ATOM   2205  C   TYR A 236      24.144  31.086   2.032  1.00  0.00      RA0  C
ATOM   2206  O   TYR A 236      24.106  32.313   2.217  1.00  0.00      RA0  O
ATOM   2207  N   GLY A 237      23.246  30.435   1.316  1.00  0.00      RA0  N
ATOM   2208  H   GLY A 237      23.350  29.451   1.180  1.00  0.00      RA0  H
ATOM   2209  CA  GLY A 237      22.192  31.105   0.599  1.00  0.00      RA0  C
ATOM   2210  C   GLY A 237      22.547  31.302  -0.857  1.00  0.00      RA0  C
ATOM   2211  O   GLY A 237      21.666  31.439  -1.692  1.00  0.00      RA0  O
ATOM   2212  N   GLN A 238      23.843  31.343  -1.166  1.00  0.00      RA0  N
ATOM   2213  H   GLN A 238      24.543  31.220  -0.463  1.00  0.00      RA0  H
ATOM   2214  CA  GLN A 238      24.307  31.522  -2.538  1.00  0.00      RA0  C
ATOM   2215  CB  GLN A 238      25.330  32.650  -2.666  1.00  0.00      RA0  C
ATOM   2216  CG  GLN A 238      24.778  34.045  -2.388  1.00  0.00      RA0  C
ATOM   2217  CD  GLN A 238      25.820  35.067  -2.793  1.00  0.00      RA0  C
ATOM   2218  OE1 GLN A 238      26.624  35.532  -1.992  1.00  0.00      RA0  O
ATOM   2219  NE2 GLN A 238      25.747  35.407  -4.087  1.00  0.00      RA0  N
ATOM   2220 HE21 GLN A 238      25.169  34.884  -4.720  1.00  0.00      RA0  H
ATOM   2221 HE22 GLN A 238      26.304  36.108  -4.531  1.00  0.00      RA0  H
ATOM   2222  C   GLN A 238      24.942  30.239  -3.057  1.00  0.00      RA0  C
ATOM   2223  O   GLN A 238      24.418  29.622  -3.995  1.00  0.00      RA0  O
ATOM   2224  N   GLU A 239      26.053  29.798  -2.480  1.00  0.00      RA0  N
ATOM   2225  H   GLU A 239      26.501  30.342  -1.766  1.00  0.00      RA0  H
ATOM   2226  CA  GLU A 239      26.675  28.534  -2.930  1.00  0.00      RA0  C
ATOM   2227  CB  GLU A 239      28.122  28.474  -2.449  1.00  0.00      RA0  C
ATOM   2228  CG  GLU A 239      29.141  29.195  -3.338  1.00  0.00      RA0  C
ATOM   2229  CD  GLU A 239      28.849  30.675  -3.471  1.00  0.00      RA0  C
ATOM   2230  OE1 GLU A 239      28.850  31.386  -2.467  1.00  0.00      RA0  O
ATOM   2231  OE2 GLU A 239      28.638  31.121  -4.595  1.00  0.00      RA0  O
ATOM   2232  C   GLU A 239      25.933  27.271  -2.514  1.00  0.00      RA0  C
ATOM   2233  O   GLU A 239      26.139  26.226  -3.112  1.00  0.00      RA0  O
ATOM   2234  N   MSE A 240      25.119  27.368  -1.464  1.00  0.00      RA0  N
ATOM   2235  H   MSE A 240      24.986  28.230  -0.975  1.00  0.00      RA0  H
ATOM   2236  CA  MSE A 240      24.269  26.270  -1.053  1.00  0.00      RA0  C
ATOM   2237  CB  MSE A 240      25.049  25.202  -0.281  1.00  0.00      RA0  C
ATOM   2238  CG  MSE A 240      25.623  25.669   1.059  1.00  0.00      RA0  C
ATOM   2239  SE  MSE A 240      26.941  26.886   0.926  1.00  0.00      RA0  S
ATOM   2240  CE  MSE A 240      27.366  26.946   2.672  1.00  0.00      RA0  C
ATOM   2241  C   MSE A 240      23.074  26.743  -0.209  1.00  0.00      RA0  C
ATOM   2242  O   MSE A 240      23.028  27.868   0.285  1.00  0.00      RA0  O
ATOM   2243  N   ASP A 241      22.115  25.848  -0.068  1.00  0.00      RA0  N
ATOM   2244  H   ASP A 241      22.065  24.962  -0.534  1.00  0.00      RA0  H
ATOM   2245  CA  ASP A 241      20.985  26.060   0.851  1.00  0.00      RA0  C
ATOM   2246  CB  ASP A 241      19.933  26.956   0.196  1.00  0.00      RA0  C
ATOM   2247  CG  ASP A 241      19.081  26.091  -0.711  1.00  0.00      RA0  C
ATOM   2248  OD1 ASP A 241      19.614  25.447  -1.606  1.00  0.00      RA0  O
ATOM   2249  OD2 ASP A 241      17.887  25.969  -0.460  1.00  0.00      RA0  O
ATOM   2250  C   ASP A 241      20.379  24.703   1.105  1.00  0.00      RA0  C
ATOM   2251  O   ASP A 241      20.979  23.675   0.726  1.00  0.00      RA0  O
ATOM   2252  N   GLU A 242      19.212  24.647   1.743  1.00  0.00      RA0  N
ATOM   2253  H   GLU A 242      18.644  25.468   1.786  1.00  0.00      RA0  H
ATOM   2254  CA  GLU A 242      18.651  23.352   2.133  1.00  0.00      RA0  C
ATOM   2255  CB  GLU A 242      17.365  23.586   2.925  1.00  0.00      RA0  C
ATOM   2256  CG  GLU A 242      17.470  24.576   4.084  1.00  0.00      RA0  C
ATOM   2257  CD  GLU A 242      17.933  23.866   5.334  1.00  0.00      RA0  C
ATOM   2258  OE1 GLU A 242      18.235  22.680   5.271  1.00  0.00      RA0  O
ATOM   2259  OE2 GLU A 242      17.967  24.500   6.384  1.00  0.00      RA0  O
ATOM   2260  C   GLU A 242      18.278  22.431   0.982  1.00  0.00      RA0  C
ATOM   2261  O   GLU A 242      18.046  21.243   1.204  1.00  0.00      RA0  O
ATOM   2262  N   THR A 243      18.251  22.974  -0.234  1.00  0.00      RA0  N
ATOM   2263  H   THR A 243      18.483  23.940  -0.379  1.00  0.00      RA0  H
ATOM   2264  CA  THR A 243      17.926  22.200  -1.441  1.00  0.00      RA0  C
ATOM   2265  CB  THR A 243      16.907  22.985  -2.285  1.00  0.00      RA0  C
ATOM   2266  OG1 THR A 243      17.405  24.241  -2.764  1.00  0.00      RA0  O
ATOM   2267  HG1 THR A 243      17.770  24.747  -2.031  1.00  0.00      RA0  H
ATOM   2268  CG2 THR A 243      15.625  23.203  -1.480  1.00  0.00      RA0  C
ATOM   2269  C   THR A 243      19.141  21.692  -2.195  1.00  0.00      RA0  C
ATOM   2270  O   THR A 243      18.994  20.964  -3.182  1.00  0.00      RA0  O
ATOM   2271  N   ILE A 244      20.331  22.094  -1.749  1.00  0.00      RA0  N
ATOM   2272  H   ILE A 244      20.399  22.643  -0.913  1.00  0.00      RA0  H
ATOM   2273  CA  ILE A 244      21.581  21.781  -2.428  1.00  0.00      RA0  C
ATOM   2274  CB  ILE A 244      22.320  23.071  -2.808  1.00  0.00      RA0  C
ATOM   2275  CG2 ILE A 244      23.720  22.809  -3.370  1.00  0.00      RA0  C
ATOM   2276  CG1 ILE A 244      21.477  23.861  -3.806  1.00  0.00      RA0  C
ATOM   2277  CD1 ILE A 244      21.112  23.012  -5.025  1.00  0.00      RA0  C
ATOM   2278  C   ILE A 244      22.465  20.857  -1.601  1.00  0.00      RA0  C
ATOM   2279  O   ILE A 244      22.743  21.144  -0.436  1.00  0.00      RA0  O
ATOM   2280  N   SER A 245      22.978  19.801  -2.244  1.00  0.00      RA0  N
ATOM   2281  H   SER A 245      22.798  19.694  -3.219  1.00  0.00      RA0  H
ATOM   2282  CA  SER A 245      23.866  18.868  -1.601  1.00  0.00      RA0  C
ATOM   2283  CB  SER A 245      23.975  17.659  -2.534  1.00  0.00      RA0  C
ATOM   2284  OG  SER A 245      24.957  16.727  -2.068  1.00  0.00      RA0  O
ATOM   2285  HG  SER A 245      24.448  15.993  -1.719  1.00  0.00      RA0  H
ATOM   2286  C   SER A 245      25.237  19.526  -1.367  1.00  0.00      RA0  C
ATOM   2287  O   SER A 245      25.682  20.283  -2.225  1.00  0.00      RA0  O
ATOM   2288  N   PRO A 246      25.924  19.234  -0.270  1.00  0.00      RA0  N
ATOM   2289  CD  PRO A 246      25.503  18.382   0.832  1.00  0.00      RA0  C
ATOM   2290  CA  PRO A 246      27.298  19.749  -0.108  1.00  0.00      RA0  C
ATOM   2291  CB  PRO A 246      27.703  19.196   1.264  1.00  0.00      RA0  C
ATOM   2292  CG  PRO A 246      26.813  17.979   1.495  1.00  0.00      RA0  C
ATOM   2293  C   PRO A 246      28.197  19.301  -1.264  1.00  0.00      RA0  C
ATOM   2294  O   PRO A 246      29.143  20.032  -1.632  1.00  0.00      RA0  O
ATOM   2295  N   LEU A 247      27.880  18.149  -1.874  1.00  0.00      RA0  N
ATOM   2296  H   LEU A 247      27.051  17.648  -1.612  1.00  0.00      RA0  H
ATOM   2297  CA  LEU A 247      28.665  17.623  -2.980  1.00  0.00      RA0  C
ATOM   2298  CB  LEU A 247      28.188  16.221  -3.357  1.00  0.00      RA0  C
ATOM   2299  CG  LEU A 247      28.181  15.237  -2.185  1.00  0.00      RA0  C
ATOM   2300  CD1 LEU A 247      27.600  13.886  -2.599  1.00  0.00      RA0  C
ATOM   2301  CD2 LEU A 247      29.557  15.088  -1.535  1.00  0.00      RA0  C
ATOM   2302  C   LEU A 247      28.625  18.535  -4.204  1.00  0.00      RA0  C
ATOM   2303  O   LEU A 247      29.546  18.526  -5.009  1.00  0.00      RA0  O
ATOM   2304  N   ALA A 248      27.568  19.327  -4.321  1.00  0.00      RA0  N
ATOM   2305  H   ALA A 248      26.884  19.362  -3.591  1.00  0.00      RA0  H
ATOM   2306  CA  ALA A 248      27.369  20.270  -5.437  1.00  0.00      RA0  C
ATOM   2307  CB  ALA A 248      25.898  20.291  -5.856  1.00  0.00      RA0  C
ATOM   2308  C   ALA A 248      27.794  21.707  -5.074  1.00  0.00      RA0  C
ATOM   2309  O   ALA A 248      27.575  22.639  -5.859  1.00  0.00      RA0  O
ATOM   2310  N   ALA A 249      28.371  21.860  -3.885  1.00  0.00      RA0  N
ATOM   2311  H   ALA A 249      28.527  21.072  -3.289  1.00  0.00      RA0  H
ATOM   2312  CA  ALA A 249      28.788  23.152  -3.359  1.00  0.00      RA0  C
ATOM   2313  CB  ALA A 249      27.959  23.517  -2.129  1.00  0.00      RA0  C
ATOM   2314  C   ALA A 249      30.270  23.147  -2.963  1.00  0.00      RA0  C
ATOM   2315  O   ALA A 249      30.702  23.907  -2.115  1.00  0.00      RA0  O
ATOM   2316  N   ASN A 250      31.036  22.280  -3.607  1.00  0.00      RA0  N
ATOM   2317  H   ASN A 250      30.617  21.700  -4.303  1.00  0.00      RA0  H
ATOM   2318  CA  ASN A 250      32.482  22.179  -3.337  1.00  0.00      RA0  C
ATOM   2319  CB  ASN A 250      33.254  23.406  -3.836  1.00  0.00      RA0  C
ATOM   2320  CG  ASN A 250      34.744  23.174  -3.692  1.00  0.00      RA0  C
ATOM   2321  OD1 ASN A 250      35.254  22.087  -3.957  1.00  0.00      RA0  O
ATOM   2322  ND2 ASN A 250      35.414  24.264  -3.272  1.00  0.00      RA0  N
ATOM   2323 HD21 ASN A 250      34.921  25.112  -3.061  1.00  0.00      RA0  H
ATOM   2324 HD22 ASN A 250      36.404  24.280  -3.141  1.00  0.00      RA0  H
ATOM   2325  C   ASN A 250      32.761  21.910  -1.864  1.00  0.00      RA0  C
ATOM   2326  O   ASN A 250      33.743  22.427  -1.336  1.00  0.00      RA0  O
ATOM   2327  N   MSE A 251      31.903  21.100  -1.211  1.00  0.00      RA0  N
ATOM   2328  H   MSE A 251      31.083  20.756  -1.673  1.00  0.00      RA0  H
ATOM   2329  CA  MSE A 251      32.087  20.727   0.185  1.00  0.00      RA0  C
ATOM   2330  CB  MSE A 251      30.921  21.205   1.050  1.00  0.00      RA0  C
ATOM   2331  CG  MSE A 251      30.720  22.719   1.021  1.00  0.00      RA0  C
ATOM   2332  SE  MSE A 251      29.302  23.242   1.995  1.00  0.00      RA0  S
ATOM   2333  CE  MSE A 251      29.932  22.761   3.610  1.00  0.00      RA0  C
ATOM   2334  C   MSE A 251      32.289  19.230   0.356  1.00  0.00      RA0  C
ATOM   2335  O   MSE A 251      32.310  18.724   1.466  1.00  0.00      RA0  O
ATOM   2336  N   GLY A 252      32.527  18.521  -0.744  1.00  0.00      RA0  N
ATOM   2337  H   GLY A 252      32.520  18.972  -1.634  1.00  0.00      RA0  H
ATOM   2338  CA  GLY A 252      32.811  17.085  -0.658  1.00  0.00      RA0  C
ATOM   2339  C   GLY A 252      33.976  16.799   0.295  1.00  0.00      RA0  C
ATOM   2340  O   GLY A 252      33.971  15.798   1.058  1.00  0.00      RA0  O
ATOM   2341  N   TRP A 253      34.991  17.641   0.210  1.00  0.00      RA0  N
ATOM   2342  H   TRP A 253      34.925  18.405  -0.428  1.00  0.00      RA0  H
ATOM   2343  CA  TRP A 253      36.197  17.479   0.996  1.00  0.00      RA0  C
ATOM   2344  CB  TRP A 253      37.294  18.465   0.568  1.00  0.00      RA0  C
ATOM   2345  CG  TRP A 253      36.859  19.901   0.740  1.00  0.00      RA0  C
ATOM   2346  CD2 TRP A 253      37.252  20.834   1.769  1.00  0.00      RA0  C
ATOM   2347  CE2 TRP A 253      36.590  22.058   1.512  1.00  0.00      RA0  C
ATOM   2348  CE3 TRP A 253      38.106  20.729   2.860  1.00  0.00      RA0  C
ATOM   2349  CD1 TRP A 253      35.980  20.620  -0.081  1.00  0.00      RA0  C
ATOM   2350  NE1 TRP A 253      35.815  21.888   0.370  1.00  0.00      RA0  N
ATOM   2351  HE1 TRP A 253      35.238  22.563  -0.061  1.00  0.00      RA0  H
ATOM   2352  CZ2 TRP A 253      36.793  23.140   2.360  1.00  0.00      RA0  C
ATOM   2353  CZ3 TRP A 253      38.302  21.820   3.699  1.00  0.00      RA0  C
ATOM   2354  CH2 TRP A 253      37.648  23.022   3.449  1.00  0.00      RA0  C
ATOM   2355  C   TRP A 253      35.916  17.534   2.484  1.00  0.00      RA0  C
ATOM   2356  O   TRP A 253      36.757  17.128   3.276  1.00  0.00      RA0  O
ATOM   2357  N   THR A 254      34.758  18.071   2.869  1.00  0.00      RA0  N
ATOM   2358  H   THR A 254      34.045  18.290   2.209  1.00  0.00      RA0  H
ATOM   2359  CA  THR A 254      34.404  18.171   4.283  1.00  0.00      RA0  C
ATOM   2360  CB  THR A 254      33.796  19.537   4.642  1.00  0.00      RA0  C
ATOM   2361  OG1 THR A 254      32.693  19.889   3.804  1.00  0.00      RA0  O
ATOM   2362  HG1 THR A 254      32.916  19.653   2.915  1.00  0.00      RA0  H
ATOM   2363  CG2 THR A 254      34.861  20.626   4.598  1.00  0.00      RA0  C
ATOM   2364  C   THR A 254      33.587  16.989   4.797  1.00  0.00      RA0  C
ATOM   2365  O   THR A 254      33.267  16.939   5.988  1.00  0.00      RA0  O
ATOM   2366  N   ILE A 255      33.257  16.046   3.925  1.00  0.00      RA0  N
ATOM   2367  H   ILE A 255      33.649  16.014   3.004  1.00  0.00      RA0  H
ATOM   2368  CA  ILE A 255      32.444  14.906   4.342  1.00  0.00      RA0  C
ATOM   2369  CB  ILE A 255      31.505  14.423   3.244  1.00  0.00      RA0  C
ATOM   2370  CG2 ILE A 255      30.522  13.419   3.847  1.00  0.00      RA0  C
ATOM   2371  CG1 ILE A 255      30.800  15.591   2.544  1.00  0.00      RA0  C
ATOM   2372  CD1 ILE A 255      29.959  16.455   3.487  1.00  0.00      RA0  C
ATOM   2373  C   ILE A 255      33.352  13.791   4.823  1.00  0.00      RA0  C
ATOM   2374  O   ILE A 255      34.159  13.254   4.058  1.00  0.00      RA0  O
ATOM   2375  N   ALA A 256      33.192  13.431   6.087  1.00  0.00      RA0  N
ATOM   2376  H   ALA A 256      32.430  13.855   6.584  1.00  0.00      RA0  H
ATOM   2377  CA  ALA A 256      33.960  12.356   6.709  1.00  0.00      RA0  C
ATOM   2378  CB  ALA A 256      34.190  12.642   8.182  1.00  0.00      RA0  C
ATOM   2379  C   ALA A 256      33.215  11.032   6.566  1.00  0.00      RA0  C
ATOM   2380  O   ALA A 256      32.539  10.595   7.469  1.00  0.00      RA0  O
ATOM   2381  N   TRP A 257      33.338  10.385   5.405  1.00  0.00      RA0  N
ATOM   2382  H   TRP A 257      33.909  10.793   4.692  1.00  0.00      RA0  H
ATOM   2383  CA  TRP A 257      32.592   9.142   5.141  1.00  0.00      RA0  C
ATOM   2384  CB  TRP A 257      32.779   8.680   3.692  1.00  0.00      RA0  C
ATOM   2385  CG  TRP A 257      32.530   9.788   2.692  1.00  0.00      RA0  C
ATOM   2386  CD2 TRP A 257      31.282  10.189   2.087  1.00  0.00      RA0  C
ATOM   2387  CE2 TRP A 257      31.562  11.240   1.182  1.00  0.00      RA0  C
ATOM   2388  CE3 TRP A 257      29.974   9.742   2.230  1.00  0.00      RA0  C
ATOM   2389  CD1 TRP A 257      33.494  10.634   2.122  1.00  0.00      RA0  C
ATOM   2390  NE1 TRP A 257      32.928  11.493   1.235  1.00  0.00      RA0  N
ATOM   2391  HE1 TRP A 257      33.405  12.188   0.732  1.00  0.00      RA0  H
ATOM   2392  CZ2 TRP A 257      30.529  11.815   0.450  1.00  0.00      RA0  C
ATOM   2393  CZ3 TRP A 257      28.951  10.327   1.493  1.00  0.00      RA0  C
ATOM   2394  CH2 TRP A 257      29.227  11.357   0.602  1.00  0.00      RA0  C
ATOM   2395  C   TRP A 257      33.013   8.009   6.068  1.00  0.00      RA0  C
ATOM   2396  O   TRP A 257      32.180   7.220   6.548  1.00  0.00      RA0  O
ATOM   2397  N   GLU A 258      34.316   7.914   6.324  1.00  0.00      RA0  N
ATOM   2398  H   GLU A 258      34.954   8.616   6.025  1.00  0.00      RA0  H
ATOM   2399  CA  GLU A 258      34.824   6.879   7.215  1.00  0.00      RA0  C
ATOM   2400  CB  GLU A 258      36.085   6.247   6.635  1.00  0.00      RA0  C
ATOM   2401  CG  GLU A 258      35.673   5.423   5.416  1.00  0.00      RA0  C
ATOM   2402  CD  GLU A 258      34.510   4.542   5.831  1.00  0.00      RA0  C
ATOM   2403  OE1 GLU A 258      34.695   3.707   6.715  1.00  0.00      RA0  O
ATOM   2404  OE2 GLU A 258      33.415   4.713   5.293  1.00  0.00      RA0  O
ATOM   2405  C   GLU A 258      35.008   7.492   8.597  1.00  0.00      RA0  C
ATOM   2406  O   GLU A 258      35.400   8.650   8.685  1.00  0.00      RA0  O
ATOM   2407  N   PRO A 259      34.736   6.765   9.685  1.00  0.00      RA0  N
ATOM   2408  CD  PRO A 259      34.884   7.311  11.030  1.00  0.00      RA0  C
ATOM   2409  CA  PRO A 259      34.299   5.371   9.697  1.00  0.00      RA0  C
ATOM   2410  CB  PRO A 259      34.597   4.958  11.138  1.00  0.00      RA0  C
ATOM   2411  CG  PRO A 259      34.361   6.221  11.956  1.00  0.00      RA0  C
ATOM   2412  C   PRO A 259      32.834   5.247   9.296  1.00  0.00      RA0  C
ATOM   2413  O   PRO A 259      32.029   6.113   9.667  1.00  0.00      RA0  O
ATOM   2414  N   ALA A 260      32.529   4.188   8.555  1.00  0.00      RA0  N
ATOM   2415  H   ALA A 260      33.292   3.657   8.176  1.00  0.00      RA0  H
ATOM   2416  CA  ALA A 260      31.192   3.923   8.026  1.00  0.00      RA0  C
ATOM   2417  CB  ALA A 260      31.186   2.640   7.194  1.00  0.00      RA0  C
ATOM   2418  C   ALA A 260      30.138   3.805   9.102  1.00  0.00      RA0  C
ATOM   2419  O   ALA A 260      28.960   4.052   8.837  1.00  0.00      RA0  O
ATOM   2420  N   ASP A 261      30.539   3.435  10.314  1.00  0.00      RA0  N
ATOM   2421  H   ASP A 261      31.507   3.315  10.549  1.00  0.00      RA0  H
ATOM   2422  CA  ASP A 261      29.585   3.218  11.397  1.00  0.00      RA0  C
ATOM   2423  CB  ASP A 261      30.265   2.324  12.430  1.00  0.00      RA0  C
ATOM   2424  CG  ASP A 261      31.582   2.992  12.817  1.00  0.00      RA0  C
ATOM   2425  OD1 ASP A 261      32.592   2.669  12.199  1.00  0.00      RA0  O
ATOM   2426  OD2 ASP A 261      31.606   3.853  13.700  1.00  0.00      RA0  O
ATOM   2427  C   ASP A 261      29.212   4.466  12.159  1.00  0.00      RA0  C
ATOM   2428  O   ASP A 261      28.453   4.397  13.132  1.00  0.00      RA0  O
ATOM   2429  N   ARG A 262      29.736   5.609  11.747  1.00  0.00      RA0  N
ATOM   2430  H   ARG A 262      30.357   5.607  10.964  1.00  0.00      RA0  H
ATOM   2431  CA  ARG A 262      29.318   6.867  12.343  1.00  0.00      RA0  C
ATOM   2432  CB  ARG A 262      30.381   7.958  12.220  1.00  0.00      RA0  C
ATOM   2433  CG  ARG A 262      29.817   9.279  12.757  1.00  0.00      RA0  C
ATOM   2434  CD  ARG A 262      30.706  10.499  12.533  1.00  0.00      RA0  C
ATOM   2435  NE  ARG A 262      30.955  10.755  11.117  1.00  0.00      RA0  N
ATOM   2436  HE  ARG A 262      31.499  10.067  10.626  1.00  0.00      RA0  H
ATOM   2437  CZ  ARG A 262      30.537  11.943  10.585  1.00  0.00      RA0  C
ATOM   2438  NH1 ARG A 262      29.767  12.777  11.327  1.00  0.00      RA0  N
ATOM   2439 HH11 ARG A 262      29.499  13.711  11.044  1.00  0.00      RA0  H
ATOM   2440 HH12 ARG A 262      29.387  12.502  12.224  1.00  0.00      RA0  H
ATOM   2441  NH2 ARG A 262      30.906  12.241   9.317  1.00  0.00      RA0  N
ATOM   2442 HH21 ARG A 262      30.660  13.109   8.866  1.00  0.00      RA0  H
ATOM   2443 HH22 ARG A 262      31.447  11.591   8.765  1.00  0.00      RA0  H
ATOM   2444  C   ARG A 262      28.042   7.389  11.657  1.00  0.00      RA0  C
ATOM   2445  O   ARG A 262      28.080   7.868  10.541  1.00  0.00      RA0  O
ATOM   2446  N   ASP A 263      26.942   7.332  12.388  1.00  0.00      RA0  N
ATOM   2447  H   ASP A 263      26.996   6.971  13.317  1.00  0.00      RA0  H
ATOM   2448  CA  ASP A 263      25.668   7.872  11.955  1.00  0.00      RA0  C
ATOM   2449  CB  ASP A 263      24.506   7.287  12.752  1.00  0.00      RA0  C
ATOM   2450  CG  ASP A 263      23.221   7.884  12.216  1.00  0.00      RA0  C
ATOM   2451  OD1 ASP A 263      23.144   8.117  11.011  1.00  0.00      RA0  O
ATOM   2452  OD2 ASP A 263      22.307   8.122  13.001  1.00  0.00      RA0  O
ATOM   2453  C   ASP A 263      25.683   9.379  12.085  1.00  0.00      RA0  C
ATOM   2454  O   ASP A 263      26.083   9.924  13.117  1.00  0.00      RA0  O
ATOM   2455  N   PHE A 264      25.256  10.062  11.034  1.00  0.00      RA0  N
ATOM   2456  H   PHE A 264      24.734   9.567  10.332  1.00  0.00      RA0  H
ATOM   2457  CA  PHE A 264      25.059  11.496  11.096  1.00  0.00      RA0  C
ATOM   2458  CB  PHE A 264      26.328  12.286  10.744  1.00  0.00      RA0  C
ATOM   2459  CG  PHE A 264      26.779  12.105   9.313  1.00  0.00      RA0  C
ATOM   2460  CD1 PHE A 264      26.304  12.953   8.318  1.00  0.00      RA0  C
ATOM   2461  CD2 PHE A 264      27.702  11.116   8.994  1.00  0.00      RA0  C
ATOM   2462  CE1 PHE A 264      26.784  12.842   7.019  1.00  0.00      RA0  C
ATOM   2463  CE2 PHE A 264      28.189  11.010   7.697  1.00  0.00      RA0  C
ATOM   2464  CZ  PHE A 264      27.746  11.886   6.713  1.00  0.00      RA0  C
ATOM   2465  C   PHE A 264      23.870  11.875  10.224  1.00  0.00      RA0  C
ATOM   2466  O   PHE A 264      23.512  11.145   9.305  1.00  0.00      RA0  O
ATOM   2467  N   ILE A 265      23.266  13.012  10.523  1.00  0.00      RA0  N
ATOM   2468  H   ILE A 265      23.693  13.593  11.219  1.00  0.00      RA0  H
ATOM   2469  CA  ILE A 265      22.069  13.439   9.815  1.00  0.00      RA0  C
ATOM   2470  CB  ILE A 265      21.448  14.658  10.503  1.00  0.00      RA0  C
ATOM   2471  CG2 ILE A 265      20.094  15.011   9.886  1.00  0.00      RA0  C
ATOM   2472  CG1 ILE A 265      21.357  14.467  12.014  1.00  0.00      RA0  C
ATOM   2473  CD1 ILE A 265      20.971  15.757  12.734  1.00  0.00      RA0  C
ATOM   2474  C   ILE A 265      22.411  13.803   8.383  1.00  0.00      RA0  C
ATOM   2475  O   ILE A 265      23.336  14.573   8.142  1.00  0.00      RA0  O
ATOM   2476  N   GLY A 266      21.694  13.189   7.447  1.00  0.00      RA0  N
ATOM   2477  H   GLY A 266      21.035  12.480   7.702  1.00  0.00      RA0  H
ATOM   2478  CA  GLY A 266      21.956  13.377   6.009  1.00  0.00      RA0  C
ATOM   2479  C   GLY A 266      22.772  12.263   5.385  1.00  0.00      RA0  C
ATOM   2480  O   GLY A 266      22.902  12.218   4.166  1.00  0.00      RA0  O
ATOM   2481  N   ARG A 267      23.273  11.338   6.203  1.00  0.00      RA0  N
ATOM   2482  H   ARG A 267      23.031  11.332   7.175  1.00  0.00      RA0  H
ATOM   2483  CA  ARG A 267      24.264  10.372   5.743  1.00  0.00      RA0  C
ATOM   2484  CB  ARG A 267      24.817   9.441   6.836  1.00  0.00      RA0  C
ATOM   2485  CG  ARG A 267      25.923   8.589   6.193  1.00  0.00      RA0  C
ATOM   2486  CD  ARG A 267      26.716   7.585   7.038  1.00  0.00      RA0  C
ATOM   2487  NE  ARG A 267      27.640   6.891   6.137  1.00  0.00      RA0  N
ATOM   2488  HE  ARG A 267      27.256   6.590   5.249  1.00  0.00      RA0  H
ATOM   2489  CZ  ARG A 267      28.968   6.713   6.413  1.00  0.00      RA0  C
ATOM   2490  NH1 ARG A 267      29.459   7.001   7.643  1.00  0.00      RA0  N
ATOM   2491 HH11 ARG A 267      30.448   6.931   7.833  1.00  0.00      RA0  H
ATOM   2492 HH12 ARG A 267      28.863   7.277   8.408  1.00  0.00      RA0  H
ATOM   2493  NH2 ARG A 267      29.773   6.260   5.427  1.00  0.00      RA0  N
ATOM   2494 HH21 ARG A 267      30.761   6.089   5.565  1.00  0.00      RA0  H
ATOM   2495 HH22 ARG A 267      29.393   6.093   4.499  1.00  0.00      RA0  H
ATOM   2496  C   ARG A 267      23.779   9.532   4.586  1.00  0.00      RA0  C
ATOM   2497  O   ARG A 267      24.436   9.471   3.571  1.00  0.00      RA0  O
ATOM   2498  N   GLU A 268      22.630   8.882   4.712  1.00  0.00      RA0  N
ATOM   2499  H   GLU A 268      22.002   9.182   5.433  1.00  0.00      RA0  H
ATOM   2500  CA  GLU A 268      22.198   7.978   3.636  1.00  0.00      RA0  C
ATOM   2501  CB  GLU A 268      21.057   7.060   4.107  1.00  0.00      RA0  C
ATOM   2502  CG  GLU A 268      20.199   7.585   5.270  1.00  0.00      RA0  C
ATOM   2503  CD  GLU A 268      19.659   8.960   4.938  1.00  0.00      RA0  C
ATOM   2504  OE1 GLU A 268      18.820   9.057   4.051  1.00  0.00      RA0  O
ATOM   2505  OE2 GLU A 268      20.134   9.940   5.515  1.00  0.00      RA0  O
ATOM   2506  C   GLU A 268      21.822   8.751   2.370  1.00  0.00      RA0  C
ATOM   2507  O   GLU A 268      22.071   8.283   1.265  1.00  0.00      RA0  O
ATOM   2508  N   ALA A 269      21.224   9.927   2.516  1.00  0.00      RA0  N
ATOM   2509  H   ALA A 269      20.865  10.173   3.424  1.00  0.00      RA0  H
ATOM   2510  CA  ALA A 269      20.878  10.736   1.313  1.00  0.00      RA0  C
ATOM   2511  CB  ALA A 269      20.114  11.983   1.728  1.00  0.00      RA0  C
ATOM   2512  C   ALA A 269      22.157  11.136   0.573  1.00  0.00      RA0  C
ATOM   2513  O   ALA A 269      22.237  11.113  -0.660  1.00  0.00      RA0  O
ATOM   2514  N   LEU A 270      23.169  11.466   1.347  1.00  0.00      RA0  N
ATOM   2515  H   LEU A 270      23.040  11.438   2.342  1.00  0.00      RA0  H
ATOM   2516  CA  LEU A 270      24.458  11.851   0.806  1.00  0.00      RA0  C
ATOM   2517  CB  LEU A 270      25.342  12.374   1.929  1.00  0.00      RA0  C
ATOM   2518  CG  LEU A 270      26.291  13.445   1.419  1.00  0.00      RA0  C
ATOM   2519  CD1 LEU A 270      25.531  14.517   0.644  1.00  0.00      RA0  C
ATOM   2520  CD2 LEU A 270      27.113  14.040   2.554  1.00  0.00      RA0  C
ATOM   2521  C   LEU A 270      25.115  10.691   0.071  1.00  0.00      RA0  C
ATOM   2522  O   LEU A 270      25.678  10.870  -1.011  1.00  0.00      RA0  O
ATOM   2523  N   GLU A 271      25.041   9.490   0.650  1.00  0.00      RA0  N
ATOM   2524  H   GLU A 271      24.575   9.399   1.534  1.00  0.00      RA0  H
ATOM   2525  CA  GLU A 271      25.599   8.306   0.008  1.00  0.00      RA0  C
ATOM   2526  CB  GLU A 271      25.768   7.145   0.997  1.00  0.00      RA0  C
ATOM   2527  CG  GLU A 271      26.640   7.666   2.157  1.00  0.00      RA0  C
ATOM   2528  CD  GLU A 271      27.497   6.607   2.838  1.00  0.00      RA0  C
ATOM   2529  OE1 GLU A 271      26.960   5.710   3.470  1.00  0.00      RA0  O
ATOM   2530  OE2 GLU A 271      28.722   6.705   2.793  1.00  0.00      RA0  O
ATOM   2531  C   GLU A 271      24.949   8.043  -1.335  1.00  0.00      RA0  C
ATOM   2532  O   GLU A 271      25.613   7.631  -2.296  1.00  0.00      RA0  O
ATOM   2533  N   VAL A 272      23.629   8.230  -1.400  1.00  0.00      RA0  N
ATOM   2534  H   VAL A 272      23.133   8.510  -0.574  1.00  0.00      RA0  H
ATOM   2535  CA  VAL A 272      22.913   8.064  -2.654  1.00  0.00      RA0  C
ATOM   2536  CB  VAL A 272      21.402   8.123  -2.417  1.00  0.00      RA0  C
ATOM   2537  CG1 VAL A 272      20.620   8.111  -3.732  1.00  0.00      RA0  C
ATOM   2538  CG2 VAL A 272      20.966   6.988  -1.490  1.00  0.00      RA0  C
ATOM   2539  C   VAL A 272      23.351   9.134  -3.669  1.00  0.00      RA0  C
ATOM   2540  O   VAL A 272      23.580   8.838  -4.844  1.00  0.00      RA0  O
ATOM   2541  N   GLN A 273      23.486  10.370  -3.202  1.00  0.00      RA0  N
ATOM   2542  H   GLN A 273      23.306  10.541  -2.231  1.00  0.00      RA0  H
ATOM   2543  CA  GLN A 273      23.943  11.461  -4.065  1.00  0.00      RA0  C
ATOM   2544  CB  GLN A 273      23.834  12.775  -3.295  1.00  0.00      RA0  C
ATOM   2545  CG  GLN A 273      22.354  13.076  -3.038  1.00  0.00      RA0  C
ATOM   2546  CD  GLN A 273      22.202  14.029  -1.872  1.00  0.00      RA0  C
ATOM   2547  OE1 GLN A 273      23.100  14.800  -1.555  1.00  0.00      RA0  O
ATOM   2548  NE2 GLN A 273      21.006  13.944  -1.262  1.00  0.00      RA0  N
ATOM   2549 HE21 GLN A 273      20.355  13.237  -1.540  1.00  0.00      RA0  H
ATOM   2550 HE22 GLN A 273      20.696  14.539  -0.513  1.00  0.00      RA0  H
ATOM   2551  C   GLN A 273      25.334  11.173  -4.634  1.00  0.00      RA0  C
ATOM   2552  O   GLN A 273      25.568  11.387  -5.817  1.00  0.00      RA0  O
ATOM   2553  N   ARG A 274      26.231  10.646  -3.796  1.00  0.00      RA0  N
ATOM   2554  H   ARG A 274      25.969  10.469  -2.847  1.00  0.00      RA0  H
ATOM   2555  CA  ARG A 274      27.565  10.283  -4.262  1.00  0.00      RA0  C
ATOM   2556  CB  ARG A 274      28.351   9.809  -3.042  1.00  0.00      RA0  C
ATOM   2557  CG  ARG A 274      29.767   9.321  -3.334  1.00  0.00      RA0  C
ATOM   2558  CD  ARG A 274      30.249   8.411  -2.206  1.00  0.00      RA0  C
ATOM   2559  NE  ARG A 274      29.378   7.242  -2.144  1.00  0.00      RA0  N
ATOM   2560  HE  ARG A 274      29.069   6.838  -3.019  1.00  0.00      RA0  H
ATOM   2561  CZ  ARG A 274      28.997   6.677  -0.963  1.00  0.00      RA0  C
ATOM   2562  NH1 ARG A 274      29.472   7.183   0.193  1.00  0.00      RA0  N
ATOM   2563 HH11 ARG A 274      29.184   6.826   1.096  1.00  0.00      RA0  H
ATOM   2564 HH12 ARG A 274      30.125   7.939   0.215  1.00  0.00      RA0  H
ATOM   2565  NH2 ARG A 274      28.156   5.626  -0.968  1.00  0.00      RA0  N
ATOM   2566 HH21 ARG A 274      27.817   5.166  -0.144  1.00  0.00      RA0  H
ATOM   2567 HH22 ARG A 274      27.807   5.252  -1.852  1.00  0.00      RA0  H
ATOM   2568  C   ARG A 274      27.530   9.170  -5.311  1.00  0.00      RA0  C
ATOM   2569  O   ARG A 274      28.216   9.245  -6.333  1.00  0.00      RA0  O
ATOM   2570  N   GLU A 275      26.704   8.163  -5.069  1.00  0.00      RA0  N
ATOM   2571  H   GLU A 275      26.223   8.096  -4.193  1.00  0.00      RA0  H
ATOM   2572  CA  GLU A 275      26.486   7.079  -6.026  1.00  0.00      RA0  C
ATOM   2573  CB  GLU A 275      25.563   6.008  -5.444  1.00  0.00      RA0  C
ATOM   2574  CG  GLU A 275      26.262   4.691  -5.090  1.00  0.00      RA0  C
ATOM   2575  CD  GLU A 275      27.060   4.812  -3.808  1.00  0.00      RA0  C
ATOM   2576  OE1 GLU A 275      26.605   4.318  -2.781  1.00  0.00      RA0  O
ATOM   2577  OE2 GLU A 275      28.146   5.380  -3.822  1.00  0.00      RA0  O
ATOM   2578  C   GLU A 275      25.951   7.572  -7.361  1.00  0.00      RA0  C
ATOM   2579  O   GLU A 275      26.364   7.113  -8.426  1.00  0.00      RA0  O
ATOM   2580  N   HIS A 276      24.971   8.463  -7.308  1.00  0.00      RA0  N
ATOM   2581  H   HIS A 276      24.708   8.839  -6.419  1.00  0.00      RA0  H
ATOM   2582  CA  HIS A 276      24.309   8.917  -8.514  1.00  0.00      RA0  C
ATOM   2583  CB  HIS A 276      22.924   9.485  -8.194  1.00  0.00      RA0  C
ATOM   2584  CG  HIS A 276      21.900   8.389  -8.010  1.00  0.00      RA0  C
ATOM   2585  ND1 HIS A 276      20.663   8.452  -8.536  1.00  0.00      RA0  N
ATOM   2586  HD1 HIS A 276      20.309   9.184  -9.084  1.00  0.00      RA0  H
ATOM   2587  CD2 HIS A 276      22.023   7.189  -7.301  1.00  0.00      RA0  C
ATOM   2588  NE2 HIS A 276      20.841   6.531  -7.408  1.00  0.00      RA0  N
ATOM   2589  CE1 HIS A 276      20.006   7.308  -8.167  1.00  0.00      RA0  C
ATOM   2590  C   HIS A 276      25.104   9.966  -9.265  1.00  0.00      RA0  C
ATOM   2591  O   HIS A 276      24.933  10.098 -10.475  1.00  0.00      RA0  O
ATOM   2592  N   GLY A 277      25.919  10.718  -8.523  1.00  0.00      RA0  N
ATOM   2593  H   GLY A 277      25.927  10.597  -7.531  1.00  0.00      RA0  H
ATOM   2594  CA  GLY A 277      26.588  11.904  -9.048  1.00  0.00      RA0  C
ATOM   2595  C   GLY A 277      25.760  13.145  -8.814  1.00  0.00      RA0  C
ATOM   2596  O   GLY A 277      24.514  13.078  -8.742  1.00  0.00      RA0  O
ATOM   2597  N   THR A 278      26.440  14.288  -8.703  1.00  0.00      RA0  N
ATOM   2598  H   THR A 278      27.435  14.324  -8.744  1.00  0.00      RA0  H
ATOM   2599  CA  THR A 278      25.757  15.568  -8.526  1.00  0.00      RA0  C
ATOM   2600  CB  THR A 278      26.009  15.883  -7.062  1.00  0.00      RA0  C
ATOM   2601  OG1 THR A 278      27.182  15.159  -6.661  1.00  0.00      RA0  O
ATOM   2602  HG1 THR A 278      27.917  15.653  -7.009  1.00  0.00      RA0  H
ATOM   2603  CG2 THR A 278      24.827  15.502  -6.167  1.00  0.00      RA0  C
ATOM   2604  C   THR A 278      26.320  16.617  -9.470  1.00  0.00      RA0  C
ATOM   2605  O   THR A 278      27.309  16.391 -10.188  1.00  0.00      RA0  O
ATOM   2606  N   GLU A 279      25.679  17.769  -9.444  1.00  0.00      RA0  N
ATOM   2607  H   GLU A 279      24.892  17.879  -8.842  1.00  0.00      RA0  H
ATOM   2608  CA  GLU A 279      26.239  18.968 -10.038  1.00  0.00      RA0  C
ATOM   2609  CB  GLU A 279      25.318  20.170  -9.869  1.00  0.00      RA0  C
ATOM   2610  CG  GLU A 279      23.869  20.049 -10.319  1.00  0.00      RA0  C
ATOM   2611  CD  GLU A 279      23.154  21.283  -9.811  1.00  0.00      RA0  C
ATOM   2612  OE1 GLU A 279      22.158  21.158  -9.110  1.00  0.00      RA0  O
ATOM   2613  OE2 GLU A 279      23.615  22.389 -10.067  1.00  0.00      RA0  O
ATOM   2614  C   GLU A 279      27.507  19.356  -9.262  1.00  0.00      RA0  C
ATOM   2615  O   GLU A 279      27.809  18.772  -8.218  1.00  0.00      RA0  O
ATOM   2616  N   LYS A 280      28.275  20.295  -9.804  1.00  0.00      RA0  N
ATOM   2617  H   LYS A 280      28.006  20.778 -10.642  1.00  0.00      RA0  H
ATOM   2618  CA  LYS A 280      29.527  20.680  -9.184  1.00  0.00      RA0  C
ATOM   2619  CB  LYS A 280      30.718  19.963  -9.813  1.00  0.00      RA0  C
ATOM   2620  CG  LYS A 280      30.938  20.244 -11.298  1.00  0.00      RA0  C
ATOM   2621  CD  LYS A 280      32.095  19.384 -11.794  1.00  0.00      RA0  C
ATOM   2622  CE  LYS A 280      32.364  19.476 -13.293  1.00  0.00      RA0  C
ATOM   2623  NZ  LYS A 280      33.160  18.303 -13.679  1.00  0.00      RA0  N
ATOM   2624  HZ1 LYS A 280      33.315  18.241 -14.701  1.00  0.00      RA0  H
ATOM   2625  HZ2 LYS A 280      34.040  18.221 -13.143  1.00  0.00      RA0  H
ATOM   2626  HZ3 LYS A 280      32.593  17.454 -13.450  1.00  0.00      RA0  H
ATOM   2627  C   LYS A 280      29.683  22.178  -9.211  1.00  0.00      RA0  C
ATOM   2628  O   LYS A 280      29.246  22.849 -10.129  1.00  0.00      RA0  O
ATOM   2629  N   LEU A 281      30.353  22.677  -8.200  1.00  0.00      RA0  N
ATOM   2630  H   LEU A 281      30.804  22.061  -7.560  1.00  0.00      RA0  H
ATOM   2631  CA  LEU A 281      30.658  24.089  -8.112  1.00  0.00      RA0  C
ATOM   2632  CB  LEU A 281      30.673  24.521  -6.647  1.00  0.00      RA0  C
ATOM   2633  CG  LEU A 281      30.787  26.031  -6.435  1.00  0.00      RA0  C
ATOM   2634  CD1 LEU A 281      29.500  26.757  -6.823  1.00  0.00      RA0  C
ATOM   2635  CD2 LEU A 281      31.203  26.370  -5.006  1.00  0.00      RA0  C
ATOM   2636  C   LEU A 281      32.011  24.336  -8.760  1.00  0.00      RA0  C
ATOM   2637  O   LEU A 281      33.034  23.759  -8.374  1.00  0.00      RA0  O
ATOM   2638  N   VAL A 282      32.001  25.160  -9.805  1.00  0.00      RA0  N
ATOM   2639  H   VAL A 282      31.163  25.646 -10.041  1.00  0.00      RA0  H
ATOM   2640  CA  VAL A 282      33.204  25.528 -10.522  1.00  0.00      RA0  C
ATOM   2641  CB  VAL A 282      33.129  25.104 -11.990  1.00  0.00      RA0  C
ATOM   2642  CG1 VAL A 282      33.013  23.586 -12.125  1.00  0.00      RA0  C
ATOM   2643  CG2 VAL A 282      32.012  25.853 -12.721  1.00  0.00      RA0  C
ATOM   2644  C   VAL A 282      33.445  27.044 -10.439  1.00  0.00      RA0  C
ATOM   2645  O   VAL A 282      32.574  27.810 -10.004  1.00  0.00      RA0  O
ATOM   2646  N   GLY A 283      34.626  27.468 -10.858  1.00  0.00      RA0  N
ATOM   2647  H   GLY A 283      35.243  26.817 -11.300  1.00  0.00      RA0  H
ATOM   2648  CA  GLY A 283      34.939  28.875 -11.012  1.00  0.00      RA0  C
ATOM   2649  C   GLY A 283      34.754  29.281 -12.453  1.00  0.00      RA0  C
ATOM   2650  O   GLY A 283      34.875  28.456 -13.373  1.00  0.00      RA0  O
ATOM   2651  N   LEU A 284      34.425  30.550 -12.656  1.00  0.00      RA0  N
ATOM   2652  H   LEU A 284      34.306  31.168 -11.876  1.00  0.00      RA0  H
ATOM   2653  CA  LEU A 284      34.368  31.156 -13.992  1.00  0.00      RA0  C
ATOM   2654  CB  LEU A 284      32.943  31.551 -14.376  1.00  0.00      RA0  C
ATOM   2655  CG  LEU A 284      31.933  30.408 -14.454  1.00  0.00      RA0  C
ATOM   2656  CD1 LEU A 284      30.537  30.949 -14.756  1.00  0.00      RA0  C
ATOM   2657  CD2 LEU A 284      32.346  29.328 -15.454  1.00  0.00      RA0  C
ATOM   2658  C   LEU A 284      35.194  32.425 -13.939  1.00  0.00      RA0  C
ATOM   2659  O   LEU A 284      35.170  33.133 -12.939  1.00  0.00      RA0  O
ATOM   2660  N   VAL A 285      35.932  32.657 -15.018  1.00  0.00      RA0  N
ATOM   2661  H   VAL A 285      35.892  32.011 -15.783  1.00  0.00      RA0  H
ATOM   2662  CA  VAL A 285      36.717  33.865 -15.231  1.00  0.00      RA0  C
ATOM   2663  CB  VAL A 285      38.198  33.471 -15.269  1.00  0.00      RA0  C
ATOM   2664  CG1 VAL A 285      39.080  34.565 -15.872  1.00  0.00      RA0  C
ATOM   2665  CG2 VAL A 285      38.673  33.020 -13.887  1.00  0.00      RA0  C
ATOM   2666  C   VAL A 285      36.307  34.525 -16.554  1.00  0.00      RA0  C
ATOM   2667  O   VAL A 285      36.271  33.894 -17.616  1.00  0.00      RA0  O
ATOM   2668  N   MSE A 286      36.020  35.818 -16.490  1.00  0.00      RA0  N
ATOM   2669  H   MSE A 286      36.107  36.322 -15.625  1.00  0.00      RA0  H
ATOM   2670  CA  MSE A 286      35.698  36.579 -17.670  1.00  0.00      RA0  C
ATOM   2671  CB  MSE A 286      34.249  37.044 -17.611  1.00  0.00      RA0  C
ATOM   2672  CG  MSE A 286      33.794  37.720 -18.901  1.00  0.00      RA0  C
ATOM   2673  SE  MSE A 286      32.063  38.191 -18.808  1.00  0.00      RA0  S
ATOM   2674  CE  MSE A 286      32.241  39.483 -17.576  1.00  0.00      RA0  C
ATOM   2675  C   MSE A 286      36.644  37.771 -17.754  1.00  0.00      RA0  C
ATOM   2676  O   MSE A 286      36.491  38.724 -17.011  1.00  0.00      RA0  O
ATOM   2677  N   THR A 287      37.660  37.670 -18.609  1.00  0.00      RA0  N
ATOM   2678  H   THR A 287      37.821  36.832 -19.128  1.00  0.00      RA0  H
ATOM   2679  CA  THR A 287      38.602  38.789 -18.835  1.00  0.00      RA0  C
ATOM   2680  CB  THR A 287      39.809  38.103 -19.430  1.00  0.00      RA0  C
ATOM   2681  OG1 THR A 287      39.692  36.705 -19.113  1.00  0.00      RA0  O
ATOM   2682  HG1 THR A 287      40.545  36.324 -19.284  1.00  0.00      RA0  H
ATOM   2683  CG2 THR A 287      41.128  38.684 -18.918  1.00  0.00      RA0  C
ATOM   2684  C   THR A 287      38.007  39.900 -19.698  1.00  0.00      RA0  C
ATOM   2685  O   THR A 287      38.496  41.041 -19.694  1.00  0.00      RA0  O
ATOM   2686  N   GLU A 288      36.976  39.563 -20.459  1.00  0.00      RA0  N
ATOM   2687  H   GLU A 288      36.589  38.650 -20.354  1.00  0.00      RA0  H
ATOM   2688  CA  GLU A 288      36.258  40.542 -21.252  1.00  0.00      RA0  C
ATOM   2689  CB  GLU A 288      35.259  39.966 -22.292  1.00  0.00      RA0  C
ATOM   2690  CG  GLU A 288      35.044  40.762 -23.622  1.00  0.00      RA0  C
ATOM   2691  CD  GLU A 288      33.753  41.608 -23.750  1.00  0.00      RA0  C
ATOM   2692  OE1 GLU A 288      33.694  42.718 -23.230  1.00  0.00      RA0  O
ATOM   2693  OE2 GLU A 288      32.815  41.213 -24.453  1.00  0.00      RA0  O
ATOM   2694  C   GLU A 288      35.578  41.524 -20.326  1.00  0.00      RA0  C
ATOM   2695  O   GLU A 288      35.261  41.196 -19.186  1.00  0.00      RA0  O
ATOM   2696  N   LYS A 289      35.355  42.734 -20.814  1.00  0.00      RA0  N
ATOM   2697  H   LYS A 289      35.347  42.843 -21.809  1.00  0.00      RA0  H
ATOM   2698  CA  LYS A 289      34.808  43.781 -19.965  1.00  0.00      RA0  C
ATOM   2699  CB  LYS A 289      34.865  45.108 -20.740  1.00  0.00      RA0  C
ATOM   2700  CG  LYS A 289      36.284  45.576 -21.103  1.00  0.00      RA0  C
ATOM   2701  CD  LYS A 289      36.969  46.406 -20.010  1.00  0.00      RA0  C
ATOM   2702  CE  LYS A 289      36.561  47.886 -20.044  1.00  0.00      RA0  C
ATOM   2703  NZ  LYS A 289      36.597  48.436 -18.685  1.00  0.00      RA0  N
ATOM   2704  HZ1 LYS A 289      36.340  49.448 -18.686  1.00  0.00      RA0  H
ATOM   2705  HZ2 LYS A 289      35.863  47.948 -18.116  1.00  0.00      RA0  H
ATOM   2706  HZ3 LYS A 289      37.521  48.327 -18.237  1.00  0.00      RA0  H
ATOM   2707  C   LYS A 289      33.379  43.426 -19.595  1.00  0.00      RA0  C
ATOM   2708  O   LYS A 289      32.632  42.874 -20.400  1.00  0.00      RA0  O
ATOM   2709  N   GLY A 290      33.013  43.721 -18.356  1.00  0.00      RA0  N
ATOM   2710  H   GLY A 290      33.682  44.166 -17.756  1.00  0.00      RA0  H
ATOM   2711  CA  GLY A 290      31.687  43.389 -17.865  1.00  0.00      RA0  C
ATOM   2712  C   GLY A 290      31.833  42.752 -16.507  1.00  0.00      RA0  C
ATOM   2713  O   GLY A 290      32.950  42.444 -16.062  1.00  0.00      RA0  O
ATOM   2714  N   VAL A 291      30.708  42.562 -15.838  1.00  0.00      RA0  N
ATOM   2715  H   VAL A 291      29.837  42.880 -16.210  1.00  0.00      RA0  H
ATOM   2716  CA  VAL A 291      30.709  41.920 -14.517  1.00  0.00      RA0  C
ATOM   2717  CB  VAL A 291      30.392  42.908 -13.381  1.00  0.00      RA0  C
ATOM   2718  CG1 VAL A 291      30.875  42.327 -12.052  1.00  0.00      RA0  C
ATOM   2719  CG2 VAL A 291      30.963  44.310 -13.600  1.00  0.00      RA0  C
ATOM   2720  C   VAL A 291      29.698  40.769 -14.489  1.00  0.00      RA0  C
ATOM   2721  O   VAL A 291      28.548  40.905 -14.924  1.00  0.00      RA0  O
ATOM   2722  N   LEU A 292      30.166  39.625 -14.000  1.00  0.00      RA0  N
ATOM   2723  H   LEU A 292      31.073  39.669 -13.584  1.00  0.00      RA0  H
ATOM   2724  CA  LEU A 292      29.327  38.462 -13.794  1.00  0.00      RA0  C
ATOM   2725  CB  LEU A 292      30.202  37.227 -13.567  1.00  0.00      RA0  C
ATOM   2726  CG  LEU A 292      31.057  36.846 -14.778  1.00  0.00      RA0  C
ATOM   2727  CD1 LEU A 292      32.122  35.806 -14.427  1.00  0.00      RA0  C
ATOM   2728  CD2 LEU A 292      30.199  36.402 -15.964  1.00  0.00      RA0  C
ATOM   2729  C   LEU A 292      28.431  38.707 -12.569  1.00  0.00      RA0  C
ATOM   2730  O   LEU A 292      28.914  39.162 -11.524  1.00  0.00      RA0  O
ATOM   2731  N   ARG A 293      27.134  38.411 -12.709  1.00  0.00      RA0  N
ATOM   2732  H   ARG A 293      26.823  37.976 -13.551  1.00  0.00      RA0  H
ATOM   2733  CA  ARG A 293      26.157  38.651 -11.644  1.00  0.00      RA0  C
ATOM   2734  CB  ARG A 293      25.030  39.409 -12.347  1.00  0.00      RA0  C
ATOM   2735  CG  ARG A 293      23.840  39.867 -11.516  1.00  0.00      RA0  C
ATOM   2736  CD  ARG A 293      22.554  39.988 -12.334  1.00  0.00      RA0  C
ATOM   2737  NE  ARG A 293      22.675  40.894 -13.481  1.00  0.00      RA0  N
ATOM   2738  HE  ARG A 293      23.209  40.595 -14.270  1.00  0.00      RA0  H
ATOM   2739  CZ  ARG A 293      21.968  42.045 -13.488  1.00  0.00      RA0  C
ATOM   2740  NH1 ARG A 293      21.378  42.472 -12.379  1.00  0.00      RA0  N
ATOM   2741 HH11 ARG A 293      20.775  43.286 -12.421  1.00  0.00      RA0  H
ATOM   2742 HH12 ARG A 293      21.540  42.047 -11.482  1.00  0.00      RA0  H
ATOM   2743  NH2 ARG A 293      21.857  42.773 -14.599  1.00  0.00      RA0  N
ATOM   2744 HH21 ARG A 293      21.214  43.554 -14.573  1.00  0.00      RA0  H
ATOM   2745 HH22 ARG A 293      22.358  42.609 -15.453  1.00  0.00      RA0  H
ATOM   2746  C   ARG A 293      25.599  37.355 -11.079  1.00  0.00      RA0  C
ATOM   2747  O   ARG A 293      25.424  36.381 -11.806  1.00  0.00      RA0  O
ATOM   2748  N   ASN A 294      25.240  37.378  -9.799  1.00  0.00      RA0  N
ATOM   2749  H   ASN A 294      25.262  38.257  -9.312  1.00  0.00      RA0  H
ATOM   2750  CA  ASN A 294      24.497  36.266  -9.191  1.00  0.00      RA0  C
ATOM   2751  CB  ASN A 294      24.007  36.573  -7.771  1.00  0.00      RA0  C
ATOM   2752  CG  ASN A 294      25.137  37.033  -6.871  1.00  0.00      RA0  C
ATOM   2753  OD1 ASN A 294      26.266  36.565  -6.936  1.00  0.00      RA0  O
ATOM   2754  ND2 ASN A 294      24.785  37.959  -5.983  1.00  0.00      RA0  N
ATOM   2755 HD21 ASN A 294      23.924  38.460  -6.144  1.00  0.00      RA0  H
ATOM   2756 HD22 ASN A 294      25.358  38.267  -5.230  1.00  0.00      RA0  H
ATOM   2757  C   ASN A 294      23.291  35.885 -10.049  1.00  0.00      RA0  C
ATOM   2758  O   ASN A 294      22.611  36.762 -10.617  1.00  0.00      RA0  O
ATOM   2759  N   GLU A 295      23.046  34.590 -10.131  1.00  0.00      RA0  N
ATOM   2760  H   GLU A 295      23.663  33.966  -9.660  1.00  0.00      RA0  H
ATOM   2761  CA  GLU A 295      21.881  34.003 -10.797  1.00  0.00      RA0  C
ATOM   2762  CB  GLU A 295      20.528  34.470 -10.242  1.00  0.00      RA0  C
ATOM   2763  CG  GLU A 295      20.311  34.011  -8.799  1.00  0.00      RA0  C
ATOM   2764  CD  GLU A 295      18.852  34.182  -8.425  1.00  0.00      RA0  C
ATOM   2765  OE1 GLU A 295      18.002  34.050  -9.304  1.00  0.00      RA0  O
ATOM   2766  OE2 GLU A 295      18.568  34.435  -7.256  1.00  0.00      RA0  O
ATOM   2767  C   GLU A 295      21.911  34.023 -12.341  1.00  0.00      RA0  C
ATOM   2768  O   GLU A 295      20.986  33.530 -12.981  1.00  0.00      RA0  O
ATOM   2769  N   LEU A 296      22.949  34.586 -12.954  1.00  0.00      RA0  N
ATOM   2770  H   LEU A 296      23.663  35.016 -12.400  1.00  0.00      RA0  H
ATOM   2771  CA  LEU A 296      23.110  34.493 -14.398  1.00  0.00      RA0  C
ATOM   2772  CB  LEU A 296      24.349  35.310 -14.784  1.00  0.00      RA0  C
ATOM   2773  CG  LEU A 296      24.527  35.653 -16.264  1.00  0.00      RA0  C
ATOM   2774  CD1 LEU A 296      23.405  36.549 -16.791  1.00  0.00      RA0  C
ATOM   2775  CD2 LEU A 296      25.893  36.291 -16.518  1.00  0.00      RA0  C
ATOM   2776  C   LEU A 296      23.217  33.013 -14.834  1.00  0.00      RA0  C
ATOM   2777  O   LEU A 296      23.923  32.228 -14.197  1.00  0.00      RA0  O
ATOM   2778  N   PRO A 297      22.509  32.611 -15.885  1.00  0.00      RA0  N
ATOM   2779  CD  PRO A 297      21.462  33.366 -16.556  1.00  0.00      RA0  C
ATOM   2780  CA  PRO A 297      22.690  31.265 -16.443  1.00  0.00      RA0  C
ATOM   2781  CB  PRO A 297      21.585  31.187 -17.500  1.00  0.00      RA0  C
ATOM   2782  CG  PRO A 297      20.578  32.281 -17.152  1.00  0.00      RA0  C
ATOM   2783  C   PRO A 297      24.068  31.043 -17.084  1.00  0.00      RA0  C
ATOM   2784  O   PRO A 297      24.695  31.984 -17.585  1.00  0.00      RA0  O
ATOM   2785  N   VAL A 298      24.496  29.790 -17.072  1.00  0.00      RA0  N
ATOM   2786  H   VAL A 298      23.909  29.075 -16.681  1.00  0.00      RA0  H
ATOM   2787  CA  VAL A 298      25.767  29.376 -17.650  1.00  0.00      RA0  C
ATOM   2788  CB  VAL A 298      26.714  28.917 -16.538  1.00  0.00      RA0  C
ATOM   2789  CG1 VAL A 298      28.073  28.513 -17.106  1.00  0.00      RA0  C
ATOM   2790  CG2 VAL A 298      26.839  29.959 -15.428  1.00  0.00      RA0  C
ATOM   2791  C   VAL A 298      25.457  28.200 -18.559  1.00  0.00      RA0  C
ATOM   2792  O   VAL A 298      24.972  27.172 -18.079  1.00  0.00      RA0  O
ATOM   2793  N   ARG A 299      25.730  28.330 -19.853  1.00  0.00      RA0  N
ATOM   2794  H   ARG A 299      26.208  29.133 -20.205  1.00  0.00      RA0  H
ATOM   2795  CA  ARG A 299      25.339  27.304 -20.783  1.00  0.00      RA0  C
ATOM   2796  CB  ARG A 299      24.389  27.850 -21.839  1.00  0.00      RA0  C
ATOM   2797  CG  ARG A 299      23.059  28.218 -21.210  1.00  0.00      RA0  C
ATOM   2798  CD  ARG A 299      22.009  28.632 -22.231  1.00  0.00      RA0  C
ATOM   2799  NE  ARG A 299      20.750  28.780 -21.521  1.00  0.00      RA0  N
ATOM   2800  HE  ARG A 299      20.435  27.984 -20.980  1.00  0.00      RA0  H
ATOM   2801  CZ  ARG A 299      20.107  29.971 -21.445  1.00  0.00      RA0  C
ATOM   2802  NH1 ARG A 299      20.526  31.001 -22.218  1.00  0.00      RA0  N
ATOM   2803 HH11 ARG A 299      20.095  31.906 -22.197  1.00  0.00      RA0  H
ATOM   2804 HH12 ARG A 299      21.302  30.892 -22.849  1.00  0.00      RA0  H
ATOM   2805  NH2 ARG A 299      19.075  30.083 -20.586  1.00  0.00      RA0  N
ATOM   2806 HH21 ARG A 299      18.474  30.874 -20.484  1.00  0.00      RA0  H
ATOM   2807 HH22 ARG A 299      18.898  29.307 -19.943  1.00  0.00      RA0  H
ATOM   2808  C   ARG A 299      26.519  26.656 -21.488  1.00  0.00      RA0  C
ATOM   2809  O   ARG A 299      27.532  27.302 -21.806  1.00  0.00      RA0  O
ATOM   2810  N   PHE A 300      26.362  25.362 -21.718  1.00  0.00      RA0  N
ATOM   2811  H   PHE A 300      25.522  24.875 -21.454  1.00  0.00      RA0  H
ATOM   2812  CA  PHE A 300      27.330  24.589 -22.461  1.00  0.00      RA0  C
ATOM   2813  CB  PHE A 300      28.558  24.258 -21.598  1.00  0.00      RA0  C
ATOM   2814  CG  PHE A 300      28.184  23.441 -20.378  1.00  0.00      RA0  C
ATOM   2815  CD1 PHE A 300      27.728  24.071 -19.224  1.00  0.00      RA0  C
ATOM   2816  CD2 PHE A 300      28.312  22.057 -20.402  1.00  0.00      RA0  C
ATOM   2817  CE1 PHE A 300      27.420  23.323 -18.094  1.00  0.00      RA0  C
ATOM   2818  CE2 PHE A 300      28.004  21.308 -19.272  1.00  0.00      RA0  C
ATOM   2819  CZ  PHE A 300      27.571  21.942 -18.113  1.00  0.00      RA0  C
ATOM   2820  C   PHE A 300      26.674  23.306 -22.983  1.00  0.00      RA0  C
ATOM   2821  O   PHE A 300      25.535  22.967 -22.621  1.00  0.00      RA0  O
ATOM   2822  N   THR A 301      27.376  22.629 -23.884  1.00  0.00      RA0  N
ATOM   2823  H   THR A 301      28.279  22.910 -24.201  1.00  0.00      RA0  H
ATOM   2824  CA  THR A 301      26.934  21.344 -24.416  1.00  0.00      RA0  C
ATOM   2825  CB  THR A 301      26.796  21.601 -25.899  1.00  0.00      RA0  C
ATOM   2826  OG1 THR A 301      26.374  22.965 -26.067  1.00  0.00      RA0  O
ATOM   2827  HG1 THR A 301      26.256  23.093 -26.999  1.00  0.00      RA0  H
ATOM   2828  CG2 THR A 301      25.850  20.621 -26.590  1.00  0.00      RA0  C
ATOM   2829  C   THR A 301      27.989  20.306 -24.065  1.00  0.00      RA0  C
ATOM   2830  O   THR A 301      29.174  20.558 -24.288  1.00  0.00      RA0  O
ATOM   2831  N   ASP A 302      27.580  19.152 -23.528  1.00  0.00      RA0  N
ATOM   2832  H   ASP A 302      26.609  18.912 -23.480  1.00  0.00      RA0  H
ATOM   2833  CA  ASP A 302      28.564  18.123 -23.156  1.00  0.00      RA0  C
ATOM   2834  CB  ASP A 302      27.981  17.209 -22.072  1.00  0.00      RA0  C
ATOM   2835  CG  ASP A 302      27.502  15.917 -22.700  1.00  0.00      RA0  C
ATOM   2836  OD1 ASP A 302      26.586  15.940 -23.511  1.00  0.00      RA0  O
ATOM   2837  OD2 ASP A 302      28.098  14.881 -22.437  1.00  0.00      RA0  O
ATOM   2838  C   ASP A 302      28.993  17.345 -24.374  1.00  0.00      RA0  C
ATOM   2839  O   ASP A 302      28.489  17.576 -25.474  1.00  0.00      RA0  O
ATOM   2840  N   ALA A 303      29.948  16.438 -24.178  1.00  0.00      RA0  N
ATOM   2841  H   ALA A 303      30.077  16.116 -23.239  1.00  0.00      RA0  H
ATOM   2842  CA  ALA A 303      30.554  15.735 -25.303  1.00  0.00      RA0  C
ATOM   2843  CB  ALA A 303      31.693  14.837 -24.821  1.00  0.00      RA0  C
ATOM   2844  C   ALA A 303      29.544  14.886 -26.056  1.00  0.00      RA0  C
ATOM   2845  O   ALA A 303      29.715  14.642 -27.238  1.00  0.00      RA0  O
ATOM   2846  N   GLN A 304      28.482  14.467 -25.370  1.00  0.00      RA0  N
ATOM   2847  H   GLN A 304      28.325  14.779 -24.428  1.00  0.00      RA0  H
ATOM   2848  CA  GLN A 304      27.435  13.648 -25.963  1.00  0.00      RA0  C
ATOM   2849  CB  GLN A 304      26.869  12.648 -24.957  1.00  0.00      RA0  C
ATOM   2850  CG  GLN A 304      27.417  11.232 -25.186  1.00  0.00      RA0  C
ATOM   2851  CD  GLN A 304      28.909  11.132 -24.900  1.00  0.00      RA0  C
ATOM   2852  OE1 GLN A 304      29.325  10.678 -23.840  1.00  0.00      RA0  O
ATOM   2853  NE2 GLN A 304      29.707  11.500 -25.923  1.00  0.00      RA0  N
ATOM   2854 HE21 GLN A 304      29.331  11.912 -26.756  1.00  0.00      RA0  H
ATOM   2855 HE22 GLN A 304      30.699  11.395 -25.864  1.00  0.00      RA0  H
ATOM   2856  C   GLN A 304      26.352  14.498 -26.663  1.00  0.00      RA0  C
ATOM   2857  O   GLN A 304      25.423  13.951 -27.245  1.00  0.00      RA0  O
ATOM   2858  N   GLY A 305      26.476  15.823 -26.599  1.00  0.00      RA0  N
ATOM   2859  H   GLY A 305      27.161  16.212 -25.979  1.00  0.00      RA0  H
ATOM   2860  CA  GLY A 305      25.537  16.742 -27.241  1.00  0.00      RA0  C
ATOM   2861  C   GLY A 305      24.366  17.210 -26.386  1.00  0.00      RA0  C
ATOM   2862  O   GLY A 305      23.473  17.922 -26.886  1.00  0.00      RA0  O
ATOM   2863  N   ASN A 306      24.350  16.828 -25.110  1.00  0.00      RA0  N
ATOM   2864  H   ASN A 306      25.162  16.389 -24.727  1.00  0.00      RA0  H
ATOM   2865  CA  ASN A 306      23.293  17.265 -24.215  1.00  0.00      RA0  C
ATOM   2866  CB  ASN A 306      23.329  16.527 -22.876  1.00  0.00      RA0  C
ATOM   2867  CG  ASN A 306      23.102  15.042 -23.028  1.00  0.00      RA0  C
ATOM   2868  OD1 ASN A 306      21.980  14.577 -23.206  1.00  0.00      RA0  O
ATOM   2869  ND2 ASN A 306      24.230  14.317 -22.919  1.00  0.00      RA0  N
ATOM   2870 HD21 ASN A 306      25.120  14.779 -22.794  1.00  0.00      RA0  H
ATOM   2871 HD22 ASN A 306      24.260  13.320 -22.962  1.00  0.00      RA0  H
ATOM   2872  C   ASN A 306      23.555  18.737 -23.892  1.00  0.00      RA0  C
ATOM   2873  O   ASN A 306      24.662  19.087 -23.502  1.00  0.00      RA0  O
ATOM   2874  N   GLN A 307      22.558  19.592 -24.094  1.00  0.00      RA0  N
ATOM   2875  H   GLN A 307      21.655  19.227 -24.309  1.00  0.00      RA0  H
ATOM   2876  CA  GLN A 307      22.691  21.008 -23.702  1.00  0.00      RA0  C
ATOM   2877  CB  GLN A 307      21.762  21.846 -24.568  1.00  0.00      RA0  C
ATOM   2878  CG  GLN A 307      22.127  21.624 -26.035  1.00  0.00      RA0  C
ATOM   2879  CD  GLN A 307      21.060  22.206 -26.931  1.00  0.00      RA0  C
ATOM   2880  OE1 GLN A 307      20.560  23.305 -26.726  1.00  0.00      RA0  O
ATOM   2881  NE2 GLN A 307      20.732  21.387 -27.945  1.00  0.00      RA0  N
ATOM   2882 HE21 GLN A 307      21.194  20.502 -28.042  1.00  0.00      RA0  H
ATOM   2883 HE22 GLN A 307      20.031  21.637 -28.613  1.00  0.00      RA0  H
ATOM   2884  C   GLN A 307      22.391  21.139 -22.219  1.00  0.00      RA0  C
ATOM   2885  O   GLN A 307      21.406  20.566 -21.713  1.00  0.00      RA0  O
ATOM   2886  N   HIS A 308      23.245  21.895 -21.530  1.00  0.00      RA0  N
ATOM   2887  H   HIS A 308      23.928  22.440 -22.011  1.00  0.00      RA0  H
ATOM   2888  CA  HIS A 308      23.174  22.063 -20.094  1.00  0.00      RA0  C
ATOM   2889  CB  HIS A 308      24.332  21.336 -19.426  1.00  0.00      RA0  C
ATOM   2890  CG  HIS A 308      24.074  19.846 -19.438  1.00  0.00      RA0  C
ATOM   2891  ND1 HIS A 308      22.872  19.290 -19.696  1.00  0.00      RA0  N
ATOM   2892  HD1 HIS A 308      22.048  19.748 -19.980  1.00  0.00      RA0  H
ATOM   2893  CD2 HIS A 308      24.990  18.825 -19.165  1.00  0.00      RA0  C
ATOM   2894  NE2 HIS A 308      24.321  17.649 -19.254  1.00  0.00      RA0  N
ATOM   2895  CE1 HIS A 308      23.022  17.934 -19.580  1.00  0.00      RA0  C
ATOM   2896  C   HIS A 308      23.109  23.530 -19.723  1.00  0.00      RA0  C
ATOM   2897  O   HIS A 308      23.609  24.399 -20.439  1.00  0.00      RA0  O
ATOM   2898  N   GLU A 309      22.458  23.777 -18.599  1.00  0.00      RA0  N
ATOM   2899  H   GLU A 309      22.043  23.056 -18.044  1.00  0.00      RA0  H
ATOM   2900  CA  GLU A 309      22.377  25.103 -18.018  1.00  0.00      RA0  C
ATOM   2901  CB  GLU A 309      21.026  25.748 -18.361  1.00  0.00      RA0  C
ATOM   2902  CG  GLU A 309      20.895  27.205 -17.907  1.00  0.00      RA0  C
ATOM   2903  CD  GLU A 309      19.700  27.855 -18.586  1.00  0.00      RA0  C
ATOM   2904  OE1 GLU A 309      19.233  27.353 -19.604  1.00  0.00      RA0  O
ATOM   2905  OE2 GLU A 309      19.258  28.912 -18.151  1.00  0.00      RA0  O
ATOM   2906  C   GLU A 309      22.650  25.033 -16.528  1.00  0.00      RA0  C
ATOM   2907  O   GLU A 309      21.931  24.375 -15.789  1.00  0.00      RA0  O
ATOM   2908  N   GLY A 310      23.709  25.710 -16.106  1.00  0.00      RA0  N
ATOM   2909  H   GLY A 310      24.196  26.265 -16.769  1.00  0.00      RA0  H
ATOM   2910  CA  GLY A 310      23.991  25.941 -14.712  1.00  0.00      RA0  C
ATOM   2911  C   GLY A 310      23.645  27.360 -14.335  1.00  0.00      RA0  C
ATOM   2912  O   GLY A 310      22.960  28.061 -15.068  1.00  0.00      RA0  O
ATOM   2913  N   ILE A 311      24.158  27.787 -13.192  1.00  0.00      RA0  N
ATOM   2914  H   ILE A 311      24.729  27.187 -12.624  1.00  0.00      RA0  H
ATOM   2915  CA  ILE A 311      23.850  29.107 -12.679  1.00  0.00      RA0  C
ATOM   2916  CB  ILE A 311      22.546  29.010 -11.873  1.00  0.00      RA0  C
ATOM   2917  CG2 ILE A 311      22.665  27.992 -10.735  1.00  0.00      RA0  C
ATOM   2918  CG1 ILE A 311      22.056  30.372 -11.393  1.00  0.00      RA0  C
ATOM   2919  CD1 ILE A 311      20.722  30.271 -10.652  1.00  0.00      RA0  C
ATOM   2920  C   ILE A 311      24.996  29.670 -11.857  1.00  0.00      RA0  C
ATOM   2921  O   ILE A 311      25.632  28.948 -11.116  1.00  0.00      RA0  O
ATOM   2922  N   ILE A 312      25.275  30.961 -12.016  1.00  0.00      RA0  N
ATOM   2923  H   ILE A 312      24.695  31.501 -12.628  1.00  0.00      RA0  H
ATOM   2924  CA  ILE A 312      26.184  31.649 -11.097  1.00  0.00      RA0  C
ATOM   2925  CB  ILE A 312      26.552  33.020 -11.666  1.00  0.00      RA0  C
ATOM   2926  CG2 ILE A 312      27.362  33.856 -10.677  1.00  0.00      RA0  C
ATOM   2927  CG1 ILE A 312      27.295  32.843 -12.988  1.00  0.00      RA0  C
ATOM   2928  CD1 ILE A 312      27.767  34.169 -13.578  1.00  0.00      RA0  C
ATOM   2929  C   ILE A 312      25.583  31.771  -9.706  1.00  0.00      RA0  C
ATOM   2930  O   ILE A 312      24.445  32.273  -9.526  1.00  0.00      RA0  O
ATOM   2931  N   THR A 313      26.355  31.344  -8.720  1.00  0.00      RA0  N
ATOM   2932  H   THR A 313      27.270  30.961  -8.862  1.00  0.00      RA0  H
ATOM   2933  CA  THR A 313      25.942  31.436  -7.336  1.00  0.00      RA0  C
ATOM   2934  CB  THR A 313      26.461  30.170  -6.671  1.00  0.00      RA0  C
ATOM   2935  OG1 THR A 313      27.810  29.934  -7.088  1.00  0.00      RA0  O
ATOM   2936  HG1 THR A 313      28.327  30.192  -6.320  1.00  0.00      RA0  H
ATOM   2937  CG2 THR A 313      25.601  28.965  -7.057  1.00  0.00      RA0  C
ATOM   2938  C   THR A 313      26.412  32.753  -6.728  1.00  0.00      RA0  C
ATOM   2939  O   THR A 313      25.665  33.424  -5.992  1.00  0.00      RA0  O
ATOM   2940  N   SER A 314      27.657  33.130  -7.030  1.00  0.00      RA0  N
ATOM   2941  H   SER A 314      28.270  32.545  -7.564  1.00  0.00      RA0  H
ATOM   2942  CA  SER A 314      28.190  34.438  -6.623  1.00  0.00      RA0  C
ATOM   2943  CB  SER A 314      28.987  34.329  -5.318  1.00  0.00      RA0  C
ATOM   2944  OG  SER A 314      28.208  33.873  -4.204  1.00  0.00      RA0  O
ATOM   2945  HG  SER A 314      28.204  32.913  -4.246  1.00  0.00      RA0  H
ATOM   2946  C   SER A 314      29.105  34.945  -7.690  1.00  0.00      RA0  C
ATOM   2947  O   SER A 314      29.994  34.209  -8.140  1.00  0.00      RA0  O
ATOM   2948  N   GLY A 315      28.901  36.186  -8.097  1.00  0.00      RA0  N
ATOM   2949  H   GLY A 315      28.137  36.700  -7.695  1.00  0.00      RA0  H
ATOM   2950  CA  GLY A 315      29.794  36.828  -9.023  1.00  0.00      RA0  C
ATOM   2951  C   GLY A 315      30.290  38.164  -8.514  1.00  0.00      RA0  C
ATOM   2952  O   GLY A 315      29.679  38.787  -7.626  1.00  0.00      RA0  O
ATOM   2953  N   THR A 316      31.434  38.590  -9.028  1.00  0.00      RA0  N
ATOM   2954  H   THR A 316      31.934  38.024  -9.687  1.00  0.00      RA0  H
ATOM   2955  CA  THR A 316      31.988  39.885  -8.655  1.00  0.00      RA0  C
ATOM   2956  CB  THR A 316      32.448  39.966  -7.188  1.00  0.00      RA0  C
ATOM   2957  OG1 THR A 316      32.435  41.334  -6.765  1.00  0.00      RA0  O
ATOM   2958  HG1 THR A 316      31.559  41.671  -6.951  1.00  0.00      RA0  H
ATOM   2959  CG2 THR A 316      33.810  39.314  -6.917  1.00  0.00      RA0  C
ATOM   2960  C   THR A 316      33.059  40.335  -9.637  1.00  0.00      RA0  C
ATOM   2961  O   THR A 316      33.493  39.572 -10.521  1.00  0.00      RA0  O
ATOM   2962  N   PHE A 317      33.474  41.591  -9.496  1.00  0.00      RA0  N
ATOM   2963  H   PHE A 317      33.089  42.134  -8.747  1.00  0.00      RA0  H
ATOM   2964  CA  PHE A 317      34.704  42.043 -10.130  1.00  0.00      RA0  C
ATOM   2965  CB  PHE A 317      34.561  43.505 -10.563  1.00  0.00      RA0  C
ATOM   2966  CG  PHE A 317      35.258  43.759 -11.880  1.00  0.00      RA0  C
ATOM   2967  CD1 PHE A 317      36.662  43.898 -11.925  1.00  0.00      RA0  C
ATOM   2968  CD2 PHE A 317      34.478  43.867 -13.051  1.00  0.00      RA0  C
ATOM   2969  CE1 PHE A 317      37.290  44.157 -13.158  1.00  0.00      RA0  C
ATOM   2970  CE2 PHE A 317      35.104  44.120 -14.286  1.00  0.00      RA0  C
ATOM   2971  CZ  PHE A 317      36.506  44.259 -14.327  1.00  0.00      RA0  C
ATOM   2972  C   PHE A 317      35.833  41.884  -9.098  1.00  0.00      RA0  C
ATOM   2973  O   PHE A 317      35.757  42.443  -7.987  1.00  0.00      RA0  O
ATOM   2974  N   SER A 318      36.827  41.062  -9.440  1.00  0.00      RA0  N
ATOM   2975  H   SER A 318      36.884  40.722 -10.381  1.00  0.00      RA0  H
ATOM   2976  CA  SER A 318      37.974  40.804  -8.559  1.00  0.00      RA0  C
ATOM   2977  CB  SER A 318      38.653  39.541  -9.075  1.00  0.00      RA0  C
ATOM   2978  OG  SER A 318      39.914  39.314  -8.441  1.00  0.00      RA0  O
ATOM   2979  HG  SER A 318      39.743  39.228  -7.502  1.00  0.00      RA0  H
ATOM   2980  C   SER A 318      38.959  41.989  -8.500  1.00  0.00      RA0  C
ATOM   2981  O   SER A 318      39.617  42.278  -9.506  1.00  0.00      RA0  O
ATOM   2982  N   PRO A 319      39.077  42.671  -7.354  1.00  0.00      RA0  N
ATOM   2983  CD  PRO A 319      38.277  42.496  -6.155  1.00  0.00      RA0  C
ATOM   2984  CA  PRO A 319      40.064  43.743  -7.245  1.00  0.00      RA0  C
ATOM   2985  CB  PRO A 319      39.796  44.296  -5.842  1.00  0.00      RA0  C
ATOM   2986  CG  PRO A 319      38.381  43.852  -5.480  1.00  0.00      RA0  C
ATOM   2987  C   PRO A 319      41.499  43.247  -7.414  1.00  0.00      RA0  C
ATOM   2988  O   PRO A 319      42.308  43.949  -7.980  1.00  0.00      RA0  O
ATOM   2989  N   THR A 320      41.809  42.052  -6.922  1.00  0.00      RA0  N
ATOM   2990  H   THR A 320      41.118  41.507  -6.441  1.00  0.00      RA0  H
ATOM   2991  CA  THR A 320      43.177  41.529  -7.035  1.00  0.00      RA0  C
ATOM   2992  CB  THR A 320      43.354  40.333  -6.090  1.00  0.00      RA0  C
ATOM   2993  OG1 THR A 320      42.773  40.614  -4.810  1.00  0.00      RA0  O
ATOM   2994  HG1 THR A 320      41.885  40.235  -4.827  1.00  0.00      RA0  H
ATOM   2995  CG2 THR A 320      44.822  39.929  -5.927  1.00  0.00      RA0  C
ATOM   2996  C   THR A 320      43.516  41.153  -8.466  1.00  0.00      RA0  C
ATOM   2997  O   THR A 320      44.624  41.454  -8.958  1.00  0.00      RA0  O
ATOM   2998  N   LEU A 321      42.585  40.511  -9.159  1.00  0.00      RA0  N
ATOM   2999  H   LEU A 321      41.683  40.346  -8.752  1.00  0.00      RA0  H
ATOM   3000  CA  LEU A 321      42.878  40.035 -10.511  1.00  0.00      RA0  C
ATOM   3001  CB  LEU A 321      42.065  38.778 -10.809  1.00  0.00      RA0  C
ATOM   3002  CG  LEU A 321      42.393  37.610  -9.881  1.00  0.00      RA0  C
ATOM   3003  CD1 LEU A 321      41.364  36.486  -9.987  1.00  0.00      RA0  C
ATOM   3004  CD2 LEU A 321      43.814  37.103 -10.104  1.00  0.00      RA0  C
ATOM   3005  C   LEU A 321      42.640  41.067 -11.603  1.00  0.00      RA0  C
ATOM   3006  O   LEU A 321      43.277  41.029 -12.647  1.00  0.00      RA0  O
ATOM   3007  N   GLY A 322      41.710  41.986 -11.366  1.00  0.00      RA0  N
ATOM   3008  H   GLY A 322      41.228  41.979 -10.490  1.00  0.00      RA0  H
ATOM   3009  CA  GLY A 322      41.354  43.001 -12.326  1.00  0.00      RA0  C
ATOM   3010  C   GLY A 322      40.411  42.552 -13.429  1.00  0.00      RA0  C
ATOM   3011  O   GLY A 322      40.387  43.142 -14.494  1.00  0.00      RA0  O
ATOM   3012  N   TYR A 323      39.611  41.518 -13.164  1.00  0.00      RA0  N
ATOM   3013  H   TYR A 323      39.642  41.111 -12.251  1.00  0.00      RA0  H
ATOM   3014  CA  TYR A 323      38.576  41.082 -14.083  1.00  0.00      RA0  C
ATOM   3015  CB  TYR A 323      39.132  40.194 -15.211  1.00  0.00      RA0  C
ATOM   3016  CG  TYR A 323      39.995  39.057 -14.702  1.00  0.00      RA0  C
ATOM   3017  CD1 TYR A 323      39.432  37.963 -14.053  1.00  0.00      RA0  C
ATOM   3018  CE1 TYR A 323      40.238  36.917 -13.623  1.00  0.00      RA0  C
ATOM   3019  CD2 TYR A 323      41.369  39.101 -14.909  1.00  0.00      RA0  C
ATOM   3020  CE2 TYR A 323      42.175  38.048 -14.490  1.00  0.00      RA0  C
ATOM   3021  CZ  TYR A 323      41.608  36.951 -13.853  1.00  0.00      RA0  C
ATOM   3022  OH  TYR A 323      42.401  35.896 -13.449  1.00  0.00      RA0  O
ATOM   3023  HH  TYR A 323      43.313  36.108 -13.604  1.00  0.00      RA0  H
ATOM   3024  C   TYR A 323      37.495  40.349 -13.273  1.00  0.00      RA0  C
ATOM   3025  O   TYR A 323      37.658  40.139 -12.075  1.00  0.00      RA0  O
ATOM   3026  N   SER A 324      36.418  39.952 -13.952  1.00  0.00      RA0  N
ATOM   3027  H   SER A 324      36.380  39.996 -14.952  1.00  0.00      RA0  H
ATOM   3028  CA  SER A 324      35.267  39.346 -13.283  1.00  0.00      RA0  C
ATOM   3029  CB  SER A 324      34.033  39.674 -14.097  1.00  0.00      RA0  C
ATOM   3030  OG  SER A 324      33.875  41.088 -14.029  1.00  0.00      RA0  O
ATOM   3031  HG  SER A 324      33.903  41.433 -14.919  1.00  0.00      RA0  H
ATOM   3032  C   SER A 324      35.474  37.865 -12.982  1.00  0.00      RA0  C
ATOM   3033  O   SER A 324      36.028  37.139 -13.800  1.00  0.00      RA0  O
ATOM   3034  N   ILE A 325      35.016  37.433 -11.809  1.00  0.00      RA0  N
ATOM   3035  H   ILE A 325      34.512  38.048 -11.195  1.00  0.00      RA0  H
ATOM   3036  CA  ILE A 325      35.057  36.023 -11.440  1.00  0.00      RA0  C
ATOM   3037  CB  ILE A 325      36.155  35.749 -10.410  1.00  0.00      RA0  C
ATOM   3038  CG2 ILE A 325      37.559  35.916 -10.993  1.00  0.00      RA0  C
ATOM   3039  CG1 ILE A 325      35.922  36.608  -9.167  1.00  0.00      RA0  C
ATOM   3040  CD1 ILE A 325      36.835  36.224  -8.008  1.00  0.00      RA0  C
ATOM   3041  C   ILE A 325      33.720  35.598 -10.854  1.00  0.00      RA0  C
ATOM   3042  O   ILE A 325      32.936  36.431 -10.374  1.00  0.00      RA0  O
ATOM   3043  N   ALA A 326      33.504  34.293 -10.824  1.00  0.00      RA0  N
ATOM   3044  H   ALA A 326      34.141  33.637 -11.238  1.00  0.00      RA0  H
ATOM   3045  CA  ALA A 326      32.285  33.768 -10.225  1.00  0.00      RA0  C
ATOM   3046  CB  ALA A 326      31.139  33.809 -11.236  1.00  0.00      RA0  C
ATOM   3047  C   ALA A 326      32.440  32.346  -9.779  1.00  0.00      RA0  C
ATOM   3048  O   ALA A 326      33.253  31.591 -10.332  1.00  0.00      RA0  O
ATOM   3049  N   LEU A 327      31.649  31.977  -8.775  1.00  0.00      RA0  N
ATOM   3050  H   LEU A 327      31.006  32.650  -8.408  1.00  0.00      RA0  H
ATOM   3051  CA  LEU A 327      31.360  30.590  -8.485  1.00  0.00      RA0  C
ATOM   3052  CB  LEU A 327      31.275  30.328  -6.982  1.00  0.00      RA0  C
ATOM   3053  CG  LEU A 327      32.638  30.476  -6.304  1.00  0.00      RA0  C
ATOM   3054  CD1 LEU A 327      32.608  30.051  -4.834  1.00  0.00      RA0  C
ATOM   3055  CD2 LEU A 327      33.733  29.749  -7.080  1.00  0.00      RA0  C
ATOM   3056  C   LEU A 327      30.035  30.255  -9.205  1.00  0.00      RA0  C
ATOM   3057  O   LEU A 327      29.129  31.098  -9.287  1.00  0.00      RA0  O
ATOM   3058  N   ALA A 328      29.974  29.054  -9.764  1.00  0.00      RA0  N
ATOM   3059  H   ALA A 328      30.746  28.417  -9.689  1.00  0.00      RA0  H
ATOM   3060  CA  ALA A 328      28.781  28.571 -10.476  1.00  0.00      RA0  C
ATOM   3061  CB  ALA A 328      28.922  28.807 -11.979  1.00  0.00      RA0  C
ATOM   3062  C   ALA A 328      28.548  27.092 -10.243  1.00  0.00      RA0  C
ATOM   3063  O   ALA A 328      29.489  26.294 -10.209  1.00  0.00      RA0  O
ATOM   3064  N   ARG A 329      27.274  26.747 -10.086  1.00  0.00      RA0  N
ATOM   3065  H   ARG A 329      26.577  27.454 -10.226  1.00  0.00      RA0  H
ATOM   3066  CA  ARG A 329      26.834  25.349 -10.011  1.00  0.00      RA0  C
ATOM   3067  CB  ARG A 329      25.643  25.222  -9.080  1.00  0.00      RA0  C
ATOM   3068  CG  ARG A 329      26.005  24.850  -7.648  1.00  0.00      RA0  C
ATOM   3069  CD  ARG A 329      24.729  24.659  -6.835  1.00  0.00      RA0  C
ATOM   3070  NE  ARG A 329      23.745  23.939  -7.643  1.00  0.00      RA0  N
ATOM   3071  HE  ARG A 329      24.014  23.090  -8.126  1.00  0.00      RA0  H
ATOM   3072  CZ  ARG A 329      22.504  24.462  -7.843  1.00  0.00      RA0  C
ATOM   3073  NH1 ARG A 329      22.150  25.602  -7.203  1.00  0.00      RA0  N
ATOM   3074 HH11 ARG A 329      21.249  26.028  -7.313  1.00  0.00      RA0  H
ATOM   3075 HH12 ARG A 329      22.788  26.064  -6.579  1.00  0.00      RA0  H
ATOM   3076  NH2 ARG A 329      21.663  23.824  -8.680  1.00  0.00      RA0  N
ATOM   3077 HH21 ARG A 329      20.731  24.104  -8.903  1.00  0.00      RA0  H
ATOM   3078 HH22 ARG A 329      21.997  22.972  -9.135  1.00  0.00      RA0  H
ATOM   3079  C   ARG A 329      26.426  24.886 -11.388  1.00  0.00      RA0  C
ATOM   3080  O   ARG A 329      25.532  25.466 -11.999  1.00  0.00      RA0  O
ATOM   3081  N   VAL A 330      27.076  23.837 -11.877  1.00  0.00      RA0  N
ATOM   3082  H   VAL A 330      27.747  23.344 -11.316  1.00  0.00      RA0  H
ATOM   3083  CA  VAL A 330      26.872  23.373 -13.250  1.00  0.00      RA0  C
ATOM   3084  CB  VAL A 330      28.030  23.818 -14.159  1.00  0.00      RA0  C
ATOM   3085  CG1 VAL A 330      28.072  25.337 -14.343  1.00  0.00      RA0  C
ATOM   3086  CG2 VAL A 330      29.361  23.250 -13.667  1.00  0.00      RA0  C
ATOM   3087  C   VAL A 330      26.727  21.859 -13.287  1.00  0.00      RA0  C
ATOM   3088  O   VAL A 330      27.312  21.162 -12.449  1.00  0.00      RA0  O
ATOM   3089  N   PRO A 331      25.943  21.344 -14.233  1.00  0.00      RA0  N
ATOM   3090  CD  PRO A 331      25.024  22.079 -15.091  1.00  0.00      RA0  C
ATOM   3091  CA  PRO A 331      25.950  19.905 -14.494  1.00  0.00      RA0  C
ATOM   3092  CB  PRO A 331      24.981  19.774 -15.672  1.00  0.00      RA0  C
ATOM   3093  CG  PRO A 331      24.072  21.000 -15.586  1.00  0.00      RA0  C
ATOM   3094  C   PRO A 331      27.348  19.347 -14.784  1.00  0.00      RA0  C
ATOM   3095  O   PRO A 331      28.232  20.051 -15.286  1.00  0.00      RA0  O
ATOM   3096  N   GLU A 332      27.531  18.066 -14.471  1.00  0.00      RA0  N
ATOM   3097  H   GLU A 332      26.766  17.548 -14.096  1.00  0.00      RA0  H
ATOM   3098  CA  GLU A 332      28.723  17.330 -14.878  1.00  0.00      RA0  C
ATOM   3099  CB  GLU A 332      28.805  15.896 -14.350  1.00  0.00      RA0  C
ATOM   3100  CG  GLU A 332      29.716  15.733 -13.124  1.00  0.00      RA0  C
ATOM   3101  CD  GLU A 332      31.167  16.123 -13.405  1.00  0.00      RA0  C
ATOM   3102  OE1 GLU A 332      31.960  16.185 -12.471  1.00  0.00      RA0  O
ATOM   3103  OE2 GLU A 332      31.544  16.443 -14.533  1.00  0.00      RA0  O
ATOM   3104  C   GLU A 332      28.862  17.352 -16.391  1.00  0.00      RA0  C
ATOM   3105  O   GLU A 332      27.873  17.349 -17.132  1.00  0.00      RA0  O
ATOM   3106  N   GLY A 333      30.109  17.367 -16.828  1.00  0.00      RA0  N
ATOM   3107  H   GLY A 333      30.834  17.327 -16.142  1.00  0.00      RA0  H
ATOM   3108  CA  GLY A 333      30.447  17.276 -18.229  1.00  0.00      RA0  C
ATOM   3109  C   GLY A 333      30.902  18.586 -18.822  1.00  0.00      RA0  C
ATOM   3110  O   GLY A 333      31.150  18.640 -20.008  1.00  0.00      RA0  O
ATOM   3111  N   ILE A 334      31.018  19.642 -18.012  1.00  0.00      RA0  N
ATOM   3112  H   ILE A 334      30.756  19.548 -17.055  1.00  0.00      RA0  H
ATOM   3113  CA  ILE A 334      31.517  20.923 -18.524  1.00  0.00      RA0  C
ATOM   3114  CB  ILE A 334      31.319  22.025 -17.471  1.00  0.00      RA0  C
ATOM   3115  CG2 ILE A 334      32.253  21.844 -16.275  1.00  0.00      RA0  C
ATOM   3116  CG1 ILE A 334      31.402  23.427 -18.077  1.00  0.00      RA0  C
ATOM   3117  CD1 ILE A 334      30.958  24.507 -17.090  1.00  0.00      RA0  C
ATOM   3118  C   ILE A 334      32.975  20.818 -19.015  1.00  0.00      RA0  C
ATOM   3119  O   ILE A 334      33.771  20.034 -18.478  1.00  0.00      RA0  O
ATOM   3120  N   GLY A 335      33.296  21.587 -20.051  1.00  0.00      RA0  N
ATOM   3121  H   GLY A 335      32.608  22.227 -20.389  1.00  0.00      RA0  H
ATOM   3122  CA  GLY A 335      34.659  21.696 -20.582  1.00  0.00      RA0  C
ATOM   3123  C   GLY A 335      35.442  22.889 -20.041  1.00  0.00      RA0  C
ATOM   3124  O   GLY A 335      35.270  23.319 -18.883  1.00  0.00      RA0  O
ATOM   3125  N   GLU A 336      36.312  23.417 -20.896  1.00  0.00      RA0  N
ATOM   3126  H   GLU A 336      36.343  23.085 -21.836  1.00  0.00      RA0  H
ATOM   3127  CA  GLU A 336      37.242  24.464 -20.519  1.00  0.00      RA0  C
ATOM   3128  CB  GLU A 336      38.418  24.391 -21.487  1.00  0.00      RA0  C
ATOM   3129  CG  GLU A 336      39.715  23.960 -20.808  1.00  0.00      RA0  C
ATOM   3130  CD  GLU A 336      40.201  25.088 -19.930  1.00  0.00      RA0  C
ATOM   3131  OE1 GLU A 336      40.118  26.240 -20.353  1.00  0.00      RA0  O
ATOM   3132  OE2 GLU A 336      40.659  24.832 -18.818  1.00  0.00      RA0  O
ATOM   3133  C   GLU A 336      36.572  25.829 -20.582  1.00  0.00      RA0  C
ATOM   3134  O   GLU A 336      37.055  26.778 -19.986  1.00  0.00      RA0  O
ATOM   3135  N   THR A 337      35.461  25.909 -21.305  1.00  0.00      RA0  N
ATOM   3136  H   THR A 337      35.074  25.132 -21.794  1.00  0.00      RA0  H
ATOM   3137  CA  THR A 337      34.717  27.161 -21.467  1.00  0.00      RA0  C
ATOM   3138  CB  THR A 337      35.176  27.573 -22.863  1.00  0.00      RA0  C
ATOM   3139  OG1 THR A 337      36.524  27.113 -23.025  1.00  0.00      RA0  O
ATOM   3140  HG1 THR A 337      37.017  27.465 -22.290  1.00  0.00      RA0  H
ATOM   3141  CG2 THR A 337      35.043  29.054 -23.218  1.00  0.00      RA0  C
ATOM   3142  C   THR A 337      33.204  26.953 -21.365  1.00  0.00      RA0  C
ATOM   3143  O   THR A 337      32.696  25.840 -21.477  1.00  0.00      RA0  O
ATOM   3144  N   ALA A 338      32.487  28.051 -21.176  1.00  0.00      RA0  N
ATOM   3145  H   ALA A 338      32.917  28.955 -21.089  1.00  0.00      RA0  H
ATOM   3146  CA  ALA A 338      31.041  28.030 -21.187  1.00  0.00      RA0  C
ATOM   3147  CB  ALA A 338      30.492  27.752 -19.789  1.00  0.00      RA0  C
ATOM   3148  C   ALA A 338      30.565  29.390 -21.661  1.00  0.00      RA0  C
ATOM   3149  O   ALA A 338      31.390  30.274 -21.979  1.00  0.00      RA0  O
ATOM   3150  N   ILE A 339      29.248  29.554 -21.759  1.00  0.00      RA0  N
ATOM   3151  H   ILE A 339      28.601  28.840 -21.486  1.00  0.00      RA0  H
ATOM   3152  CA  ILE A 339      28.680  30.798 -22.271  1.00  0.00      RA0  C
ATOM   3153  CB  ILE A 339      27.906  30.491 -23.553  1.00  0.00      RA0  C
ATOM   3154  CG2 ILE A 339      27.285  31.762 -24.108  1.00  0.00      RA0  C
ATOM   3155  CG1 ILE A 339      28.759  29.782 -24.605  1.00  0.00      RA0  C
ATOM   3156  CD1 ILE A 339      29.809  30.707 -25.220  1.00  0.00      RA0  C
ATOM   3157  C   ILE A 339      27.754  31.433 -21.261  1.00  0.00      RA0  C
ATOM   3158  O   ILE A 339      26.894  30.753 -20.693  1.00  0.00      RA0  O
ATOM   3159  N   VAL A 340      27.913  32.744 -21.070  1.00  0.00      RA0  N
ATOM   3160  H   VAL A 340      28.601  33.257 -21.588  1.00  0.00      RA0  H
ATOM   3161  CA  VAL A 340      26.991  33.543 -20.267  1.00  0.00      RA0  C
ATOM   3162  CB  VAL A 340      27.655  34.068 -18.993  1.00  0.00      RA0  C
ATOM   3163  CG1 VAL A 340      28.070  32.928 -18.060  1.00  0.00      RA0  C
ATOM   3164  CG2 VAL A 340      28.818  34.994 -19.328  1.00  0.00      RA0  C
ATOM   3165  C   VAL A 340      26.496  34.702 -21.155  1.00  0.00      RA0  C
ATOM   3166  O   VAL A 340      27.145  35.050 -22.142  1.00  0.00      RA0  O
ATOM   3167  N   GLN A 341      25.339  35.269 -20.835  1.00  0.00      RA0  N
ATOM   3168  H   GLN A 341      24.899  35.012 -19.976  1.00  0.00      RA0  H
ATOM   3169  CA  GLN A 341      24.821  36.437 -21.565  1.00  0.00      RA0  C
ATOM   3170  CB  GLN A 341      23.302  36.375 -21.456  1.00  0.00      RA0  C
ATOM   3171  CG  GLN A 341      22.632  36.023 -22.775  1.00  0.00      RA0  C
ATOM   3172  CD  GLN A 341      22.667  37.257 -23.638  1.00  0.00      RA0  C
ATOM   3173  OE1 GLN A 341      22.852  38.368 -23.142  1.00  0.00      RA0  O
ATOM   3174  NE2 GLN A 341      22.420  37.012 -24.933  1.00  0.00      RA0  N
ATOM   3175 HE21 GLN A 341      22.458  36.051 -25.237  1.00  0.00      RA0  H
ATOM   3176 HE22 GLN A 341      22.243  37.689 -25.648  1.00  0.00      RA0  H
ATOM   3177  C   GLN A 341      25.349  37.761 -20.982  1.00  0.00      RA0  C
ATOM   3178  O   GLN A 341      25.161  38.040 -19.801  1.00  0.00      RA0  O
ATOM   3179  N   ILE A 342      26.028  38.563 -21.807  1.00  0.00      RA0  N
ATOM   3180  H   ILE A 342      26.192  38.244 -22.735  1.00  0.00      RA0  H
ATOM   3181  CA  ILE A 342      26.585  39.864 -21.359  1.00  0.00      RA0  C
ATOM   3182  CB  ILE A 342      28.095  39.785 -21.049  1.00  0.00      RA0  C
ATOM   3183  CG2 ILE A 342      28.657  41.125 -20.567  1.00  0.00      RA0  C
ATOM   3184  CG1 ILE A 342      28.444  38.692 -20.028  1.00  0.00      RA0  C
ATOM   3185  CD1 ILE A 342      28.163  39.032 -18.562  1.00  0.00      RA0  C
ATOM   3186  C   ILE A 342      26.260  40.925 -22.412  1.00  0.00      RA0  C
ATOM   3187  O   ILE A 342      26.634  40.773 -23.577  1.00  0.00      RA0  O
ATOM   3188  N   ARG A 343      25.548  41.979 -22.001  1.00  0.00      RA0  N
ATOM   3189  H   ARG A 343      25.328  42.022 -21.029  1.00  0.00      RA0  H
ATOM   3190  CA  ARG A 343      25.081  43.025 -22.916  1.00  0.00      RA0  C
ATOM   3191  CB  ARG A 343      26.324  43.865 -23.283  1.00  0.00      RA0  C
ATOM   3192  CG  ARG A 343      27.242  44.035 -22.046  1.00  0.00      RA0  C
ATOM   3193  CD  ARG A 343      28.600  44.752 -22.133  1.00  0.00      RA0  C
ATOM   3194  NE  ARG A 343      29.337  44.510 -23.373  1.00  0.00      RA0  N
ATOM   3195  HE  ARG A 343      28.948  44.919 -24.210  1.00  0.00      RA0  H
ATOM   3196  CZ  ARG A 343      30.581  43.995 -23.410  1.00  0.00      RA0  C
ATOM   3197  NH1 ARG A 343      31.103  43.383 -22.365  1.00  0.00      RA0  N
ATOM   3198 HH11 ARG A 343      32.044  43.004 -22.397  1.00  0.00      RA0  H
ATOM   3199 HH12 ARG A 343      30.620  43.281 -21.500  1.00  0.00      RA0  H
ATOM   3200  NH2 ARG A 343      31.314  44.109 -24.507  1.00  0.00      RA0  N
ATOM   3201 HH21 ARG A 343      32.230  43.683 -24.528  1.00  0.00      RA0  H
ATOM   3202 HH22 ARG A 343      30.957  44.641 -25.281  1.00  0.00      RA0  H
ATOM   3203  C   ARG A 343      24.265  42.442 -24.067  1.00  0.00      RA0  C
ATOM   3204  O   ARG A 343      24.450  42.807 -25.229  1.00  0.00      RA0  O
ATOM   3205  N   ASN A 344      23.366  41.521 -23.721  1.00  0.00      RA0  N
ATOM   3206  H   ASN A 344      23.342  41.204 -22.776  1.00  0.00      RA0  H
ATOM   3207  CA  ASN A 344      22.421  40.918 -24.669  1.00  0.00      RA0  C
ATOM   3208  CB  ASN A 344      21.482  41.959 -25.300  1.00  0.00      RA0  C
ATOM   3209  CG  ASN A 344      20.199  41.301 -25.772  1.00  0.00      RA0  C
ATOM   3210  OD1 ASN A 344      19.289  41.024 -25.004  1.00  0.00      RA0  O
ATOM   3211  ND2 ASN A 344      20.134  41.107 -27.090  1.00  0.00      RA0  N
ATOM   3212 HD21 ASN A 344      20.965  41.225 -27.634  1.00  0.00      RA0  H
ATOM   3213 HD22 ASN A 344      19.275  40.814 -27.501  1.00  0.00      RA0  H
ATOM   3214  C   ASN A 344      23.093  40.014 -25.721  1.00  0.00      RA0  C
ATOM   3215  O   ASN A 344      22.540  39.768 -26.793  1.00  0.00      RA0  O
ATOM   3216  N   ARG A 345      24.282  39.515 -25.398  1.00  0.00      RA0  N
ATOM   3217  H   ARG A 345      24.661  39.675 -24.487  1.00  0.00      RA0  H
ATOM   3218  CA  ARG A 345      25.063  38.723 -26.332  1.00  0.00      RA0  C
ATOM   3219  CB  ARG A 345      26.134  39.700 -26.823  1.00  0.00      RA0  C
ATOM   3220  CG  ARG A 345      27.077  39.312 -27.959  1.00  0.00      RA0  C
ATOM   3221  CD  ARG A 345      28.408  40.063 -27.819  1.00  0.00      RA0  C
ATOM   3222  NE  ARG A 345      29.271  39.366 -26.865  1.00  0.00      RA0  N
ATOM   3223  HE  ARG A 345      29.159  38.365 -26.864  1.00  0.00      RA0  H
ATOM   3224  CZ  ARG A 345      30.229  39.996 -26.120  1.00  0.00      RA0  C
ATOM   3225  NH1 ARG A 345      31.100  39.257 -25.403  1.00  0.00      RA0  N
ATOM   3226 HH11 ARG A 345      31.842  39.703 -24.873  1.00  0.00      RA0  H
ATOM   3227 HH12 ARG A 345      31.047  38.257 -25.369  1.00  0.00      RA0  H
ATOM   3228  NH2 ARG A 345      30.319  41.340 -26.098  1.00  0.00      RA0  N
ATOM   3229 HH21 ARG A 345      31.076  41.774 -25.589  1.00  0.00      RA0  H
ATOM   3230 HH22 ARG A 345      29.655  41.935 -26.563  1.00  0.00      RA0  H
ATOM   3231  C   ARG A 345      25.727  37.587 -25.583  1.00  0.00      RA0  C
ATOM   3232  O   ARG A 345      25.883  37.655 -24.383  1.00  0.00      RA0  O
ATOM   3233  N   GLU A 346      26.084  36.536 -26.309  1.00  0.00      RA0  N
ATOM   3234  H   GLU A 346      25.878  36.517 -27.283  1.00  0.00      RA0  H
ATOM   3235  CA  GLU A 346      26.852  35.451 -25.729  1.00  0.00      RA0  C
ATOM   3236  CB  GLU A 346      26.812  34.239 -26.661  1.00  0.00      RA0  C
ATOM   3237  CG  GLU A 346      25.401  33.883 -27.154  1.00  0.00      RA0  C
ATOM   3238  CD  GLU A 346      24.427  33.688 -26.004  1.00  0.00      RA0  C
ATOM   3239  OE1 GLU A 346      24.447  32.639 -25.368  1.00  0.00      RA0  O
ATOM   3240  OE2 GLU A 346      23.618  34.578 -25.764  1.00  0.00      RA0  O
ATOM   3241  C   GLU A 346      28.269  35.924 -25.459  1.00  0.00      RA0  C
ATOM   3242  O   GLU A 346      28.894  36.633 -26.287  1.00  0.00      RA0  O
ATOM   3243  N   MSE A 347      28.756  35.515 -24.305  1.00  0.00      RA0  N
ATOM   3244  H   MSE A 347      28.179  34.961 -23.700  1.00  0.00      RA0  H
ATOM   3245  CA  MSE A 347      30.084  35.818 -23.850  1.00  0.00      RA0  C
ATOM   3246  CB  MSE A 347      30.013  36.768 -22.668  1.00  0.00      RA0  C
ATOM   3247  CG  MSE A 347      31.358  36.887 -21.960  1.00  0.00      RA0  C
ATOM   3248  SE  MSE A 347      32.415  38.091 -22.751  1.00  0.00      RA0  S
ATOM   3249  CE  MSE A 347      31.654  39.526 -21.979  1.00  0.00      RA0  C
ATOM   3250  C   MSE A 347      30.685  34.509 -23.359  1.00  0.00      RA0  C
ATOM   3251  O   MSE A 347      30.230  33.957 -22.361  1.00  0.00      RA0  O
ATOM   3252  N   PRO A 348      31.711  34.019 -24.045  1.00  0.00      RA0  N
ATOM   3253  CD  PRO A 348      32.204  34.517 -25.319  1.00  0.00      RA0  C
ATOM   3254  CA  PRO A 348      32.458  32.885 -23.541  1.00  0.00      RA0  C
ATOM   3255  CB  PRO A 348      33.430  32.573 -24.687  1.00  0.00      RA0  C
ATOM   3256  CG  PRO A 348      32.891  33.301 -25.920  1.00  0.00      RA0  C
ATOM   3257  C   PRO A 348      33.202  33.247 -22.267  1.00  0.00      RA0  C
ATOM   3258  O   PRO A 348      33.696  34.375 -22.104  1.00  0.00      RA0  O
ATOM   3259  N   VAL A 349      33.222  32.312 -21.336  1.00  0.00      RA0  N
ATOM   3260  H   VAL A 349      32.828  31.409 -21.509  1.00  0.00      RA0  H
ATOM   3261  CA  VAL A 349      33.948  32.492 -20.109  1.00  0.00      RA0  C
ATOM   3262  CB  VAL A 349      33.015  32.640 -18.902  1.00  0.00      RA0  C
ATOM   3263  CG1 VAL A 349      32.320  33.997 -18.905  1.00  0.00      RA0  C
ATOM   3264  CG2 VAL A 349      32.022  31.480 -18.810  1.00  0.00      RA0  C
ATOM   3265  C   VAL A 349      34.827  31.280 -19.931  1.00  0.00      RA0  C
ATOM   3266  O   VAL A 349      34.558  30.225 -20.490  1.00  0.00      RA0  O
ATOM   3267  N   LYS A 350      35.887  31.447 -19.159  1.00  0.00      RA0  N
ATOM   3268  H   LYS A 350      35.998  32.303 -18.651  1.00  0.00      RA0  H
ATOM   3269  CA  LYS A 350      36.790  30.350 -18.882  1.00  0.00      RA0  C
ATOM   3270  CB  LYS A 350      38.258  30.801 -18.760  1.00  0.00      RA0  C
ATOM   3271  CG  LYS A 350      39.066  29.690 -18.074  1.00  0.00      RA0  C
ATOM   3272  CD  LYS A 350      40.579  29.622 -18.263  1.00  0.00      RA0  C
ATOM   3273  CE  LYS A 350      41.083  28.340 -17.587  1.00  0.00      RA0  C
ATOM   3274  NZ  LYS A 350      40.230  27.200 -17.956  1.00  0.00      RA0  N
ATOM   3275  HZ1 LYS A 350      39.375  27.079 -17.379  1.00  0.00      RA0  H
ATOM   3276  HZ2 LYS A 350      39.947  27.202 -18.958  1.00  0.00      RA0  H
ATOM   3277  HZ3 LYS A 350      40.751  26.298 -17.917  1.00  0.00      RA0  H
ATOM   3278  C   LYS A 350      36.316  29.641 -17.614  1.00  0.00      RA0  C
ATOM   3279  O   LYS A 350      35.999  30.274 -16.601  1.00  0.00      RA0  O
ATOM   3280  N   VAL A 351      36.255  28.318 -17.676  1.00  0.00      RA0  N
ATOM   3281  H   VAL A 351      36.591  27.849 -18.494  1.00  0.00      RA0  H
ATOM   3282  CA  VAL A 351      35.904  27.497 -16.539  1.00  0.00      RA0  C
ATOM   3283  CB  VAL A 351      35.116  26.273 -16.999  1.00  0.00      RA0  C
ATOM   3284  CG1 VAL A 351      34.713  25.378 -15.825  1.00  0.00      RA0  C
ATOM   3285  CG2 VAL A 351      33.914  26.716 -17.827  1.00  0.00      RA0  C
ATOM   3286  C   VAL A 351      37.164  27.076 -15.787  1.00  0.00      RA0  C
ATOM   3287  O   VAL A 351      38.088  26.550 -16.388  1.00  0.00      RA0  O
ATOM   3288  N   THR A 352      37.174  27.295 -14.482  1.00  0.00      RA0  N
ATOM   3289  H   THR A 352      36.342  27.570 -14.004  1.00  0.00      RA0  H
ATOM   3290  CA  THR A 352      38.346  27.051 -13.661  1.00  0.00      RA0  C
ATOM   3291  CB  THR A 352      38.925  28.457 -13.499  1.00  0.00      RA0  C
ATOM   3292  OG1 THR A 352      38.563  29.219 -14.664  1.00  0.00      RA0  O
ATOM   3293  HG1 THR A 352      37.642  29.439 -14.574  1.00  0.00      RA0  H
ATOM   3294  CG2 THR A 352      40.444  28.486 -13.302  1.00  0.00      RA0  C
ATOM   3295  C   THR A 352      37.972  26.343 -12.384  1.00  0.00      RA0  C
ATOM   3296  O   THR A 352      36.804  26.043 -12.109  1.00  0.00      RA0  O
ATOM   3297  N   LYS A 353      38.988  26.084 -11.576  1.00  0.00      RA0  N
ATOM   3298  H   LYS A 353      39.892  26.422 -11.823  1.00  0.00      RA0  H
ATOM   3299  CA  LYS A 353      38.787  25.613 -10.208  1.00  0.00      RA0  C
ATOM   3300  CB  LYS A 353      40.140  25.240  -9.588  1.00  0.00      RA0  C
ATOM   3301  CG  LYS A 353      40.703  23.985 -10.261  1.00  0.00      RA0  C
ATOM   3302  CD  LYS A 353      41.924  23.394  -9.553  1.00  0.00      RA0  C
ATOM   3303  CE  LYS A 353      42.382  22.087 -10.210  1.00  0.00      RA0  C
ATOM   3304  NZ  LYS A 353      43.482  21.488  -9.439  1.00  0.00      RA0  N
ATOM   3305  HZ1 LYS A 353      43.779  20.602  -9.896  1.00  0.00      RA0  H
ATOM   3306  HZ2 LYS A 353      44.287  22.144  -9.404  1.00  0.00      RA0  H
ATOM   3307  HZ3 LYS A 353      43.158  21.282  -8.472  1.00  0.00      RA0  H
ATOM   3308  C   LYS A 353      38.029  26.695  -9.424  1.00  0.00      RA0  C
ATOM   3309  O   LYS A 353      38.202  27.881  -9.719  1.00  0.00      RA0  O
ATOM   3310  N   PRO A 354      37.258  26.302  -8.410  1.00  0.00      RA0  N
ATOM   3311  CD  PRO A 354      36.986  24.916  -8.036  1.00  0.00      RA0  C
ATOM   3312  CA  PRO A 354      36.501  27.253  -7.598  1.00  0.00      RA0  C
ATOM   3313  CB  PRO A 354      35.412  26.360  -6.997  1.00  0.00      RA0  C
ATOM   3314  CG  PRO A 354      36.097  25.011  -6.804  1.00  0.00      RA0  C
ATOM   3315  C   PRO A 354      37.339  27.971  -6.530  1.00  0.00      RA0  C
ATOM   3316  O   PRO A 354      37.011  27.956  -5.349  1.00  0.00      RA0  O
ATOM   3317  N   VAL A 355      38.428  28.601  -6.960  1.00  0.00      RA0  N
ATOM   3318  H   VAL A 355      38.679  28.668  -7.931  1.00  0.00      RA0  H
ATOM   3319  CA  VAL A 355      39.315  29.351  -6.064  1.00  0.00      RA0  C
ATOM   3320  CB  VAL A 355      40.161  28.399  -5.201  1.00  0.00      RA0  C
ATOM   3321  CG1 VAL A 355      40.972  27.420  -6.053  1.00  0.00      RA0  C
ATOM   3322  CG2 VAL A 355      41.020  29.160  -4.188  1.00  0.00      RA0  C
ATOM   3323  C   VAL A 355      40.171  30.197  -7.002  1.00  0.00      RA0  C
ATOM   3324  O   VAL A 355      40.488  29.763  -8.113  1.00  0.00      RA0  O
ATOM   3325  N   PHE A 356      40.529  31.393  -6.555  1.00  0.00      RA0  N
ATOM   3326  H   PHE A 356      40.255  31.700  -5.641  1.00  0.00      RA0  H
ATOM   3327  CA  PHE A 356      41.155  32.376  -7.446  1.00  0.00      RA0  C
ATOM   3328  CB  PHE A 356      40.146  33.458  -7.848  1.00  0.00      RA0  C
ATOM   3329  CG  PHE A 356      38.874  32.845  -8.386  1.00  0.00      RA0  C
ATOM   3330  CD1 PHE A 356      37.748  32.759  -7.573  1.00  0.00      RA0  C
ATOM   3331  CD2 PHE A 356      38.824  32.368  -9.690  1.00  0.00      RA0  C
ATOM   3332  CE1 PHE A 356      36.572  32.207  -8.067  1.00  0.00      RA0  C
ATOM   3333  CE2 PHE A 356      37.649  31.816 -10.185  1.00  0.00      RA0  C
ATOM   3334  CZ  PHE A 356      36.522  31.740  -9.375  1.00  0.00      RA0  C
ATOM   3335  C   PHE A 356      42.409  33.037  -6.865  1.00  0.00      RA0  C
ATOM   3336  O   PHE A 356      43.353  33.247  -7.599  1.00  0.00      RA0  O
ATOM   3337  N   VAL A 357      42.399  33.345  -5.575  1.00  0.00      RA0  N
ATOM   3338  H   VAL A 357      41.607  33.144  -4.993  1.00  0.00      RA0  H
ATOM   3339  CA  VAL A 357      43.499  34.057  -4.912  1.00  0.00      RA0  C
ATOM   3340  CB  VAL A 357      43.207  35.564  -4.791  1.00  0.00      RA0  C
ATOM   3341  CG1 VAL A 357      44.305  36.278  -4.002  1.00  0.00      RA0  C
ATOM   3342  CG2 VAL A 357      43.000  36.235  -6.149  1.00  0.00      RA0  C
ATOM   3343  C   VAL A 357      43.699  33.458  -3.520  1.00  0.00      RA0  C
ATOM   3344  O   VAL A 357      42.740  33.229  -2.797  1.00  0.00      RA0  O
ATOM   3345  N   ARG A 358      44.946  33.183  -3.150  1.00  0.00      RA0  N
ATOM   3346  H   ARG A 358      45.728  33.392  -3.747  1.00  0.00      RA0  H
ATOM   3347  CA  ARG A 358      45.290  32.775  -1.790  1.00  0.00      RA0  C
ATOM   3348  CB  ARG A 358      45.515  31.262  -1.783  1.00  0.00      RA0  C
ATOM   3349  CG  ARG A 358      44.376  30.431  -1.193  1.00  0.00      RA0  C
ATOM   3350  CD  ARG A 358      44.752  29.863   0.178  1.00  0.00      RA0  C
ATOM   3351  NE  ARG A 358      45.117  30.938   1.096  1.00  0.00      RA0  N
ATOM   3352  HE  ARG A 358      44.445  31.680   1.205  1.00  0.00      RA0  H
ATOM   3353  CZ  ARG A 358      46.339  30.978   1.704  1.00  0.00      RA0  C
ATOM   3354  NH1 ARG A 358      47.241  29.997   1.488  1.00  0.00      RA0  N
ATOM   3355 HH11 ARG A 358      48.163  30.047   1.891  1.00  0.00      RA0  H
ATOM   3356 HH12 ARG A 358      47.032  29.200   0.916  1.00  0.00      RA0  H
ATOM   3357  NH2 ARG A 358      46.636  32.019   2.500  1.00  0.00      RA0  N
ATOM   3358 HH21 ARG A 358      47.524  32.096   2.976  1.00  0.00      RA0  H
ATOM   3359 HH22 ARG A 358      45.991  32.788   2.605  1.00  0.00      RA0  H
ATOM   3360  C   ARG A 358      46.601  33.472  -1.436  1.00  0.00      RA0  C
ATOM   3361  O   ARG A 358      47.474  33.559  -2.291  1.00  0.00      RA0  O
ATOM   3362  N   ASN A 359      46.729  33.924  -0.197  1.00  0.00      RA0  N
ATOM   3363  H   ASN A 359      45.906  34.134   0.336  1.00  0.00      RA0  H
ATOM   3364  CA  ASN A 359      47.998  34.501   0.307  1.00  0.00      RA0  C
ATOM   3365  CB  ASN A 359      49.084  33.445   0.494  1.00  0.00      RA0  C
ATOM   3366  CG  ASN A 359      49.447  33.334   1.956  1.00  0.00      RA0  C
ATOM   3367  OD1 ASN A 359      49.235  32.289   2.575  1.00  0.00      RA0  O
ATOM   3368  ND2 ASN A 359      49.969  34.449   2.493  1.00  0.00      RA0  N
ATOM   3369 HD21 ASN A 359      50.082  35.272   1.930  1.00  0.00      RA0  H
ATOM   3370 HD22 ASN A 359      50.262  34.518   3.447  1.00  0.00      RA0  H
ATOM   3371  C   ASN A 359      48.561  35.541  -0.626  1.00  0.00      RA0  C
ATOM   3372  O   ASN A 359      49.753  35.507  -1.003  1.00  0.00      RA0  O
ATOM   3373  N   GLY A 360      47.702  36.480  -1.005  1.00  0.00      RA0  N
ATOM   3374  H   GLY A 360      46.815  36.483  -0.536  1.00  0.00      RA0  H
ATOM   3375  CA  GLY A 360      48.109  37.622  -1.768  1.00  0.00      RA0  C
ATOM   3376  C   GLY A 360      48.455  37.393  -3.200  1.00  0.00      RA0  C
ATOM   3377  O   GLY A 360      48.970  38.312  -3.858  1.00  0.00      RA0  O
ATOM   3378  N   LYS A 361      48.157  36.206  -3.727  1.00  0.00      RA0  N
ATOM   3379  H   LYS A 361      47.745  35.467  -3.189  1.00  0.00      RA0  H
ATOM   3380  CA  LYS A 361      48.555  35.894  -5.075  1.00  0.00      RA0  C
ATOM   3381  CB  LYS A 361      49.895  35.151  -5.035  1.00  0.00      RA0  C
ATOM   3382  CG  LYS A 361      50.423  34.776  -6.420  1.00  0.00      RA0  C
ATOM   3383  CD  LYS A 361      51.599  33.804  -6.393  1.00  0.00      RA0  C
ATOM   3384  CE  LYS A 361      51.863  33.228  -7.786  1.00  0.00      RA0  C
ATOM   3385  NZ  LYS A 361      50.677  32.487  -8.242  1.00  0.00      RA0  N
ATOM   3386  HZ1 LYS A 361      50.781  32.165  -9.224  1.00  0.00      RA0  H
ATOM   3387  HZ2 LYS A 361      50.490  31.677  -7.623  1.00  0.00      RA0  H
ATOM   3388  HZ3 LYS A 361      49.823  33.083  -8.203  1.00  0.00      RA0  H
ATOM   3389  C   LYS A 361      47.501  35.067  -5.793  1.00  0.00      RA0  C
ATOM   3390  O   LYS A 361      46.890  34.198  -5.193  1.00  0.00      RA0  O
ATOM   3391  N   ALA A 362      47.345  35.328  -7.092  1.00  0.00      RA0  N
ATOM   3392  H   ALA A 362      47.829  36.117  -7.465  1.00  0.00      RA0  H
ATOM   3393  CA  ALA A 362      46.536  34.514  -7.970  1.00  0.00      RA0  C
ATOM   3394  CB  ALA A 362      46.692  34.967  -9.420  1.00  0.00      RA0  C
ATOM   3395  C   ALA A 362      47.009  33.070  -7.892  1.00  0.00      RA0  C
ATOM   3396  O   ALA A 362      48.212  32.796  -7.850  1.00  0.00      RA0  O
ATOM   3397  N   VAL A 363      46.048  32.154  -7.859  1.00  0.00      RA0  N
ATOM   3398  H   VAL A 363      45.103  32.479  -7.944  1.00  0.00      RA0  H
ATOM   3399  CA  VAL A 363      46.343  30.718  -7.868  1.00  0.00      RA0  C
ATOM   3400  CB  VAL A 363      45.084  29.873  -7.652  1.00  0.00      RA0  C
ATOM   3401  CG1 VAL A 363      44.489  30.146  -6.269  1.00  0.00      RA0  C
ATOM   3402  CG2 VAL A 363      44.074  30.056  -8.786  1.00  0.00      RA0  C
ATOM   3403  C   VAL A 363      47.023  30.360  -9.192  1.00  0.00      RA0  C
ATOM   3404  O   VAL A 363      46.891  31.065 -10.242  1.00  0.00      RA0  O
ATOM   3405  N   ALA A 364      47.768  29.261  -9.159  1.00  0.00      RA0  N
ATOM   3406  H   ALA A 364      47.781  28.716  -8.322  1.00  0.00      RA0  H
ATOM   3407  CA  ALA A 364      48.611  28.868 -10.295  1.00  0.00      RA0  C
ATOM   3408  CB  ALA A 364      49.230  27.492 -10.047  1.00  0.00      RA0  C
ATOM   3409  C   ALA A 364      47.902  28.848 -11.638  1.00  0.00      RA0  C
ATOM   3410  O   ALA A 364      48.486  29.249 -12.620  1.00  0.00      RA0  O
ATOM   3411  N   GLY A 365      46.645  28.411 -11.692  1.00  0.00      RA0  N
ATOM   3412  H   GLY A 365      46.162  28.188 -10.850  1.00  0.00      RA0  H
ATOM   3413  CA  GLY A 365      45.936  28.351 -12.980  1.00  0.00      RA0  C
ATOM   3414  C   GLY A 365      45.653  29.709 -13.591  1.00  0.00      RA0  C
ATOM   3415  O   GLY A 365      45.342  29.814 -14.775  1.00  0.00      RA0  O
ATOM   3416  N   LEU A 366      45.784  30.757 -12.792  1.00  0.00      RA0  N
ATOM   3417  H   LEU A 366      46.119  30.656 -11.861  1.00  0.00      RA0  H
ATOM   3418  CA  LEU A 366      45.544  32.127 -13.278  1.00  0.00      RA0  C
ATOM   3419  CB  LEU A 366      44.563  32.852 -12.356  1.00  0.00      RA0  C
ATOM   3420  CG  LEU A 366      43.192  32.178 -12.305  1.00  0.00      RA0  C
ATOM   3421  CD1 LEU A 366      42.276  32.839 -11.277  1.00  0.00      RA0  C
ATOM   3422  CD2 LEU A 366      42.542  32.109 -13.688  1.00  0.00      RA0  C
ATOM   3423  C   LEU A 366      46.807  32.966 -13.459  1.00  0.00      RA0  C
ATOM   3424  O   LEU A 366      46.720  34.191 -13.624  1.00  0.00      RA0  O
ATOM   3425  N   CYS A 367      47.976  32.332 -13.390  1.00  0.00      RA0  N
ATOM   3426  H   CYS A 367      48.056  31.338 -13.269  1.00  0.00      RA0  H
ATOM   3427  CA  CYS A 367      49.235  33.019 -13.722  1.00  0.00      RA0  C
ATOM   3428  CB  CYS A 367      49.742  33.776 -12.493  1.00  0.00      RA0  C
ATOM   3429  SG  CYS A 367      49.918  32.744 -11.009  1.00  0.00      RA0  S
ATOM   3430  C   CYS A 367      50.294  32.088 -14.318  1.00  0.00      RA0  C
ATOM   3431  O   CYS A 367      50.122  30.864 -14.369  1.00  0.00      RA0  O
END
HEADER lig.004.12.pdb
ATOM      1  N   ASN A   2      17.076  64.869 -14.888  1.00  0.00      LA0  N
ATOM      2  H   ASN A   2      17.420  64.152 -15.499  1.00  0.00      LA0  H
ATOM      3  CA  ASN A   2      17.678  65.022 -13.565  1.00  0.00      LA0  C
ATOM      4  CB  ASN A   2      17.455  63.754 -12.732  1.00  0.00      LA0  C
ATOM      5  CG  ASN A   2      18.044  63.904 -11.341  1.00  0.00      LA0  C
ATOM      6  OD1 ASN A   2      18.190  64.997 -10.807  1.00  0.00      LA0  O
ATOM      7  ND2 ASN A   2      18.377  62.750 -10.767  1.00  0.00      LA0  N
ATOM      8 HD21 ASN A   2      18.285  61.899 -11.298  1.00  0.00      LA0  H
ATOM      9 HD22 ASN A   2      18.730  62.716  -9.838  1.00  0.00      LA0  H
ATOM     10  C   ASN A   2      19.151  65.383 -13.633  1.00  0.00      LA0  C
ATOM     11  O   ASN A   2      20.021  64.547 -13.855  1.00  0.00      LA0  O
ATOM     12  N   VAL A   3      19.386  66.684 -13.432  1.00  0.00      LA0  N
ATOM     13  H   VAL A   3      18.636  67.326 -13.279  1.00  0.00      LA0  H
ATOM     14  CA  VAL A   3      20.772  67.140 -13.368  1.00  0.00      LA0  C
ATOM     15  CB  VAL A   3      21.096  68.046 -14.575  1.00  0.00      LA0  C
ATOM     16  CG1 VAL A   3      22.569  68.451 -14.608  1.00  0.00      LA0  C
ATOM     17  CG2 VAL A   3      20.706  67.393 -15.905  1.00  0.00      LA0  C
ATOM     18  C   VAL A   3      21.049  67.844 -12.042  1.00  0.00      LA0  C
ATOM     19  O   VAL A   3      20.777  69.026 -11.871  1.00  0.00      LA0  O
ATOM     20  N   PRO A   4      21.583  67.061 -11.073  1.00  0.00      LA0  N
ATOM     21  CD  PRO A   4      21.759  65.615 -11.120  1.00  0.00      LA0  C
ATOM     22  CA  PRO A   4      22.034  67.650  -9.803  1.00  0.00      LA0  C
ATOM     23  CB  PRO A   4      22.615  66.434  -9.076  1.00  0.00      LA0  C
ATOM     24  CG  PRO A   4      21.898  65.222  -9.659  1.00  0.00      LA0  C
ATOM     25  C   PRO A   4      23.020  68.800  -9.997  1.00  0.00      LA0  C
ATOM     26  O   PRO A   4      23.808  68.812 -10.937  1.00  0.00      LA0  O
ATOM     27  N   ALA A   5      22.890  69.804  -9.121  1.00  0.00      LA0  N
ATOM     28  H   ALA A   5      22.545  69.603  -8.202  1.00  0.00      LA0  H
ATOM     29  CA  ALA A   5      23.458  71.099  -9.505  1.00  0.00      LA0  C
ATOM     30  CB  ALA A   5      22.713  72.236  -8.803  1.00  0.00      LA0  C
ATOM     31  C   ALA A   5      24.945  71.248  -9.240  1.00  0.00      LA0  C
ATOM     32  O   ALA A   5      25.712  71.855  -9.978  1.00  0.00      LA0  O
ATOM     33  N   GLU A   6      25.292  70.661  -8.102  1.00  0.00      LA0  N
ATOM     34  H   GLU A   6      24.574  70.152  -7.625  1.00  0.00      LA0  H
ATOM     35  CA  GLU A   6      26.650  70.638  -7.573  1.00  0.00      LA0  C
ATOM     36  CB  GLU A   6      26.591  70.307  -6.066  1.00  0.00      LA0  C
ATOM     37  CG  GLU A   6      26.106  68.901  -5.645  1.00  0.00      LA0  C
ATOM     38  CD  GLU A   6      24.768  68.562  -6.282  1.00  0.00      LA0  C
ATOM     39  OE1 GLU A   6      24.759  67.792  -7.234  1.00  0.00      LA0  O
ATOM     40  OE2 GLU A   6      23.754  69.160  -5.933  1.00  0.00      LA0  O
ATOM     41  C   GLU A   6      27.622  69.736  -8.321  1.00  0.00      LA0  C
ATOM     42  O   GLU A   6      28.828  69.960  -8.327  1.00  0.00      LA0  O
ATOM     43  N   LEU A   7      27.056  68.698  -8.954  1.00  0.00      LA0  N
ATOM     44  H   LEU A   7      26.078  68.518  -8.821  1.00  0.00      LA0  H
ATOM     45  CA  LEU A   7      27.957  67.783  -9.653  1.00  0.00      LA0  C
ATOM     46  CB  LEU A   7      27.258  66.478 -10.049  1.00  0.00      LA0  C
ATOM     47  CG  LEU A   7      26.612  65.712  -8.892  1.00  0.00      LA0  C
ATOM     48  CD1 LEU A   7      26.044  64.377  -9.366  1.00  0.00      LA0  C
ATOM     49  CD2 LEU A   7      27.544  65.531  -7.694  1.00  0.00      LA0  C
ATOM     50  C   LEU A   7      28.646  68.371 -10.870  1.00  0.00      LA0  C
ATOM     51  O   LEU A   7      28.133  69.225 -11.582  1.00  0.00      LA0  O
ATOM     52  N   LYS A   8      29.854  67.840 -11.090  1.00  0.00      LA0  N
ATOM     53  H   LYS A   8      30.191  67.134 -10.466  1.00  0.00      LA0  H
ATOM     54  CA  LYS A   8      30.498  68.145 -12.364  1.00  0.00      LA0  C
ATOM     55  CB  LYS A   8      32.005  68.253 -12.143  1.00  0.00      LA0  C
ATOM     56  CG  LYS A   8      32.416  69.650 -11.673  1.00  0.00      LA0  C
ATOM     57  CD  LYS A   8      32.448  70.624 -12.848  1.00  0.00      LA0  C
ATOM     58  CE  LYS A   8      32.753  72.074 -12.485  1.00  0.00      LA0  C
ATOM     59  NZ  LYS A   8      33.685  72.627 -13.475  1.00  0.00      LA0  N
ATOM     60  HZ1 LYS A   8      33.932  73.615 -13.233  1.00  0.00      LA0  H
ATOM     61  HZ2 LYS A   8      34.603  72.147 -13.386  1.00  0.00      LA0  H
ATOM     62  HZ3 LYS A   8      33.366  72.557 -14.462  1.00  0.00      LA0  H
ATOM     63  C   LYS A   8      30.134  67.093 -13.393  1.00  0.00      LA0  C
ATOM     64  O   LYS A   8      29.703  66.004 -13.036  1.00  0.00      LA0  O
ATOM     65  N   TYR A   9      30.300  67.454 -14.668  1.00  0.00      LA0  N
ATOM     66  H   TYR A   9      30.638  68.368 -14.894  1.00  0.00      LA0  H
ATOM     67  CA  TYR A   9      29.823  66.577 -15.737  1.00  0.00      LA0  C
ATOM     68  CB  TYR A   9      28.508  67.105 -16.315  1.00  0.00      LA0  C
ATOM     69  CG  TYR A   9      27.401  67.009 -15.297  1.00  0.00      LA0  C
ATOM     70  CD1 TYR A   9      27.091  68.125 -14.494  1.00  0.00      LA0  C
ATOM     71  CE1 TYR A   9      26.097  67.997 -13.511  1.00  0.00      LA0  C
ATOM     72  CD2 TYR A   9      26.715  65.788 -15.174  1.00  0.00      LA0  C
ATOM     73  CE2 TYR A   9      25.717  65.662 -14.197  1.00  0.00      LA0  C
ATOM     74  CZ  TYR A   9      25.437  66.760 -13.367  1.00  0.00      LA0  C
ATOM     75  OH  TYR A   9      24.486  66.604 -12.385  1.00  0.00      LA0  O
ATOM     76  HH  TYR A   9      24.408  67.426 -11.905  1.00  0.00      LA0  H
ATOM     77  C   TYR A   9      30.830  66.497 -16.856  1.00  0.00      LA0  C
ATOM     78  O   TYR A   9      31.509  67.471 -17.160  1.00  0.00      LA0  O
ATOM     79  N   SER A  10      30.917  65.315 -17.468  1.00  0.00      LA0  N
ATOM     80  H   SER A  10      30.299  64.553 -17.264  1.00  0.00      LA0  H
ATOM     81  CA  SER A  10      31.748  65.320 -18.663  1.00  0.00      LA0  C
ATOM     82  CB  SER A  10      32.448  63.966 -18.829  1.00  0.00      LA0  C
ATOM     83  OG  SER A  10      31.490  62.940 -19.090  1.00  0.00      LA0  O
ATOM     84  HG  SER A  10      31.999  62.119 -19.079  1.00  0.00      LA0  H
ATOM     85  C   SER A  10      30.938  65.733 -19.881  1.00  0.00      LA0  C
ATOM     86  O   SER A  10      29.752  66.026 -19.793  1.00  0.00      LA0  O
ATOM     87  N   LYS A  11      31.627  65.737 -21.028  1.00  0.00      LA0  N
ATOM     88  H   LYS A  11      32.576  65.419 -21.038  1.00  0.00      LA0  H
ATOM     89  CA  LYS A  11      30.858  65.820 -22.273  1.00  0.00      LA0  C
ATOM     90  CB  LYS A  11      31.725  66.426 -23.383  1.00  0.00      LA0  C
ATOM     91  CG  LYS A  11      32.663  67.520 -22.856  1.00  0.00      LA0  C
ATOM     92  CD  LYS A  11      33.713  68.038 -23.844  1.00  0.00      LA0  C
ATOM     93  CE  LYS A  11      34.578  66.951 -24.494  1.00  0.00      LA0  C
ATOM     94  NZ  LYS A  11      35.141  66.029 -23.497  1.00  0.00      LA0  N
ATOM     95  HZ1 LYS A  11      35.493  65.169 -23.975  1.00  0.00      LA0  H
ATOM     96  HZ2 LYS A  11      35.852  66.420 -22.857  1.00  0.00      LA0  H
ATOM     97  HZ3 LYS A  11      34.376  65.579 -22.946  1.00  0.00      LA0  H
ATOM     98  C   LYS A  11      30.371  64.433 -22.680  1.00  0.00      LA0  C
ATOM     99  O   LYS A  11      29.350  64.238 -23.322  1.00  0.00      LA0  O
ATOM    100  N   GLU A  12      31.203  63.487 -22.229  1.00  0.00      LA0  N
ATOM    101  H   GLU A  12      32.024  63.759 -21.732  1.00  0.00      LA0  H
ATOM    102  CA  GLU A  12      31.147  62.060 -22.504  1.00  0.00      LA0  C
ATOM    103  CB  GLU A  12      32.490  61.485 -22.034  1.00  0.00      LA0  C
ATOM    104  CG  GLU A  12      33.770  61.879 -22.806  1.00  0.00      LA0  C
ATOM    105  CD  GLU A  12      34.023  63.379 -22.966  1.00  0.00      LA0  C
ATOM    106  OE1 GLU A  12      34.008  64.150 -22.000  1.00  0.00      LA0  O
ATOM    107  OE2 GLU A  12      34.253  63.804 -24.091  1.00  0.00      LA0  O
ATOM    108  C   GLU A  12      29.954  61.343 -21.876  1.00  0.00      LA0  C
ATOM    109  O   GLU A  12      29.545  60.287 -22.339  1.00  0.00      LA0  O
ATOM    110  N   HIS A  13      29.400  62.028 -20.845  1.00  0.00      LA0  N
ATOM    111  H   HIS A  13      29.993  62.741 -20.474  1.00  0.00      LA0  H
ATOM    112  CA  HIS A  13      28.112  61.785 -20.169  1.00  0.00      LA0  C
ATOM    113  CB  HIS A  13      27.081  60.923 -20.924  1.00  0.00      LA0  C
ATOM    114  CG  HIS A  13      26.616  61.578 -22.205  1.00  0.00      LA0  C
ATOM    115  ND1 HIS A  13      26.080  62.810 -22.269  1.00  0.00      LA0  N
ATOM    116  HD1 HIS A  13      25.922  63.414 -21.512  1.00  0.00      LA0  H
ATOM    117  CD2 HIS A  13      26.636  61.034 -23.492  1.00  0.00      LA0  C
ATOM    118  NE2 HIS A  13      26.104  61.959 -24.329  1.00  0.00      LA0  N
ATOM    119  CE1 HIS A  13      25.764  63.052 -23.578  1.00  0.00      LA0  C
ATOM    120  C   HIS A  13      28.189  61.289 -18.735  1.00  0.00      LA0  C
ATOM    121  O   HIS A  13      27.174  60.944 -18.130  1.00  0.00      LA0  O
ATOM    122  N   GLU A  14      29.411  61.294 -18.195  1.00  0.00      LA0  N
ATOM    123  H   GLU A  14      30.215  61.461 -18.768  1.00  0.00      LA0  H
ATOM    124  CA  GLU A  14      29.567  61.031 -16.766  1.00  0.00      LA0  C
ATOM    125  CB  GLU A  14      30.982  60.557 -16.418  1.00  0.00      LA0  C
ATOM    126  CG  GLU A  14      31.574  59.392 -17.217  1.00  0.00      LA0  C
ATOM    127  CD  GLU A  14      32.113  59.883 -18.543  1.00  0.00      LA0  C
ATOM    128  OE1 GLU A  14      31.561  59.512 -19.570  1.00  0.00      LA0  O
ATOM    129  OE2 GLU A  14      33.064  60.660 -18.555  1.00  0.00      LA0  O
ATOM    130  C   GLU A  14      29.246  62.227 -15.880  1.00  0.00      LA0  C
ATOM    131  O   GLU A  14      29.066  63.352 -16.336  1.00  0.00      LA0  O
ATOM    132  N   TRP A  15      29.218  61.924 -14.575  1.00  0.00      LA0  N
ATOM    133  H   TRP A  15      29.347  60.972 -14.301  1.00  0.00      LA0  H
ATOM    134  CA  TRP A  15      29.144  62.947 -13.537  1.00  0.00      LA0  C
ATOM    135  CB  TRP A  15      27.740  63.068 -12.924  1.00  0.00      LA0  C
ATOM    136  CG  TRP A  15      27.203  61.737 -12.451  1.00  0.00      LA0  C
ATOM    137  CD2 TRP A  15      27.438  61.036 -11.211  1.00  0.00      LA0  C
ATOM    138  CE2 TRP A  15      26.693  59.810 -11.270  1.00  0.00      LA0  C
ATOM    139  CE3 TRP A  15      28.196  61.336 -10.060  1.00  0.00      LA0  C
ATOM    140  CD1 TRP A  15      26.343  60.907 -13.174  1.00  0.00      LA0  C
ATOM    141  NE1 TRP A  15      26.038  59.774 -12.492  1.00  0.00      LA0  N
ATOM    142  HE1 TRP A  15      25.448  59.058 -12.824  1.00  0.00      LA0  H
ATOM    143  CZ2 TRP A  15      26.744  58.903 -10.193  1.00  0.00      LA0  C
ATOM    144  CZ3 TRP A  15      28.225  60.419  -8.990  1.00  0.00      LA0  C
ATOM    145  CH2 TRP A  15      27.508  59.208  -9.051  1.00  0.00      LA0  C
ATOM    146  C   TRP A  15      30.160  62.672 -12.449  1.00  0.00      LA0  C
ATOM    147  O   TRP A  15      30.690  61.572 -12.333  1.00  0.00      LA0  O
ATOM    148  N   LEU A  16      30.392  63.725 -11.659  1.00  0.00      LA0  N
ATOM    149  H   LEU A  16      29.882  64.569 -11.827  1.00  0.00      LA0  H
ATOM    150  CA  LEU A  16      31.435  63.680 -10.645  1.00  0.00      LA0  C
ATOM    151  CB  LEU A  16      32.590  64.587 -11.066  1.00  0.00      LA0  C
ATOM    152  CG  LEU A  16      33.955  63.913 -10.992  1.00  0.00      LA0  C
ATOM    153  CD1 LEU A  16      34.074  62.784 -12.006  1.00  0.00      LA0  C
ATOM    154  CD2 LEU A  16      35.098  64.909 -11.158  1.00  0.00      LA0  C
ATOM    155  C   LEU A  16      30.920  64.106  -9.287  1.00  0.00      LA0  C
ATOM    156  O   LEU A  16      30.687  65.282  -9.031  1.00  0.00      LA0  O
ATOM    157  N   ARG A  17      30.758  63.092  -8.430  1.00  0.00      LA0  N
ATOM    158  H   ARG A  17      30.977  62.167  -8.738  1.00  0.00      LA0  H
ATOM    159  CA  ARG A  17      30.381  63.352  -7.044  1.00  0.00      LA0  C
ATOM    160  CB  ARG A  17      29.562  62.174  -6.499  1.00  0.00      LA0  C
ATOM    161  CG  ARG A  17      28.742  62.436  -5.233  1.00  0.00      LA0  C
ATOM    162  CD  ARG A  17      27.785  61.285  -4.884  1.00  0.00      LA0  C
ATOM    163  NE  ARG A  17      28.475  60.110  -4.344  1.00  0.00      LA0  N
ATOM    164  HE  ARG A  17      29.300  60.237  -3.782  1.00  0.00      LA0  H
ATOM    165  CZ  ARG A  17      27.935  58.872  -4.439  1.00  0.00      LA0  C
ATOM    166  NH1 ARG A  17      26.839  58.634  -5.166  1.00  0.00      LA0  N
ATOM    167 HH11 ARG A  17      26.414  57.722  -5.218  1.00  0.00      LA0  H
ATOM    168 HH12 ARG A  17      26.377  59.351  -5.703  1.00  0.00      LA0  H
ATOM    169  NH2 ARG A  17      28.526  57.878  -3.782  1.00  0.00      LA0  N
ATOM    170 HH21 ARG A  17      28.188  56.939  -3.825  1.00  0.00      LA0  H
ATOM    171 HH22 ARG A  17      29.343  58.076  -3.220  1.00  0.00      LA0  H
ATOM    172  C   ARG A  17      31.597  63.593  -6.180  1.00  0.00      LA0  C
ATOM    173  O   ARG A  17      32.509  62.776  -6.125  1.00  0.00      LA0  O
ATOM    174  N   LYS A  18      31.566  64.743  -5.496  1.00  0.00      LA0  N
ATOM    175  H   LYS A  18      30.780  65.354  -5.578  1.00  0.00      LA0  H
ATOM    176  CA  LYS A  18      32.592  64.939  -4.477  1.00  0.00      LA0  C
ATOM    177  CB  LYS A  18      32.735  66.428  -4.142  1.00  0.00      LA0  C
ATOM    178  CG  LYS A  18      33.922  66.775  -3.232  1.00  0.00      LA0  C
ATOM    179  CD  LYS A  18      35.259  66.415  -3.879  1.00  0.00      LA0  C
ATOM    180  CE  LYS A  18      36.492  66.904  -3.120  1.00  0.00      LA0  C
ATOM    181  NZ  LYS A  18      37.677  66.594  -3.926  1.00  0.00      LA0  N
ATOM    182  HZ1 LYS A  18      38.547  67.059  -3.580  1.00  0.00      LA0  H
ATOM    183  HZ2 LYS A  18      37.865  65.578  -4.034  1.00  0.00      LA0  H
ATOM    184  HZ3 LYS A  18      37.608  67.029  -4.870  1.00  0.00      LA0  H
ATOM    185  C   LYS A  18      32.270  64.135  -3.234  1.00  0.00      LA0  C
ATOM    186  O   LYS A  18      31.276  64.364  -2.558  1.00  0.00      LA0  O
ATOM    187  N   GLU A  19      33.148  63.168  -2.972  1.00  0.00      LA0  N
ATOM    188  H   GLU A  19      33.950  63.021  -3.554  1.00  0.00      LA0  H
ATOM    189  CA  GLU A  19      32.955  62.423  -1.736  1.00  0.00      LA0  C
ATOM    190  CB  GLU A  19      33.599  61.055  -1.851  1.00  0.00      LA0  C
ATOM    191  CG  GLU A  19      32.855  60.112  -2.782  1.00  0.00      LA0  C
ATOM    192  CD  GLU A  19      31.871  59.224  -2.032  1.00  0.00      LA0  C
ATOM    193  OE1 GLU A  19      32.197  58.745  -0.939  1.00  0.00      LA0  O
ATOM    194  OE2 GLU A  19      30.797  58.963  -2.577  1.00  0.00      LA0  O
ATOM    195  C   GLU A  19      33.547  63.135  -0.545  1.00  0.00      LA0  C
ATOM    196  O   GLU A  19      34.458  63.948  -0.651  1.00  0.00      LA0  O
ATOM    197  N   ALA A  20      33.009  62.736   0.618  1.00  0.00      LA0  N
ATOM    198  H   ALA A  20      32.235  62.106   0.582  1.00  0.00      LA0  H
ATOM    199  CA  ALA A  20      33.559  63.236   1.880  1.00  0.00      LA0  C
ATOM    200  CB  ALA A  20      32.762  62.682   3.061  1.00  0.00      LA0  C
ATOM    201  C   ALA A  20      35.031  62.904   2.086  1.00  0.00      LA0  C
ATOM    202  O   ALA A  20      35.789  63.639   2.700  1.00  0.00      LA0  O
ATOM    203  N   ASP A  21      35.404  61.754   1.509  1.00  0.00      LA0  N
ATOM    204  H   ASP A  21      34.785  61.210   0.946  1.00  0.00      LA0  H
ATOM    205  CA  ASP A  21      36.808  61.351   1.551  1.00  0.00      LA0  C
ATOM    206  CB  ASP A  21      36.912  59.818   1.659  1.00  0.00      LA0  C
ATOM    207  CG  ASP A  21      36.050  59.112   0.621  1.00  0.00      LA0  C
ATOM    208  OD1 ASP A  21      36.011  59.530  -0.527  1.00  0.00      LA0  O
ATOM    209  OD2 ASP A  21      35.372  58.153   0.961  1.00  0.00      LA0  O
ATOM    210  C   ASP A  21      37.646  61.887   0.396  1.00  0.00      LA0  C
ATOM    211  O   ASP A  21      38.664  61.328   0.005  1.00  0.00      LA0  O
ATOM    212  N   GLY A  22      37.181  63.014  -0.166  1.00  0.00      LA0  N
ATOM    213  H   GLY A  22      36.291  63.397   0.080  1.00  0.00      LA0  H
ATOM    214  CA  GLY A  22      38.014  63.662  -1.174  1.00  0.00      LA0  C
ATOM    215  C   GLY A  22      37.839  63.158  -2.595  1.00  0.00      LA0  C
ATOM    216  O   GLY A  22      37.821  63.939  -3.545  1.00  0.00      LA0  O
ATOM    217  N   THR A  23      37.732  61.824  -2.698  1.00  0.00      LA0  N
ATOM    218  H   THR A  23      37.754  61.279  -1.860  1.00  0.00      LA0  H
ATOM    219  CA  THR A  23      37.669  61.204  -4.019  1.00  0.00      LA0  C
ATOM    220  CB  THR A  23      37.801  59.681  -3.889  1.00  0.00      LA0  C
ATOM    221  OG1 THR A  23      36.804  59.137  -3.013  1.00  0.00      LA0  O
ATOM    222  HG1 THR A  23      36.997  59.477  -2.139  1.00  0.00      LA0  H
ATOM    223  CG2 THR A  23      39.197  59.296  -3.399  1.00  0.00      LA0  C
ATOM    224  C   THR A  23      36.458  61.594  -4.852  1.00  0.00      LA0  C
ATOM    225  O   THR A  23      35.514  62.224  -4.384  1.00  0.00      LA0  O
ATOM    226  N   TYR A  24      36.543  61.202  -6.127  1.00  0.00      LA0  N
ATOM    227  H   TYR A  24      37.327  60.691  -6.482  1.00  0.00      LA0  H
ATOM    228  CA  TYR A  24      35.421  61.495  -7.003  1.00  0.00      LA0  C
ATOM    229  CB  TYR A  24      35.900  62.221  -8.257  1.00  0.00      LA0  C
ATOM    230  CG  TYR A  24      36.360  63.603  -7.875  1.00  0.00      LA0  C
ATOM    231  CD1 TYR A  24      37.740  63.869  -7.771  1.00  0.00      LA0  C
ATOM    232  CE1 TYR A  24      38.154  65.141  -7.346  1.00  0.00      LA0  C
ATOM    233  CD2 TYR A  24      35.383  64.585  -7.619  1.00  0.00      LA0  C
ATOM    234  CE2 TYR A  24      35.797  65.856  -7.207  1.00  0.00      LA0  C
ATOM    235  CZ  TYR A  24      37.172  66.105  -7.040  1.00  0.00      LA0  C
ATOM    236  OH  TYR A  24      37.544  67.327  -6.523  1.00  0.00      LA0  O
ATOM    237  HH  TYR A  24      38.503  67.429  -6.554  1.00  0.00      LA0  H
ATOM    238  C   TYR A  24      34.666  60.252  -7.384  1.00  0.00      LA0  C
ATOM    239  O   TYR A  24      35.136  59.420  -8.148  1.00  0.00      LA0  O
ATOM    240  N   THR A  25      33.462  60.165  -6.830  1.00  0.00      LA0  N
ATOM    241  H   THR A  25      33.130  60.903  -6.240  1.00  0.00      LA0  H
ATOM    242  CA  THR A  25      32.598  59.099  -7.314  1.00  0.00      LA0  C
ATOM    243  CB  THR A  25      31.555  58.789  -6.240  1.00  0.00      LA0  C
ATOM    244  OG1 THR A  25      32.205  58.224  -5.098  1.00  0.00      LA0  O
ATOM    245  HG1 THR A  25      31.701  58.477  -4.326  1.00  0.00      LA0  H
ATOM    246  CG2 THR A  25      30.460  57.847  -6.717  1.00  0.00      LA0  C
ATOM    247  C   THR A  25      31.985  59.449  -8.661  1.00  0.00      LA0  C
ATOM    248  O   THR A  25      31.137  60.319  -8.792  1.00  0.00      LA0  O
ATOM    249  N   VAL A  26      32.484  58.734  -9.661  1.00  0.00      LA0  N
ATOM    250  H   VAL A  26      33.191  58.063  -9.447  1.00  0.00      LA0  H
ATOM    251  CA  VAL A  26      31.978  58.870 -11.020  1.00  0.00      LA0  C
ATOM    252  CB  VAL A  26      33.112  58.588 -12.014  1.00  0.00      LA0  C
ATOM    253  CG1 VAL A  26      32.733  58.954 -13.447  1.00  0.00      LA0  C
ATOM    254  CG2 VAL A  26      34.415  59.257 -11.587  1.00  0.00      LA0  C
ATOM    255  C   VAL A  26      30.837  57.901 -11.265  1.00  0.00      LA0  C
ATOM    256  O   VAL A  26      30.840  56.780 -10.765  1.00  0.00      LA0  O
ATOM    257  N   GLY A  27      29.886  58.365 -12.078  1.00  0.00      LA0  N
ATOM    258  H   GLY A  27      29.928  59.317 -12.394  1.00  0.00      LA0  H
ATOM    259  CA  GLY A  27      28.883  57.466 -12.644  1.00  0.00      LA0  C
ATOM    260  C   GLY A  27      28.400  58.090 -13.933  1.00  0.00      LA0  C
ATOM    261  O   GLY A  27      28.840  59.180 -14.268  1.00  0.00      LA0  O
ATOM    262  N   ILE A  28      27.501  57.399 -14.645  1.00  0.00      LA0  N
ATOM    263  H   ILE A  28      27.089  56.559 -14.297  1.00  0.00      LA0  H
ATOM    264  CA  ILE A  28      26.959  58.111 -15.805  1.00  0.00      LA0  C
ATOM    265  CB  ILE A  28      26.890  57.244 -17.063  1.00  0.00      LA0  C
ATOM    266  CG2 ILE A  28      28.269  57.168 -17.711  1.00  0.00      LA0  C
ATOM    267  CG1 ILE A  28      26.257  55.878 -16.800  1.00  0.00      LA0  C
ATOM    268  CD1 ILE A  28      26.086  55.051 -18.072  1.00  0.00      LA0  C
ATOM    269  C   ILE A  28      25.620  58.744 -15.511  1.00  0.00      LA0  C
ATOM    270  O   ILE A  28      24.941  58.379 -14.561  1.00  0.00      LA0  O
ATOM    271  N   THR A  29      25.310  59.755 -16.325  1.00  0.00      LA0  N
ATOM    272  H   THR A  29      25.878  59.932 -17.129  1.00  0.00      LA0  H
ATOM    273  CA  THR A  29      24.157  60.589 -16.001  1.00  0.00      LA0  C
ATOM    274  CB  THR A  29      24.257  61.914 -16.753  1.00  0.00      LA0  C
ATOM    275  OG1 THR A  29      24.453  61.687 -18.157  1.00  0.00      LA0  O
ATOM    276  HG1 THR A  29      25.380  61.463 -18.260  1.00  0.00      LA0  H
ATOM    277  CG2 THR A  29      25.381  62.780 -16.201  1.00  0.00      LA0  C
ATOM    278  C   THR A  29      22.822  59.940 -16.284  1.00  0.00      LA0  C
ATOM    279  O   THR A  29      22.733  58.937 -16.983  1.00  0.00      LA0  O
ATOM    280  N   GLU A  30      21.785  60.624 -15.770  1.00  0.00      LA0  N
ATOM    281  H   GLU A  30      21.953  61.370 -15.126  1.00  0.00      LA0  H
ATOM    282  CA  GLU A  30      20.409  60.269 -16.113  1.00  0.00      LA0  C
ATOM    283  CB  GLU A  30      19.441  61.305 -15.539  1.00  0.00      LA0  C
ATOM    284  CG  GLU A  30      18.165  60.695 -14.957  1.00  0.00      LA0  C
ATOM    285  CD  GLU A  30      18.504  59.918 -13.699  1.00  0.00      LA0  C
ATOM    286  OE1 GLU A  30      18.698  58.713 -13.789  1.00  0.00      LA0  O
ATOM    287  OE2 GLU A  30      18.579  60.518 -12.630  1.00  0.00      LA0  O
ATOM    288  C   GLU A  30      20.209  60.119 -17.610  1.00  0.00      LA0  C
ATOM    289  O   GLU A  30      19.866  59.066 -18.124  1.00  0.00      LA0  O
ATOM    290  N   HIS A  31      20.560  61.213 -18.309  1.00  0.00      LA0  N
ATOM    291  H   HIS A  31      20.740  62.069 -17.833  1.00  0.00      LA0  H
ATOM    292  CA  HIS A  31      20.411  61.137 -19.762  1.00  0.00      LA0  C
ATOM    293  CB  HIS A  31      20.676  62.491 -20.420  1.00  0.00      LA0  C
ATOM    294  CG  HIS A  31      19.944  62.538 -21.741  1.00  0.00      LA0  C
ATOM    295  ND1 HIS A  31      18.623  62.318 -21.872  1.00  0.00      LA0  N
ATOM    296  HD1 HIS A  31      17.970  62.081 -21.164  1.00  0.00      LA0  H
ATOM    297  CD2 HIS A  31      20.481  62.793 -23.005  1.00  0.00      LA0  C
ATOM    298  NE2 HIS A  31      19.463  62.724 -23.897  1.00  0.00      LA0  N
ATOM    299  CE1 HIS A  31      18.318  62.431 -23.199  1.00  0.00      LA0  C
ATOM    300  C   HIS A  31      21.176  60.016 -20.447  1.00  0.00      LA0  C
ATOM    301  O   HIS A  31      20.711  59.386 -21.386  1.00  0.00      LA0  O
ATOM    302  N   ALA A  32      22.375  59.745 -19.903  1.00  0.00      LA0  N
ATOM    303  H   ALA A  32      22.712  60.260 -19.115  1.00  0.00      LA0  H
ATOM    304  CA  ALA A  32      23.091  58.583 -20.431  1.00  0.00      LA0  C
ATOM    305  CB  ALA A  32      24.472  58.458 -19.791  1.00  0.00      LA0  C
ATOM    306  C   ALA A  32      22.343  57.269 -20.248  1.00  0.00      LA0  C
ATOM    307  O   ALA A  32      22.259  56.435 -21.144  1.00  0.00      LA0  O
ATOM    308  N   GLN A  33      21.772  57.126 -19.043  1.00  0.00      LA0  N
ATOM    309  H   GLN A  33      21.794  57.864 -18.365  1.00  0.00      LA0  H
ATOM    310  CA  GLN A  33      21.015  55.901 -18.812  1.00  0.00      LA0  C
ATOM    311  CB  GLN A  33      20.898  55.609 -17.308  1.00  0.00      LA0  C
ATOM    312  CG  GLN A  33      19.972  56.496 -16.469  1.00  0.00      LA0  C
ATOM    313  CD  GLN A  33      18.615  55.844 -16.319  1.00  0.00      LA0  C
ATOM    314  OE1 GLN A  33      18.230  54.955 -17.070  1.00  0.00      LA0  O
ATOM    315  NE2 GLN A  33      17.933  56.262 -15.254  1.00  0.00      LA0  N
ATOM    316 HE21 GLN A  33      18.236  57.062 -14.726  1.00  0.00      LA0  H
ATOM    317 HE22 GLN A  33      17.122  55.771 -14.935  1.00  0.00      LA0  H
ATOM    318  C   GLN A  33      19.711  55.799 -19.593  1.00  0.00      LA0  C
ATOM    319  O   GLN A  33      19.306  54.714 -19.986  1.00  0.00      LA0  O
ATOM    320  N   GLU A  34      19.125  56.973 -19.889  1.00  0.00      LA0  N
ATOM    321  H   GLU A  34      19.454  57.809 -19.449  1.00  0.00      LA0  H
ATOM    322  CA  GLU A  34      18.009  57.032 -20.839  1.00  0.00      LA0  C
ATOM    323  CB  GLU A  34      17.505  58.469 -20.990  1.00  0.00      LA0  C
ATOM    324  CG  GLU A  34      16.962  59.144 -19.727  1.00  0.00      LA0  C
ATOM    325  CD  GLU A  34      16.764  60.624 -20.011  1.00  0.00      LA0  C
ATOM    326  OE1 GLU A  34      16.106  60.965 -20.992  1.00  0.00      LA0  O
ATOM    327  OE2 GLU A  34      17.311  61.449 -19.283  1.00  0.00      LA0  O
ATOM    328  C   GLU A  34      18.396  56.519 -22.219  1.00  0.00      LA0  C
ATOM    329  O   GLU A  34      17.797  55.616 -22.798  1.00  0.00      LA0  O
ATOM    330  N   LEU A  35      19.484  57.133 -22.722  1.00  0.00      LA0  N
ATOM    331  H   LEU A  35      19.890  57.885 -22.199  1.00  0.00      LA0  H
ATOM    332  CA  LEU A  35      20.010  56.749 -24.034  1.00  0.00      LA0  C
ATOM    333  CB  LEU A  35      21.302  57.506 -24.353  1.00  0.00      LA0  C
ATOM    334  CG  LEU A  35      21.127  59.022 -24.476  1.00  0.00      LA0  C
ATOM    335  CD1 LEU A  35      22.475  59.739 -24.563  1.00  0.00      LA0  C
ATOM    336  CD2 LEU A  35      20.188  59.408 -25.620  1.00  0.00      LA0  C
ATOM    337  C   LEU A  35      20.246  55.257 -24.158  1.00  0.00      LA0  C
ATOM    338  O   LEU A  35      19.813  54.594 -25.098  1.00  0.00      LA0  O
ATOM    339  N   LEU A  36      20.912  54.742 -23.118  1.00  0.00      LA0  N
ATOM    340  H   LEU A  36      21.243  55.356 -22.397  1.00  0.00      LA0  H
ATOM    341  CA  LEU A  36      21.107  53.300 -23.041  1.00  0.00      LA0  C
ATOM    342  CB  LEU A  36      22.032  52.973 -21.877  1.00  0.00      LA0  C
ATOM    343  CG  LEU A  36      23.475  53.277 -22.264  1.00  0.00      LA0  C
ATOM    344  CD1 LEU A  36      24.368  53.520 -21.053  1.00  0.00      LA0  C
ATOM    345  CD2 LEU A  36      24.022  52.192 -23.186  1.00  0.00      LA0  C
ATOM    346  C   LEU A  36      19.826  52.493 -22.991  1.00  0.00      LA0  C
ATOM    347  O   LEU A  36      19.547  51.673 -23.861  1.00  0.00      LA0  O
ATOM    348  N   GLY A  37      19.033  52.771 -21.964  1.00  0.00      LA0  N
ATOM    349  H   GLY A  37      19.312  53.441 -21.280  1.00  0.00      LA0  H
ATOM    350  CA  GLY A  37      17.902  51.896 -21.697  1.00  0.00      LA0  C
ATOM    351  C   GLY A  37      18.347  50.750 -20.817  1.00  0.00      LA0  C
ATOM    352  O   GLY A  37      19.435  50.770 -20.253  1.00  0.00      LA0  O
ATOM    353  N   ASP A  38      17.455  49.763 -20.762  1.00  0.00      LA0  N
ATOM    354  H   ASP A  38      16.599  49.846 -21.278  1.00  0.00      LA0  H
ATOM    355  CA  ASP A  38      17.551  48.578 -19.903  1.00  0.00      LA0  C
ATOM    356  CB  ASP A  38      16.471  47.550 -20.286  1.00  0.00      LA0  C
ATOM    357  CG  ASP A  38      15.186  48.225 -20.749  1.00  0.00      LA0  C
ATOM    358  OD1 ASP A  38      14.279  48.386 -19.940  1.00  0.00      LA0  O
ATOM    359  OD2 ASP A  38      15.119  48.623 -21.915  1.00  0.00      LA0  O
ATOM    360  C   ASP A  38      18.912  47.906 -19.906  1.00  0.00      LA0  C
ATOM    361  O   ASP A  38      19.285  47.178 -20.826  1.00  0.00      LA0  O
ATOM    362  N   MET A  39      19.670  48.210 -18.843  1.00  0.00      LA0  N
ATOM    363  H   MET A  39      19.315  48.786 -18.104  1.00  0.00      LA0  H
ATOM    364  CA  MET A  39      21.042  47.716 -18.824  1.00  0.00      LA0  C
ATOM    365  CB  MET A  39      21.872  48.433 -17.763  1.00  0.00      LA0  C
ATOM    366  CG  MET A  39      23.292  48.740 -18.235  1.00  0.00      LA0  C
ATOM    367  SD  MET A  39      23.313  50.041 -19.474  1.00  0.00      LA0  S
ATOM    368  CE  MET A  39      22.569  51.331 -18.458  1.00  0.00      LA0  C
ATOM    369  C   MET A  39      21.149  46.228 -18.600  1.00  0.00      LA0  C
ATOM    370  O   MET A  39      20.579  45.674 -17.671  1.00  0.00      LA0  O
ATOM    371  N   VAL A  40      21.940  45.592 -19.473  1.00  0.00      LA0  N
ATOM    372  H   VAL A  40      22.426  46.081 -20.198  1.00  0.00      LA0  H
ATOM    373  CA  VAL A  40      22.199  44.200 -19.120  1.00  0.00      LA0  C
ATOM    374  CB  VAL A  40      22.461  43.341 -20.364  1.00  0.00      LA0  C
ATOM    375  CG1 VAL A  40      22.466  41.848 -20.026  1.00  0.00      LA0  C
ATOM    376  CG2 VAL A  40      21.439  43.639 -21.459  1.00  0.00      LA0  C
ATOM    377  C   VAL A  40      23.345  44.118 -18.130  1.00  0.00      LA0  C
ATOM    378  O   VAL A  40      23.252  43.519 -17.060  1.00  0.00      LA0  O
ATOM    379  N   PHE A  41      24.434  44.788 -18.553  1.00  0.00      LA0  N
ATOM    380  H   PHE A  41      24.445  45.274 -19.431  1.00  0.00      LA0  H
ATOM    381  CA  PHE A  41      25.615  44.878 -17.702  1.00  0.00      LA0  C
ATOM    382  CB  PHE A  41      26.595  43.722 -17.958  1.00  0.00      LA0  C
ATOM    383  CG  PHE A  41      26.049  42.449 -17.360  1.00  0.00      LA0  C
ATOM    384  CD1 PHE A  41      25.508  41.456 -18.205  1.00  0.00      LA0  C
ATOM    385  CD2 PHE A  41      26.065  42.286 -15.959  1.00  0.00      LA0  C
ATOM    386  CE1 PHE A  41      24.949  40.295 -17.636  1.00  0.00      LA0  C
ATOM    387  CE2 PHE A  41      25.509  41.125 -15.392  1.00  0.00      LA0  C
ATOM    388  CZ  PHE A  41      24.949  40.144 -16.235  1.00  0.00      LA0  C
ATOM    389  C   PHE A  41      26.332  46.198 -17.870  1.00  0.00      LA0  C
ATOM    390  O   PHE A  41      26.312  46.821 -18.926  1.00  0.00      LA0  O
ATOM    391  N   VAL A  42      26.961  46.576 -16.754  1.00  0.00      LA0  N
ATOM    392  H   VAL A  42      26.953  45.979 -15.953  1.00  0.00      LA0  H
ATOM    393  CA  VAL A  42      27.963  47.635 -16.787  1.00  0.00      LA0  C
ATOM    394  CB  VAL A  42      27.624  48.736 -15.752  1.00  0.00      LA0  C
ATOM    395  CG1 VAL A  42      28.543  49.962 -15.814  1.00  0.00      LA0  C
ATOM    396  CG2 VAL A  42      26.177  49.203 -15.912  1.00  0.00      LA0  C
ATOM    397  C   VAL A  42      29.272  46.922 -16.480  1.00  0.00      LA0  C
ATOM    398  O   VAL A  42      29.256  45.782 -16.023  1.00  0.00      LA0  O
ATOM    399  N   ASP A  43      30.377  47.602 -16.767  1.00  0.00      LA0  N
ATOM    400  H   ASP A  43      30.302  48.502 -17.196  1.00  0.00      LA0  H
ATOM    401  CA  ASP A  43      31.692  47.069 -16.452  1.00  0.00      LA0  C
ATOM    402  CB  ASP A  43      32.423  46.947 -17.800  1.00  0.00      LA0  C
ATOM    403  CG  ASP A  43      33.888  47.295 -17.733  1.00  0.00      LA0  C
ATOM    404  OD1 ASP A  43      34.730  46.419 -17.600  1.00  0.00      LA0  O
ATOM    405  OD2 ASP A  43      34.194  48.471 -17.800  1.00  0.00      LA0  O
ATOM    406  C   ASP A  43      32.345  47.943 -15.388  1.00  0.00      LA0  C
ATOM    407  O   ASP A  43      31.873  49.036 -15.091  1.00  0.00      LA0  O
ATOM    408  N   LEU A  44      33.419  47.394 -14.802  1.00  0.00      LA0  N
ATOM    409  H   LEU A  44      33.828  46.569 -15.195  1.00  0.00      LA0  H
ATOM    410  CA  LEU A  44      34.113  48.144 -13.762  1.00  0.00      LA0  C
ATOM    411  CB  LEU A  44      33.934  47.469 -12.397  1.00  0.00      LA0  C
ATOM    412  CG  LEU A  44      32.496  47.518 -11.867  1.00  0.00      LA0  C
ATOM    413  CD1 LEU A  44      32.303  46.631 -10.638  1.00  0.00      LA0  C
ATOM    414  CD2 LEU A  44      32.029  48.949 -11.605  1.00  0.00      LA0  C
ATOM    415  C   LEU A  44      35.586  48.318 -14.090  1.00  0.00      LA0  C
ATOM    416  O   LEU A  44      36.333  47.366 -14.278  1.00  0.00      LA0  O
ATOM    417  N   PRO A  45      35.999  49.601 -14.162  1.00  0.00      LA0  N
ATOM    418  CD  PRO A  45      35.168  50.796 -14.067  1.00  0.00      LA0  C
ATOM    419  CA  PRO A  45      37.423  49.892 -14.364  1.00  0.00      LA0  C
ATOM    420  CB  PRO A  45      37.395  51.372 -14.735  1.00  0.00      LA0  C
ATOM    421  CG  PRO A  45      36.168  51.941 -14.023  1.00  0.00      LA0  C
ATOM    422  C   PRO A  45      38.238  49.633 -13.110  1.00  0.00      LA0  C
ATOM    423  O   PRO A  45      38.445  50.523 -12.296  1.00  0.00      LA0  O
ATOM    424  N   GLU A  46      38.686  48.379 -12.991  1.00  0.00      LA0  N
ATOM    425  H   GLU A  46      38.380  47.676 -13.633  1.00  0.00      LA0  H
ATOM    426  CA  GLU A  46      39.371  48.033 -11.749  1.00  0.00      LA0  C
ATOM    427  CB  GLU A  46      39.632  46.521 -11.698  1.00  0.00      LA0  C
ATOM    428  CG  GLU A  46      39.793  45.927 -10.289  1.00  0.00      LA0  C
ATOM    429  CD  GLU A  46      38.627  46.319  -9.398  1.00  0.00      LA0  C
ATOM    430  OE1 GLU A  46      37.589  45.672  -9.465  1.00  0.00      LA0  O
ATOM    431  OE2 GLU A  46      38.759  47.280  -8.643  1.00  0.00      LA0  O
ATOM    432  C   GLU A  46      40.594  48.880 -11.398  1.00  0.00      LA0  C
ATOM    433  O   GLU A  46      41.306  49.432 -12.236  1.00  0.00      LA0  O
ATOM    434  N   VAL A  47      40.749  48.994 -10.079  1.00  0.00      LA0  N
ATOM    435  H   VAL A  47      40.140  48.425  -9.518  1.00  0.00      LA0  H
ATOM    436  CA  VAL A  47      41.722  49.877  -9.454  1.00  0.00      LA0  C
ATOM    437  CB  VAL A  47      41.447  49.795  -7.952  1.00  0.00      LA0  C
ATOM    438  CG1 VAL A  47      42.497  50.359  -6.986  1.00  0.00      LA0  C
ATOM    439  CG2 VAL A  47      40.080  50.452  -7.786  1.00  0.00      LA0  C
ATOM    440  C   VAL A  47      43.163  49.625  -9.854  1.00  0.00      LA0  C
ATOM    441  O   VAL A  47      43.572  48.533 -10.225  1.00  0.00      LA0  O
ATOM    442  N   GLY A  48      43.911  50.735  -9.820  1.00  0.00      LA0  N
ATOM    443  H   GLY A  48      43.515  51.588  -9.470  1.00  0.00      LA0  H
ATOM    444  CA  GLY A  48      45.261  50.643 -10.366  1.00  0.00      LA0  C
ATOM    445  C   GLY A  48      45.357  51.185 -11.779  1.00  0.00      LA0  C
ATOM    446  O   GLY A  48      46.423  51.532 -12.274  1.00  0.00      LA0  O
ATOM    447  N   ALA A  49      44.180  51.289 -12.417  1.00  0.00      LA0  N
ATOM    448  H   ALA A  49      43.336  50.904 -12.040  1.00  0.00      LA0  H
ATOM    449  CA  ALA A  49      44.177  52.025 -13.675  1.00  0.00      LA0  C
ATOM    450  CB  ALA A  49      42.903  51.727 -14.468  1.00  0.00      LA0  C
ATOM    451  C   ALA A  49      44.322  53.524 -13.470  1.00  0.00      LA0  C
ATOM    452  O   ALA A  49      43.361  54.256 -13.271  1.00  0.00      LA0  O
ATOM    453  N   THR A  50      45.581  53.952 -13.529  1.00  0.00      LA0  N
ATOM    454  H   THR A  50      46.341  53.301 -13.504  1.00  0.00      LA0  H
ATOM    455  CA  THR A  50      45.808  55.391 -13.560  1.00  0.00      LA0  C
ATOM    456  CB  THR A  50      47.138  55.701 -12.873  1.00  0.00      LA0  C
ATOM    457  OG1 THR A  50      47.200  54.959 -11.646  1.00  0.00      LA0  O
ATOM    458  HG1 THR A  50      47.862  55.356 -11.093  1.00  0.00      LA0  H
ATOM    459  CG2 THR A  50      47.341  57.197 -12.613  1.00  0.00      LA0  C
ATOM    460  C   THR A  50      45.721  55.944 -14.973  1.00  0.00      LA0  C
ATOM    461  O   THR A  50      46.680  55.947 -15.734  1.00  0.00      LA0  O
ATOM    462  N   VAL A  51      44.488  56.350 -15.290  1.00  0.00      LA0  N
ATOM    463  H   VAL A  51      43.829  56.468 -14.543  1.00  0.00      LA0  H
ATOM    464  CA  VAL A  51      44.171  56.739 -16.662  1.00  0.00      LA0  C
ATOM    465  CB  VAL A  51      42.867  56.060 -17.105  1.00  0.00      LA0  C
ATOM    466  CG1 VAL A  51      43.081  54.560 -17.309  1.00  0.00      LA0  C
ATOM    467  CG2 VAL A  51      41.712  56.345 -16.140  1.00  0.00      LA0  C
ATOM    468  C   VAL A  51      44.101  58.245 -16.844  1.00  0.00      LA0  C
ATOM    469  O   VAL A  51      44.212  59.012 -15.892  1.00  0.00      LA0  O
ATOM    470  N   SER A  52      43.913  58.640 -18.102  1.00  0.00      LA0  N
ATOM    471  H   SER A  52      43.826  57.980 -18.850  1.00  0.00      LA0  H
ATOM    472  CA  SER A  52      43.821  60.066 -18.387  1.00  0.00      LA0  C
ATOM    473  CB  SER A  52      44.652  60.410 -19.628  1.00  0.00      LA0  C
ATOM    474  OG  SER A  52      45.593  59.364 -19.905  1.00  0.00      LA0  O
ATOM    475  HG  SER A  52      45.083  58.680 -20.361  1.00  0.00      LA0  H
ATOM    476  C   SER A  52      42.387  60.531 -18.567  1.00  0.00      LA0  C
ATOM    477  O   SER A  52      41.474  59.742 -18.783  1.00  0.00      LA0  O
ATOM    478  N   ALA A  53      42.222  61.860 -18.496  1.00  0.00      LA0  N
ATOM    479  H   ALA A  53      42.970  62.448 -18.181  1.00  0.00      LA0  H
ATOM    480  CA  ALA A  53      40.921  62.427 -18.844  1.00  0.00      LA0  C
ATOM    481  CB  ALA A  53      40.880  63.920 -18.513  1.00  0.00      LA0  C
ATOM    482  C   ALA A  53      40.585  62.238 -20.313  1.00  0.00      LA0  C
ATOM    483  O   ALA A  53      41.039  62.973 -21.183  1.00  0.00      LA0  O
ATOM    484  N   GLY A  54      39.782  61.199 -20.547  1.00  0.00      LA0  N
ATOM    485  H   GLY A  54      39.430  60.682 -19.763  1.00  0.00      LA0  H
ATOM    486  CA  GLY A  54      39.471  60.855 -21.929  1.00  0.00      LA0  C
ATOM    487  C   GLY A  54      39.726  59.401 -22.281  1.00  0.00      LA0  C
ATOM    488  O   GLY A  54      39.258  58.908 -23.300  1.00  0.00      LA0  O
ATOM    489  N   ASP A  55      40.470  58.730 -21.390  1.00  0.00      LA0  N
ATOM    490  H   ASP A  55      40.890  59.168 -20.595  1.00  0.00      LA0  H
ATOM    491  CA  ASP A  55      40.680  57.297 -21.600  1.00  0.00      LA0  C
ATOM    492  CB  ASP A  55      41.818  56.760 -20.716  1.00  0.00      LA0  C
ATOM    493  CG  ASP A  55      43.188  57.374 -20.993  1.00  0.00      LA0  C
ATOM    494  OD1 ASP A  55      43.299  58.379 -21.690  1.00  0.00      LA0  O
ATOM    495  OD2 ASP A  55      44.168  56.866 -20.458  1.00  0.00      LA0  O
ATOM    496  C   ASP A  55      39.406  56.536 -21.285  1.00  0.00      LA0  C
ATOM    497  O   ASP A  55      38.475  57.090 -20.701  1.00  0.00      LA0  O
ATOM    498  N   ASP A  56      39.386  55.251 -21.686  1.00  0.00      LA0  N
ATOM    499  H   ASP A  56      40.205  54.802 -22.037  1.00  0.00      LA0  H
ATOM    500  CA  ASP A  56      38.207  54.483 -21.289  1.00  0.00      LA0  C
ATOM    501  CB  ASP A  56      38.000  53.204 -22.153  1.00  0.00      LA0  C
ATOM    502  CG  ASP A  56      38.298  51.870 -21.453  1.00  0.00      LA0  C
ATOM    503  OD1 ASP A  56      39.435  51.412 -21.516  1.00  0.00      LA0  O
ATOM    504  OD2 ASP A  56      37.390  51.286 -20.852  1.00  0.00      LA0  O
ATOM    505  C   ASP A  56      38.180  54.223 -19.797  1.00  0.00      LA0  C
ATOM    506  O   ASP A  56      39.173  54.338 -19.084  1.00  0.00      LA0  O
ATOM    507  N   CYS A  57      36.980  53.866 -19.360  1.00  0.00      LA0  N
ATOM    508  H   CYS A  57      36.191  53.907 -19.974  1.00  0.00      LA0  H
ATOM    509  CA  CYS A  57      36.951  53.222 -18.064  1.00  0.00      LA0  C
ATOM    510  CB  CYS A  57      36.640  54.250 -16.970  1.00  0.00      LA0  C
ATOM    511  SG  CYS A  57      34.992  54.986 -17.079  1.00  0.00      LA0  S
ATOM    512  C   CYS A  57      36.003  52.043 -18.075  1.00  0.00      LA0  C
ATOM    513  O   CYS A  57      36.342  50.904 -17.751  1.00  0.00      LA0  O
ATOM    514  N   ALA A  58      34.767  52.374 -18.461  1.00  0.00      LA0  N
ATOM    515  H   ALA A  58      34.561  53.274 -18.853  1.00  0.00      LA0  H
ATOM    516  CA  ALA A  58      33.740  51.361 -18.298  1.00  0.00      LA0  C
ATOM    517  CB  ALA A  58      32.842  51.687 -17.104  1.00  0.00      LA0  C
ATOM    518  C   ALA A  58      32.898  51.184 -19.533  1.00  0.00      LA0  C
ATOM    519  O   ALA A  58      32.803  52.061 -20.378  1.00  0.00      LA0  O
ATOM    520  N   VAL A  59      32.276  50.007 -19.600  1.00  0.00      LA0  N
ATOM    521  H   VAL A  59      32.474  49.314 -18.904  1.00  0.00      LA0  H
ATOM    522  CA  VAL A  59      31.292  49.813 -20.660  1.00  0.00      LA0  C
ATOM    523  CB  VAL A  59      31.660  48.584 -21.509  1.00  0.00      LA0  C
ATOM    524  CG1 VAL A  59      30.688  48.367 -22.673  1.00  0.00      LA0  C
ATOM    525  CG2 VAL A  59      33.103  48.670 -22.013  1.00  0.00      LA0  C
ATOM    526  C   VAL A  59      29.918  49.655 -20.038  1.00  0.00      LA0  C
ATOM    527  O   VAL A  59      29.749  48.918 -19.075  1.00  0.00      LA0  O
ATOM    528  N   ALA A  60      28.943  50.364 -20.608  1.00  0.00      LA0  N
ATOM    529  H   ALA A  60      29.135  50.974 -21.380  1.00  0.00      LA0  H
ATOM    530  CA  ALA A  60      27.569  50.046 -20.246  1.00  0.00      LA0  C
ATOM    531  CB  ALA A  60      26.902  51.195 -19.494  1.00  0.00      LA0  C
ATOM    532  C   ALA A  60      26.790  49.760 -21.504  1.00  0.00      LA0  C
ATOM    533  O   ALA A  60      26.716  50.571 -22.419  1.00  0.00      LA0  O
ATOM    534  N   GLU A  61      26.240  48.547 -21.528  1.00  0.00      LA0  N
ATOM    535  H   GLU A  61      26.281  47.926 -20.741  1.00  0.00      LA0  H
ATOM    536  CA  GLU A  61      25.661  48.115 -22.793  1.00  0.00      LA0  C
ATOM    537  CB  GLU A  61      26.777  47.392 -23.563  1.00  0.00      LA0  C
ATOM    538  CG  GLU A  61      26.667  47.008 -25.048  1.00  0.00      LA0  C
ATOM    539  CD  GLU A  61      27.952  46.286 -25.467  1.00  0.00      LA0  C
ATOM    540  OE1 GLU A  61      27.897  45.148 -25.927  1.00  0.00      LA0  O
ATOM    541  OE2 GLU A  61      29.045  46.803 -25.248  1.00  0.00      LA0  O
ATOM    542  C   GLU A  61      24.403  47.321 -22.485  1.00  0.00      LA0  C
ATOM    543  O   GLU A  61      24.308  46.575 -21.509  1.00  0.00      LA0  O
ATOM    544  N   SER A  62      23.391  47.618 -23.294  1.00  0.00      LA0  N
ATOM    545  H   SER A  62      23.523  48.105 -24.159  1.00  0.00      LA0  H
ATOM    546  CA  SER A  62      22.049  47.292 -22.843  1.00  0.00      LA0  C
ATOM    547  CB  SER A  62      21.329  48.611 -22.529  1.00  0.00      LA0  C
ATOM    548  OG  SER A  62      21.098  49.365 -23.725  1.00  0.00      LA0  O
ATOM    549  HG  SER A  62      20.694  50.183 -23.451  1.00  0.00      LA0  H
ATOM    550  C   SER A  62      21.321  46.439 -23.863  1.00  0.00      LA0  C
ATOM    551  O   SER A  62      21.895  46.026 -24.860  1.00  0.00      LA0  O
ATOM    552  N   VAL A  63      20.016  46.233 -23.621  1.00  0.00      LA0  N
ATOM    553  H   VAL A  63      19.580  46.519 -22.763  1.00  0.00      LA0  H
ATOM    554  CA  VAL A  63      19.247  45.702 -24.751  1.00  0.00      LA0  C
ATOM    555  CB  VAL A  63      17.952  45.017 -24.284  1.00  0.00      LA0  C
ATOM    556  CG1 VAL A  63      18.248  43.835 -23.364  1.00  0.00      LA0  C
ATOM    557  CG2 VAL A  63      16.968  46.002 -23.646  1.00  0.00      LA0  C
ATOM    558  C   VAL A  63      18.930  46.736 -25.831  1.00  0.00      LA0  C
ATOM    559  O   VAL A  63      18.360  46.439 -26.873  1.00  0.00      LA0  O
ATOM    560  N   LYS A  64      19.287  47.991 -25.514  1.00  0.00      LA0  N
ATOM    561  H   LYS A  64      19.828  48.189 -24.700  1.00  0.00      LA0  H
ATOM    562  CA  LYS A  64      18.705  49.073 -26.293  1.00  0.00      LA0  C
ATOM    563  CB  LYS A  64      17.573  49.691 -25.467  1.00  0.00      LA0  C
ATOM    564  CG  LYS A  64      16.466  50.399 -26.256  1.00  0.00      LA0  C
ATOM    565  CD  LYS A  64      15.893  51.587 -25.476  1.00  0.00      LA0  C
ATOM    566  CE  LYS A  64      16.565  52.937 -25.779  1.00  0.00      LA0  C
ATOM    567  NZ  LYS A  64      18.029  52.857 -25.700  1.00  0.00      LA0  N
ATOM    568  HZ1 LYS A  64      18.452  53.805 -25.622  1.00  0.00      LA0  H
ATOM    569  HZ2 LYS A  64      18.333  52.311 -24.870  1.00  0.00      LA0  H
ATOM    570  HZ3 LYS A  64      18.429  52.396 -26.544  1.00  0.00      LA0  H
ATOM    571  C   LYS A  64      19.692  50.142 -26.752  1.00  0.00      LA0  C
ATOM    572  O   LYS A  64      19.280  51.164 -27.301  1.00  0.00      LA0  O
ATOM    573  N   ALA A  65      20.988  49.893 -26.485  1.00  0.00      LA0  N
ATOM    574  H   ALA A  65      21.255  49.102 -25.927  1.00  0.00      LA0  H
ATOM    575  CA  ALA A  65      22.083  50.758 -26.940  1.00  0.00      LA0  C
ATOM    576  CB  ALA A  65      21.953  52.205 -26.442  1.00  0.00      LA0  C
ATOM    577  C   ALA A  65      23.403  50.227 -26.418  1.00  0.00      LA0  C
ATOM    578  O   ALA A  65      23.435  49.290 -25.633  1.00  0.00      LA0  O
ATOM    579  N   ALA A  66      24.482  50.874 -26.872  1.00  0.00      LA0  N
ATOM    580  H   ALA A  66      24.429  51.657 -27.492  1.00  0.00      LA0  H
ATOM    581  CA  ALA A  66      25.796  50.531 -26.343  1.00  0.00      LA0  C
ATOM    582  CB  ALA A  66      26.620  49.799 -27.403  1.00  0.00      LA0  C
ATOM    583  C   ALA A  66      26.500  51.823 -26.012  1.00  0.00      LA0  C
ATOM    584  O   ALA A  66      26.257  52.820 -26.682  1.00  0.00      LA0  O
ATOM    585  N   SER A  67      27.357  51.768 -24.987  1.00  0.00      LA0  N
ATOM    586  H   SER A  67      27.412  50.982 -24.365  1.00  0.00      LA0  H
ATOM    587  CA  SER A  67      28.176  52.939 -24.697  1.00  0.00      LA0  C
ATOM    588  CB  SER A  67      27.404  53.946 -23.832  1.00  0.00      LA0  C
ATOM    589  OG  SER A  67      27.917  55.275 -23.989  1.00  0.00      LA0  O
ATOM    590  HG  SER A  67      28.765  55.324 -23.542  1.00  0.00      LA0  H
ATOM    591  C   SER A  67      29.435  52.519 -23.979  1.00  0.00      LA0  C
ATOM    592  O   SER A  67      29.416  51.672 -23.092  1.00  0.00      LA0  O
ATOM    593  N   ASP A  68      30.528  53.167 -24.377  1.00  0.00      LA0  N
ATOM    594  H   ASP A  68      30.554  53.846 -25.114  1.00  0.00      LA0  H
ATOM    595  CA  ASP A  68      31.627  53.228 -23.424  1.00  0.00      LA0  C
ATOM    596  CB  ASP A  68      32.992  53.302 -24.137  1.00  0.00      LA0  C
ATOM    597  CG  ASP A  68      32.995  54.229 -25.346  1.00  0.00      LA0  C
ATOM    598  OD1 ASP A  68      33.723  53.954 -26.292  1.00  0.00      LA0  O
ATOM    599  OD2 ASP A  68      32.275  55.222 -25.358  1.00  0.00      LA0  O
ATOM    600  C   ASP A  68      31.380  54.385 -22.472  1.00  0.00      LA0  C
ATOM    601  O   ASP A  68      30.386  55.099 -22.587  1.00  0.00      LA0  O
ATOM    602  N   ILE A  69      32.277  54.479 -21.487  1.00  0.00      LA0  N
ATOM    603  H   ILE A  69      33.018  53.806 -21.449  1.00  0.00      LA0  H
ATOM    604  CA  ILE A  69      32.187  55.454 -20.401  1.00  0.00      LA0  C
ATOM    605  CB  ILE A  69      31.582  54.785 -19.150  1.00  0.00      LA0  C
ATOM    606  CG2 ILE A  69      31.661  55.664 -17.899  1.00  0.00      LA0  C
ATOM    607  CG1 ILE A  69      30.159  54.283 -19.408  1.00  0.00      LA0  C
ATOM    608  CD1 ILE A  69      29.681  53.291 -18.353  1.00  0.00      LA0  C
ATOM    609  C   ILE A  69      33.618  55.862 -20.136  1.00  0.00      LA0  C
ATOM    610  O   ILE A  69      34.497  55.004 -20.086  1.00  0.00      LA0  O
ATOM    611  N   TYR A  70      33.830  57.175 -20.020  1.00  0.00      LA0  N
ATOM    612  H   TYR A  70      33.093  57.852 -19.912  1.00  0.00      LA0  H
ATOM    613  CA  TYR A  70      35.226  57.587 -19.991  1.00  0.00      LA0  C
ATOM    614  CB  TYR A  70      35.464  58.693 -21.026  1.00  0.00      LA0  C
ATOM    615  CG  TYR A  70      35.261  58.150 -22.425  1.00  0.00      LA0  C
ATOM    616  CD1 TYR A  70      36.357  57.571 -23.097  1.00  0.00      LA0  C
ATOM    617  CE1 TYR A  70      36.177  57.073 -24.398  1.00  0.00      LA0  C
ATOM    618  CD2 TYR A  70      33.987  58.235 -23.022  1.00  0.00      LA0  C
ATOM    619  CE2 TYR A  70      33.806  57.737 -24.322  1.00  0.00      LA0  C
ATOM    620  CZ  TYR A  70      34.904  57.164 -24.995  1.00  0.00      LA0  C
ATOM    621  OH  TYR A  70      34.731  56.680 -26.276  1.00  0.00      LA0  O
ATOM    622  HH  TYR A  70      34.077  55.969 -26.234  1.00  0.00      LA0  H
ATOM    623  C   TYR A  70      35.703  57.986 -18.610  1.00  0.00      LA0  C
ATOM    624  O   TYR A  70      34.966  57.980 -17.631  1.00  0.00      LA0  O
ATOM    625  N   ALA A  71      36.993  58.339 -18.566  1.00  0.00      LA0  N
ATOM    626  H   ALA A  71      37.570  58.235 -19.379  1.00  0.00      LA0  H
ATOM    627  CA  ALA A  71      37.461  59.008 -17.359  1.00  0.00      LA0  C
ATOM    628  CB  ALA A  71      38.904  58.618 -17.052  1.00  0.00      LA0  C
ATOM    629  C   ALA A  71      37.371  60.514 -17.520  1.00  0.00      LA0  C
ATOM    630  O   ALA A  71      38.043  61.110 -18.353  1.00  0.00      LA0  O
ATOM    631  N   PRO A  72      36.486  61.124 -16.699  1.00  0.00      LA0  N
ATOM    632  CD  PRO A  72      35.645  60.489 -15.694  1.00  0.00      LA0  C
ATOM    633  CA  PRO A  72      36.246  62.568 -16.820  1.00  0.00      LA0  C
ATOM    634  CB  PRO A  72      35.101  62.811 -15.833  1.00  0.00      LA0  C
ATOM    635  CG  PRO A  72      34.476  61.450 -15.560  1.00  0.00      LA0  C
ATOM    636  C   PRO A  72      37.457  63.424 -16.485  1.00  0.00      LA0  C
ATOM    637  O   PRO A  72      37.771  64.414 -17.133  1.00  0.00      LA0  O
ATOM    638  N   VAL A  73      38.097  62.996 -15.392  1.00  0.00      LA0  N
ATOM    639  H   VAL A  73      37.852  62.120 -14.981  1.00  0.00      LA0  H
ATOM    640  CA  VAL A  73      39.339  63.624 -14.959  1.00  0.00      LA0  C
ATOM    641  CB  VAL A  73      39.179  64.206 -13.548  1.00  0.00      LA0  C
ATOM    642  CG1 VAL A  73      38.218  65.394 -13.566  1.00  0.00      LA0  C
ATOM    643  CG2 VAL A  73      38.738  63.154 -12.527  1.00  0.00      LA0  C
ATOM    644  C   VAL A  73      40.399  62.546 -15.007  1.00  0.00      LA0  C
ATOM    645  O   VAL A  73      40.061  61.381 -15.197  1.00  0.00      LA0  O
ATOM    646  N   SER A  74      41.658  62.955 -14.854  1.00  0.00      LA0  N
ATOM    647  H   SER A  74      41.903  63.875 -14.535  1.00  0.00      LA0  H
ATOM    648  CA  SER A  74      42.655  61.893 -14.872  1.00  0.00      LA0  C
ATOM    649  CB  SER A  74      43.964  62.397 -15.485  1.00  0.00      LA0  C
ATOM    650  OG  SER A  74      43.681  63.326 -16.542  1.00  0.00      LA0  O
ATOM    651  HG  SER A  74      43.531  64.155 -16.079  1.00  0.00      LA0  H
ATOM    652  C   SER A  74      42.863  61.323 -13.484  1.00  0.00      LA0  C
ATOM    653  O   SER A  74      42.248  61.751 -12.512  1.00  0.00      LA0  O
ATOM    654  N   GLY A  75      43.757  60.339 -13.422  1.00  0.00      LA0  N
ATOM    655  H   GLY A  75      44.133  59.908 -14.243  1.00  0.00      LA0  H
ATOM    656  CA  GLY A  75      44.092  59.859 -12.097  1.00  0.00      LA0  C
ATOM    657  C   GLY A  75      43.871  58.377 -11.953  1.00  0.00      LA0  C
ATOM    658  O   GLY A  75      43.697  57.628 -12.907  1.00  0.00      LA0  O
ATOM    659  N   GLU A  76      43.942  57.986 -10.688  1.00  0.00      LA0  N
ATOM    660  H   GLU A  76      43.859  58.686  -9.977  1.00  0.00      LA0  H
ATOM    661  CA  GLU A  76      44.035  56.575 -10.349  1.00  0.00      LA0  C
ATOM    662  CB  GLU A  76      45.063  56.515  -9.225  1.00  0.00      LA0  C
ATOM    663  CG  GLU A  76      45.538  55.177  -8.661  1.00  0.00      LA0  C
ATOM    664  CD  GLU A  76      46.535  55.519  -7.568  1.00  0.00      LA0  C
ATOM    665  OE1 GLU A  76      47.588  56.084  -7.863  1.00  0.00      LA0  O
ATOM    666  OE2 GLU A  76      46.232  55.336  -6.392  1.00  0.00      LA0  O
ATOM    667  C   GLU A  76      42.678  56.069  -9.922  1.00  0.00      LA0  C
ATOM    668  O   GLU A  76      42.068  56.620  -9.013  1.00  0.00      LA0  O
ATOM    669  N   ILE A  77      42.200  55.007 -10.587  1.00  0.00      LA0  N
ATOM    670  H   ILE A  77      42.692  54.623 -11.372  1.00  0.00      LA0  H
ATOM    671  CA  ILE A  77      40.970  54.440 -10.023  1.00  0.00      LA0  C
ATOM    672  CB  ILE A  77      40.313  53.384 -10.930  1.00  0.00      LA0  C
ATOM    673  CG2 ILE A  77      38.882  53.114 -10.454  1.00  0.00      LA0  C
ATOM    674  CG1 ILE A  77      40.355  53.722 -12.424  1.00  0.00      LA0  C
ATOM    675  CD1 ILE A  77      39.632  55.005 -12.827  1.00  0.00      LA0  C
ATOM    676  C   ILE A  77      41.265  53.826  -8.663  1.00  0.00      LA0  C
ATOM    677  O   ILE A  77      42.180  53.021  -8.543  1.00  0.00      LA0  O
ATOM    678  N   VAL A  78      40.486  54.271  -7.663  1.00  0.00      LA0  N
ATOM    679  H   VAL A  78      39.782  54.947  -7.877  1.00  0.00      LA0  H
ATOM    680  CA  VAL A  78      40.714  53.793  -6.297  1.00  0.00      LA0  C
ATOM    681  CB  VAL A  78      41.226  54.904  -5.378  1.00  0.00      LA0  C
ATOM    682  CG1 VAL A  78      42.664  55.276  -5.731  1.00  0.00      LA0  C
ATOM    683  CG2 VAL A  78      40.272  56.101  -5.342  1.00  0.00      LA0  C
ATOM    684  C   VAL A  78      39.541  53.086  -5.638  1.00  0.00      LA0  C
ATOM    685  O   VAL A  78      39.667  52.545  -4.545  1.00  0.00      LA0  O
ATOM    686  N   ALA A  79      38.403  53.097  -6.349  1.00  0.00      LA0  N
ATOM    687  H   ALA A  79      38.302  53.636  -7.188  1.00  0.00      LA0  H
ATOM    688  CA  ALA A  79      37.322  52.191  -5.966  1.00  0.00      LA0  C
ATOM    689  CB  ALA A  79      36.468  52.746  -4.822  1.00  0.00      LA0  C
ATOM    690  C   ALA A  79      36.425  51.954  -7.153  1.00  0.00      LA0  C
ATOM    691  O   ALA A  79      36.401  52.759  -8.074  1.00  0.00      LA0  O
ATOM    692  N   VAL A  80      35.685  50.847  -7.092  1.00  0.00      LA0  N
ATOM    693  H   VAL A  80      35.714  50.236  -6.303  1.00  0.00      LA0  H
ATOM    694  CA  VAL A  80      34.637  50.609  -8.075  1.00  0.00      LA0  C
ATOM    695  CB  VAL A  80      35.006  49.509  -9.090  1.00  0.00      LA0  C
ATOM    696  CG1 VAL A  80      36.192  49.923  -9.960  1.00  0.00      LA0  C
ATOM    697  CG2 VAL A  80      35.224  48.140  -8.442  1.00  0.00      LA0  C
ATOM    698  C   VAL A  80      33.391  50.241  -7.305  1.00  0.00      LA0  C
ATOM    699  O   VAL A  80      33.455  49.952  -6.116  1.00  0.00      LA0  O
ATOM    700  N   ASN A  81      32.262  50.284  -8.009  1.00  0.00      LA0  N
ATOM    701  H   ASN A  81      32.283  50.485  -8.989  1.00  0.00      LA0  H
ATOM    702  CA  ASN A  81      31.029  49.955  -7.307  1.00  0.00      LA0  C
ATOM    703  CB  ASN A  81      29.841  50.634  -7.989  1.00  0.00      LA0  C
ATOM    704  CG  ASN A  81      28.584  50.503  -7.150  1.00  0.00      LA0  C
ATOM    705  OD1 ASN A  81      28.583  49.955  -6.059  1.00  0.00      LA0  O
ATOM    706  ND2 ASN A  81      27.506  51.053  -7.705  1.00  0.00      LA0  N
ATOM    707 HD21 ASN A  81      27.564  51.436  -8.628  1.00  0.00      LA0  H
ATOM    708 HD22 ASN A  81      26.630  51.121  -7.222  1.00  0.00      LA0  H
ATOM    709  C   ASN A  81      30.812  48.463  -7.204  1.00  0.00      LA0  C
ATOM    710  O   ASN A  81      30.335  47.824  -8.135  1.00  0.00      LA0  O
ATOM    711  N   ASP A  82      31.160  47.944  -6.022  1.00  0.00      LA0  N
ATOM    712  H   ASP A  82      31.475  48.544  -5.284  1.00  0.00      LA0  H
ATOM    713  CA  ASP A  82      30.886  46.536  -5.722  1.00  0.00      LA0  C
ATOM    714  CB  ASP A  82      31.301  46.172  -4.280  1.00  0.00      LA0  C
ATOM    715  CG  ASP A  82      30.805  47.139  -3.205  1.00  0.00      LA0  C
ATOM    716  OD1 ASP A  82      31.302  47.069  -2.087  1.00  0.00      LA0  O
ATOM    717  OD2 ASP A  82      29.979  48.008  -3.474  1.00  0.00      LA0  O
ATOM    718  C   ASP A  82      29.465  46.086  -6.029  1.00  0.00      LA0  C
ATOM    719  O   ASP A  82      29.238  45.028  -6.612  1.00  0.00      LA0  O
ATOM    720  N   ALA A  83      28.514  46.972  -5.693  1.00  0.00      LA0  N
ATOM    721  H   ALA A  83      28.800  47.770  -5.151  1.00  0.00      LA0  H
ATOM    722  CA  ALA A  83      27.111  46.693  -6.001  1.00  0.00      LA0  C
ATOM    723  CB  ALA A  83      26.209  47.833  -5.527  1.00  0.00      LA0  C
ATOM    724  C   ALA A  83      26.813  46.410  -7.466  1.00  0.00      LA0  C
ATOM    725  O   ALA A  83      25.933  45.623  -7.796  1.00  0.00      LA0  O
ATOM    726  N   LEU A  84      27.602  47.045  -8.353  1.00  0.00      LA0  N
ATOM    727  H   LEU A  84      28.375  47.598  -8.039  1.00  0.00      LA0  H
ATOM    728  CA  LEU A  84      27.369  46.765  -9.772  1.00  0.00      LA0  C
ATOM    729  CB  LEU A  84      28.087  47.738 -10.712  1.00  0.00      LA0  C
ATOM    730  CG  LEU A  84      27.630  49.199 -10.653  1.00  0.00      LA0  C
ATOM    731  CD1 LEU A  84      28.238  49.986 -11.813  1.00  0.00      LA0  C
ATOM    732  CD2 LEU A  84      26.110  49.375 -10.602  1.00  0.00      LA0  C
ATOM    733  C   LEU A  84      27.652  45.345 -10.231  1.00  0.00      LA0  C
ATOM    734  O   LEU A  84      27.260  44.962 -11.324  1.00  0.00      LA0  O
ATOM    735  N   SER A  85      28.300  44.562  -9.346  1.00  0.00      LA0  N
ATOM    736  H   SER A  85      28.683  44.945  -8.507  1.00  0.00      LA0  H
ATOM    737  CA  SER A  85      28.343  43.121  -9.610  1.00  0.00      LA0  C
ATOM    738  CB  SER A  85      29.081  42.362  -8.498  1.00  0.00      LA0  C
ATOM    739  OG  SER A  85      30.340  42.981  -8.185  1.00  0.00      LA0  O
ATOM    740  HG  SER A  85      30.128  43.719  -7.615  1.00  0.00      LA0  H
ATOM    741  C   SER A  85      26.962  42.506  -9.783  1.00  0.00      LA0  C
ATOM    742  O   SER A  85      26.685  41.755 -10.708  1.00  0.00      LA0  O
ATOM    743  N   ASP A  86      26.108  42.885  -8.824  1.00  0.00      LA0  N
ATOM    744  H   ASP A  86      26.336  43.611  -8.176  1.00  0.00      LA0  H
ATOM    745  CA  ASP A  86      24.817  42.211  -8.767  1.00  0.00      LA0  C
ATOM    746  CB  ASP A  86      24.507  41.822  -7.325  1.00  0.00      LA0  C
ATOM    747  CG  ASP A  86      23.774  40.499  -7.308  1.00  0.00      LA0  C
ATOM    748  OD1 ASP A  86      24.012  39.681  -8.193  1.00  0.00      LA0  O
ATOM    749  OD2 ASP A  86      22.997  40.267  -6.386  1.00  0.00      LA0  O
ATOM    750  C   ASP A  86      23.679  42.992  -9.384  1.00  0.00      LA0  C
ATOM    751  O   ASP A  86      22.758  42.494 -10.028  1.00  0.00      LA0  O
ATOM    752  N   SER A  87      23.800  44.307  -9.200  1.00  0.00      LA0  N
ATOM    753  H   SER A  87      24.482  44.701  -8.587  1.00  0.00      LA0  H
ATOM    754  CA  SER A  87      22.798  45.111  -9.879  1.00  0.00      LA0  C
ATOM    755  CB  SER A  87      21.728  45.550  -8.878  1.00  0.00      LA0  C
ATOM    756  OG  SER A  87      21.373  44.435  -8.047  1.00  0.00      LA0  O
ATOM    757  HG  SER A  87      21.409  43.659  -8.600  1.00  0.00      LA0  H
ATOM    758  C   SER A  87      23.331  46.270 -10.704  1.00  0.00      LA0  C
ATOM    759  O   SER A  87      23.228  47.433 -10.336  1.00  0.00      LA0  O
ATOM    760  N   PRO A  88      23.909  45.938 -11.886  1.00  0.00      LA0  N
ATOM    761  CD  PRO A  88      24.164  44.608 -12.430  1.00  0.00      LA0  C
ATOM    762  CA  PRO A  88      24.357  47.014 -12.775  1.00  0.00      LA0  C
ATOM    763  CB  PRO A  88      25.059  46.246 -13.898  1.00  0.00      LA0  C
ATOM    764  CG  PRO A  88      24.442  44.854 -13.903  1.00  0.00      LA0  C
ATOM    765  C   PRO A  88      23.247  47.951 -13.240  1.00  0.00      LA0  C
ATOM    766  O   PRO A  88      23.459  49.132 -13.486  1.00  0.00      LA0  O
ATOM    767  N   GLU A  89      22.031  47.392 -13.311  1.00  0.00      LA0  N
ATOM    768  H   GLU A  89      21.882  46.432 -13.069  1.00  0.00      LA0  H
ATOM    769  CA  GLU A  89      20.883  48.234 -13.636  1.00  0.00      LA0  C
ATOM    770  CB  GLU A  89      19.685  47.414 -14.141  1.00  0.00      LA0  C
ATOM    771  CG  GLU A  89      19.045  46.430 -13.150  1.00  0.00      LA0  C
ATOM    772  CD  GLU A  89      19.897  45.185 -13.010  1.00  0.00      LA0  C
ATOM    773  OE1 GLU A  89      19.740  44.257 -13.791  1.00  0.00      LA0  O
ATOM    774  OE2 GLU A  89      20.739  45.125 -12.124  1.00  0.00      LA0  O
ATOM    775  C   GLU A  89      20.458  49.242 -12.574  1.00  0.00      LA0  C
ATOM    776  O   GLU A  89      19.533  50.015 -12.784  1.00  0.00      LA0  O
ATOM    777  N   LEU A  90      21.221  49.289 -11.462  1.00  0.00      LA0  N
ATOM    778  H   LEU A  90      21.878  48.567 -11.246  1.00  0.00      LA0  H
ATOM    779  CA  LEU A  90      21.120  50.477 -10.604  1.00  0.00      LA0  C
ATOM    780  CB  LEU A  90      22.048  50.382  -9.393  1.00  0.00      LA0  C
ATOM    781  CG  LEU A  90      21.633  49.359  -8.336  1.00  0.00      LA0  C
ATOM    782  CD1 LEU A  90      22.694  49.243  -7.241  1.00  0.00      LA0  C
ATOM    783  CD2 LEU A  90      20.244  49.642  -7.760  1.00  0.00      LA0  C
ATOM    784  C   LEU A  90      21.384  51.787 -11.336  1.00  0.00      LA0  C
ATOM    785  O   LEU A  90      20.842  52.844 -11.043  1.00  0.00      LA0  O
ATOM    786  N   VAL A  91      22.222  51.661 -12.380  1.00  0.00      LA0  N
ATOM    787  H   VAL A  91      22.669  50.785 -12.570  1.00  0.00      LA0  H
ATOM    788  CA  VAL A  91      22.396  52.816 -13.263  1.00  0.00      LA0  C
ATOM    789  CB  VAL A  91      23.476  52.498 -14.311  1.00  0.00      LA0  C
ATOM    790  CG1 VAL A  91      23.698  53.632 -15.312  1.00  0.00      LA0  C
ATOM    791  CG2 VAL A  91      24.793  52.140 -13.616  1.00  0.00      LA0  C
ATOM    792  C   VAL A  91      21.094  53.319 -13.896  1.00  0.00      LA0  C
ATOM    793  O   VAL A  91      20.919  54.499 -14.151  1.00  0.00      LA0  O
ATOM    794  N   ASN A  92      20.171  52.373 -14.120  1.00  0.00      LA0  N
ATOM    795  H   ASN A  92      20.316  51.426 -13.840  1.00  0.00      LA0  H
ATOM    796  CA  ASN A  92      18.861  52.810 -14.607  1.00  0.00      LA0  C
ATOM    797  CB  ASN A  92      18.133  51.728 -15.413  1.00  0.00      LA0  C
ATOM    798  CG  ASN A  92      18.901  51.317 -16.652  1.00  0.00      LA0  C
ATOM    799  OD1 ASN A  92      19.443  50.223 -16.734  1.00  0.00      LA0  O
ATOM    800  ND2 ASN A  92      18.901  52.210 -17.645  1.00  0.00      LA0  N
ATOM    801 HD21 ASN A  92      18.494  53.123 -17.545  1.00  0.00      LA0  H
ATOM    802 HD22 ASN A  92      19.318  51.960 -18.519  1.00  0.00      LA0  H
ATOM    803  C   ASN A  92      17.914  53.319 -13.532  1.00  0.00      LA0  C
ATOM    804  O   ASN A  92      16.931  53.989 -13.827  1.00  0.00      LA0  O
ATOM    805  N   SER A  93      18.217  52.965 -12.275  1.00  0.00      LA0  N
ATOM    806  H   SER A  93      19.014  52.417 -12.020  1.00  0.00      LA0  H
ATOM    807  CA  SER A  93      17.332  53.450 -11.220  1.00  0.00      LA0  C
ATOM    808  CB  SER A  93      17.210  52.396 -10.115  1.00  0.00      LA0  C
ATOM    809  OG  SER A  93      18.464  51.733  -9.918  1.00  0.00      LA0  O
ATOM    810  HG  SER A  93      18.973  52.241  -9.278  1.00  0.00      LA0  H
ATOM    811  C   SER A  93      17.703  54.806 -10.652  1.00  0.00      LA0  C
ATOM    812  O   SER A  93      16.905  55.734 -10.631  1.00  0.00      LA0  O
ATOM    813  N   GLU A  94      18.953  54.868 -10.172  1.00  0.00      LA0  N
ATOM    814  H   GLU A  94      19.545  54.057 -10.160  1.00  0.00      LA0  H
ATOM    815  CA  GLU A  94      19.429  56.085  -9.516  1.00  0.00      LA0  C
ATOM    816  CB  GLU A  94      18.920  56.175  -8.063  1.00  0.00      LA0  C
ATOM    817  CG  GLU A  94      18.685  54.846  -7.320  1.00  0.00      LA0  C
ATOM    818  CD  GLU A  94      19.956  54.026  -7.217  1.00  0.00      LA0  C
ATOM    819  OE1 GLU A  94      20.690  54.211  -6.253  1.00  0.00      LA0  O
ATOM    820  OE2 GLU A  94      20.204  53.202  -8.094  1.00  0.00      LA0  O
ATOM    821  C   GLU A  94      20.943  56.234  -9.567  1.00  0.00      LA0  C
ATOM    822  O   GLU A  94      21.659  56.149  -8.571  1.00  0.00      LA0  O
ATOM    823  N   PRO A  95      21.450  56.523 -10.791  1.00  0.00      LA0  N
ATOM    824  CD  PRO A  95      20.723  56.878 -12.006  1.00  0.00      LA0  C
ATOM    825  CA  PRO A  95      22.904  56.511 -10.981  1.00  0.00      LA0  C
ATOM    826  CB  PRO A  95      23.063  56.871 -12.463  1.00  0.00      LA0  C
ATOM    827  CG  PRO A  95      21.769  57.574 -12.869  1.00  0.00      LA0  C
ATOM    828  C   PRO A  95      23.660  57.409 -10.013  1.00  0.00      LA0  C
ATOM    829  O   PRO A  95      24.652  57.029  -9.404  1.00  0.00      LA0  O
ATOM    830  N   TYR A  96      23.101  58.622  -9.852  1.00  0.00      LA0  N
ATOM    831  H   TYR A  96      22.287  58.837 -10.392  1.00  0.00      LA0  H
ATOM    832  CA  TYR A  96      23.704  59.598  -8.940  1.00  0.00      LA0  C
ATOM    833  CB  TYR A  96      22.881  60.893  -8.929  1.00  0.00      LA0  C
ATOM    834  CG  TYR A  96      22.727  61.454 -10.327  1.00  0.00      LA0  C
ATOM    835  CD1 TYR A  96      23.819  62.107 -10.934  1.00  0.00      LA0  C
ATOM    836  CE1 TYR A  96      23.672  62.630 -12.229  1.00  0.00      LA0  C
ATOM    837  CD2 TYR A  96      21.490  61.313 -10.987  1.00  0.00      LA0  C
ATOM    838  CE2 TYR A  96      21.345  61.835 -12.283  1.00  0.00      LA0  C
ATOM    839  CZ  TYR A  96      22.438  62.483 -12.890  1.00  0.00      LA0  C
ATOM    840  OH  TYR A  96      22.296  62.986 -14.168  1.00  0.00      LA0  O
ATOM    841  HH  TYR A  96      21.487  63.502 -14.180  1.00  0.00      LA0  H
ATOM    842  C   TYR A  96      23.951  59.110  -7.515  1.00  0.00      LA0  C
ATOM    843  O   TYR A  96      24.902  59.502  -6.839  1.00  0.00      LA0  O
ATOM    844  N   ALA A  97      23.032  58.236  -7.078  1.00  0.00      LA0  N
ATOM    845  H   ALA A  97      22.374  57.814  -7.703  1.00  0.00      LA0  H
ATOM    846  CA  ALA A  97      23.182  57.728  -5.724  1.00  0.00      LA0  C
ATOM    847  CB  ALA A  97      21.811  57.555  -5.060  1.00  0.00      LA0  C
ATOM    848  C   ALA A  97      23.981  56.437  -5.670  1.00  0.00      LA0  C
ATOM    849  O   ALA A  97      25.164  56.445  -5.324  1.00  0.00      LA0  O
ATOM    850  N   GLY A  98      23.280  55.346  -6.008  1.00  0.00      LA0  N
ATOM    851  H   GLY A  98      22.342  55.392  -6.371  1.00  0.00      LA0  H
ATOM    852  CA  GLY A  98      23.854  54.015  -5.842  1.00  0.00      LA0  C
ATOM    853  C   GLY A  98      24.264  53.367  -7.146  1.00  0.00      LA0  C
ATOM    854  O   GLY A  98      25.152  52.521  -7.181  1.00  0.00      LA0  O
ATOM    855  N   GLY A  99      23.648  53.839  -8.240  1.00  0.00      LA0  N
ATOM    856  H   GLY A  99      22.827  54.411  -8.146  1.00  0.00      LA0  H
ATOM    857  CA  GLY A  99      24.151  53.409  -9.548  1.00  0.00      LA0  C
ATOM    858  C   GLY A  99      25.414  54.112 -10.035  1.00  0.00      LA0  C
ATOM    859  O   GLY A  99      25.532  54.530 -11.181  1.00  0.00      LA0  O
ATOM    860  N   TRP A 100      26.366  54.225  -9.102  1.00  0.00      LA0  N
ATOM    861  H   TRP A 100      26.258  53.721  -8.249  1.00  0.00      LA0  H
ATOM    862  CA  TRP A 100      27.640  54.818  -9.478  1.00  0.00      LA0  C
ATOM    863  CB  TRP A 100      28.254  55.574  -8.292  1.00  0.00      LA0  C
ATOM    864  CG  TRP A 100      28.591  54.689  -7.106  1.00  0.00      LA0  C
ATOM    865  CD2 TRP A 100      29.891  54.209  -6.691  1.00  0.00      LA0  C
ATOM    866  CE2 TRP A 100      29.700  53.434  -5.498  1.00  0.00      LA0  C
ATOM    867  CE3 TRP A 100      31.190  54.364  -7.223  1.00  0.00      LA0  C
ATOM    868  CD1 TRP A 100      27.699  54.183  -6.147  1.00  0.00      LA0  C
ATOM    869  NE1 TRP A 100      28.342  53.445  -5.204  1.00  0.00      LA0  N
ATOM    870  HE1 TRP A 100      27.914  52.954  -4.469  1.00  0.00      LA0  H
ATOM    871  CZ2 TRP A 100      30.809  52.838  -4.858  1.00  0.00      LA0  C
ATOM    872  CZ3 TRP A 100      32.290  53.763  -6.574  1.00  0.00      LA0  C
ATOM    873  CH2 TRP A 100      32.101  53.004  -5.399  1.00  0.00      LA0  C
ATOM    874  C   TRP A 100      28.564  53.763 -10.040  1.00  0.00      LA0  C
ATOM    875  O   TRP A 100      28.280  52.577  -9.951  1.00  0.00      LA0  O
ATOM    876  N   ILE A 101      29.666  54.229 -10.632  1.00  0.00      LA0  N
ATOM    877  H   ILE A 101      29.861  55.208 -10.640  1.00  0.00      LA0  H
ATOM    878  CA  ILE A 101      30.554  53.248 -11.246  1.00  0.00      LA0  C
ATOM    879  CB  ILE A 101      30.725  53.531 -12.747  1.00  0.00      LA0  C
ATOM    880  CG2 ILE A 101      31.514  52.421 -13.450  1.00  0.00      LA0  C
ATOM    881  CG1 ILE A 101      29.363  53.737 -13.416  1.00  0.00      LA0  C
ATOM    882  CD1 ILE A 101      29.480  54.276 -14.838  1.00  0.00      LA0  C
ATOM    883  C   ILE A 101      31.892  53.112 -10.537  1.00  0.00      LA0  C
ATOM    884  O   ILE A 101      32.290  52.021 -10.151  1.00  0.00      LA0  O
ATOM    885  N   PHE A 102      32.576  54.256 -10.370  1.00  0.00      LA0  N
ATOM    886  H   PHE A 102      32.214  55.148 -10.650  1.00  0.00      LA0  H
ATOM    887  CA  PHE A 102      33.922  54.139  -9.803  1.00  0.00      LA0  C
ATOM    888  CB  PHE A 102      34.946  53.721 -10.874  1.00  0.00      LA0  C
ATOM    889  CG  PHE A 102      35.133  54.761 -11.961  1.00  0.00      LA0  C
ATOM    890  CD1 PHE A 102      34.219  54.828 -13.035  1.00  0.00      LA0  C
ATOM    891  CD2 PHE A 102      36.239  55.637 -11.894  1.00  0.00      LA0  C
ATOM    892  CE1 PHE A 102      34.428  55.760 -14.069  1.00  0.00      LA0  C
ATOM    893  CE2 PHE A 102      36.451  56.569 -12.928  1.00  0.00      LA0  C
ATOM    894  CZ  PHE A 102      35.552  56.610 -14.013  1.00  0.00      LA0  C
ATOM    895  C   PHE A 102      34.384  55.394  -9.100  1.00  0.00      LA0  C
ATOM    896  O   PHE A 102      34.094  56.493  -9.543  1.00  0.00      LA0  O
ATOM    897  N   LYS A 103      35.120  55.204  -8.002  1.00  0.00      LA0  N
ATOM    898  H   LYS A 103      35.370  54.275  -7.743  1.00  0.00      LA0  H
ATOM    899  CA  LYS A 103      35.823  56.366  -7.468  1.00  0.00      LA0  C
ATOM    900  CB  LYS A 103      36.091  56.264  -5.972  1.00  0.00      LA0  C
ATOM    901  CG  LYS A 103      34.875  56.280  -5.058  1.00  0.00      LA0  C
ATOM    902  CD  LYS A 103      35.350  56.420  -3.614  1.00  0.00      LA0  C
ATOM    903  CE  LYS A 103      34.209  56.689  -2.643  1.00  0.00      LA0  C
ATOM    904  NZ  LYS A 103      34.711  57.447  -1.491  1.00  0.00      LA0  N
ATOM    905  HZ1 LYS A 103      33.925  57.942  -1.021  1.00  0.00      LA0  H
ATOM    906  HZ2 LYS A 103      35.201  56.855  -0.783  1.00  0.00      LA0  H
ATOM    907  HZ3 LYS A 103      35.385  58.197  -1.759  1.00  0.00      LA0  H
ATOM    908  C   LYS A 103      37.169  56.549  -8.126  1.00  0.00      LA0  C
ATOM    909  O   LYS A 103      38.043  55.692  -8.044  1.00  0.00      LA0  O
ATOM    910  N   ILE A 104      37.316  57.719  -8.745  1.00  0.00      LA0  N
ATOM    911  H   ILE A 104      36.553  58.364  -8.790  1.00  0.00      LA0  H
ATOM    912  CA  ILE A 104      38.666  58.084  -9.140  1.00  0.00      LA0  C
ATOM    913  CB  ILE A 104      38.670  58.628 -10.582  1.00  0.00      LA0  C
ATOM    914  CG2 ILE A 104      37.935  59.964 -10.702  1.00  0.00      LA0  C
ATOM    915  CG1 ILE A 104      40.076  58.668 -11.188  1.00  0.00      LA0  C
ATOM    916  CD1 ILE A 104      40.066  58.978 -12.686  1.00  0.00      LA0  C
ATOM    917  C   ILE A 104      39.307  59.031  -8.132  1.00  0.00      LA0  C
ATOM    918  O   ILE A 104      38.706  59.962  -7.604  1.00  0.00      LA0  O
ATOM    919  N   LYS A 105      40.576  58.729  -7.878  1.00  0.00      LA0  N
ATOM    920  H   LYS A 105      40.970  57.927  -8.324  1.00  0.00      LA0  H
ATOM    921  CA  LYS A 105      41.472  59.703  -7.270  1.00  0.00      LA0  C
ATOM    922  CB  LYS A 105      42.584  58.907  -6.591  1.00  0.00      LA0  C
ATOM    923  CG  LYS A 105      43.879  59.591  -6.151  1.00  0.00      LA0  C
ATOM    924  CD  LYS A 105      44.890  58.466  -5.933  1.00  0.00      LA0  C
ATOM    925  CE  LYS A 105      46.337  58.862  -5.654  1.00  0.00      LA0  C
ATOM    926  NZ  LYS A 105      47.158  57.653  -5.807  1.00  0.00      LA0  N
ATOM    927  HZ1 LYS A 105      48.090  57.693  -5.366  1.00  0.00      LA0  H
ATOM    928  HZ2 LYS A 105      46.655  56.793  -5.490  1.00  0.00      LA0  H
ATOM    929  HZ3 LYS A 105      47.288  57.424  -6.818  1.00  0.00      LA0  H
ATOM    930  C   LYS A 105      41.997  60.557  -8.402  1.00  0.00      LA0  C
ATOM    931  O   LYS A 105      42.835  60.120  -9.181  1.00  0.00      LA0  O
ATOM    932  N   ALA A 106      41.428  61.767  -8.481  1.00  0.00      LA0  N
ATOM    933  H   ALA A 106      40.775  62.064  -7.789  1.00  0.00      LA0  H
ATOM    934  CA  ALA A 106      41.865  62.660  -9.553  1.00  0.00      LA0  C
ATOM    935  CB  ALA A 106      41.037  63.945  -9.554  1.00  0.00      LA0  C
ATOM    936  C   ALA A 106      43.328  63.031  -9.419  1.00  0.00      LA0  C
ATOM    937  O   ALA A 106      43.910  62.910  -8.346  1.00  0.00      LA0  O
ATOM    938  N   SER A 107      43.886  63.493 -10.541  1.00  0.00      LA0  N
ATOM    939  H   SER A 107      43.358  63.533 -11.395  1.00  0.00      LA0  H
ATOM    940  CA  SER A 107      45.256  63.996 -10.485  1.00  0.00      LA0  C
ATOM    941  CB  SER A 107      45.770  64.296 -11.892  1.00  0.00      LA0  C
ATOM    942  OG  SER A 107      45.039  63.521 -12.848  1.00  0.00      LA0  O
ATOM    943  HG  SER A 107      44.316  64.094 -13.133  1.00  0.00      LA0  H
ATOM    944  C   SER A 107      45.396  65.232  -9.614  1.00  0.00      LA0  C
ATOM    945  O   SER A 107      46.304  65.360  -8.801  1.00  0.00      LA0  O
ATOM    946  N   ASP A 108      44.418  66.123  -9.829  1.00  0.00      LA0  N
ATOM    947  H   ASP A 108      43.720  65.963 -10.533  1.00  0.00      LA0  H
ATOM    948  CA  ASP A 108      44.368  67.366  -9.067  1.00  0.00      LA0  C
ATOM    949  CB  ASP A 108      45.226  68.432  -9.780  1.00  0.00      LA0  C
ATOM    950  CG  ASP A 108      45.381  69.763  -9.040  1.00  0.00      LA0  C
ATOM    951  OD1 ASP A 108      44.707  70.016  -8.047  1.00  0.00      LA0  O
ATOM    952  OD2 ASP A 108      46.158  70.590  -9.502  1.00  0.00      LA0  O
ATOM    953  C   ASP A 108      42.912  67.772  -8.975  1.00  0.00      LA0  C
ATOM    954  O   ASP A 108      42.122  67.522  -9.879  1.00  0.00      LA0  O
ATOM    955  N   GLU A 109      42.576  68.416  -7.852  1.00  0.00      LA0  N
ATOM    956  H   GLU A 109      43.341  68.685  -7.264  1.00  0.00      LA0  H
ATOM    957  CA  GLU A 109      41.255  69.033  -7.736  1.00  0.00      LA0  C
ATOM    958  CB  GLU A 109      41.134  69.736  -6.381  1.00  0.00      LA0  C
ATOM    959  CG  GLU A 109      41.332  68.825  -5.161  1.00  0.00      LA0  C
ATOM    960  CD  GLU A 109      40.056  68.079  -4.815  1.00  0.00      LA0  C
ATOM    961  OE1 GLU A 109      39.224  68.623  -4.097  1.00  0.00      LA0  O
ATOM    962  OE2 GLU A 109      39.879  66.936  -5.224  1.00  0.00      LA0  O
ATOM    963  C   GLU A 109      40.959  70.011  -8.871  1.00  0.00      LA0  C
ATOM    964  O   GLU A 109      39.830  70.158  -9.325  1.00  0.00      LA0  O
ATOM    965  N   SER A 110      42.038  70.657  -9.355  1.00  0.00      LA0  N
ATOM    966  H   SER A 110      42.950  70.489  -8.970  1.00  0.00      LA0  H
ATOM    967  CA  SER A 110      41.861  71.594 -10.467  1.00  0.00      LA0  C
ATOM    968  CB  SER A 110      43.188  72.277 -10.804  1.00  0.00      LA0  C
ATOM    969  OG  SER A 110      44.110  71.324 -11.335  1.00  0.00      LA0  O
ATOM    970  HG  SER A 110      44.774  71.167 -10.658  1.00  0.00      LA0  H
ATOM    971  C   SER A 110      41.209  71.019 -11.722  1.00  0.00      LA0  C
ATOM    972  O   SER A 110      40.532  71.711 -12.478  1.00  0.00      LA0  O
ATOM    973  N   GLU A 111      41.394  69.694 -11.890  1.00  0.00      LA0  N
ATOM    974  H   GLU A 111      41.962  69.178 -11.245  1.00  0.00      LA0  H
ATOM    975  CA  GLU A 111      40.783  69.027 -13.041  1.00  0.00      LA0  C
ATOM    976  CB  GLU A 111      41.165  67.549 -13.104  1.00  0.00      LA0  C
ATOM    977  CG  GLU A 111      42.658  67.276 -13.292  1.00  0.00      LA0  C
ATOM    978  CD  GLU A 111      42.870  65.790 -13.510  1.00  0.00      LA0  C
ATOM    979  OE1 GLU A 111      42.581  64.999 -12.621  1.00  0.00      LA0  O
ATOM    980  OE2 GLU A 111      43.335  65.403 -14.575  1.00  0.00      LA0  O
ATOM    981  C   GLU A 111      39.272  69.169 -13.170  1.00  0.00      LA0  C
ATOM    982  O   GLU A 111      38.705  68.980 -14.242  1.00  0.00      LA0  O
ATOM    983  N   LEU A 112      38.634  69.566 -12.051  1.00  0.00      LA0  N
ATOM    984  H   LEU A 112      39.148  69.655 -11.195  1.00  0.00      LA0  H
ATOM    985  CA  LEU A 112      37.216  69.936 -12.103  1.00  0.00      LA0  C
ATOM    986  CB  LEU A 112      36.754  70.494 -10.756  1.00  0.00      LA0  C
ATOM    987  CG  LEU A 112      36.721  69.460  -9.631  1.00  0.00      LA0  C
ATOM    988  CD1 LEU A 112      36.467  70.114  -8.272  1.00  0.00      LA0  C
ATOM    989  CD2 LEU A 112      35.719  68.345  -9.917  1.00  0.00      LA0  C
ATOM    990  C   LEU A 112      36.818  70.910 -13.204  1.00  0.00      LA0  C
ATOM    991  O   LEU A 112      35.709  70.856 -13.734  1.00  0.00      LA0  O
ATOM    992  N   GLU A 113      37.759  71.798 -13.559  1.00  0.00      LA0  N
ATOM    993  H   GLU A 113      38.659  71.833 -13.119  1.00  0.00      LA0  H
ATOM    994  CA  GLU A 113      37.353  72.747 -14.593  1.00  0.00      LA0  C
ATOM    995  CB  GLU A 113      37.855  74.162 -14.293  1.00  0.00      LA0  C
ATOM    996  CG  GLU A 113      37.365  74.673 -12.926  1.00  0.00      LA0  C
ATOM    997  CD  GLU A 113      35.881  74.382 -12.744  1.00  0.00      LA0  C
ATOM    998  OE1 GLU A 113      35.052  74.931 -13.464  1.00  0.00      LA0  O
ATOM    999  OE2 GLU A 113      35.540  73.533 -11.926  1.00  0.00      LA0  O
ATOM   1000  C   GLU A 113      37.551  72.319 -16.033  1.00  0.00      LA0  C
ATOM   1001  O   GLU A 113      37.266  73.035 -16.982  1.00  0.00      LA0  O
ATOM   1002  N   SER A 114      37.968  71.054 -16.157  1.00  0.00      LA0  N
ATOM   1003  H   SER A 114      38.329  70.535 -15.385  1.00  0.00      LA0  H
ATOM   1004  CA  SER A 114      37.761  70.395 -17.444  1.00  0.00      LA0  C
ATOM   1005  CB  SER A 114      38.643  69.150 -17.532  1.00  0.00      LA0  C
ATOM   1006  OG  SER A 114      39.831  69.347 -16.754  1.00  0.00      LA0  O
ATOM   1007  HG  SER A 114      39.664  68.925 -15.915  1.00  0.00      LA0  H
ATOM   1008  C   SER A 114      36.304  70.013 -17.690  1.00  0.00      LA0  C
ATOM   1009  O   SER A 114      35.888  69.670 -18.791  1.00  0.00      LA0  O
ATOM   1010  N   LEU A 115      35.545  70.047 -16.581  1.00  0.00      LA0  N
ATOM   1011  H   LEU A 115      35.873  70.420 -15.714  1.00  0.00      LA0  H
ATOM   1012  CA  LEU A 115      34.194  69.518 -16.655  1.00  0.00      LA0  C
ATOM   1013  CB  LEU A 115      33.990  68.464 -15.571  1.00  0.00      LA0  C
ATOM   1014  CG  LEU A 115      34.938  67.269 -15.642  1.00  0.00      LA0  C
ATOM   1015  CD1 LEU A 115      34.596  66.274 -14.541  1.00  0.00      LA0  C
ATOM   1016  CD2 LEU A 115      34.963  66.599 -17.017  1.00  0.00      LA0  C
ATOM   1017  C   LEU A 115      33.116  70.574 -16.554  1.00  0.00      LA0  C
ATOM   1018  O   LEU A 115      33.261  71.614 -15.914  1.00  0.00      LA0  O
ATOM   1019  N   LEU A 116      32.013  70.224 -17.225  1.00  0.00      LA0  N
ATOM   1020  H   LEU A 116      31.973  69.290 -17.581  1.00  0.00      LA0  H
ATOM   1021  CA  LEU A 116      30.816  71.059 -17.264  1.00  0.00      LA0  C
ATOM   1022  CB  LEU A 116      29.788  70.483 -18.251  1.00  0.00      LA0  C
ATOM   1023  CG  LEU A 116      30.080  70.586 -19.757  1.00  0.00      LA0  C
ATOM   1024  CD1 LEU A 116      31.264  69.743 -20.233  1.00  0.00      LA0  C
ATOM   1025  CD2 LEU A 116      28.835  70.234 -20.571  1.00  0.00      LA0  C
ATOM   1026  C   LEU A 116      30.173  71.128 -15.895  1.00  0.00      LA0  C
ATOM   1027  O   LEU A 116      30.302  70.211 -15.094  1.00  0.00      LA0  O
ATOM   1028  N   ASP A 117      29.487  72.243 -15.663  1.00  0.00      LA0  N
ATOM   1029  H   ASP A 117      29.401  72.994 -16.322  1.00  0.00      LA0  H
ATOM   1030  CA  ASP A 117      28.612  72.300 -14.496  1.00  0.00      LA0  C
ATOM   1031  CB  ASP A 117      28.511  73.754 -14.014  1.00  0.00      LA0  C
ATOM   1032  CG  ASP A 117      27.898  74.621 -15.101  1.00  0.00      LA0  C
ATOM   1033  OD1 ASP A 117      26.704  74.884 -15.033  1.00  0.00      LA0  O
ATOM   1034  OD2 ASP A 117      28.599  74.984 -16.038  1.00  0.00      LA0  O
ATOM   1035  C   ASP A 117      27.248  71.729 -14.852  1.00  0.00      LA0  C
ATOM   1036  O   ASP A 117      27.032  71.271 -15.972  1.00  0.00      LA0  O
ATOM   1037  N   ALA A 118      26.331  71.801 -13.871  1.00  0.00      LA0  N
ATOM   1038  H   ALA A 118      26.590  72.131 -12.964  1.00  0.00      LA0  H
ATOM   1039  CA  ALA A 118      24.956  71.388 -14.154  1.00  0.00      LA0  C
ATOM   1040  CB  ALA A 118      24.057  71.628 -12.946  1.00  0.00      LA0  C
ATOM   1041  C   ALA A 118      24.332  72.080 -15.351  1.00  0.00      LA0  C
ATOM   1042  O   ALA A 118      23.964  71.450 -16.334  1.00  0.00      LA0  O
ATOM   1043  N   THR A 119      24.269  73.413 -15.239  1.00  0.00      LA0  N
ATOM   1044  H   THR A 119      24.662  73.890 -14.455  1.00  0.00      LA0  H
ATOM   1045  CA  THR A 119      23.632  74.197 -16.295  1.00  0.00      LA0  C
ATOM   1046  CB  THR A 119      23.632  75.685 -15.930  1.00  0.00      LA0  C
ATOM   1047  OG1 THR A 119      24.133  75.899 -14.599  1.00  0.00      LA0  O
ATOM   1048  HG1 THR A 119      25.081  75.775 -14.660  1.00  0.00      LA0  H
ATOM   1049  CG2 THR A 119      22.240  76.295 -16.102  1.00  0.00      LA0  C
ATOM   1050  C   THR A 119      24.223  73.991 -17.680  1.00  0.00      LA0  C
ATOM   1051  O   THR A 119      23.530  73.874 -18.685  1.00  0.00      LA0  O
ATOM   1052  N   ALA A 120      25.565  73.902 -17.699  1.00  0.00      LA0  N
ATOM   1053  H   ALA A 120      26.106  74.066 -16.866  1.00  0.00      LA0  H
ATOM   1054  CA  ALA A 120      26.189  73.585 -18.983  1.00  0.00      LA0  C
ATOM   1055  CB  ALA A 120      27.709  73.692 -18.899  1.00  0.00      LA0  C
ATOM   1056  C   ALA A 120      25.817  72.215 -19.531  1.00  0.00      LA0  C
ATOM   1057  O   ALA A 120      25.642  72.023 -20.728  1.00  0.00      LA0  O
ATOM   1058  N   TYR A 121      25.676  71.263 -18.598  1.00  0.00      LA0  N
ATOM   1059  H   TYR A 121      25.804  71.468 -17.624  1.00  0.00      LA0  H
ATOM   1060  CA  TYR A 121      25.223  69.945 -19.035  1.00  0.00      LA0  C
ATOM   1061  CB  TYR A 121      25.413  68.922 -17.912  1.00  0.00      LA0  C
ATOM   1062  CG  TYR A 121      25.292  67.512 -18.443  1.00  0.00      LA0  C
ATOM   1063  CD1 TYR A 121      26.282  67.022 -19.321  1.00  0.00      LA0  C
ATOM   1064  CE1 TYR A 121      26.167  65.714 -19.813  1.00  0.00      LA0  C
ATOM   1065  CD2 TYR A 121      24.193  66.726 -18.042  1.00  0.00      LA0  C
ATOM   1066  CE2 TYR A 121      24.078  65.417 -18.535  1.00  0.00      LA0  C
ATOM   1067  CZ  TYR A 121      25.068  64.930 -19.412  1.00  0.00      LA0  C
ATOM   1068  OH  TYR A 121      24.966  63.644 -19.900  1.00  0.00      LA0  O
ATOM   1069  HH  TYR A 121      24.406  63.122 -19.330  1.00  0.00      LA0  H
ATOM   1070  C   TYR A 121      23.801  69.928 -19.577  1.00  0.00      LA0  C
ATOM   1071  O   TYR A 121      23.500  69.270 -20.566  1.00  0.00      LA0  O
ATOM   1072  N   GLU A 122      22.944  70.712 -18.903  1.00  0.00      LA0  N
ATOM   1073  H   GLU A 122      23.246  71.196 -18.080  1.00  0.00      LA0  H
ATOM   1074  CA  GLU A 122      21.578  70.872 -19.403  1.00  0.00      LA0  C
ATOM   1075  CB  GLU A 122      20.755  71.761 -18.471  1.00  0.00      LA0  C
ATOM   1076  CG  GLU A 122      20.665  71.221 -17.044  1.00  0.00      LA0  C
ATOM   1077  CD  GLU A 122      19.861  72.178 -16.191  1.00  0.00      LA0  C
ATOM   1078  OE1 GLU A 122      20.379  73.241 -15.851  1.00  0.00      LA0  O
ATOM   1079  OE2 GLU A 122      18.718  71.857 -15.868  1.00  0.00      LA0  O
ATOM   1080  C   GLU A 122      21.547  71.429 -20.813  1.00  0.00      LA0  C
ATOM   1081  O   GLU A 122      20.934  70.875 -21.718  1.00  0.00      LA0  O
ATOM   1082  N   ALA A 123      22.312  72.527 -20.967  1.00  0.00      LA0  N
ATOM   1083  H   ALA A 123      22.730  72.934 -20.153  1.00  0.00      LA0  H
ATOM   1084  CA  ALA A 123      22.486  73.126 -22.291  1.00  0.00      LA0  C
ATOM   1085  CB  ALA A 123      23.544  74.231 -22.256  1.00  0.00      LA0  C
ATOM   1086  C   ALA A 123      22.847  72.108 -23.357  1.00  0.00      LA0  C
ATOM   1087  O   ALA A 123      22.119  71.925 -24.319  1.00  0.00      LA0  O
ATOM   1088  N   LEU A 124      23.945  71.382 -23.071  1.00  0.00      LA0  N
ATOM   1089  H   LEU A 124      24.492  71.650 -22.278  1.00  0.00      LA0  H
ATOM   1090  CA  LEU A 124      24.410  70.312 -23.961  1.00  0.00      LA0  C
ATOM   1091  CB  LEU A 124      25.492  69.502 -23.237  1.00  0.00      LA0  C
ATOM   1092  CG  LEU A 124      26.240  68.477 -24.097  1.00  0.00      LA0  C
ATOM   1093  CD1 LEU A 124      27.029  69.140 -25.227  1.00  0.00      LA0  C
ATOM   1094  CD2 LEU A 124      27.117  67.558 -23.244  1.00  0.00      LA0  C
ATOM   1095  C   LEU A 124      23.325  69.392 -24.518  1.00  0.00      LA0  C
ATOM   1096  O   LEU A 124      23.333  68.981 -25.674  1.00  0.00      LA0  O
ATOM   1097  N   LEU A 125      22.373  69.077 -23.625  1.00  0.00      LA0  N
ATOM   1098  H   LEU A 125      22.364  69.513 -22.724  1.00  0.00      LA0  H
ATOM   1099  CA  LEU A 125      21.287  68.208 -24.076  1.00  0.00      LA0  C
ATOM   1100  CB  LEU A 125      20.446  67.735 -22.884  1.00  0.00      LA0  C
ATOM   1101  CG  LEU A 125      21.277  67.169 -21.723  1.00  0.00      LA0  C
ATOM   1102  CD1 LEU A 125      20.405  66.832 -20.514  1.00  0.00      LA0  C
ATOM   1103  CD2 LEU A 125      22.167  65.993 -22.137  1.00  0.00      LA0  C
ATOM   1104  C   LEU A 125      20.422  68.843 -25.157  1.00  0.00      LA0  C
ATOM   1105  O   LEU A 125      20.120  68.240 -26.181  1.00  0.00      LA0  O
ATOM   1106  N   GLU A 126      20.083  70.114 -24.891  1.00  0.00      LA0  N
ATOM   1107  H   GLU A 126      20.430  70.560 -24.063  1.00  0.00      LA0  H
ATOM   1108  CA  GLU A 126      19.330  70.888 -25.880  1.00  0.00      LA0  C
ATOM   1109  CB  GLU A 126      18.884  72.226 -25.280  1.00  0.00      LA0  C
ATOM   1110  CG  GLU A 126      17.961  72.112 -24.058  1.00  0.00      LA0  C
ATOM   1111  CD  GLU A 126      16.572  71.646 -24.463  1.00  0.00      LA0  C
ATOM   1112  OE1 GLU A 126      16.272  70.464 -24.299  1.00  0.00      LA0  O
ATOM   1113  OE2 GLU A 126      15.784  72.474 -24.920  1.00  0.00      LA0  O
ATOM   1114  C   GLU A 126      20.091  71.115 -27.180  1.00  0.00      LA0  C
ATOM   1115  O   GLU A 126      19.546  71.014 -28.273  1.00  0.00      LA0  O
ATOM   1116  N   ASP A 127      21.403  71.381 -27.016  1.00  0.00      LA0  N
ATOM   1117  H   ASP A 127      21.765  71.562 -26.103  1.00  0.00      LA0  H
ATOM   1118  CA  ASP A 127      22.300  71.537 -28.167  1.00  0.00      LA0  C
ATOM   1119  CB  ASP A 127      23.762  71.719 -27.725  1.00  0.00      LA0  C
ATOM   1120  CG  ASP A 127      23.999  73.043 -27.012  1.00  0.00      LA0  C
ATOM   1121  OD1 ASP A 127      23.663  74.089 -27.565  1.00  0.00      LA0  O
ATOM   1122  OD2 ASP A 127      24.555  73.028 -25.913  1.00  0.00      LA0  O
ATOM   1123  C   ASP A 127      22.214  70.385 -29.156  1.00  0.00      LA0  C
ATOM   1124  O   ASP A 127      22.163  70.563 -30.369  1.00  0.00      LA0  O
ATOM   1125  N   GLU A 128      22.159  69.179 -28.569  1.00  0.00      LA0  N
ATOM   1126  H   GLU A 128      22.289  69.095 -27.578  1.00  0.00      LA0  H
ATOM   1127  CA  GLU A 128      21.690  68.075 -29.403  1.00  0.00      LA0  C
ATOM   1128  CB  GLU A 128      22.630  66.867 -29.321  1.00  0.00      LA0  C
ATOM   1129  CG  GLU A 128      22.368  65.872 -30.461  1.00  0.00      LA0  C
ATOM   1130  CD  GLU A 128      23.329  64.701 -30.396  1.00  0.00      LA0  C
ATOM   1131  OE1 GLU A 128      24.428  64.810 -30.939  1.00  0.00      LA0  O
ATOM   1132  OE2 GLU A 128      22.964  63.672 -29.830  1.00  0.00      LA0  O
ATOM   1133  C   GLU A 128      20.251  67.690 -29.099  1.00  0.00      LA0  C
ATOM   1134  O   GLU A 128      19.409  67.496 -29.975  1.00  0.00      LA0  O
END
