# Supplementary material for: Large scale analyses of genotype-phenotype relationships of glycine decarboxylase mutations and neurological disease severity
Source: PLoS Comput Biol. 2020 May 18;16(5):e1007871. doi: 10.1371/journal.pcbi.1007871 (PMC7259800; doi:10.1371/journal.pcbi.1007871)
Supplement: S1 Appendix — (ZIP) [file pcbi.1007871.s011.zip › S1_Appendix/cluspro.TH.ecoli/model.004.13.pdb]

HEADER rec.pdb
REMARK original generated coordinate pdb file
ATOM      1  N   GLN A   4      22.318  45.643  17.313  1.00  0.00      RA0  N
ATOM      2  H   GLN A   4      21.359  45.805  17.094  1.00  0.00      RA0  H
ATOM      3  CA  GLN A   4      23.356  46.702  17.078  1.00  0.00      RA0  C
ATOM      4  CB  GLN A   4      22.869  48.054  17.600  1.00  0.00      RA0  C
ATOM      5  CG  GLN A   4      23.788  49.204  17.189  1.00  0.00      RA0  C
ATOM      6  CD  GLN A   4      23.191  50.518  17.643  1.00  0.00      RA0  C
ATOM      7  OE1 GLN A   4      22.923  50.739  18.817  1.00  0.00      RA0  O
ATOM      8  NE2 GLN A   4      22.989  51.386  16.636  1.00  0.00      RA0  N
ATOM      9 HE21 GLN A   4      23.222  51.151  15.693  1.00  0.00      RA0  H
ATOM     10 HE22 GLN A   4      22.599  52.290  16.816  1.00  0.00      RA0  H
ATOM     11  C   GLN A   4      24.669  46.292  17.706  1.00  0.00      RA0  C
ATOM     12  O   GLN A   4      24.709  45.892  18.876  1.00  0.00      RA0  O
ATOM     13  N   THR A   5      25.745  46.374  16.923  1.00  0.00      RA0  N
ATOM     14  H   THR A   5      25.674  46.794  16.023  1.00  0.00      RA0  H
ATOM     15  CA  THR A   5      27.040  45.928  17.398  1.00  0.00      RA0  C
ATOM     16  CB  THR A   5      27.993  45.733  16.194  1.00  0.00      RA0  C
ATOM     17  OG1 THR A   5      29.301  45.342  16.627  1.00  0.00      RA0  O
ATOM     18  HG1 THR A   5      29.761  44.996  15.851  1.00  0.00      RA0  H
ATOM     19  CG2 THR A   5      28.080  46.973  15.302  1.00  0.00      RA0  C
ATOM     20  C   THR A   5      27.567  46.895  18.439  1.00  0.00      RA0  C
ATOM     21  O   THR A   5      27.394  48.098  18.287  1.00  0.00      RA0  O
ATOM     22  N   PRO A   6      28.258  46.395  19.466  1.00  0.00      RA0  N
ATOM     23  CD  PRO A   6      28.410  44.983  19.788  1.00  0.00      RA0  C
ATOM     24  CA  PRO A   6      28.957  47.285  20.399  1.00  0.00      RA0  C
ATOM     25  CB  PRO A   6      29.665  46.299  21.334  1.00  0.00      RA0  C
ATOM     26  CG  PRO A   6      28.859  45.006  21.239  1.00  0.00      RA0  C
ATOM     27  C   PRO A   6      29.941  48.233  19.721  1.00  0.00      RA0  C
ATOM     28  O   PRO A   6      30.283  49.284  20.285  1.00  0.00      RA0  O
ATOM     29  N   LEU A   7      30.378  47.879  18.514  1.00  0.00      RA0  N
ATOM     30  H   LEU A   7      30.058  47.036  18.075  1.00  0.00      RA0  H
ATOM     31  CA  LEU A   7      31.322  48.712  17.757  1.00  0.00      RA0  C
ATOM     32  CB  LEU A   7      32.175  47.819  16.861  1.00  0.00      RA0  C
ATOM     33  CG  LEU A   7      33.074  46.901  17.677  1.00  0.00      RA0  C
ATOM     34  CD1 LEU A   7      33.837  45.901  16.811  1.00  0.00      RA0  C
ATOM     35  CD2 LEU A   7      34.019  47.728  18.535  1.00  0.00      RA0  C
ATOM     36  C   LEU A   7      30.719  49.845  16.928  1.00  0.00      RA0  C
ATOM     37  O   LEU A   7      31.447  50.554  16.256  1.00  0.00      RA0  O
ATOM     38  N   TYR A   8      29.406  50.055  17.033  1.00  0.00      RA0  N
ATOM     39  H   TYR A   8      28.875  49.478  17.656  1.00  0.00      RA0  H
ATOM     40  CA  TYR A   8      28.697  50.975  16.166  1.00  0.00      RA0  C
ATOM     41  CB  TYR A   8      27.231  51.033  16.579  1.00  0.00      RA0  C
ATOM     42  CG  TYR A   8      26.400  51.550  15.434  1.00  0.00      RA0  C
ATOM     43  CD1 TYR A   8      26.005  52.882  15.393  1.00  0.00      RA0  C
ATOM     44  CE1 TYR A   8      25.218  53.337  14.342  1.00  0.00      RA0  C
ATOM     45  CD2 TYR A   8      26.025  50.677  14.421  1.00  0.00      RA0  C
ATOM     46  CE2 TYR A   8      25.237  51.133  13.374  1.00  0.00      RA0  C
ATOM     47  CZ  TYR A   8      24.829  52.460  13.336  1.00  0.00      RA0  C
ATOM     48  OH  TYR A   8      24.034  52.904  12.300  1.00  0.00      RA0  O
ATOM     49  HH  TYR A   8      23.973  52.232  11.632  1.00  0.00      RA0  H
ATOM     50  C   TYR A   8      29.324  52.367  16.213  1.00  0.00      RA0  C
ATOM     51  O   TYR A   8      29.574  52.947  15.173  1.00  0.00      RA0  O
ATOM     52  N   GLU A   9      29.592  52.896  17.409  1.00  0.00      RA0  N
ATOM     53  H   GLU A   9      29.478  52.345  18.234  1.00  0.00      RA0  H
ATOM     54  CA  GLU A   9      30.170  54.230  17.533  1.00  0.00      RA0  C
ATOM     55  CB  GLU A   9      30.098  54.622  19.014  1.00  0.00      RA0  C
ATOM     56  CG  GLU A   9      30.984  55.775  19.484  1.00  0.00      RA0  C
ATOM     57  CD  GLU A   9      32.332  55.220  19.892  1.00  0.00      RA0  C
ATOM     58  OE1 GLU A   9      32.504  54.002  19.871  1.00  0.00      RA0  O
ATOM     59  OE2 GLU A   9      33.216  56.001  20.229  1.00  0.00      RA0  O
ATOM     60  C   GLU A   9      31.558  54.315  16.916  1.00  0.00      RA0  C
ATOM     61  O   GLU A   9      31.888  55.305  16.257  1.00  0.00      RA0  O
ATOM     62  N   GLN A  10      32.378  53.293  17.147  1.00  0.00      RA0  N
ATOM     63  H   GLN A  10      32.122  52.642  17.861  1.00  0.00      RA0  H
ATOM     64  CA  GLN A  10      33.695  53.234  16.494  1.00  0.00      RA0  C
ATOM     65  CB  GLN A  10      34.523  52.061  17.006  1.00  0.00      RA0  C
ATOM     66  CG  GLN A  10      35.129  52.370  18.370  1.00  0.00      RA0  C
ATOM     67  CD  GLN A  10      35.877  53.686  18.278  1.00  0.00      RA0  C
ATOM     68  OE1 GLN A  10      36.857  53.841  17.544  1.00  0.00      RA0  O
ATOM     69  NE2 GLN A  10      35.361  54.632  19.070  1.00  0.00      RA0  N
ATOM     70 HE21 GLN A  10      34.502  54.468  19.583  1.00  0.00      RA0  H
ATOM     71 HE22 GLN A  10      35.661  55.571  19.221  1.00  0.00      RA0  H
ATOM     72  C   GLN A  10      33.576  53.174  14.974  1.00  0.00      RA0  C
ATOM     73  O   GLN A  10      34.322  53.856  14.263  1.00  0.00      RA0  O
ATOM     74  N   HIS A  11      32.625  52.393  14.458  1.00  0.00      RA0  N
ATOM     75  H   HIS A  11      32.025  51.880  15.072  1.00  0.00      RA0  H
ATOM     76  CA  HIS A  11      32.386  52.402  13.014  1.00  0.00      RA0  C
ATOM     77  CB  HIS A  11      31.223  51.504  12.619  1.00  0.00      RA0  C
ATOM     78  CG  HIS A  11      31.498  50.058  12.925  1.00  0.00      RA0  C
ATOM     79  ND1 HIS A  11      32.633  49.408  12.609  1.00  0.00      RA0  N
ATOM     80  HD1 HIS A  11      33.406  49.744  12.102  1.00  0.00      RA0  H
ATOM     81  CD2 HIS A  11      30.623  49.167  13.547  1.00  0.00      RA0  C
ATOM     82  NE2 HIS A  11      31.244  47.969  13.608  1.00  0.00      RA0  N
ATOM     83  CE1 HIS A  11      32.480  48.116  13.033  1.00  0.00      RA0  C
ATOM     84  C   HIS A  11      32.086  53.799  12.504  1.00  0.00      RA0  C
ATOM     85  O   HIS A  11      32.635  54.214  11.489  1.00  0.00      RA0  O
ATOM     86  N   THR A  12      31.245  54.553  13.210  1.00  0.00      RA0  N
ATOM     87  H   THR A  12      30.754  54.205  14.015  1.00  0.00      RA0  H
ATOM     88  CA  THR A  12      30.918  55.903  12.727  1.00  0.00      RA0  C
ATOM     89  CB  THR A  12      29.742  56.404  13.544  1.00  0.00      RA0  C
ATOM     90  OG1 THR A  12      29.647  55.617  14.731  1.00  0.00      RA0  O
ATOM     91  HG1 THR A  12      30.387  55.856  15.283  1.00  0.00      RA0  H
ATOM     92  CG2 THR A  12      28.437  56.299  12.752  1.00  0.00      RA0  C
ATOM     93  C   THR A  12      32.141  56.811  12.783  1.00  0.00      RA0  C
ATOM     94  O   THR A  12      32.362  57.626  11.882  1.00  0.00      RA0  O
ATOM     95  N   LEU A  13      32.932  56.679  13.840  1.00  0.00      RA0  N
ATOM     96  H   LEU A  13      32.729  55.994  14.544  1.00  0.00      RA0  H
ATOM     97  CA  LEU A  13      34.150  57.471  13.973  1.00  0.00      RA0  C
ATOM     98  CB  LEU A  13      34.779  57.308  15.355  1.00  0.00      RA0  C
ATOM     99  CG  LEU A  13      33.912  57.905  16.463  1.00  0.00      RA0  C
ATOM    100  CD1 LEU A  13      34.627  57.858  17.811  1.00  0.00      RA0  C
ATOM    101  CD2 LEU A  13      33.444  59.322  16.124  1.00  0.00      RA0  C
ATOM    102  C   LEU A  13      35.166  57.137  12.881  1.00  0.00      RA0  C
ATOM    103  O   LEU A  13      35.982  57.983  12.507  1.00  0.00      RA0  O
ATOM    104  N   CYS A  14      35.106  55.903  12.378  1.00  0.00      RA0  N
ATOM    105  H   CYS A  14      34.454  55.247  12.761  1.00  0.00      RA0  H
ATOM    106  CA  CYS A  14      35.954  55.426  11.284  1.00  0.00      RA0  C
ATOM    107  CB  CYS A  14      36.266  53.944  11.491  1.00  0.00      RA0  C
ATOM    108  SG  CYS A  14      37.163  53.625  13.037  1.00  0.00      RA0  S
ATOM    109  C   CYS A  14      35.397  55.732   9.892  1.00  0.00      RA0  C
ATOM    110  O   CYS A  14      35.986  55.323   8.897  1.00  0.00      RA0  O
ATOM    111  N   GLY A  15      34.279  56.453   9.826  1.00  0.00      RA0  N
ATOM    112  H   GLY A  15      33.791  56.708  10.662  1.00  0.00      RA0  H
ATOM    113  CA  GLY A  15      33.716  56.889   8.549  1.00  0.00      RA0  C
ATOM    114  C   GLY A  15      32.884  55.831   7.838  1.00  0.00      RA0  C
ATOM    115  O   GLY A  15      32.760  55.840   6.615  1.00  0.00      RA0  O
ATOM    116  N   ALA A  16      32.291  54.925   8.598  1.00  0.00      RA0  N
ATOM    117  H   ALA A  16      32.403  54.961   9.592  1.00  0.00      RA0  H
ATOM    118  CA  ALA A  16      31.456  53.867   8.003  1.00  0.00      RA0  C
ATOM    119  CB  ALA A  16      30.861  52.977   9.083  1.00  0.00      RA0  C
ATOM    120  C   ALA A  16      30.290  54.405   7.149  1.00  0.00      RA0  C
ATOM    121  O   ALA A  16      29.627  55.384   7.501  1.00  0.00      RA0  O
ATOM    122  N   ARG A  17      30.083  53.784   5.991  1.00  0.00      RA0  N
ATOM    123  H   ARG A  17      30.676  53.019   5.738  1.00  0.00      RA0  H
ATOM    124  CA  ARG A  17      28.847  53.954   5.233  1.00  0.00      RA0  C
ATOM    125  CB  ARG A  17      29.074  53.975   3.729  1.00  0.00      RA0  C
ATOM    126  CG  ARG A  17      29.582  55.299   3.180  1.00  0.00      RA0  C
ATOM    127  CD  ARG A  17      31.071  55.571   3.383  1.00  0.00      RA0  C
ATOM    128  NE  ARG A  17      31.393  56.789   2.656  1.00  0.00      RA0  N
ATOM    129  HE  ARG A  17      31.119  56.801   1.682  1.00  0.00      RA0  H
ATOM    130  CZ  ARG A  17      31.821  57.890   3.296  1.00  0.00      RA0  C
ATOM    131  NH1 ARG A  17      32.236  57.818   4.565  1.00  0.00      RA0  N
ATOM    132 HH11 ARG A  17      32.535  58.630   5.060  1.00  0.00      RA0  H
ATOM    133 HH12 ARG A  17      32.264  56.937   5.057  1.00  0.00      RA0  H
ATOM    134  NH2 ARG A  17      31.811  59.046   2.637  1.00  0.00      RA0  N
ATOM    135 HH21 ARG A  17      32.063  59.927   3.032  1.00  0.00      RA0  H
ATOM    136 HH22 ARG A  17      31.507  59.043   1.672  1.00  0.00      RA0  H
ATOM    137  C   ARG A  17      28.052  52.692   5.551  1.00  0.00      RA0  C
ATOM    138  O   ARG A  17      28.424  51.601   5.152  1.00  0.00      RA0  O
ATOM    139  N   MSE A  18      26.942  52.849   6.263  1.00  0.00      RA0  N
ATOM    140  H   MSE A  18      26.583  53.774   6.373  1.00  0.00      RA0  H
ATOM    141  CA  MSE A  18      26.193  51.711   6.787  1.00  0.00      RA0  C
ATOM    142  CB  MSE A  18      25.447  52.093   8.065  1.00  0.00      RA0  C
ATOM    143  CG  MSE A  18      26.318  52.623   9.201  1.00  0.00      RA0  C
ATOM    144  SE  MSE A  18      27.442  51.392   9.868  1.00  0.00      RA0  S
ATOM    145  CE  MSE A  18      27.929  52.321  11.328  1.00  0.00      RA0  C
ATOM    146  C   MSE A  18      25.153  51.143   5.804  1.00  0.00      RA0  C
ATOM    147  O   MSE A  18      24.553  51.880   5.013  1.00  0.00      RA0  O
ATOM    148  N   VAL A  19      24.946  49.837   5.891  1.00  0.00      RA0  N
ATOM    149  H   VAL A  19      25.500  49.277   6.508  1.00  0.00      RA0  H
ATOM    150  CA  VAL A  19      23.825  49.171   5.232  1.00  0.00      RA0  C
ATOM    151  CB  VAL A  19      24.292  48.428   3.969  1.00  0.00      RA0  C
ATOM    152  CG1 VAL A  19      24.790  49.402   2.910  1.00  0.00      RA0  C
ATOM    153  CG2 VAL A  19      25.345  47.355   4.270  1.00  0.00      RA0  C
ATOM    154  C   VAL A  19      23.218  48.169   6.201  1.00  0.00      RA0  C
ATOM    155  O   VAL A  19      23.788  47.884   7.248  1.00  0.00      RA0  O
ATOM    156  N   ASP A  20      22.059  47.624   5.854  1.00  0.00      RA0  N
ATOM    157  H   ASP A  20      21.609  47.924   5.006  1.00  0.00      RA0  H
ATOM    158  CA  ASP A  20      21.501  46.561   6.663  1.00  0.00      RA0  C
ATOM    159  CB  ASP A  20      19.975  46.431   6.556  1.00  0.00      RA0  C
ATOM    160  CG  ASP A  20      19.511  45.304   7.475  1.00  0.00      RA0  C
ATOM    161  OD1 ASP A  20      19.376  45.543   8.669  1.00  0.00      RA0  O
ATOM    162  OD2 ASP A  20      19.364  44.171   7.012  1.00  0.00      RA0  O
ATOM    163  C   ASP A  20      22.132  45.251   6.279  1.00  0.00      RA0  C
ATOM    164  O   ASP A  20      22.216  44.922   5.097  1.00  0.00      RA0  O
ATOM    165  N   PHE A  21      22.592  44.496   7.272  1.00  0.00      RA0  N
ATOM    166  H   PHE A  21      22.335  44.781   8.189  1.00  0.00      RA0  H
ATOM    167  CA  PHE A  21      23.096  43.151   7.053  1.00  0.00      RA0  C
ATOM    168  CB  PHE A  21      24.597  43.119   7.348  1.00  0.00      RA0  C
ATOM    169  CG  PHE A  21      25.267  41.913   6.728  1.00  0.00      RA0  C
ATOM    170  CD1 PHE A  21      25.208  41.718   5.330  1.00  0.00      RA0  C
ATOM    171  CD2 PHE A  21      25.965  41.014   7.562  1.00  0.00      RA0  C
ATOM    172  CE1 PHE A  21      25.868  40.615   4.755  1.00  0.00      RA0  C
ATOM    173  CE2 PHE A  21      26.628  39.912   6.987  1.00  0.00      RA0  C
ATOM    174  CZ  PHE A  21      26.578  39.727   5.589  1.00  0.00      RA0  C
ATOM    175  C   PHE A  21      22.320  42.193   7.937  1.00  0.00      RA0  C
ATOM    176  O   PHE A  21      22.596  42.069   9.137  1.00  0.00      RA0  O
ATOM    177  N   HIS A  22      21.303  41.559   7.363  1.00  0.00      RA0  N
ATOM    178  H   HIS A  22      21.025  41.915   6.470  1.00  0.00      RA0  H
ATOM    179  CA  HIS A  22      20.471  40.614   8.117  1.00  0.00      RA0  C
ATOM    180  CB  HIS A  22      21.199  39.300   8.421  1.00  0.00      RA0  C
ATOM    181  CG  HIS A  22      21.994  38.811   7.237  1.00  0.00      RA0  C
ATOM    182  ND1 HIS A  22      21.529  38.734   5.975  1.00  0.00      RA0  N
ATOM    183  HD1 HIS A  22      20.637  38.994   5.661  1.00  0.00      RA0  H
ATOM    184  CD2 HIS A  22      23.313  38.355   7.259  1.00  0.00      RA0  C
ATOM    185  NE2 HIS A  22      23.641  37.999   5.995  1.00  0.00      RA0  N
ATOM    186  CE1 HIS A  22      22.545  38.233   5.203  1.00  0.00      RA0  C
ATOM    187  C   HIS A  22      19.960  41.183   9.440  1.00  0.00      RA0  C
ATOM    188  O   HIS A  22      19.955  40.491  10.463  1.00  0.00      RA0  O
ATOM    189  N   GLY A  23      19.505  42.437   9.388  1.00  0.00      RA0  N
ATOM    190  H   GLY A  23      19.596  43.015   8.571  1.00  0.00      RA0  H
ATOM    191  CA  GLY A  23      18.932  43.124  10.542  1.00  0.00      RA0  C
ATOM    192  C   GLY A  23      19.890  43.995  11.343  1.00  0.00      RA0  C
ATOM    193  O   GLY A  23      19.437  44.796  12.172  1.00  0.00      RA0  O
ATOM    194  N   TRP A  24      21.199  43.837  11.104  1.00  0.00      RA0  N
ATOM    195  H   TRP A  24      21.476  43.260  10.335  1.00  0.00      RA0  H
ATOM    196  CA  TRP A  24      22.255  44.642  11.761  1.00  0.00      RA0  C
ATOM    197  CB  TRP A  24      23.522  43.824  12.012  1.00  0.00      RA0  C
ATOM    198  CG  TRP A  24      23.334  42.671  12.965  1.00  0.00      RA0  C
ATOM    199  CD2 TRP A  24      23.851  42.552  14.307  1.00  0.00      RA0  C
ATOM    200  CE2 TRP A  24      23.488  41.276  14.792  1.00  0.00      RA0  C
ATOM    201  CE3 TRP A  24      24.593  43.408  15.111  1.00  0.00      RA0  C
ATOM    202  CD1 TRP A  24      22.681  41.457  12.714  1.00  0.00      RA0  C
ATOM    203  NE1 TRP A  24      22.773  40.632  13.789  1.00  0.00      RA0  N
ATOM    204  HE1 TRP A  24      22.429  39.712  13.826  1.00  0.00      RA0  H
ATOM    205  CZ2 TRP A  24      23.875  40.886  16.069  1.00  0.00      RA0  C
ATOM    206  CZ3 TRP A  24      24.975  43.005  16.386  1.00  0.00      RA0  C
ATOM    207  CH2 TRP A  24      24.618  41.750  16.864  1.00  0.00      RA0  C
ATOM    208  C   TRP A  24      22.688  45.819  10.866  1.00  0.00      RA0  C
ATOM    209  O   TRP A  24      22.888  45.636   9.658  1.00  0.00      RA0  O
ATOM    210  N   MSE A  25      22.893  46.987  11.457  1.00  0.00      RA0  N
ATOM    211  H   MSE A  25      22.779  47.047  12.445  1.00  0.00      RA0  H
ATOM    212  CA  MSE A  25      23.476  48.111  10.726  1.00  0.00      RA0  C
ATOM    213  CB  MSE A  25      22.979  49.440  11.283  1.00  0.00      RA0  C
ATOM    214  CG  MSE A  25      21.608  49.781  10.702  1.00  0.00      RA0  C
ATOM    215  SE  MSE A  25      21.711  50.042   8.925  1.00  0.00      RA0  S
ATOM    216  CE  MSE A  25      19.950  49.999   8.553  1.00  0.00      RA0  C
ATOM    217  C   MSE A  25      24.996  47.992  10.758  1.00  0.00      RA0  C
ATOM    218  O   MSE A  25      25.620  48.212  11.805  1.00  0.00      RA0  O
ATOM    219  N   MSE A  26      25.570  47.665   9.596  1.00  0.00      RA0  N
ATOM    220  H   MSE A  26      25.004  47.606   8.766  1.00  0.00      RA0  H
ATOM    221  CA  MSE A  26      26.991  47.305   9.476  1.00  0.00      RA0  C
ATOM    222  CB  MSE A  26      27.114  45.806   9.183  1.00  0.00      RA0  C
ATOM    223  CG  MSE A  26      26.555  44.888  10.267  1.00  0.00      RA0  C
ATOM    224  SE  MSE A  26      27.432  45.022  11.829  1.00  0.00      RA0  S
ATOM    225  CE  MSE A  26      29.001  44.347  11.265  1.00  0.00      RA0  C
ATOM    226  C   MSE A  26      27.654  48.087   8.358  1.00  0.00      RA0  C
ATOM    227  O   MSE A  26      27.010  48.437   7.362  1.00  0.00      RA0  O
ATOM    228  N   PRO A  27      28.947  48.385   8.499  1.00  0.00      RA0  N
ATOM    229  CD  PRO A  27      29.789  48.117   9.655  1.00  0.00      RA0  C
ATOM    230  CA  PRO A  27      29.642  49.103   7.432  1.00  0.00      RA0  C
ATOM    231  CB  PRO A  27      31.016  49.386   8.040  1.00  0.00      RA0  C
ATOM    232  CG  PRO A  27      30.866  49.181   9.544  1.00  0.00      RA0  C
ATOM    233  C   PRO A  27      29.809  48.337   6.132  1.00  0.00      RA0  C
ATOM    234  O   PRO A  27      30.370  47.255   6.112  1.00  0.00      RA0  O
ATOM    235  N   LEU A  28      29.304  48.907   5.043  1.00  0.00      RA0  N
ATOM    236  H   LEU A  28      28.774  49.749   5.152  1.00  0.00      RA0  H
ATOM    237  CA  LEU A  28      29.578  48.382   3.716  1.00  0.00      RA0  C
ATOM    238  CB  LEU A  28      28.646  49.006   2.684  1.00  0.00      RA0  C
ATOM    239  CG  LEU A  28      28.753  48.318   1.325  1.00  0.00      RA0  C
ATOM    240  CD1 LEU A  28      28.252  46.873   1.361  1.00  0.00      RA0  C
ATOM    241  CD2 LEU A  28      28.075  49.145   0.243  1.00  0.00      RA0  C
ATOM    242  C   LEU A  28      31.047  48.677   3.374  1.00  0.00      RA0  C
ATOM    243  O   LEU A  28      31.740  47.875   2.750  1.00  0.00      RA0  O
ATOM    244  N   HIS A  29      31.473  49.864   3.749  1.00  0.00      RA0  N
ATOM    245  H   HIS A  29      30.889  50.534   4.213  1.00  0.00      RA0  H
ATOM    246  CA  HIS A  29      32.866  50.280   3.592  1.00  0.00      RA0  C
ATOM    247  CB  HIS A  29      33.268  50.570   2.139  1.00  0.00      RA0  C
ATOM    248  CG  HIS A  29      32.163  51.186   1.319  1.00  0.00      RA0  C
ATOM    249  ND1 HIS A  29      31.572  52.374   1.557  1.00  0.00      RA0  N
ATOM    250  HD1 HIS A  29      31.742  53.009   2.281  1.00  0.00      RA0  H
ATOM    251  CD2 HIS A  29      31.600  50.630   0.168  1.00  0.00      RA0  C
ATOM    252  NE2 HIS A  29      30.665  51.494  -0.284  1.00  0.00      RA0  N
ATOM    253  CE1 HIS A  29      30.645  52.569   0.565  1.00  0.00      RA0  C
ATOM    254  C   HIS A  29      33.078  51.495   4.461  1.00  0.00      RA0  C
ATOM    255  O   HIS A  29      32.143  52.009   5.054  1.00  0.00      RA0  O
ATOM    256  N   TYR A  30      34.310  51.984   4.483  1.00  0.00      RA0  N
ATOM    257  H   TYR A  30      35.050  51.483   4.024  1.00  0.00      RA0  H
ATOM    258  CA  TYR A  30      34.651  53.153   5.285  1.00  0.00      RA0  C
ATOM    259  CB  TYR A  30      35.693  52.801   6.346  1.00  0.00      RA0  C
ATOM    260  CG  TYR A  30      35.188  51.806   7.364  1.00  0.00      RA0  C
ATOM    261  CD1 TYR A  30      35.233  50.441   7.103  1.00  0.00      RA0  C
ATOM    262  CE1 TYR A  30      34.866  49.535   8.090  1.00  0.00      RA0  C
ATOM    263  CD2 TYR A  30      34.713  52.264   8.586  1.00  0.00      RA0  C
ATOM    264  CE2 TYR A  30      34.351  51.359   9.576  1.00  0.00      RA0  C
ATOM    265  CZ  TYR A  30      34.457  49.995   9.336  1.00  0.00      RA0  C
ATOM    266  OH  TYR A  30      34.164  49.100  10.344  1.00  0.00      RA0  O
ATOM    267  HH  TYR A  30      34.300  48.217  10.015  1.00  0.00      RA0  H
ATOM    268  C   TYR A  30      35.253  54.249   4.414  1.00  0.00      RA0  C
ATOM    269  O   TYR A  30      35.986  55.144   4.908  1.00  0.00      RA0  O
ATOM    270  N   GLY A  31      34.939  54.191   3.122  1.00  0.00      RA0  N
ATOM    271  H   GLY A  31      34.421  53.415   2.768  1.00  0.00      RA0  H
ATOM    272  CA  GLY A  31      35.396  55.192   2.164  1.00  0.00      RA0  C
ATOM    273  C   GLY A  31      35.870  54.611   0.843  1.00  0.00      RA0  C
ATOM    274  O   GLY A  31      35.830  55.287  -0.186  1.00  0.00      RA0  O
ATOM    275  N   SER A  32      36.371  53.386   0.873  1.00  0.00      RA0  N
ATOM    276  H   SER A  32      36.483  52.833   1.705  1.00  0.00      RA0  H
ATOM    277  CA  SER A  32      36.822  52.713  -0.340  1.00  0.00      RA0  C
ATOM    278  CB  SER A  32      38.201  53.318  -0.681  1.00  0.00      RA0  C
ATOM    279  OG  SER A  32      38.833  52.704  -1.816  1.00  0.00      RA0  O
ATOM    280  HG  SER A  32      39.739  53.021  -1.796  1.00  0.00      RA0  H
ATOM    281  C   SER A  32      36.839  51.207  -0.179  1.00  0.00      RA0  C
ATOM    282  O   SER A  32      37.762  50.674   0.427  1.00  0.00      RA0  O
ATOM    283  N   GLN A  33      35.845  50.502  -0.721  1.00  0.00      RA0  N
ATOM    284  H   GLN A  33      35.116  50.978  -1.209  1.00  0.00      RA0  H
ATOM    285  CA  GLN A  33      35.849  49.061  -0.607  1.00  0.00      RA0  C
ATOM    286  CB  GLN A  33      34.543  48.413  -1.082  1.00  0.00      RA0  C
ATOM    287  CG  GLN A  33      34.309  48.472  -2.597  1.00  0.00      RA0  C
ATOM    288  CD  GLN A  33      33.691  47.167  -3.067  1.00  0.00      RA0  C
ATOM    289  OE1 GLN A  33      33.119  46.407  -2.298  1.00  0.00      RA0  O
ATOM    290  NE2 GLN A  33      33.864  46.917  -4.369  1.00  0.00      RA0  N
ATOM    291 HE21 GLN A  33      34.336  47.536  -4.998  1.00  0.00      RA0  H
ATOM    292 HE22 GLN A  33      33.518  46.064  -4.754  1.00  0.00      RA0  H
ATOM    293  C   GLN A  33      37.031  48.413  -1.333  1.00  0.00      RA0  C
ATOM    294  O   GLN A  33      37.523  47.372  -0.893  1.00  0.00      RA0  O
ATOM    295  N   ILE A  34      37.509  49.068  -2.395  1.00  0.00      RA0  N
ATOM    296  H   ILE A  34      37.127  49.959  -2.633  1.00  0.00      RA0  H
ATOM    297  CA  ILE A  34      38.654  48.569  -3.148  1.00  0.00      RA0  C
ATOM    298  CB  ILE A  34      38.787  49.367  -4.453  1.00  0.00      RA0  C
ATOM    299  CG2 ILE A  34      40.018  48.963  -5.267  1.00  0.00      RA0  C
ATOM    300  CG1 ILE A  34      37.502  49.250  -5.280  1.00  0.00      RA0  C
ATOM    301  CD1 ILE A  34      37.171  47.807  -5.667  1.00  0.00      RA0  C
ATOM    302  C   ILE A  34      39.923  48.647  -2.283  1.00  0.00      RA0  C
ATOM    303  O   ILE A  34      40.670  47.668  -2.171  1.00  0.00      RA0  O
ATOM    304  N   ASP A  35      40.147  49.782  -1.638  1.00  0.00      RA0  N
ATOM    305  H   ASP A  35      39.533  50.568  -1.739  1.00  0.00      RA0  H
ATOM    306  CA  ASP A  35      41.325  49.899  -0.740  1.00  0.00      RA0  C
ATOM    307  CB  ASP A  35      41.168  51.248  -0.069  1.00  0.00      RA0  C
ATOM    308  CG  ASP A  35      42.289  52.204  -0.335  1.00  0.00      RA0  C
ATOM    309  OD1 ASP A  35      42.026  53.229  -0.948  1.00  0.00      RA0  O
ATOM    310  OD2 ASP A  35      43.391  51.968   0.153  1.00  0.00      RA0  O
ATOM    311  C   ASP A  35      41.294  48.934   0.434  1.00  0.00      RA0  C
ATOM    312  O   ASP A  35      42.322  48.467   0.867  1.00  0.00      RA0  O
ATOM    313  N   GLU A  36      40.101  48.658   0.971  1.00  0.00      RA0  N
ATOM    314  H   GLU A  36      39.282  49.106   0.601  1.00  0.00      RA0  H
ATOM    315  CA  GLU A  36      39.930  47.753   2.067  1.00  0.00      RA0  C
ATOM    316  CB  GLU A  36      38.490  47.907   2.575  1.00  0.00      RA0  C
ATOM    317  CG  GLU A  36      38.276  49.297   3.199  1.00  0.00      RA0  C
ATOM    318  CD  GLU A  36      36.803  49.685   3.251  1.00  0.00      RA0  C
ATOM    319  OE1 GLU A  36      35.971  48.843   3.587  1.00  0.00      RA0  O
ATOM    320  OE2 GLU A  36      36.485  50.839   2.948  1.00  0.00      RA0  O
ATOM    321  C   GLU A  36      40.307  46.333   1.615  1.00  0.00      RA0  C
ATOM    322  O   GLU A  36      41.005  45.602   2.312  1.00  0.00      RA0  O
ATOM    323  N   HIS A  37      39.879  45.973   0.420  1.00  0.00      RA0  N
ATOM    324  H   HIS A  37      39.291  46.599  -0.099  1.00  0.00      RA0  H
ATOM    325  CA  HIS A  37      40.215  44.681  -0.162  1.00  0.00      RA0  C
ATOM    326  CB  HIS A  37      39.551  44.559  -1.533  1.00  0.00      RA0  C
ATOM    327  CG  HIS A  37      39.765  43.181  -2.107  1.00  0.00      RA0  C
ATOM    328  ND1 HIS A  37      38.783  42.270  -2.205  1.00  0.00      RA0  N
ATOM    329  HD1 HIS A  37      37.845  42.395  -1.929  1.00  0.00      RA0  H
ATOM    330  CD2 HIS A  37      40.943  42.635  -2.623  1.00  0.00      RA0  C
ATOM    331  NE2 HIS A  37      40.662  41.379  -3.028  1.00  0.00      RA0  N
ATOM    332  CE1 HIS A  37      39.336  41.153  -2.778  1.00  0.00      RA0  C
ATOM    333  C   HIS A  37      41.729  44.562  -0.269  1.00  0.00      RA0  C
ATOM    334  O   HIS A  37      42.311  43.566   0.198  1.00  0.00      RA0  O
ATOM    335  N   HIS A  38      42.358  45.585  -0.838  1.00  0.00      RA0  N
ATOM    336  H   HIS A  38      41.827  46.366  -1.178  1.00  0.00      RA0  H
ATOM    337  CA  HIS A  38      43.808  45.520  -1.079  1.00  0.00      RA0  C
ATOM    338  CB  HIS A  38      44.311  46.703  -1.902  1.00  0.00      RA0  C
ATOM    339  CG  HIS A  38      43.746  46.760  -3.299  1.00  0.00      RA0  C
ATOM    340  ND1 HIS A  38      43.336  45.705  -4.033  1.00  0.00      RA0  N
ATOM    341  HD1 HIS A  38      43.322  44.760  -3.781  1.00  0.00      RA0  H
ATOM    342  CD2 HIS A  38      43.603  47.921  -4.060  1.00  0.00      RA0  C
ATOM    343  NE2 HIS A  38      43.106  47.554  -5.260  1.00  0.00      RA0  N
ATOM    344  CE1 HIS A  38      42.937  46.195  -5.252  1.00  0.00      RA0  C
ATOM    345  C   HIS A  38      44.615  45.560   0.230  1.00  0.00      RA0  C
ATOM    346  O   HIS A  38      45.719  44.999   0.309  1.00  0.00      RA0  O
ATOM    347  N   ALA A  39      44.057  46.171   1.266  1.00  0.00      RA0  N
ATOM    348  H   ALA A  39      43.177  46.633   1.143  1.00  0.00      RA0  H
ATOM    349  CA  ALA A  39      44.681  46.177   2.596  1.00  0.00      RA0  C
ATOM    350  CB  ALA A  39      43.864  47.010   3.580  1.00  0.00      RA0  C
ATOM    351  C   ALA A  39      44.804  44.774   3.160  1.00  0.00      RA0  C
ATOM    352  O   ALA A  39      45.803  44.428   3.774  1.00  0.00      RA0  O
ATOM    353  N   VAL A  40      43.775  43.962   2.980  1.00  0.00      RA0  N
ATOM    354  H   VAL A  40      42.982  44.267   2.447  1.00  0.00      RA0  H
ATOM    355  CA  VAL A  40      43.819  42.610   3.499  1.00  0.00      RA0  C
ATOM    356  CB  VAL A  40      42.427  41.993   3.510  1.00  0.00      RA0  C
ATOM    357  CG1 VAL A  40      42.465  40.535   3.965  1.00  0.00      RA0  C
ATOM    358  CG2 VAL A  40      41.502  42.840   4.386  1.00  0.00      RA0  C
ATOM    359  C   VAL A  40      44.815  41.795   2.686  1.00  0.00      RA0  C
ATOM    360  O   VAL A  40      45.540  40.958   3.235  1.00  0.00      RA0  O
ATOM    361  N   ARG A  41      44.833  42.021   1.384  1.00  0.00      RA0  N
ATOM    362  H   ARG A  41      44.208  42.697   0.991  1.00  0.00      RA0  H
ATOM    363  CA  ARG A  41      45.711  41.256   0.514  1.00  0.00      RA0  C
ATOM    364  CB  ARG A  41      45.375  41.517  -0.954  1.00  0.00      RA0  C
ATOM    365  CG  ARG A  41      44.061  40.898  -1.427  1.00  0.00      RA0  C
ATOM    366  CD  ARG A  41      44.096  39.369  -1.486  1.00  0.00      RA0  C
ATOM    367  NE  ARG A  41      42.831  38.858  -2.007  1.00  0.00      RA0  N
ATOM    368  HE  ARG A  41      42.463  39.288  -2.850  1.00  0.00      RA0  H
ATOM    369  CZ  ARG A  41      42.179  37.864  -1.337  1.00  0.00      RA0  C
ATOM    370  NH1 ARG A  41      42.766  37.263  -0.286  1.00  0.00      RA0  N
ATOM    371 HH11 ARG A  41      42.273  36.598   0.286  1.00  0.00      RA0  H
ATOM    372 HH12 ARG A  41      43.731  37.415  -0.019  1.00  0.00      RA0  H
ATOM    373  NH2 ARG A  41      40.945  37.495  -1.734  1.00  0.00      RA0  N
ATOM    374 HH21 ARG A  41      40.364  36.829  -1.253  1.00  0.00      RA0  H
ATOM    375 HH22 ARG A  41      40.578  37.905  -2.585  1.00  0.00      RA0  H
ATOM    376  C   ARG A  41      47.191  41.564   0.743  1.00  0.00      RA0  C
ATOM    377  O   ARG A  41      48.022  40.713   0.488  1.00  0.00      RA0  O
ATOM    378  N   THR A  42      47.504  42.765   1.203  1.00  0.00      RA0  N
ATOM    379  H   THR A  42      46.803  43.443   1.423  1.00  0.00      RA0  H
ATOM    380  CA  THR A  42      48.920  43.214   1.247  1.00  0.00      RA0  C
ATOM    381  CB  THR A  42      49.225  44.254   0.161  1.00  0.00      RA0  C
ATOM    382  OG1 THR A  42      48.268  45.313   0.167  1.00  0.00      RA0  O
ATOM    383  HG1 THR A  42      47.441  44.930  -0.094  1.00  0.00      RA0  H
ATOM    384  CG2 THR A  42      49.281  43.613  -1.227  1.00  0.00      RA0  C
ATOM    385  C   THR A  42      49.447  43.592   2.627  1.00  0.00      RA0  C
ATOM    386  O   THR A  42      50.678  43.744   2.797  1.00  0.00      RA0  O
ATOM    387  N   ASP A  43      48.563  43.801   3.601  1.00  0.00      RA0  N
ATOM    388  H   ASP A  43      47.579  43.653   3.493  1.00  0.00      RA0  H
ATOM    389  CA  ASP A  43      49.004  44.310   4.898  1.00  0.00      RA0  C
ATOM    390  CB  ASP A  43      49.087  45.842   4.890  1.00  0.00      RA0  C
ATOM    391  CG  ASP A  43      49.568  46.340   6.241  1.00  0.00      RA0  C
ATOM    392  OD1 ASP A  43      50.091  45.556   7.026  1.00  0.00      RA0  O
ATOM    393  OD2 ASP A  43      49.379  47.510   6.555  1.00  0.00      RA0  O
ATOM    394  C   ASP A  43      48.089  43.764   6.004  1.00  0.00      RA0  C
ATOM    395  O   ASP A  43      48.233  42.591   6.395  1.00  0.00      RA0  O
ATOM    396  N   ALA A  44      47.140  44.565   6.489  1.00  0.00      RA0  N
ATOM    397  H   ALA A  44      46.997  45.502   6.166  1.00  0.00      RA0  H
ATOM    398  CA  ALA A  44      46.194  44.086   7.503  1.00  0.00      RA0  C
ATOM    399  CB  ALA A  44      46.795  44.192   8.904  1.00  0.00      RA0  C
ATOM    400  C   ALA A  44      44.907  44.912   7.458  1.00  0.00      RA0  C
ATOM    401  O   ALA A  44      44.949  46.151   7.470  1.00  0.00      RA0  O
ATOM    402  N   GLY A  45      43.784  44.199   7.443  1.00  0.00      RA0  N
ATOM    403  H   GLY A  45      43.811  43.197   7.430  1.00  0.00      RA0  H
ATOM    404  CA  GLY A  45      42.471  44.813   7.598  1.00  0.00      RA0  C
ATOM    405  C   GLY A  45      41.689  44.078   8.662  1.00  0.00      RA0  C
ATOM    406  O   GLY A  45      42.001  42.941   8.989  1.00  0.00      RA0  O
ATOM    407  N   MSE A  46      40.634  44.695   9.171  1.00  0.00      RA0  N
ATOM    408  H   MSE A  46      40.380  45.620   8.873  1.00  0.00      RA0  H
ATOM    409  CA  MSE A  46      39.783  44.020  10.113  1.00  0.00      RA0  C
ATOM    410  CB  MSE A  46      40.165  44.381  11.545  1.00  0.00      RA0  C
ATOM    411  CG  MSE A  46      39.998  45.872  11.817  1.00  0.00      RA0  C
ATOM    412  SE  MSE A  46      40.452  46.310  13.493  1.00  0.00      RA0  S
ATOM    413  CE  MSE A  46      40.464  48.086  13.241  1.00  0.00      RA0  C
ATOM    414  C   MSE A  46      38.309  44.298   9.904  1.00  0.00      RA0  C
ATOM    415  O   MSE A  46      37.922  45.360   9.435  1.00  0.00      RA0  O
ATOM    416  N   PHE A  47      37.522  43.309  10.307  1.00  0.00      RA0  N
ATOM    417  H   PHE A  47      37.927  42.539  10.803  1.00  0.00      RA0  H
ATOM    418  CA  PHE A  47      36.079  43.300  10.121  1.00  0.00      RA0  C
ATOM    419  CB  PHE A  47      35.647  42.157   9.197  1.00  0.00      RA0  C
ATOM    420  CG  PHE A  47      36.375  42.178   7.874  1.00  0.00      RA0  C
ATOM    421  CD1 PHE A  47      37.600  41.533   7.739  1.00  0.00      RA0  C
ATOM    422  CD2 PHE A  47      35.806  42.822   6.783  1.00  0.00      RA0  C
ATOM    423  CE1 PHE A  47      38.251  41.524   6.512  1.00  0.00      RA0  C
ATOM    424  CE2 PHE A  47      36.455  42.809   5.555  1.00  0.00      RA0  C
ATOM    425  CZ  PHE A  47      37.674  42.156   5.419  1.00  0.00      RA0  C
ATOM    426  C   PHE A  47      35.406  43.063  11.465  1.00  0.00      RA0  C
ATOM    427  O   PHE A  47      35.855  42.232  12.288  1.00  0.00      RA0  O
ATOM    428  N   ASP A  48      34.328  43.799  11.710  1.00  0.00      RA0  N
ATOM    429  H   ASP A  48      33.951  44.386  10.997  1.00  0.00      RA0  H
ATOM    430  CA  ASP A  48      33.477  43.515  12.842  1.00  0.00      RA0  C
ATOM    431  CB  ASP A  48      32.503  44.626  13.193  1.00  0.00      RA0  C
ATOM    432  CG  ASP A  48      31.656  44.043  14.301  1.00  0.00      RA0  C
ATOM    433  OD1 ASP A  48      32.241  43.440  15.183  1.00  0.00      RA0  O
ATOM    434  OD2 ASP A  48      30.432  44.122  14.277  1.00  0.00      RA0  O
ATOM    435  C   ASP A  48      32.610  42.324  12.472  1.00  0.00      RA0  C
ATOM    436  O   ASP A  48      31.790  42.437  11.560  1.00  0.00      RA0  O
ATOM    437  N   VAL A  49      32.811  41.207  13.143  1.00  0.00      RA0  N
ATOM    438  H   VAL A  49      33.381  41.264  13.968  1.00  0.00      RA0  H
ATOM    439  CA  VAL A  49      31.989  40.024  12.914  1.00  0.00      RA0  C
ATOM    440  CB  VAL A  49      32.839  38.859  12.402  1.00  0.00      RA0  C
ATOM    441  CG1 VAL A  49      33.166  39.057  10.922  1.00  0.00      RA0  C
ATOM    442  CG2 VAL A  49      34.111  38.682  13.229  1.00  0.00      RA0  C
ATOM    443  C   VAL A  49      31.198  39.673  14.179  1.00  0.00      RA0  C
ATOM    444  O   VAL A  49      30.904  38.514  14.425  1.00  0.00      RA0  O
ATOM    445  N   SER A  50      30.753  40.704  14.897  1.00  0.00      RA0  N
ATOM    446  H   SER A  50      31.007  41.652  14.671  1.00  0.00      RA0  H
ATOM    447  CA  SER A  50      29.992  40.524  16.126  1.00  0.00      RA0  C
ATOM    448  CB  SER A  50      30.058  41.782  16.986  1.00  0.00      RA0  C
ATOM    449  OG  SER A  50      31.418  42.000  17.374  1.00  0.00      RA0  O
ATOM    450  HG  SER A  50      31.790  42.542  16.679  1.00  0.00      RA0  H
ATOM    451  C   SER A  50      28.561  40.100  15.828  1.00  0.00      RA0  C
ATOM    452  O   SER A  50      27.840  39.673  16.732  1.00  0.00      RA0  O
ATOM    453  N   HIS A  51      28.182  40.234  14.568  1.00  0.00      RA0  N
ATOM    454  H   HIS A  51      28.822  40.657  13.931  1.00  0.00      RA0  H
ATOM    455  CA  HIS A  51      26.905  39.713  14.046  1.00  0.00      RA0  C
ATOM    456  CB  HIS A  51      26.581  40.325  12.679  1.00  0.00      RA0  C
ATOM    457  CG  HIS A  51      27.332  39.611  11.582  1.00  0.00      RA0  C
ATOM    458  ND1 HIS A  51      26.735  38.790  10.700  1.00  0.00      RA0  N
ATOM    459  HD1 HIS A  51      25.774  38.608  10.656  1.00  0.00      RA0  H
ATOM    460  CD2 HIS A  51      28.699  39.663  11.295  1.00  0.00      RA0  C
ATOM    461  NE2 HIS A  51      28.919  38.857  10.228  1.00  0.00      RA0  N
ATOM    462  CE1 HIS A  51      27.712  38.319   9.861  1.00  0.00      RA0  C
ATOM    463  C   HIS A  51      26.854  38.188  14.001  1.00  0.00      RA0  C
ATOM    464  O   HIS A  51      25.781  37.616  13.793  1.00  0.00      RA0  O
ATOM    465  N   MSE A  52      27.981  37.529  14.208  1.00  0.00      RA0  N
ATOM    466  H   MSE A  52      28.813  37.987  14.525  1.00  0.00      RA0  H
ATOM    467  CA  MSE A  52      27.973  36.092  14.266  1.00  0.00      RA0  C
ATOM    468  CB  MSE A  52      29.262  35.502  13.694  1.00  0.00      RA0  C
ATOM    469  CG  MSE A  52      29.509  35.940  12.251  1.00  0.00      RA0  C
ATOM    470  SE  MSE A  52      30.950  35.161  11.508  1.00  0.00      RA0  S
ATOM    471  CE  MSE A  52      30.288  33.492  11.366  1.00  0.00      RA0  C
ATOM    472  C   MSE A  52      27.752  35.628  15.676  1.00  0.00      RA0  C
ATOM    473  O   MSE A  52      28.115  36.314  16.642  1.00  0.00      RA0  O
ATOM    474  N   THR A  53      27.146  34.449  15.781  1.00  0.00      RA0  N
ATOM    475  H   THR A  53      26.972  33.886  14.996  1.00  0.00      RA0  H
ATOM    476  CA  THR A  53      26.714  33.896  17.062  1.00  0.00      RA0  C
ATOM    477  CB  THR A  53      25.290  33.441  16.821  1.00  0.00      RA0  C
ATOM    478  OG1 THR A  53      24.511  34.600  16.481  1.00  0.00      RA0  O
ATOM    479  HG1 THR A  53      24.967  35.014  15.753  1.00  0.00      RA0  H
ATOM    480  CG2 THR A  53      24.698  32.672  18.000  1.00  0.00      RA0  C
ATOM    481  C   THR A  53      27.675  32.794  17.498  1.00  0.00      RA0  C
ATOM    482  O   THR A  53      27.947  31.852  16.754  1.00  0.00      RA0  O
ATOM    483  N   ILE A  54      28.219  32.942  18.699  1.00  0.00      RA0  N
ATOM    484  H   ILE A  54      27.928  33.701  19.283  1.00  0.00      RA0  H
ATOM    485  CA  ILE A  54      29.060  31.923  19.308  1.00  0.00      RA0  C
ATOM    486  CB  ILE A  54      30.195  32.598  20.072  1.00  0.00      RA0  C
ATOM    487  CG2 ILE A  54      31.090  31.574  20.767  1.00  0.00      RA0  C
ATOM    488  CG1 ILE A  54      30.978  33.521  19.137  1.00  0.00      RA0  C
ATOM    489  CD1 ILE A  54      32.050  34.324  19.873  1.00  0.00      RA0  C
ATOM    490  C   ILE A  54      28.161  31.103  20.242  1.00  0.00      RA0  C
ATOM    491  O   ILE A  54      27.425  31.665  21.073  1.00  0.00      RA0  O
ATOM    492  N   VAL A  55      28.184  29.787  20.052  1.00  0.00      RA0  N
ATOM    493  H   VAL A  55      28.853  29.374  19.434  1.00  0.00      RA0  H
ATOM    494  CA  VAL A  55      27.349  28.884  20.811  1.00  0.00      RA0  C
ATOM    495  CB  VAL A  55      26.453  28.086  19.864  1.00  0.00      RA0  C
ATOM    496  CG1 VAL A  55      25.563  27.117  20.639  1.00  0.00      RA0  C
ATOM    497  CG2 VAL A  55      25.653  29.007  18.944  1.00  0.00      RA0  C
ATOM    498  C   VAL A  55      28.281  27.951  21.538  1.00  0.00      RA0  C
ATOM    499  O   VAL A  55      29.040  27.205  20.907  1.00  0.00      RA0  O
ATOM    500  N   ASP A  56      28.211  27.986  22.860  1.00  0.00      RA0  N
ATOM    501  H   ASP A  56      27.577  28.599  23.319  1.00  0.00      RA0  H
ATOM    502  CA  ASP A  56      28.956  27.048  23.671  1.00  0.00      RA0  C
ATOM    503  CB  ASP A  56      29.438  27.725  24.976  1.00  0.00      RA0  C
ATOM    504  CG  ASP A  56      30.530  28.781  24.774  1.00  0.00      RA0  C
ATOM    505  OD1 ASP A  56      30.970  28.998  23.654  1.00  0.00      RA0  O
ATOM    506  OD2 ASP A  56      30.977  29.400  25.744  1.00  0.00      RA0  O
ATOM    507  C   ASP A  56      28.116  25.828  24.017  1.00  0.00      RA0  C
ATOM    508  O   ASP A  56      26.960  25.950  24.410  1.00  0.00      RA0  O
ATOM    509  N   LEU A  57      28.729  24.659  23.855  1.00  0.00      RA0  N
ATOM    510  H   LEU A  57      29.704  24.643  23.625  1.00  0.00      RA0  H
ATOM    511  CA  LEU A  57      28.103  23.379  24.134  1.00  0.00      RA0  C
ATOM    512  CB  LEU A  57      28.128  22.490  22.895  1.00  0.00      RA0  C
ATOM    513  CG  LEU A  57      27.406  23.063  21.679  1.00  0.00      RA0  C
ATOM    514  CD1 LEU A  57      27.517  22.109  20.494  1.00  0.00      RA0  C
ATOM    515  CD2 LEU A  57      25.950  23.413  21.977  1.00  0.00      RA0  C
ATOM    516  C   LEU A  57      28.813  22.653  25.271  1.00  0.00      RA0  C
ATOM    517  O   LEU A  57      30.009  22.434  25.190  1.00  0.00      RA0  O
ATOM    518  N   ARG A  58      28.069  22.237  26.300  1.00  0.00      RA0  N
ATOM    519  H   ARG A  58      27.080  22.407  26.318  1.00  0.00      RA0  H
ATOM    520  CA  ARG A  58      28.656  21.606  27.470  1.00  0.00      RA0  C
ATOM    521  CB  ARG A  58      28.566  22.588  28.615  1.00  0.00      RA0  C
ATOM    522  CG  ARG A  58      29.835  23.393  28.866  1.00  0.00      RA0  C
ATOM    523  CD  ARG A  58      30.040  23.530  30.372  1.00  0.00      RA0  C
ATOM    524  NE  ARG A  58      30.165  22.197  30.962  1.00  0.00      RA0  N
ATOM    525  HE  ARG A  58      31.011  21.677  30.775  1.00  0.00      RA0  H
ATOM    526  CZ  ARG A  58      29.108  21.596  31.588  1.00  0.00      RA0  C
ATOM    527  NH1 ARG A  58      27.970  22.298  31.779  1.00  0.00      RA0  N
ATOM    528 HH11 ARG A  58      27.103  21.953  32.158  1.00  0.00      RA0  H
ATOM    529 HH12 ARG A  58      27.842  23.259  31.478  1.00  0.00      RA0  H
ATOM    530  NH2 ARG A  58      29.220  20.301  31.953  1.00  0.00      RA0  N
ATOM    531 HH21 ARG A  58      28.516  19.789  32.444  1.00  0.00      RA0  H
ATOM    532 HH22 ARG A  58      30.065  19.787  31.698  1.00  0.00      RA0  H
ATOM    533  C   ARG A  58      27.929  20.296  27.806  1.00  0.00      RA0  C
ATOM    534  O   ARG A  58      26.718  20.205  27.682  1.00  0.00      RA0  O
ATOM    535  N   GLY A  59      28.672  19.309  28.271  1.00  0.00      RA0  N
ATOM    536  H   GLY A  59      29.662  19.426  28.408  1.00  0.00      RA0  H
ATOM    537  CA  GLY A  59      28.104  18.014  28.623  1.00  0.00      RA0  C
ATOM    538  C   GLY A  59      29.040  16.897  28.203  1.00  0.00      RA0  C
ATOM    539  O   GLY A  59      29.740  17.010  27.195  1.00  0.00      RA0  O
ATOM    540  N   SER A  60      29.039  15.806  28.966  1.00  0.00      RA0  N
ATOM    541  H   SER A  60      28.434  15.754  29.760  1.00  0.00      RA0  H
ATOM    542  CA  SER A  60      29.957  14.700  28.725  1.00  0.00      RA0  C
ATOM    543  CB  SER A  60      29.785  13.848  29.960  1.00  0.00      RA0  C
ATOM    544  OG  SER A  60      29.431  14.788  30.986  1.00  0.00      RA0  O
ATOM    545  HG  SER A  60      30.111  15.460  30.974  1.00  0.00      RA0  H
ATOM    546  C   SER A  60      29.752  14.043  27.361  1.00  0.00      RA0  C
ATOM    547  O   SER A  60      30.701  13.465  26.814  1.00  0.00      RA0  O
ATOM    548  N   ARG A  61      28.539  14.152  26.803  1.00  0.00      RA0  N
ATOM    549  H   ARG A  61      27.847  14.725  27.239  1.00  0.00      RA0  H
ATOM    550  CA  ARG A  61      28.235  13.580  25.491  1.00  0.00      RA0  C
ATOM    551  CB  ARG A  61      26.830  12.992  25.542  1.00  0.00      RA0  C
ATOM    552  CG  ARG A  61      26.640  12.139  26.801  1.00  0.00      RA0  C
ATOM    553  CD  ARG A  61      25.264  11.480  26.861  1.00  0.00      RA0  C
ATOM    554  NE  ARG A  61      25.061  10.705  25.644  1.00  0.00      RA0  N
ATOM    555  HE  ARG A  61      25.887  10.391  25.152  1.00  0.00      RA0  H
ATOM    556  CZ  ARG A  61      23.826  10.514  25.112  1.00  0.00      RA0  C
ATOM    557  NH1 ARG A  61      22.738  10.929  25.802  1.00  0.00      RA0  N
ATOM    558 HH11 ARG A  61      21.793  10.906  25.442  1.00  0.00      RA0  H
ATOM    559 HH12 ARG A  61      22.833  11.317  26.721  1.00  0.00      RA0  H
ATOM    560  NH2 ARG A  61      23.737   9.931  23.901  1.00  0.00      RA0  N
ATOM    561 HH21 ARG A  61      22.888   9.705  23.425  1.00  0.00      RA0  H
ATOM    562 HH22 ARG A  61      24.593   9.702  23.393  1.00  0.00      RA0  H
ATOM    563  C   ARG A  61      28.377  14.586  24.343  1.00  0.00      RA0  C
ATOM    564  O   ARG A  61      27.883  14.349  23.255  1.00  0.00      RA0  O
ATOM    565  N   THR A  62      29.068  15.696  24.556  1.00  0.00      RA0  N
ATOM    566  H   THR A  62      29.508  15.909  25.431  1.00  0.00      RA0  H
ATOM    567  CA  THR A  62      29.125  16.716  23.498  1.00  0.00      RA0  C
ATOM    568  CB  THR A  62      29.752  17.999  24.034  1.00  0.00      RA0  C
ATOM    569  OG1 THR A  62      29.007  18.442  25.168  1.00  0.00      RA0  O
ATOM    570  HG1 THR A  62      29.542  18.236  25.928  1.00  0.00      RA0  H
ATOM    571  CG2 THR A  62      29.771  19.097  22.974  1.00  0.00      RA0  C
ATOM    572  C   THR A  62      29.753  16.227  22.195  1.00  0.00      RA0  C
ATOM    573  O   THR A  62      29.208  16.500  21.115  1.00  0.00      RA0  O
ATOM    574  N   ARG A  63      30.862  15.494  22.279  1.00  0.00      RA0  N
ATOM    575  H   ARG A  63      31.248  15.288  23.179  1.00  0.00      RA0  H
ATOM    576  CA  ARG A  63      31.512  14.989  21.056  1.00  0.00      RA0  C
ATOM    577  CB  ARG A  63      32.853  14.315  21.350  1.00  0.00      RA0  C
ATOM    578  CG  ARG A  63      33.624  14.105  20.044  1.00  0.00      RA0  C
ATOM    579  CD  ARG A  63      34.916  13.299  20.175  1.00  0.00      RA0  C
ATOM    580  NE  ARG A  63      35.859  13.909  21.108  1.00  0.00      RA0  N
ATOM    581  HE  ARG A  63      35.763  13.763  22.109  1.00  0.00      RA0  H
ATOM    582  CZ  ARG A  63      36.922  14.642  20.674  1.00  0.00      RA0  C
ATOM    583  NH1 ARG A  63      37.050  14.968  19.373  1.00  0.00      RA0  N
ATOM    584 HH11 ARG A  63      37.857  15.474  19.050  1.00  0.00      RA0  H
ATOM    585 HH12 ARG A  63      36.365  14.750  18.671  1.00  0.00      RA0  H
ATOM    586  NH2 ARG A  63      37.845  15.034  21.567  1.00  0.00      RA0  N
ATOM    587 HH21 ARG A  63      38.679  15.536  21.343  1.00  0.00      RA0  H
ATOM    588 HH22 ARG A  63      37.668  14.803  22.544  1.00  0.00      RA0  H
ATOM    589  C   ARG A  63      30.575  14.030  20.331  1.00  0.00      RA0  C
ATOM    590  O   ARG A  63      30.398  14.108  19.117  1.00  0.00      RA0  O
ATOM    591  N   GLU A  64      29.966  13.136  21.094  1.00  0.00      RA0  N
ATOM    592  H   GLU A  64      30.094  13.169  22.083  1.00  0.00      RA0  H
ATOM    593  CA  GLU A  64      29.007  12.179  20.558  1.00  0.00      RA0  C
ATOM    594  CB  GLU A  64      28.368  11.350  21.675  1.00  0.00      RA0  C
ATOM    595  CG  GLU A  64      27.357  10.335  21.129  1.00  0.00      RA0  C
ATOM    596  CD  GLU A  64      26.445   9.863  22.242  1.00  0.00      RA0  C
ATOM    597  OE1 GLU A  64      26.637  10.266  23.381  1.00  0.00      RA0  O
ATOM    598  OE2 GLU A  64      25.506   9.119  21.979  1.00  0.00      RA0  O
ATOM    599  C   GLU A  64      27.896  12.887  19.786  1.00  0.00      RA0  C
ATOM    600  O   GLU A  64      27.583  12.517  18.641  1.00  0.00      RA0  O
ATOM    601  N   PHE A  65      27.315  13.903  20.412  1.00  0.00      RA0  N
ATOM    602  H   PHE A  65      27.592  14.105  21.353  1.00  0.00      RA0  H
ATOM    603  CA  PHE A  65      26.271  14.717  19.787  1.00  0.00      RA0  C
ATOM    604  CB  PHE A  65      25.863  15.844  20.739  1.00  0.00      RA0  C
ATOM    605  CG  PHE A  65      24.977  16.851  20.041  1.00  0.00      RA0  C
ATOM    606  CD1 PHE A  65      23.863  16.438  19.319  1.00  0.00      RA0  C
ATOM    607  CD2 PHE A  65      25.288  18.204  20.119  1.00  0.00      RA0  C
ATOM    608  CE1 PHE A  65      23.078  17.374  18.658  1.00  0.00      RA0  C
ATOM    609  CE2 PHE A  65      24.498  19.141  19.464  1.00  0.00      RA0  C
ATOM    610  CZ  PHE A  65      23.397  18.724  18.727  1.00  0.00      RA0  C
ATOM    611  C   PHE A  65      26.731  15.273  18.458  1.00  0.00      RA0  C
ATOM    612  O   PHE A  65      26.046  15.148  17.451  1.00  0.00      RA0  O
ATOM    613  N   LEU A  66      27.892  15.922  18.460  1.00  0.00      RA0  N
ATOM    614  H   LEU A  66      28.440  15.950  19.300  1.00  0.00      RA0  H
ATOM    615  CA  LEU A  66      28.377  16.573  17.243  1.00  0.00      RA0  C
ATOM    616  CB  LEU A  66      29.518  17.530  17.567  1.00  0.00      RA0  C
ATOM    617  CG  LEU A  66      29.019  18.731  18.362  1.00  0.00      RA0  C
ATOM    618  CD1 LEU A  66      30.167  19.640  18.787  1.00  0.00      RA0  C
ATOM    619  CD2 LEU A  66      27.941  19.499  17.596  1.00  0.00      RA0  C
ATOM    620  C   LEU A  66      28.764  15.604  16.132  1.00  0.00      RA0  C
ATOM    621  O   LEU A  66      28.697  15.968  14.960  1.00  0.00      RA0  O
ATOM    622  N   ARG A  67      29.192  14.397  16.484  1.00  0.00      RA0  N
ATOM    623  H   ARG A  67      29.252  14.163  17.457  1.00  0.00      RA0  H
ATOM    624  CA  ARG A  67      29.454  13.340  15.473  1.00  0.00      RA0  C
ATOM    625  CB  ARG A  67      30.071  12.065  16.058  1.00  0.00      RA0  C
ATOM    626  CG  ARG A  67      31.427  12.197  16.747  1.00  0.00      RA0  C
ATOM    627  CD  ARG A  67      32.088  10.830  16.957  1.00  0.00      RA0  C
ATOM    628  NE  ARG A  67      32.612  10.304  15.694  1.00  0.00      RA0  N
ATOM    629  HE  ARG A  67      33.069  10.967  15.079  1.00  0.00      RA0  H
ATOM    630  CZ  ARG A  67      32.550   8.981  15.363  1.00  0.00      RA0  C
ATOM    631  NH1 ARG A  67      31.871   8.114  16.148  1.00  0.00      RA0  N
ATOM    632 HH11 ARG A  67      31.796   7.135  15.927  1.00  0.00      RA0  H
ATOM    633 HH12 ARG A  67      31.404   8.425  16.981  1.00  0.00      RA0  H
ATOM    634  NH2 ARG A  67      33.170   8.565  14.240  1.00  0.00      RA0  N
ATOM    635 HH21 ARG A  67      33.176   7.613  13.919  1.00  0.00      RA0  H
ATOM    636 HH22 ARG A  67      33.659   9.244  13.666  1.00  0.00      RA0  H
ATOM    637  C   ARG A  67      28.188  12.911  14.731  1.00  0.00      RA0  C
ATOM    638  O   ARG A  67      28.254  12.355  13.637  1.00  0.00      RA0  O
ATOM    639  N   TYR A  68      27.042  13.117  15.373  1.00  0.00      RA0  N
ATOM    640  H   TYR A  68      27.043  13.518  16.290  1.00  0.00      RA0  H
ATOM    641  CA  TYR A  68      25.729  12.846  14.764  1.00  0.00      RA0  C
ATOM    642  CB  TYR A  68      24.783  12.376  15.869  1.00  0.00      RA0  C
ATOM    643  CG  TYR A  68      23.392  12.173  15.326  1.00  0.00      RA0  C
ATOM    644  CD1 TYR A  68      23.175  11.273  14.291  1.00  0.00      RA0  C
ATOM    645  CE1 TYR A  68      21.890  11.085  13.799  1.00  0.00      RA0  C
ATOM    646  CD2 TYR A  68      22.330  12.887  15.868  1.00  0.00      RA0  C
ATOM    647  CE2 TYR A  68      21.044  12.694  15.379  1.00  0.00      RA0  C
ATOM    648  CZ  TYR A  68      20.827  11.791  14.345  1.00  0.00      RA0  C
ATOM    649  OH  TYR A  68      19.553  11.597  13.854  1.00  0.00      RA0  O
ATOM    650  HH  TYR A  68      19.596  10.856  13.256  1.00  0.00      RA0  H
ATOM    651  C   TYR A  68      25.182  14.082  14.049  1.00  0.00      RA0  C
ATOM    652  O   TYR A  68      24.587  14.004  12.970  1.00  0.00      RA0  O
ATOM    653  N   LEU A  69      25.409  15.257  14.618  1.00  0.00      RA0  N
ATOM    654  H   LEU A  69      25.886  15.288  15.497  1.00  0.00      RA0  H
ATOM    655  CA  LEU A  69      24.885  16.493  14.010  1.00  0.00      RA0  C
ATOM    656  CB  LEU A  69      24.988  17.622  15.037  1.00  0.00      RA0  C
ATOM    657  CG  LEU A  69      24.234  18.891  14.637  1.00  0.00      RA0  C
ATOM    658  CD1 LEU A  69      22.722  18.679  14.681  1.00  0.00      RA0  C
ATOM    659  CD2 LEU A  69      24.664  20.100  15.467  1.00  0.00      RA0  C
ATOM    660  C   LEU A  69      25.563  16.920  12.701  1.00  0.00      RA0  C
ATOM    661  O   LEU A  69      24.902  17.411  11.761  1.00  0.00      RA0  O
ATOM    662  N   LEU A  70      26.889  16.776  12.653  1.00  0.00      RA0  N
ATOM    663  H   LEU A  70      27.367  16.244  13.355  1.00  0.00      RA0  H
ATOM    664  CA  LEU A  70      27.696  17.335  11.584  1.00  0.00      RA0  C
ATOM    665  CB  LEU A  70      28.892  18.084  12.169  1.00  0.00      RA0  C
ATOM    666  CG  LEU A  70      28.494  19.190  13.146  1.00  0.00      RA0  C
ATOM    667  CD1 LEU A  70      29.708  19.780  13.862  1.00  0.00      RA0  C
ATOM    668  CD2 LEU A  70      27.653  20.269  12.466  1.00  0.00      RA0  C
ATOM    669  C   LEU A  70      28.190  16.294  10.605  1.00  0.00      RA0  C
ATOM    670  O   LEU A  70      28.403  15.156  10.966  1.00  0.00      RA0  O
ATOM    671  N   ALA A  71      28.416  16.706   9.355  1.00  0.00      RA0  N
ATOM    672  H   ALA A  71      28.281  17.674   9.132  1.00  0.00      RA0  H
ATOM    673  CA  ALA A  71      28.853  15.767   8.340  1.00  0.00      RA0  C
ATOM    674  CB  ALA A  71      28.328  16.198   6.973  1.00  0.00      RA0  C
ATOM    675  C   ALA A  71      30.368  15.588   8.235  1.00  0.00      RA0  C
ATOM    676  O   ALA A  71      30.833  14.540   7.759  1.00  0.00      RA0  O
ATOM    677  N   ASN A  72      31.134  16.589   8.665  1.00  0.00      RA0  N
ATOM    678  H   ASN A  72      30.711  17.405   9.063  1.00  0.00      RA0  H
ATOM    679  CA  ASN A  72      32.539  16.342   8.981  1.00  0.00      RA0  C
ATOM    680  CB  ASN A  72      33.355  17.623   9.089  1.00  0.00      RA0  C
ATOM    681  CG  ASN A  72      34.811  17.372   8.744  1.00  0.00      RA0  C
ATOM    682  OD1 ASN A  72      35.365  16.275   8.872  1.00  0.00      RA0  O
ATOM    683  ND2 ASN A  72      35.416  18.481   8.281  1.00  0.00      RA0  N
ATOM    684 HD21 ASN A  72      34.882  19.333   8.203  1.00  0.00      RA0  H
ATOM    685 HD22 ASN A  72      36.365  18.562   7.982  1.00  0.00      RA0  H
ATOM    686  C   ASN A  72      32.503  15.581  10.309  1.00  0.00      RA0  C
ATOM    687  O   ASN A  72      31.427  15.435  10.899  1.00  0.00      RA0  O
ATOM    688  N   ASP A  73      33.647  15.069  10.759  1.00  0.00      RA0  N
ATOM    689  H   ASP A  73      34.516  15.305  10.328  1.00  0.00      RA0  H
ATOM    690  CA  ASP A  73      33.706  14.238  11.957  1.00  0.00      RA0  C
ATOM    691  CB  ASP A  73      34.158  12.798  11.726  1.00  0.00      RA0  C
ATOM    692  CG  ASP A  73      33.886  11.989  12.984  1.00  0.00      RA0  C
ATOM    693  OD1 ASP A  73      33.340  12.527  13.942  1.00  0.00      RA0  O
ATOM    694  OD2 ASP A  73      34.199  10.805  13.014  1.00  0.00      RA0  O
ATOM    695  C   ASP A  73      34.573  14.867  13.033  1.00  0.00      RA0  C
ATOM    696  O   ASP A  73      35.803  14.869  12.924  1.00  0.00      RA0  O
ATOM    697  N   VAL A  74      33.951  15.352  14.101  1.00  0.00      RA0  N
ATOM    698  H   VAL A  74      32.985  15.115  14.207  1.00  0.00      RA0  H
ATOM    699  CA  VAL A  74      34.717  16.007  15.148  1.00  0.00      RA0  C
ATOM    700  CB  VAL A  74      33.791  16.799  16.069  1.00  0.00      RA0  C
ATOM    701  CG1 VAL A  74      33.051  17.880  15.280  1.00  0.00      RA0  C
ATOM    702  CG2 VAL A  74      32.832  15.871  16.811  1.00  0.00      RA0  C
ATOM    703  C   VAL A  74      35.604  15.060  15.948  1.00  0.00      RA0  C
ATOM    704  O   VAL A  74      36.333  15.528  16.833  1.00  0.00      RA0  O
ATOM    705  N   ALA A  75      35.537  13.750  15.655  1.00  0.00      RA0  N
ATOM    706  H   ALA A  75      34.886  13.415  14.968  1.00  0.00      RA0  H
ATOM    707  CA  ALA A  75      36.504  12.790  16.211  1.00  0.00      RA0  C
ATOM    708  CB  ALA A  75      36.229  11.371  15.715  1.00  0.00      RA0  C
ATOM    709  C   ALA A  75      37.930  13.195  15.816  1.00  0.00      RA0  C
ATOM    710  O   ALA A  75      38.893  12.833  16.499  1.00  0.00      RA0  O
ATOM    711  N   LYS A  76      38.038  13.933  14.713  1.00  0.00      RA0  N
ATOM    712  H   LYS A  76      37.212  14.171  14.198  1.00  0.00      RA0  H
ATOM    713  CA  LYS A  76      39.319  14.412  14.204  1.00  0.00      RA0  C
ATOM    714  CB  LYS A  76      39.180  14.898  12.763  1.00  0.00      RA0  C
ATOM    715  CG  LYS A  76      38.624  13.883  11.767  1.00  0.00      RA0  C
ATOM    716  CD  LYS A  76      38.289  14.584  10.450  1.00  0.00      RA0  C
ATOM    717  CE  LYS A  76      37.644  13.667   9.413  1.00  0.00      RA0  C
ATOM    718  NZ  LYS A  76      37.247  14.473   8.249  1.00  0.00      RA0  N
ATOM    719  HZ1 LYS A  76      36.776  13.877   7.541  1.00  0.00      RA0  H
ATOM    720  HZ2 LYS A  76      36.578  15.210   8.559  1.00  0.00      RA0  H
ATOM    721  HZ3 LYS A  76      38.076  14.931   7.826  1.00  0.00      RA0  H
ATOM    722  C   LYS A  76      39.898  15.565  15.013  1.00  0.00      RA0  C
ATOM    723  O   LYS A  76      41.055  15.924  14.815  1.00  0.00      RA0  O
ATOM    724  N   LEU A  77      39.123  16.143  15.923  1.00  0.00      RA0  N
ATOM    725  H   LEU A  77      38.208  15.783  16.109  1.00  0.00      RA0  H
ATOM    726  CA  LEU A  77      39.623  17.176  16.810  1.00  0.00      RA0  C
ATOM    727  CB  LEU A  77      38.501  18.144  17.167  1.00  0.00      RA0  C
ATOM    728  CG  LEU A  77      37.834  18.784  15.950  1.00  0.00      RA0  C
ATOM    729  CD1 LEU A  77      36.699  19.732  16.342  1.00  0.00      RA0  C
ATOM    730  CD2 LEU A  77      38.857  19.469  15.049  1.00  0.00      RA0  C
ATOM    731  C   LEU A  77      40.167  16.489  18.054  1.00  0.00      RA0  C
ATOM    732  O   LEU A  77      39.427  16.189  18.980  1.00  0.00      RA0  O
ATOM    733  N   THR A  78      41.473  16.235  18.068  1.00  0.00      RA0  N
ATOM    734  H   THR A  78      42.035  16.500  17.287  1.00  0.00      RA0  H
ATOM    735  CA  THR A  78      42.107  15.488  19.185  1.00  0.00      RA0  C
ATOM    736  CB  THR A  78      42.827  14.370  18.451  1.00  0.00      RA0  C
ATOM    737  OG1 THR A  78      43.352  14.914  17.215  1.00  0.00      RA0  O
ATOM    738  HG1 THR A  78      42.659  14.741  16.574  1.00  0.00      RA0  H
ATOM    739  CG2 THR A  78      41.905  13.188  18.146  1.00  0.00      RA0  C
ATOM    740  C   THR A  78      43.078  16.304  20.027  1.00  0.00      RA0  C
ATOM    741  O   THR A  78      43.410  15.889  21.155  1.00  0.00      RA0  O
ATOM    742  N   LYS A  79      43.528  17.453  19.501  1.00  0.00      RA0  N
ATOM    743  H   LYS A  79      43.091  17.828  18.686  1.00  0.00      RA0  H
ATOM    744  CA  LYS A  79      44.312  18.401  20.272  1.00  0.00      RA0  C
ATOM    745  CB  LYS A  79      45.443  18.841  19.350  1.00  0.00      RA0  C
ATOM    746  CG  LYS A  79      46.053  17.537  18.827  1.00  0.00      RA0  C
ATOM    747  CD  LYS A  79      46.694  17.592  17.443  1.00  0.00      RA0  C
ATOM    748  CE  LYS A  79      47.063  16.183  16.959  1.00  0.00      RA0  C
ATOM    749  NZ  LYS A  79      45.861  15.342  16.810  1.00  0.00      RA0  N
ATOM    750  HZ1 LYS A  79      46.137  14.385  16.515  1.00  0.00      RA0  H
ATOM    751  HZ2 LYS A  79      45.310  15.261  17.690  1.00  0.00      RA0  H
ATOM    752  HZ3 LYS A  79      45.213  15.731  16.098  1.00  0.00      RA0  H
ATOM    753  C   LYS A  79      43.414  19.517  20.757  1.00  0.00      RA0  C
ATOM    754  O   LYS A  79      42.652  20.118  19.980  1.00  0.00      RA0  O
ATOM    755  N   SER A  80      43.494  19.801  22.042  1.00  0.00      RA0  N
ATOM    756  H   SER A  80      44.169  19.352  22.623  1.00  0.00      RA0  H
ATOM    757  CA  SER A  80      42.700  20.851  22.634  1.00  0.00      RA0  C
ATOM    758  CB  SER A  80      43.131  20.918  24.108  1.00  0.00      RA0  C
ATOM    759  OG  SER A  80      42.235  21.688  24.913  1.00  0.00      RA0  O
ATOM    760  HG  SER A  80      41.460  21.157  25.080  1.00  0.00      RA0  H
ATOM    761  C   SER A  80      42.842  22.179  21.880  1.00  0.00      RA0  C
ATOM    762  O   SER A  80      43.950  22.597  21.542  1.00  0.00      RA0  O
ATOM    763  N   GLY A  81      41.709  22.810  21.592  1.00  0.00      RA0  N
ATOM    764  H   GLY A  81      40.841  22.399  21.864  1.00  0.00      RA0  H
ATOM    765  CA  GLY A  81      41.659  24.027  20.776  1.00  0.00      RA0  C
ATOM    766  C   GLY A  81      41.477  23.854  19.277  1.00  0.00      RA0  C
ATOM    767  O   GLY A  81      41.195  24.831  18.591  1.00  0.00      RA0  O
ATOM    768  N   LYS A  82      41.617  22.633  18.765  1.00  0.00      RA0  N
ATOM    769  H   LYS A  82      41.736  21.865  19.395  1.00  0.00      RA0  H
ATOM    770  CA  LYS A  82      41.534  22.380  17.344  1.00  0.00      RA0  C
ATOM    771  CB  LYS A  82      42.047  20.962  17.046  1.00  0.00      RA0  C
ATOM    772  CG  LYS A  82      42.295  20.648  15.569  1.00  0.00      RA0  C
ATOM    773  CD  LYS A  82      43.218  21.684  14.943  1.00  0.00      RA0  C
ATOM    774  CE  LYS A  82      43.397  21.570  13.431  1.00  0.00      RA0  C
ATOM    775  NZ  LYS A  82      43.684  22.915  12.918  1.00  0.00      RA0  N
ATOM    776  HZ1 LYS A  82      43.645  22.946  11.882  1.00  0.00      RA0  H
ATOM    777  HZ2 LYS A  82      42.939  23.537  13.295  1.00  0.00      RA0  H
ATOM    778  HZ3 LYS A  82      44.592  23.318  13.227  1.00  0.00      RA0  H
ATOM    779  C   LYS A  82      40.106  22.609  16.820  1.00  0.00      RA0  C
ATOM    780  O   LYS A  82      39.126  22.282  17.484  1.00  0.00      RA0  O
ATOM    781  N   ALA A  83      40.029  23.199  15.641  1.00  0.00      RA0  N
ATOM    782  H   ALA A  83      40.859  23.439  15.143  1.00  0.00      RA0  H
ATOM    783  CA  ALA A  83      38.765  23.489  14.979  1.00  0.00      RA0  C
ATOM    784  CB  ALA A  83      38.620  24.990  14.745  1.00  0.00      RA0  C
ATOM    785  C   ALA A  83      38.671  22.791  13.623  1.00  0.00      RA0  C
ATOM    786  O   ALA A  83      39.659  22.429  13.001  1.00  0.00      RA0  O
ATOM    787  N   LEU A  84      37.443  22.581  13.172  1.00  0.00      RA0  N
ATOM    788  H   LEU A  84      36.640  22.834  13.721  1.00  0.00      RA0  H
ATOM    789  CA  LEU A  84      37.234  22.187  11.795  1.00  0.00      RA0  C
ATOM    790  CB  LEU A  84      37.205  20.656  11.591  1.00  0.00      RA0  C
ATOM    791  CG  LEU A  84      36.133  19.796  12.277  1.00  0.00      RA0  C
ATOM    792  CD1 LEU A  84      34.746  19.931  11.654  1.00  0.00      RA0  C
ATOM    793  CD2 LEU A  84      36.538  18.320  12.272  1.00  0.00      RA0  C
ATOM    794  C   LEU A  84      36.040  22.924  11.189  1.00  0.00      RA0  C
ATOM    795  O   LEU A  84      35.225  23.529  11.883  1.00  0.00      RA0  O
ATOM    796  N   TYR A  85      35.998  22.850   9.877  1.00  0.00      RA0  N
ATOM    797  H   TYR A  85      36.644  22.266   9.390  1.00  0.00      RA0  H
ATOM    798  CA  TYR A  85      34.907  23.412   9.072  1.00  0.00      RA0  C
ATOM    799  CB  TYR A  85      35.549  24.058   7.837  1.00  0.00      RA0  C
ATOM    800  CG  TYR A  85      34.564  24.666   6.860  1.00  0.00      RA0  C
ATOM    801  CD1 TYR A  85      34.316  26.033   6.891  1.00  0.00      RA0  C
ATOM    802  CE1 TYR A  85      33.489  26.617   5.939  1.00  0.00      RA0  C
ATOM    803  CD2 TYR A  85      33.940  23.881   5.896  1.00  0.00      RA0  C
ATOM    804  CE2 TYR A  85      33.103  24.462   4.949  1.00  0.00      RA0  C
ATOM    805  CZ  TYR A  85      32.883  25.834   4.963  1.00  0.00      RA0  C
ATOM    806  OH  TYR A  85      32.068  26.412   4.009  1.00  0.00      RA0  O
ATOM    807  HH  TYR A  85      31.429  26.969   4.470  1.00  0.00      RA0  H
ATOM    808  C   TYR A  85      33.967  22.272   8.678  1.00  0.00      RA0  C
ATOM    809  O   TYR A  85      34.404  21.226   8.177  1.00  0.00      RA0  O
ATOM    810  N   SER A  86      32.653  22.482   8.855  1.00  0.00      RA0  N
ATOM    811  H   SER A  86      32.287  23.353   9.200  1.00  0.00      RA0  H
ATOM    812  CA  SER A  86      31.685  21.431   8.538  1.00  0.00      RA0  C
ATOM    813  CB  SER A  86      31.442  20.594   9.805  1.00  0.00      RA0  C
ATOM    814  OG  SER A  86      30.672  19.407   9.531  1.00  0.00      RA0  O
ATOM    815  HG  SER A  86      29.756  19.688   9.497  1.00  0.00      RA0  H
ATOM    816  C   SER A  86      30.361  21.981   8.001  1.00  0.00      RA0  C
ATOM    817  O   SER A  86      29.965  23.107   8.309  1.00  0.00      RA0  O
ATOM    818  N   GLY A  87      29.716  21.168   7.167  1.00  0.00      RA0  N
ATOM    819  H   GLY A  87      30.150  20.300   6.933  1.00  0.00      RA0  H
ATOM    820  CA  GLY A  87      28.287  21.302   6.928  1.00  0.00      RA0  C
ATOM    821  C   GLY A  87      27.473  20.679   8.039  1.00  0.00      RA0  C
ATOM    822  O   GLY A  87      27.917  19.744   8.707  1.00  0.00      RA0  O
ATOM    823  N   MSE A  88      26.250  21.194   8.186  1.00  0.00      RA0  N
ATOM    824  H   MSE A  88      25.969  21.984   7.632  1.00  0.00      RA0  H
ATOM    825  CA  MSE A  88      25.238  20.667   9.074  1.00  0.00      RA0  C
ATOM    826  CB  MSE A  88      24.886  21.679  10.163  1.00  0.00      RA0  C
ATOM    827  CG  MSE A  88      23.739  21.200  11.055  1.00  0.00      RA0  C
ATOM    828  SE  MSE A  88      23.484  22.276  12.475  1.00  0.00      RA0  S
ATOM    829  CE  MSE A  88      23.350  23.837  11.590  1.00  0.00      RA0  C
ATOM    830  C   MSE A  88      24.063  20.421   8.138  1.00  0.00      RA0  C
ATOM    831  O   MSE A  88      23.555  21.362   7.509  1.00  0.00      RA0  O
ATOM    832  N   LEU A  89      23.687  19.165   8.001  1.00  0.00      RA0  N
ATOM    833  H   LEU A  89      23.955  18.466   8.666  1.00  0.00      RA0  H
ATOM    834  CA  LEU A  89      22.754  18.756   6.944  1.00  0.00      RA0  C
ATOM    835  CB  LEU A  89      23.297  17.565   6.155  1.00  0.00      RA0  C
ATOM    836  CG  LEU A  89      24.713  17.727   5.608  1.00  0.00      RA0  C
ATOM    837  CD1 LEU A  89      25.132  16.478   4.835  1.00  0.00      RA0  C
ATOM    838  CD2 LEU A  89      24.883  18.995   4.773  1.00  0.00      RA0  C
ATOM    839  C   LEU A  89      21.370  18.368   7.461  1.00  0.00      RA0  C
ATOM    840  O   LEU A  89      21.208  17.885   8.590  1.00  0.00      RA0  O
ATOM    841  N   ASN A  90      20.384  18.489   6.575  1.00  0.00      RA0  N
ATOM    842  H   ASN A  90      20.622  18.782   5.647  1.00  0.00      RA0  H
ATOM    843  CA  ASN A  90      19.064  17.944   6.872  1.00  0.00      RA0  C
ATOM    844  CB  ASN A  90      17.976  18.783   6.186  1.00  0.00      RA0  C
ATOM    845  CG  ASN A  90      18.148  18.787   4.674  1.00  0.00      RA0  C
ATOM    846  OD1 ASN A  90      18.359  17.760   4.037  1.00  0.00      RA0  O
ATOM    847  ND2 ASN A  90      18.030  20.007   4.123  1.00  0.00      RA0  N
ATOM    848 HD21 ASN A  90      17.942  20.832   4.698  1.00  0.00      RA0  H
ATOM    849 HD22 ASN A  90      18.034  20.217   3.140  1.00  0.00      RA0  H
ATOM    850  C   ASN A  90      19.018  16.487   6.403  1.00  0.00      RA0  C
ATOM    851  O   ASN A  90      19.973  15.979   5.830  1.00  0.00      RA0  O
ATOM    852  N   ALA A  91      17.918  15.791   6.668  1.00  0.00      RA0  N
ATOM    853  H   ALA A  91      17.129  16.247   7.072  1.00  0.00      RA0  H
ATOM    854  CA  ALA A  91      17.838  14.369   6.357  1.00  0.00      RA0  C
ATOM    855  CB  ALA A  91      16.558  13.765   6.935  1.00  0.00      RA0  C
ATOM    856  C   ALA A  91      17.886  14.091   4.858  1.00  0.00      RA0  C
ATOM    857  O   ALA A  91      18.229  12.989   4.455  1.00  0.00      RA0  O
ATOM    858  N   SER A  92      17.542  15.083   4.027  1.00  0.00      RA0  N
ATOM    859  H   SER A  92      17.300  15.997   4.347  1.00  0.00      RA0  H
ATOM    860  CA  SER A  92      17.594  14.959   2.575  1.00  0.00      RA0  C
ATOM    861  CB  SER A  92      16.542  15.950   2.128  1.00  0.00      RA0  C
ATOM    862  OG  SER A  92      15.734  16.210   3.290  1.00  0.00      RA0  O
ATOM    863  HG  SER A  92      15.112  16.875   3.024  1.00  0.00      RA0  H
ATOM    864  C   SER A  92      18.997  15.185   2.018  1.00  0.00      RA0  C
ATOM    865  O   SER A  92      19.215  15.090   0.808  1.00  0.00      RA0  O
ATOM    866  N   GLY A  93      19.932  15.485   2.901  1.00  0.00      RA0  N
ATOM    867  H   GLY A  93      19.696  15.646   3.861  1.00  0.00      RA0  H
ATOM    868  CA  GLY A  93      21.322  15.742   2.489  1.00  0.00      RA0  C
ATOM    869  C   GLY A  93      21.556  17.152   1.966  1.00  0.00      RA0  C
ATOM    870  O   GLY A  93      22.609  17.446   1.413  1.00  0.00      RA0  O
ATOM    871  N   GLY A  94      20.597  18.049   2.151  1.00  0.00      RA0  N
ATOM    872  H   GLY A  94      19.808  17.802   2.714  1.00  0.00      RA0  H
ATOM    873  CA  GLY A  94      20.797  19.454   1.844  1.00  0.00      RA0  C
ATOM    874  C   GLY A  94      21.469  20.174   3.011  1.00  0.00      RA0  C
ATOM    875  O   GLY A  94      21.515  19.672   4.143  1.00  0.00      RA0  O
ATOM    876  N   VAL A  95      22.004  21.355   2.748  1.00  0.00      RA0  N
ATOM    877  H   VAL A  95      21.820  21.815   1.875  1.00  0.00      RA0  H
ATOM    878  CA  VAL A  95      22.779  22.059   3.750  1.00  0.00      RA0  C
ATOM    879  CB  VAL A  95      23.939  22.807   3.094  1.00  0.00      RA0  C
ATOM    880  CG1 VAL A  95      24.865  23.417   4.144  1.00  0.00      RA0  C
ATOM    881  CG2 VAL A  95      24.701  21.902   2.131  1.00  0.00      RA0  C
ATOM    882  C   VAL A  95      21.909  23.021   4.523  1.00  0.00      RA0  C
ATOM    883  O   VAL A  95      21.337  23.957   3.934  1.00  0.00      RA0  O
ATOM    884  N   ILE A  96      21.837  22.795   5.828  1.00  0.00      RA0  N
ATOM    885  H   ILE A  96      22.351  22.025   6.204  1.00  0.00      RA0  H
ATOM    886  CA  ILE A  96      21.205  23.724   6.764  1.00  0.00      RA0  C
ATOM    887  CB  ILE A  96      20.925  23.007   8.087  1.00  0.00      RA0  C
ATOM    888  CG2 ILE A  96      20.337  23.931   9.150  1.00  0.00      RA0  C
ATOM    889  CG1 ILE A  96      20.039  21.791   7.864  1.00  0.00      RA0  C
ATOM    890  CD1 ILE A  96      19.693  21.109   9.183  1.00  0.00      RA0  C
ATOM    891  C   ILE A  96      22.105  24.922   7.010  1.00  0.00      RA0  C
ATOM    892  O   ILE A  96      21.636  26.055   7.018  1.00  0.00      RA0  O
ATOM    893  N   ASP A  97      23.403  24.677   7.207  1.00  0.00      RA0  N
ATOM    894  H   ASP A  97      23.796  23.757   7.258  1.00  0.00      RA0  H
ATOM    895  CA  ASP A  97      24.364  25.760   7.328  1.00  0.00      RA0  C
ATOM    896  CB  ASP A  97      24.225  26.774   8.496  1.00  0.00      RA0  C
ATOM    897  CG  ASP A  97      24.665  28.146   7.957  1.00  0.00      RA0  C
ATOM    898  OD1 ASP A  97      24.934  28.218   6.765  1.00  0.00      RA0  O
ATOM    899  OD2 ASP A  97      24.742  29.144   8.682  1.00  0.00      RA0  O
ATOM    900  C   ASP A  97      25.776  25.150   7.217  1.00  0.00      RA0  C
ATOM    901  O   ASP A  97      25.940  23.916   7.271  1.00  0.00      RA0  O
ATOM    902  N   ASP A  98      26.755  26.031   7.049  1.00  0.00      RA0  N
ATOM    903  H   ASP A  98      26.542  27.013   7.023  1.00  0.00      RA0  H
ATOM    904  CA  ASP A  98      28.135  25.692   7.330  1.00  0.00      RA0  C
ATOM    905  CB  ASP A  98      29.045  25.781   6.093  1.00  0.00      RA0  C
ATOM    906  CG  ASP A  98      29.834  27.072   5.968  1.00  0.00      RA0  C
ATOM    907  OD1 ASP A  98      29.664  27.774   4.974  1.00  0.00      RA0  O
ATOM    908  OD2 ASP A  98      30.713  27.321   6.787  1.00  0.00      RA0  O
ATOM    909  C   ASP A  98      28.626  26.441   8.568  1.00  0.00      RA0  C
ATOM    910  O   ASP A  98      28.047  27.450   8.983  1.00  0.00      RA0  O
ATOM    911  N   LEU A  99      29.680  25.920   9.185  1.00  0.00      RA0  N
ATOM    912  H   LEU A  99      30.194  25.162   8.779  1.00  0.00      RA0  H
ATOM    913  CA  LEU A  99      30.116  26.463  10.453  1.00  0.00      RA0  C
ATOM    914  CB  LEU A  99      29.138  26.062  11.572  1.00  0.00      RA0  C
ATOM    915  CG  LEU A  99      28.690  24.590  11.592  1.00  0.00      RA0  C
ATOM    916  CD1 LEU A  99      29.737  23.622  12.152  1.00  0.00      RA0  C
ATOM    917  CD2 LEU A  99      27.359  24.439  12.329  1.00  0.00      RA0  C
ATOM    918  C   LEU A  99      31.535  26.002  10.793  1.00  0.00      RA0  C
ATOM    919  O   LEU A  99      32.080  25.076  10.152  1.00  0.00      RA0  O
ATOM    920  N   ILE A 100      32.117  26.674  11.778  1.00  0.00      RA0  N
ATOM    921  H   ILE A 100      31.590  27.394  12.233  1.00  0.00      RA0  H
ATOM    922  CA  ILE A 100      33.357  26.250  12.405  1.00  0.00      RA0  C
ATOM    923  CB  ILE A 100      34.322  27.436  12.517  1.00  0.00      RA0  C
ATOM    924  CG2 ILE A 100      35.692  26.997  13.038  1.00  0.00      RA0  C
ATOM    925  CG1 ILE A 100      34.440  28.195  11.196  1.00  0.00      RA0  C
ATOM    926  CD1 ILE A 100      35.169  27.387  10.124  1.00  0.00      RA0  C
ATOM    927  C   ILE A 100      33.032  25.724  13.796  1.00  0.00      RA0  C
ATOM    928  O   ILE A 100      32.209  26.305  14.514  1.00  0.00      RA0  O
ATOM    929  N   VAL A 101      33.655  24.612  14.165  1.00  0.00      RA0  N
ATOM    930  H   VAL A 101      34.332  24.195  13.553  1.00  0.00      RA0  H
ATOM    931  CA  VAL A 101      33.464  24.010  15.481  1.00  0.00      RA0  C
ATOM    932  CB  VAL A 101      32.661  22.708  15.375  1.00  0.00      RA0  C
ATOM    933  CG1 VAL A 101      33.147  21.843  14.219  1.00  0.00      RA0  C
ATOM    934  CG2 VAL A 101      32.626  21.945  16.702  1.00  0.00      RA0  C
ATOM    935  C   VAL A 101      34.820  23.781  16.126  1.00  0.00      RA0  C
ATOM    936  O   VAL A 101      35.731  23.291  15.460  1.00  0.00      RA0  O
ATOM    937  N   TYR A 102      34.922  24.184  17.397  1.00  0.00      RA0  N
ATOM    938  H   TYR A 102      34.095  24.472  17.869  1.00  0.00      RA0  H
ATOM    939  CA  TYR A 102      36.137  24.019  18.230  1.00  0.00      RA0  C
ATOM    940  CB  TYR A 102      36.491  25.322  18.956  1.00  0.00      RA0  C
ATOM    941  CG  TYR A 102      36.702  26.486  18.014  1.00  0.00      RA0  C
ATOM    942  CD1 TYR A 102      35.611  27.170  17.488  1.00  0.00      RA0  C
ATOM    943  CE1 TYR A 102      35.808  28.244  16.631  1.00  0.00      RA0  C
ATOM    944  CD2 TYR A 102      37.992  26.892  17.686  1.00  0.00      RA0  C
ATOM    945  CE2 TYR A 102      38.190  27.970  16.829  1.00  0.00      RA0  C
ATOM    946  CZ  TYR A 102      37.096  28.643  16.296  1.00  0.00      RA0  C
ATOM    947  OH  TYR A 102      37.271  29.705  15.432  1.00  0.00      RA0  O
ATOM    948  HH  TYR A 102      38.193  29.869  15.267  1.00  0.00      RA0  H
ATOM    949  C   TYR A 102      35.944  22.933  19.282  1.00  0.00      RA0  C
ATOM    950  O   TYR A 102      34.884  22.843  19.913  1.00  0.00      RA0  O
ATOM    951  N   TYR A 103      36.987  22.137  19.493  1.00  0.00      RA0  N
ATOM    952  H   TYR A 103      37.827  22.287  18.966  1.00  0.00      RA0  H
ATOM    953  CA  TYR A 103      37.063  21.205  20.621  1.00  0.00      RA0  C
ATOM    954  CB  TYR A 103      37.659  19.890  20.125  1.00  0.00      RA0  C
ATOM    955  CG  TYR A 103      38.318  19.096  21.228  1.00  0.00      RA0  C
ATOM    956  CD1 TYR A 103      37.572  18.596  22.288  1.00  0.00      RA0  C
ATOM    957  CE1 TYR A 103      38.199  17.866  23.289  1.00  0.00      RA0  C
ATOM    958  CD2 TYR A 103      39.686  18.857  21.168  1.00  0.00      RA0  C
ATOM    959  CE2 TYR A 103      40.311  18.124  22.169  1.00  0.00      RA0  C
ATOM    960  CZ  TYR A 103      39.567  17.634  23.234  1.00  0.00      RA0  C
ATOM    961  OH  TYR A 103      40.185  16.914  24.235  1.00  0.00      RA0  O
ATOM    962  HH  TYR A 103      41.088  16.739  24.006  1.00  0.00      RA0  H
ATOM    963  C   TYR A 103      37.952  21.838  21.675  1.00  0.00      RA0  C
ATOM    964  O   TYR A 103      39.070  22.255  21.346  1.00  0.00      RA0  O
ATOM    965  N   PHE A 104      37.469  21.916  22.917  1.00  0.00      RA0  N
ATOM    966  H   PHE A 104      36.545  21.587  23.132  1.00  0.00      RA0  H
ATOM    967  CA  PHE A 104      38.297  22.371  24.068  1.00  0.00      RA0  C
ATOM    968  CB  PHE A 104      37.656  23.568  24.762  1.00  0.00      RA0  C
ATOM    969  CG  PHE A 104      37.588  24.726  23.799  1.00  0.00      RA0  C
ATOM    970  CD1 PHE A 104      38.761  25.278  23.297  1.00  0.00      RA0  C
ATOM    971  CD2 PHE A 104      36.356  25.243  23.419  1.00  0.00      RA0  C
ATOM    972  CE1 PHE A 104      38.704  26.361  22.428  1.00  0.00      RA0  C
ATOM    973  CE2 PHE A 104      36.299  26.328  22.554  1.00  0.00      RA0  C
ATOM    974  CZ  PHE A 104      37.472  26.892  22.066  1.00  0.00      RA0  C
ATOM    975  C   PHE A 104      38.549  21.234  25.057  1.00  0.00      RA0  C
ATOM    976  O   PHE A 104      39.695  20.881  25.318  1.00  0.00      RA0  O
ATOM    977  N   THR A 105      37.473  20.666  25.599  1.00  0.00      RA0  N
ATOM    978  H   THR A 105      36.550  21.026  25.449  1.00  0.00      RA0  H
ATOM    979  CA  THR A 105      37.528  19.428  26.379  1.00  0.00      RA0  C
ATOM    980  CB  THR A 105      37.442  19.955  27.792  1.00  0.00      RA0  C
ATOM    981  OG1 THR A 105      37.281  21.379  27.694  1.00  0.00      RA0  O
ATOM    982  HG1 THR A 105      37.373  21.721  28.574  1.00  0.00      RA0  H
ATOM    983  CG2 THR A 105      38.680  19.606  28.619  1.00  0.00      RA0  C
ATOM    984  C   THR A 105      36.371  18.515  25.975  1.00  0.00      RA0  C
ATOM    985  O   THR A 105      35.486  18.910  25.222  1.00  0.00      RA0  O
ATOM    986  N   GLU A 106      36.339  17.300  26.515  1.00  0.00      RA0  N
ATOM    987  H   GLU A 106      37.098  16.959  27.066  1.00  0.00      RA0  H
ATOM    988  CA  GLU A 106      35.233  16.397  26.204  1.00  0.00      RA0  C
ATOM    989  CB  GLU A 106      35.555  14.945  26.555  1.00  0.00      RA0  C
ATOM    990  CG  GLU A 106      36.813  14.435  25.828  1.00  0.00      RA0  C
ATOM    991  CD  GLU A 106      36.652  14.345  24.310  1.00  0.00      RA0  C
ATOM    992  OE1 GLU A 106      36.112  15.242  23.673  1.00  0.00      RA0  O
ATOM    993  OE2 GLU A 106      37.129  13.384  23.717  1.00  0.00      RA0  O
ATOM    994  C   GLU A 106      33.906  16.919  26.732  1.00  0.00      RA0  C
ATOM    995  O   GLU A 106      32.848  16.421  26.346  1.00  0.00      RA0  O
ATOM    996  N   ASP A 107      33.960  17.891  27.637  1.00  0.00      RA0  N
ATOM    997  H   ASP A 107      34.836  18.273  27.912  1.00  0.00      RA0  H
ATOM    998  CA  ASP A 107      32.769  18.505  28.199  1.00  0.00      RA0  C
ATOM    999  CB  ASP A 107      32.975  18.533  29.722  1.00  0.00      RA0  C
ATOM   1000  CG  ASP A 107      31.763  18.984  30.520  1.00  0.00      RA0  C
ATOM   1001  OD1 ASP A 107      30.709  18.359  30.451  1.00  0.00      RA0  O
ATOM   1002  OD2 ASP A 107      31.884  19.942  31.276  1.00  0.00      RA0  O
ATOM   1003  C   ASP A 107      32.470  19.884  27.594  1.00  0.00      RA0  C
ATOM   1004  O   ASP A 107      31.556  20.554  28.051  1.00  0.00      RA0  O
ATOM   1005  N   PHE A 108      33.236  20.316  26.583  1.00  0.00      RA0  N
ATOM   1006  H   PHE A 108      33.901  19.727  26.120  1.00  0.00      RA0  H
ATOM   1007  CA  PHE A 108      33.162  21.700  26.101  1.00  0.00      RA0  C
ATOM   1008  CB  PHE A 108      33.926  22.635  27.041  1.00  0.00      RA0  C
ATOM   1009  CG  PHE A 108      33.718  24.066  26.607  1.00  0.00      RA0  C
ATOM   1010  CD1 PHE A 108      32.475  24.481  26.146  1.00  0.00      RA0  C
ATOM   1011  CD2 PHE A 108      34.773  24.968  26.668  1.00  0.00      RA0  C
ATOM   1012  CE1 PHE A 108      32.296  25.791  25.721  1.00  0.00      RA0  C
ATOM   1013  CE2 PHE A 108      34.592  26.280  26.246  1.00  0.00      RA0  C
ATOM   1014  CZ  PHE A 108      33.356  26.688  25.760  1.00  0.00      RA0  C
ATOM   1015  C   PHE A 108      33.666  21.852  24.650  1.00  0.00      RA0  C
ATOM   1016  O   PHE A 108      34.880  21.753  24.368  1.00  0.00      RA0  O
ATOM   1017  N   PHE A 109      32.701  22.061  23.750  1.00  0.00      RA0  N
ATOM   1018  H   PHE A 109      31.761  22.162  24.093  1.00  0.00      RA0  H
ATOM   1019  CA  PHE A 109      32.924  22.476  22.360  1.00  0.00      RA0  C
ATOM   1020  CB  PHE A 109      32.341  21.448  21.384  1.00  0.00      RA0  C
ATOM   1021  CG  PHE A 109      33.134  20.158  21.300  1.00  0.00      RA0  C
ATOM   1022  CD1 PHE A 109      33.355  19.365  22.421  1.00  0.00      RA0  C
ATOM   1023  CD2 PHE A 109      33.616  19.742  20.064  1.00  0.00      RA0  C
ATOM   1024  CE1 PHE A 109      34.027  18.155  22.305  1.00  0.00      RA0  C
ATOM   1025  CE2 PHE A 109      34.285  18.530  19.943  1.00  0.00      RA0  C
ATOM   1026  CZ  PHE A 109      34.481  17.731  21.062  1.00  0.00      RA0  C
ATOM   1027  C   PHE A 109      32.241  23.819  22.089  1.00  0.00      RA0  C
ATOM   1028  O   PHE A 109      31.394  24.282  22.856  1.00  0.00      RA0  O
ATOM   1029  N   ARG A 110      32.585  24.424  20.962  1.00  0.00      RA0  N
ATOM   1030  H   ARG A 110      33.240  23.992  20.337  1.00  0.00      RA0  H
ATOM   1031  CA  ARG A 110      32.041  25.717  20.583  1.00  0.00      RA0  C
ATOM   1032  CB  ARG A 110      33.062  26.775  21.003  1.00  0.00      RA0  C
ATOM   1033  CG  ARG A 110      33.072  28.097  20.236  1.00  0.00      RA0  C
ATOM   1034  CD  ARG A 110      33.965  29.104  20.961  1.00  0.00      RA0  C
ATOM   1035  NE  ARG A 110      33.408  29.310  22.293  1.00  0.00      RA0  N
ATOM   1036  HE  ARG A 110      32.445  29.025  22.415  1.00  0.00      RA0  H
ATOM   1037  CZ  ARG A 110      34.084  29.864  23.336  1.00  0.00      RA0  C
ATOM   1038  NH1 ARG A 110      35.355  30.300  23.168  1.00  0.00      RA0  N
ATOM   1039 HH11 ARG A 110      35.893  30.726  23.905  1.00  0.00      RA0  H
ATOM   1040 HH12 ARG A 110      35.810  30.215  22.278  1.00  0.00      RA0  H
ATOM   1041  NH2 ARG A 110      33.451  29.957  24.523  1.00  0.00      RA0  N
ATOM   1042 HH21 ARG A 110      33.861  30.320  25.358  1.00  0.00      RA0  H
ATOM   1043 HH22 ARG A 110      32.483  29.634  24.606  1.00  0.00      RA0  H
ATOM   1044  C   ARG A 110      31.746  25.749  19.088  1.00  0.00      RA0  C
ATOM   1045  O   ARG A 110      32.562  25.276  18.300  1.00  0.00      RA0  O
ATOM   1046  N   LEU A 111      30.580  26.287  18.710  1.00  0.00      RA0  N
ATOM   1047  H   LEU A 111      29.993  26.715  19.397  1.00  0.00      RA0  H
ATOM   1048  CA  LEU A 111      30.212  26.506  17.300  1.00  0.00      RA0  C
ATOM   1049  CB  LEU A 111      28.812  25.960  17.023  1.00  0.00      RA0  C
ATOM   1050  CG  LEU A 111      28.629  24.457  17.209  1.00  0.00      RA0  C
ATOM   1051  CD1 LEU A 111      27.152  24.093  17.335  1.00  0.00      RA0  C
ATOM   1052  CD2 LEU A 111      29.283  23.662  16.085  1.00  0.00      RA0  C
ATOM   1053  C   LEU A 111      30.144  27.988  17.047  1.00  0.00      RA0  C
ATOM   1054  O   LEU A 111      29.820  28.761  17.961  1.00  0.00      RA0  O
ATOM   1055  N   VAL A 112      30.389  28.387  15.807  1.00  0.00      RA0  N
ATOM   1056  H   VAL A 112      30.679  27.732  15.104  1.00  0.00      RA0  H
ATOM   1057  CA  VAL A 112      30.190  29.775  15.392  1.00  0.00      RA0  C
ATOM   1058  CB  VAL A 112      31.528  30.472  15.117  1.00  0.00      RA0  C
ATOM   1059  CG1 VAL A 112      31.302  31.946  14.778  1.00  0.00      RA0  C
ATOM   1060  CG2 VAL A 112      32.509  30.315  16.282  1.00  0.00      RA0  C
ATOM   1061  C   VAL A 112      29.307  29.795  14.147  1.00  0.00      RA0  C
ATOM   1062  O   VAL A 112      29.639  29.175  13.139  1.00  0.00      RA0  O
ATOM   1063  N   VAL A 113      28.195  30.511  14.213  1.00  0.00      RA0  N
ATOM   1064  H   VAL A 113      27.979  31.043  15.033  1.00  0.00      RA0  H
ATOM   1065  CA  VAL A 113      27.286  30.606  13.069  1.00  0.00      RA0  C
ATOM   1066  CB  VAL A 113      26.022  29.758  13.284  1.00  0.00      RA0  C
ATOM   1067  CG1 VAL A 113      26.323  28.260  13.341  1.00  0.00      RA0  C
ATOM   1068  CG2 VAL A 113      25.242  30.239  14.510  1.00  0.00      RA0  C
ATOM   1069  C   VAL A 113      26.872  32.037  12.745  1.00  0.00      RA0  C
ATOM   1070  O   VAL A 113      26.968  32.956  13.570  1.00  0.00      RA0  O
ATOM   1071  N   ASN A 114      26.368  32.203  11.529  1.00  0.00      RA0  N
ATOM   1072  H   ASN A 114      26.149  31.378  11.001  1.00  0.00      RA0  H
ATOM   1073  CA  ASN A 114      25.969  33.509  11.022  1.00  0.00      RA0  C
ATOM   1074  CB  ASN A 114      25.810  33.429   9.497  1.00  0.00      RA0  C
ATOM   1075  CG  ASN A 114      27.021  32.809   8.832  1.00  0.00      RA0  C
ATOM   1076  OD1 ASN A 114      28.035  33.478   8.659  1.00  0.00      RA0  O
ATOM   1077  ND2 ASN A 114      26.866  31.510   8.482  1.00  0.00      RA0  N
ATOM   1078 HD21 ASN A 114      26.033  30.947   8.591  1.00  0.00      RA0  H
ATOM   1079 HD22 ASN A 114      27.593  30.957   8.067  1.00  0.00      RA0  H
ATOM   1080  C   ASN A 114      24.621  33.987  11.529  1.00  0.00      RA0  C
ATOM   1081  O   ASN A 114      23.769  33.189  11.905  1.00  0.00      RA0  O
ATOM   1082  N   SER A 115      24.446  35.308  11.508  1.00  0.00      RA0  N
ATOM   1083  H   SER A 115      25.219  35.896  11.282  1.00  0.00      RA0  H
ATOM   1084  CA  SER A 115      23.211  35.933  11.928  1.00  0.00      RA0  C
ATOM   1085  CB  SER A 115      23.333  37.459  11.884  1.00  0.00      RA0  C
ATOM   1086  OG  SER A 115      22.487  38.051  12.877  1.00  0.00      RA0  O
ATOM   1087  HG  SER A 115      21.605  37.730  12.714  1.00  0.00      RA0  H
ATOM   1088  C   SER A 115      22.004  35.426  11.128  1.00  0.00      RA0  C
ATOM   1089  O   SER A 115      20.951  35.137  11.684  1.00  0.00      RA0  O
ATOM   1090  N   ALA A 116      22.161  35.353   9.815  1.00  0.00      RA0  N
ATOM   1091  H   ALA A 116      23.061  35.498   9.412  1.00  0.00      RA0  H
ATOM   1092  CA  ALA A 116      21.043  35.018   8.928  1.00  0.00      RA0  C
ATOM   1093  CB  ALA A 116      21.508  34.979   7.472  1.00  0.00      RA0  C
ATOM   1094  C   ALA A 116      20.420  33.676   9.263  1.00  0.00      RA0  C
ATOM   1095  O   ALA A 116      19.203  33.489   9.107  1.00  0.00      RA0  O
ATOM   1096  N   THR A 117      21.240  32.742   9.737  1.00  0.00      RA0  N
ATOM   1097  H   THR A 117      22.227  32.862   9.840  1.00  0.00      RA0  H
ATOM   1098  CA  THR A 117      20.803  31.366  10.039  1.00  0.00      RA0  C
ATOM   1099  CB  THR A 117      21.819  30.526   9.298  1.00  0.00      RA0  C
ATOM   1100  OG1 THR A 117      22.890  31.383   8.865  1.00  0.00      RA0  O
ATOM   1101  HG1 THR A 117      23.568  30.730   8.650  1.00  0.00      RA0  H
ATOM   1102  CG2 THR A 117      21.203  29.832   8.090  1.00  0.00      RA0  C
ATOM   1103  C   THR A 117      20.765  31.032  11.528  1.00  0.00      RA0  C
ATOM   1104  O   THR A 117      20.453  29.895  11.901  1.00  0.00      RA0  O
ATOM   1105  N   ARG A 118      21.031  32.024  12.371  1.00  0.00      RA0  N
ATOM   1106  H   ARG A 118      21.284  32.916  11.998  1.00  0.00      RA0  H
ATOM   1107  CA  ARG A 118      21.119  31.830  13.819  1.00  0.00      RA0  C
ATOM   1108  CB  ARG A 118      21.347  33.197  14.470  1.00  0.00      RA0  C
ATOM   1109  CG  ARG A 118      21.227  33.221  15.993  1.00  0.00      RA0  C
ATOM   1110  CD  ARG A 118      21.375  34.638  16.553  1.00  0.00      RA0  C
ATOM   1111  NE  ARG A 118      20.920  34.706  17.940  1.00  0.00      RA0  N
ATOM   1112  HE  ARG A 118      19.953  34.422  18.053  1.00  0.00      RA0  H
ATOM   1113  CZ  ARG A 118      21.753  35.190  18.912  1.00  0.00      RA0  C
ATOM   1114  NH1 ARG A 118      23.022  35.524  18.610  1.00  0.00      RA0  N
ATOM   1115 HH11 ARG A 118      23.612  35.935  19.325  1.00  0.00      RA0  H
ATOM   1116 HH12 ARG A 118      23.434  35.372  17.701  1.00  0.00      RA0  H
ATOM   1117  NH2 ARG A 118      21.310  35.333  20.177  1.00  0.00      RA0  N
ATOM   1118 HH21 ARG A 118      21.933  35.668  20.913  1.00  0.00      RA0  H
ATOM   1119 HH22 ARG A 118      20.372  35.116  20.450  1.00  0.00      RA0  H
ATOM   1120  C   ARG A 118      19.916  31.116  14.423  1.00  0.00      RA0  C
ATOM   1121  O   ARG A 118      20.052  30.100  15.112  1.00  0.00      RA0  O
ATOM   1122  N   GLU A 119      18.728  31.646  14.183  1.00  0.00      RA0  N
ATOM   1123  H   GLU A 119      18.662  32.472  13.627  1.00  0.00      RA0  H
ATOM   1124  CA  GLU A 119      17.547  31.080  14.828  1.00  0.00      RA0  C
ATOM   1125  CB  GLU A 119      16.390  32.078  14.818  1.00  0.00      RA0  C
ATOM   1126  CG  GLU A 119      16.792  33.438  15.409  1.00  0.00      RA0  C
ATOM   1127  CD  GLU A 119      17.302  33.297  16.836  1.00  0.00      RA0  C
ATOM   1128  OE1 GLU A 119      16.836  32.418  17.555  1.00  0.00      RA0  O
ATOM   1129  OE2 GLU A 119      18.166  34.077  17.232  1.00  0.00      RA0  O
ATOM   1130  C   GLU A 119      17.167  29.693  14.294  1.00  0.00      RA0  C
ATOM   1131  O   GLU A 119      16.825  28.813  15.062  1.00  0.00      RA0  O
ATOM   1132  N   LYS A 120      17.286  29.493  12.992  1.00  0.00      RA0  N
ATOM   1133  H   LYS A 120      17.704  30.217  12.448  1.00  0.00      RA0  H
ATOM   1134  CA  LYS A 120      17.100  28.161  12.407  1.00  0.00      RA0  C
ATOM   1135  CB  LYS A 120      17.266  28.231  10.884  1.00  0.00      RA0  C
ATOM   1136  CG  LYS A 120      17.037  26.877  10.206  1.00  0.00      RA0  C
ATOM   1137  CD  LYS A 120      17.357  26.846   8.708  1.00  0.00      RA0  C
ATOM   1138  CE  LYS A 120      18.825  27.154   8.403  1.00  0.00      RA0  C
ATOM   1139  NZ  LYS A 120      19.191  26.664   7.065  1.00  0.00      RA0  N
ATOM   1140  HZ1 LYS A 120      20.195  26.849   6.859  1.00  0.00      RA0  H
ATOM   1141  HZ2 LYS A 120      19.076  25.629   7.036  1.00  0.00      RA0  H
ATOM   1142  HZ3 LYS A 120      18.624  27.026   6.279  1.00  0.00      RA0  H
ATOM   1143  C   LYS A 120      18.073  27.158  12.976  1.00  0.00      RA0  C
ATOM   1144  O   LYS A 120      17.715  26.044  13.303  1.00  0.00      RA0  O
ATOM   1145  N   ASP A 121      19.339  27.552  13.045  1.00  0.00      RA0  N
ATOM   1146  H   ASP A 121      19.664  28.410  12.650  1.00  0.00      RA0  H
ATOM   1147  CA  ASP A 121      20.385  26.683  13.575  1.00  0.00      RA0  C
ATOM   1148  CB  ASP A 121      21.776  27.258  13.346  1.00  0.00      RA0  C
ATOM   1149  CG  ASP A 121      22.004  27.408  11.859  1.00  0.00      RA0  C
ATOM   1150  OD1 ASP A 121      21.300  26.767  11.073  1.00  0.00      RA0  O
ATOM   1151  OD2 ASP A 121      22.875  28.191  11.495  1.00  0.00      RA0  O
ATOM   1152  C   ASP A 121      20.154  26.364  15.050  1.00  0.00      RA0  C
ATOM   1153  O   ASP A 121      20.295  25.218  15.483  1.00  0.00      RA0  O
ATOM   1154  N   LEU A 122      19.828  27.387  15.828  1.00  0.00      RA0  N
ATOM   1155  H   LEU A 122      19.743  28.294  15.416  1.00  0.00      RA0  H
ATOM   1156  CA  LEU A 122      19.602  27.193  17.256  1.00  0.00      RA0  C
ATOM   1157  CB  LEU A 122      19.361  28.517  17.978  1.00  0.00      RA0  C
ATOM   1158  CG  LEU A 122      20.638  29.345  18.120  1.00  0.00      RA0  C
ATOM   1159  CD1 LEU A 122      20.368  30.692  18.791  1.00  0.00      RA0  C
ATOM   1160  CD2 LEU A 122      21.744  28.557  18.822  1.00  0.00      RA0  C
ATOM   1161  C   LEU A 122      18.452  26.245  17.509  1.00  0.00      RA0  C
ATOM   1162  O   LEU A 122      18.522  25.412  18.398  1.00  0.00      RA0  O
ATOM   1163  N   SER A 123      17.383  26.364  16.730  1.00  0.00      RA0  N
ATOM   1164  H   SER A 123      17.359  27.058  16.009  1.00  0.00      RA0  H
ATOM   1165  CA  SER A 123      16.226  25.489  16.918  1.00  0.00      RA0  C
ATOM   1166  CB  SER A 123      15.087  26.071  16.092  1.00  0.00      RA0  C
ATOM   1167  OG  SER A 123      14.900  27.432  16.497  1.00  0.00      RA0  O
ATOM   1168  HG  SER A 123      15.582  27.959  16.089  1.00  0.00      RA0  H
ATOM   1169  C   SER A 123      16.595  24.052  16.582  1.00  0.00      RA0  C
ATOM   1170  O   SER A 123      16.212  23.125  17.291  1.00  0.00      RA0  O
ATOM   1171  N   TRP A 124      17.343  23.880  15.498  1.00  0.00      RA0  N
ATOM   1172  H   TRP A 124      17.646  24.674  14.964  1.00  0.00      RA0  H
ATOM   1173  CA  TRP A 124      17.787  22.548  15.055  1.00  0.00      RA0  C
ATOM   1174  CB  TRP A 124      18.419  22.676  13.666  1.00  0.00      RA0  C
ATOM   1175  CG  TRP A 124      18.817  21.330  13.109  1.00  0.00      RA0  C
ATOM   1176  CD2 TRP A 124      17.969  20.326  12.514  1.00  0.00      RA0  C
ATOM   1177  CE2 TRP A 124      18.797  19.254  12.107  1.00  0.00      RA0  C
ATOM   1178  CE3 TRP A 124      16.599  20.259  12.292  1.00  0.00      RA0  C
ATOM   1179  CD1 TRP A 124      20.115  20.803  13.031  1.00  0.00      RA0  C
ATOM   1180  NE1 TRP A 124      20.108  19.579  12.439  1.00  0.00      RA0  N
ATOM   1181  HE1 TRP A 124      20.895  19.022  12.257  1.00  0.00      RA0  H
ATOM   1182  CZ2 TRP A 124      18.233  18.148  11.484  1.00  0.00      RA0  C
ATOM   1183  CZ3 TRP A 124      16.048  19.145  11.670  1.00  0.00      RA0  C
ATOM   1184  CH2 TRP A 124      16.862  18.094  11.265  1.00  0.00      RA0  C
ATOM   1185  C   TRP A 124      18.760  21.909  16.045  1.00  0.00      RA0  C
ATOM   1186  O   TRP A 124      18.593  20.764  16.438  1.00  0.00      RA0  O
ATOM   1187  N   ILE A 125      19.761  22.681  16.455  1.00  0.00      RA0  N
ATOM   1188  H   ILE A 125      19.820  23.605  16.091  1.00  0.00      RA0  H
ATOM   1189  CA  ILE A 125      20.746  22.218  17.430  1.00  0.00      RA0  C
ATOM   1190  CB  ILE A 125      21.848  23.258  17.656  1.00  0.00      RA0  C
ATOM   1191  CG2 ILE A 125      22.771  22.872  18.815  1.00  0.00      RA0  C
ATOM   1192  CG1 ILE A 125      22.652  23.461  16.370  1.00  0.00      RA0  C
ATOM   1193  CD1 ILE A 125      23.550  24.696  16.437  1.00  0.00      RA0  C
ATOM   1194  C   ILE A 125      20.050  21.835  18.742  1.00  0.00      RA0  C
ATOM   1195  O   ILE A 125      20.290  20.760  19.269  1.00  0.00      RA0  O
ATOM   1196  N   THR A 126      19.185  22.715  19.246  1.00  0.00      RA0  N
ATOM   1197  H   THR A 126      19.020  23.584  18.781  1.00  0.00      RA0  H
ATOM   1198  CA  THR A 126      18.413  22.427  20.459  1.00  0.00      RA0  C
ATOM   1199  CB  THR A 126      17.576  23.644  20.843  1.00  0.00      RA0  C
ATOM   1200  OG1 THR A 126      18.449  24.768  21.012  1.00  0.00      RA0  O
ATOM   1201  HG1 THR A 126      18.612  25.118  20.145  1.00  0.00      RA0  H
ATOM   1202  CG2 THR A 126      16.766  23.409  22.119  1.00  0.00      RA0  C
ATOM   1203  C   THR A 126      17.638  21.140  20.388  1.00  0.00      RA0  C
ATOM   1204  O   THR A 126      17.679  20.344  21.333  1.00  0.00      RA0  O
ATOM   1205  N   GLN A 127      16.919  20.950  19.285  1.00  0.00      RA0  N
ATOM   1206  H   GLN A 127      16.931  21.647  18.564  1.00  0.00      RA0  H
ATOM   1207  CA  GLN A 127      16.103  19.760  19.063  1.00  0.00      RA0  C
ATOM   1208  CB  GLN A 127      15.406  19.880  17.707  1.00  0.00      RA0  C
ATOM   1209  CG  GLN A 127      14.534  18.681  17.336  1.00  0.00      RA0  C
ATOM   1210  CD  GLN A 127      13.852  18.965  16.013  1.00  0.00      RA0  C
ATOM   1211  OE1 GLN A 127      12.814  19.614  15.951  1.00  0.00      RA0  O
ATOM   1212  NE2 GLN A 127      14.492  18.447  14.950  1.00  0.00      RA0  N
ATOM   1213 HE21 GLN A 127      15.334  17.911  15.045  1.00  0.00      RA0  H
ATOM   1214 HE22 GLN A 127      14.152  18.583  14.020  1.00  0.00      RA0  H
ATOM   1215  C   GLN A 127      16.927  18.464  19.147  1.00  0.00      RA0  C
ATOM   1216  O   GLN A 127      16.596  17.540  19.877  1.00  0.00      RA0  O
ATOM   1217  N   HIS A 128      18.018  18.419  18.397  1.00  0.00      RA0  N
ATOM   1218  H   HIS A 128      18.299  19.239  17.892  1.00  0.00      RA0  H
ATOM   1219  CA  HIS A 128      18.844  17.228  18.341  1.00  0.00      RA0  C
ATOM   1220  CB  HIS A 128      19.639  17.156  17.035  1.00  0.00      RA0  C
ATOM   1221  CG  HIS A 128      18.689  16.791  15.923  1.00  0.00      RA0  C
ATOM   1222  ND1 HIS A 128      18.525  15.539  15.455  1.00  0.00      RA0  N
ATOM   1223  HD1 HIS A 128      19.006  14.733  15.743  1.00  0.00      RA0  H
ATOM   1224  CD2 HIS A 128      17.816  17.642  15.244  1.00  0.00      RA0  C
ATOM   1225  NE2 HIS A 128      17.115  16.888  14.362  1.00  0.00      RA0  N
ATOM   1226  CE1 HIS A 128      17.553  15.593  14.490  1.00  0.00      RA0  C
ATOM   1227  C   HIS A 128      19.769  17.062  19.563  1.00  0.00      RA0  C
ATOM   1228  O   HIS A 128      20.225  15.953  19.833  1.00  0.00      RA0  O
ATOM   1229  N   ALA A 129      20.027  18.136  20.308  1.00  0.00      RA0  N
ATOM   1230  H   ALA A 129      19.632  19.024  20.066  1.00  0.00      RA0  H
ATOM   1231  CA  ALA A 129      20.873  18.057  21.500  1.00  0.00      RA0  C
ATOM   1232  CB  ALA A 129      21.303  19.445  21.972  1.00  0.00      RA0  C
ATOM   1233  C   ALA A 129      20.202  17.338  22.680  1.00  0.00      RA0  C
ATOM   1234  O   ALA A 129      20.880  16.738  23.501  1.00  0.00      RA0  O
ATOM   1235  N   GLU A 130      18.881  17.425  22.754  1.00  0.00      RA0  N
ATOM   1236  H   GLU A 130      18.372  17.866  22.013  1.00  0.00      RA0  H
ATOM   1237  CA  GLU A 130      18.113  17.027  23.947  1.00  0.00      RA0  C
ATOM   1238  CB  GLU A 130      16.623  17.367  23.738  1.00  0.00      RA0  C
ATOM   1239  CG  GLU A 130      15.688  17.117  24.927  1.00  0.00      RA0  C
ATOM   1240  CD  GLU A 130      15.349  15.644  25.035  1.00  0.00      RA0  C
ATOM   1241  OE1 GLU A 130      15.298  14.977  24.004  1.00  0.00      RA0  O
ATOM   1242  OE2 GLU A 130      15.145  15.165  26.147  1.00  0.00      RA0  O
ATOM   1243  C   GLU A 130      18.400  15.609  24.440  1.00  0.00      RA0  C
ATOM   1244  O   GLU A 130      18.651  15.430  25.640  1.00  0.00      RA0  O
ATOM   1245  N   PRO A 131      18.393  14.603  23.570  1.00  0.00      RA0  N
ATOM   1246  CD  PRO A 131      18.043  14.604  22.145  1.00  0.00      RA0  C
ATOM   1247  CA  PRO A 131      18.648  13.234  24.018  1.00  0.00      RA0  C
ATOM   1248  CB  PRO A 131      18.323  12.359  22.801  1.00  0.00      RA0  C
ATOM   1249  CG  PRO A 131      17.472  13.223  21.882  1.00  0.00      RA0  C
ATOM   1250  C   PRO A 131      20.074  12.993  24.479  1.00  0.00      RA0  C
ATOM   1251  O   PRO A 131      20.319  12.039  25.221  1.00  0.00      RA0  O
ATOM   1252  N   PHE A 132      20.994  13.857  24.056  1.00  0.00      RA0  N
ATOM   1253  H   PHE A 132      20.708  14.668  23.540  1.00  0.00      RA0  H
ATOM   1254  CA  PHE A 132      22.381  13.799  24.487  1.00  0.00      RA0  C
ATOM   1255  CB  PHE A 132      23.314  14.295  23.381  1.00  0.00      RA0  C
ATOM   1256  CG  PHE A 132      23.126  13.528  22.094  1.00  0.00      RA0  C
ATOM   1257  CD1 PHE A 132      23.930  12.429  21.820  1.00  0.00      RA0  C
ATOM   1258  CD2 PHE A 132      22.166  13.928  21.172  1.00  0.00      RA0  C
ATOM   1259  CE1 PHE A 132      23.781  11.739  20.623  1.00  0.00      RA0  C
ATOM   1260  CE2 PHE A 132      22.016  13.239  19.975  1.00  0.00      RA0  C
ATOM   1261  CZ  PHE A 132      22.828  12.146  19.698  1.00  0.00      RA0  C
ATOM   1262  C   PHE A 132      22.668  14.592  25.770  1.00  0.00      RA0  C
ATOM   1263  O   PHE A 132      23.759  14.469  26.353  1.00  0.00      RA0  O
ATOM   1264  N   GLY A 133      21.702  15.400  26.203  1.00  0.00      RA0  N
ATOM   1265  H   GLY A 133      20.862  15.515  25.669  1.00  0.00      RA0  H
ATOM   1266  CA  GLY A 133      21.820  16.178  27.431  1.00  0.00      RA0  C
ATOM   1267  C   GLY A 133      22.832  17.306  27.350  1.00  0.00      RA0  C
ATOM   1268  O   GLY A 133      23.558  17.570  28.316  1.00  0.00      RA0  O
ATOM   1269  N   ILE A 134      22.864  17.993  26.212  1.00  0.00      RA0  N
ATOM   1270  H   ILE A 134      22.136  17.870  25.538  1.00  0.00      RA0  H
ATOM   1271  CA  ILE A 134      23.862  19.032  25.986  1.00  0.00      RA0  C
ATOM   1272  CB  ILE A 134      24.285  19.070  24.518  1.00  0.00      RA0  C
ATOM   1273  CG2 ILE A 134      25.363  20.125  24.269  1.00  0.00      RA0  C
ATOM   1274  CG1 ILE A 134      24.750  17.683  24.087  1.00  0.00      RA0  C
ATOM   1275  CD1 ILE A 134      25.853  17.145  24.998  1.00  0.00      RA0  C
ATOM   1276  C   ILE A 134      23.293  20.373  26.433  1.00  0.00      RA0  C
ATOM   1277  O   ILE A 134      22.166  20.722  26.075  1.00  0.00      RA0  O
ATOM   1278  N   GLU A 135      24.065  21.094  27.242  1.00  0.00      RA0  N
ATOM   1279  H   GLU A 135      24.978  20.753  27.462  1.00  0.00      RA0  H
ATOM   1280  CA  GLU A 135      23.728  22.449  27.678  1.00  0.00      RA0  C
ATOM   1281  CB  GLU A 135      24.474  22.615  29.005  1.00  0.00      RA0  C
ATOM   1282  CG  GLU A 135      24.662  24.004  29.616  1.00  0.00      RA0  C
ATOM   1283  CD  GLU A 135      25.604  23.835  30.800  1.00  0.00      RA0  C
ATOM   1284  OE1 GLU A 135      26.604  24.547  30.887  1.00  0.00      RA0  O
ATOM   1285  OE2 GLU A 135      25.382  22.940  31.615  1.00  0.00      RA0  O
ATOM   1286  C   GLU A 135      24.204  23.447  26.613  1.00  0.00      RA0  C
ATOM   1287  O   GLU A 135      25.387  23.508  26.304  1.00  0.00      RA0  O
ATOM   1288  N   ILE A 136      23.267  24.219  26.067  1.00  0.00      RA0  N
ATOM   1289  H   ILE A 136      22.357  24.246  26.476  1.00  0.00      RA0  H
ATOM   1290  CA  ILE A 136      23.543  25.167  24.980  1.00  0.00      RA0  C
ATOM   1291  CB  ILE A 136      22.477  25.002  23.901  1.00  0.00      RA0  C
ATOM   1292  CG2 ILE A 136      22.673  25.979  22.742  1.00  0.00      RA0  C
ATOM   1293  CG1 ILE A 136      22.428  23.545  23.446  1.00  0.00      RA0  C
ATOM   1294  CD1 ILE A 136      21.335  23.310  22.412  1.00  0.00      RA0  C
ATOM   1295  C   ILE A 136      23.525  26.578  25.545  1.00  0.00      RA0  C
ATOM   1296  O   ILE A 136      22.514  26.993  26.112  1.00  0.00      RA0  O
ATOM   1297  N   THR A 137      24.636  27.308  25.390  1.00  0.00      RA0  N
ATOM   1298  H   THR A 137      25.458  26.901  24.995  1.00  0.00      RA0  H
ATOM   1299  CA  THR A 137      24.751  28.675  25.878  1.00  0.00      RA0  C
ATOM   1300  CB  THR A 137      25.775  28.550  26.989  1.00  0.00      RA0  C
ATOM   1301  OG1 THR A 137      25.449  27.364  27.729  1.00  0.00      RA0  O
ATOM   1302  HG1 THR A 137      26.207  27.113  28.243  1.00  0.00      RA0  H
ATOM   1303  CG2 THR A 137      25.844  29.783  27.891  1.00  0.00      RA0  C
ATOM   1304  C   THR A 137      25.140  29.591  24.728  1.00  0.00      RA0  C
ATOM   1305  O   THR A 137      26.202  29.420  24.130  1.00  0.00      RA0  O
ATOM   1306  N   VAL A 138      24.276  30.548  24.409  1.00  0.00      RA0  N
ATOM   1307  H   VAL A 138      23.496  30.726  25.006  1.00  0.00      RA0  H
ATOM   1308  CA  VAL A 138      24.569  31.510  23.345  1.00  0.00      RA0  C
ATOM   1309  CB  VAL A 138      23.271  31.978  22.696  1.00  0.00      RA0  C
ATOM   1310  CG1 VAL A 138      23.557  32.879  21.500  1.00  0.00      RA0  C
ATOM   1311  CG2 VAL A 138      22.410  30.775  22.306  1.00  0.00      RA0  C
ATOM   1312  C   VAL A 138      25.368  32.678  23.936  1.00  0.00      RA0  C
ATOM   1313  O   VAL A 138      24.944  33.289  24.920  1.00  0.00      RA0  O
ATOM   1314  N   ARG A 139      26.488  33.018  23.307  1.00  0.00      RA0  N
ATOM   1315  H   ARG A 139      26.673  32.628  22.409  1.00  0.00      RA0  H
ATOM   1316  CA  ARG A 139      27.450  33.974  23.874  1.00  0.00      RA0  C
ATOM   1317  CB  ARG A 139      28.872  33.477  23.643  1.00  0.00      RA0  C
ATOM   1318  CG  ARG A 139      29.075  32.058  24.175  1.00  0.00      RA0  C
ATOM   1319  CD  ARG A 139      28.615  31.916  25.627  1.00  0.00      RA0  C
ATOM   1320  NE  ARG A 139      29.092  33.047  26.414  1.00  0.00      RA0  N
ATOM   1321  HE  ARG A 139      28.572  33.913  26.371  1.00  0.00      RA0  H
ATOM   1322  CZ  ARG A 139      30.280  32.995  27.059  1.00  0.00      RA0  C
ATOM   1323  NH1 ARG A 139      30.956  31.823  27.118  1.00  0.00      RA0  N
ATOM   1324 HH11 ARG A 139      31.799  31.709  27.640  1.00  0.00      RA0  H
ATOM   1325 HH12 ARG A 139      30.632  30.995  26.625  1.00  0.00      RA0  H
ATOM   1326  NH2 ARG A 139      30.745  34.132  27.617  1.00  0.00      RA0  N
ATOM   1327 HH21 ARG A 139      31.581  34.226  28.155  1.00  0.00      RA0  H
ATOM   1328 HH22 ARG A 139      30.229  35.004  27.482  1.00  0.00      RA0  H
ATOM   1329  C   ARG A 139      27.259  35.386  23.330  1.00  0.00      RA0  C
ATOM   1330  O   ARG A 139      28.145  35.986  22.706  1.00  0.00      RA0  O
ATOM   1331  N   ASP A 140      26.099  35.947  23.626  1.00  0.00      RA0  N
ATOM   1332  H   ASP A 140      25.418  35.428  24.145  1.00  0.00      RA0  H
ATOM   1333  CA  ASP A 140      25.763  37.288  23.171  1.00  0.00      RA0  C
ATOM   1334  CB  ASP A 140      24.240  37.498  23.143  1.00  0.00      RA0  C
ATOM   1335  CG  ASP A 140      23.530  36.528  22.199  1.00  0.00      RA0  C
ATOM   1336  OD1 ASP A 140      23.941  36.365  21.053  1.00  0.00      RA0  O
ATOM   1337  OD2 ASP A 140      22.526  35.941  22.594  1.00  0.00      RA0  O
ATOM   1338  C   ASP A 140      26.461  38.356  24.001  1.00  0.00      RA0  C
ATOM   1339  O   ASP A 140      26.303  39.538  23.728  1.00  0.00      RA0  O
ATOM   1340  N   ASP A 141      27.195  37.921  25.031  1.00  0.00      RA0  N
ATOM   1341  H   ASP A 141      27.323  36.945  25.205  1.00  0.00      RA0  H
ATOM   1342  CA  ASP A 141      28.079  38.774  25.811  1.00  0.00      RA0  C
ATOM   1343  CB  ASP A 141      28.319  38.135  27.184  1.00  0.00      RA0  C
ATOM   1344  CG  ASP A 141      29.137  36.853  27.066  1.00  0.00      RA0  C
ATOM   1345  OD1 ASP A 141      28.679  35.885  26.462  1.00  0.00      RA0  O
ATOM   1346  OD2 ASP A 141      30.230  36.790  27.618  1.00  0.00      RA0  O
ATOM   1347  C   ASP A 141      29.436  39.080  25.147  1.00  0.00      RA0  C
ATOM   1348  O   ASP A 141      30.193  39.924  25.662  1.00  0.00      RA0  O
ATOM   1349  N   LEU A 142      29.715  38.394  24.033  1.00  0.00      RA0  N
ATOM   1350  H   LEU A 142      29.034  37.792  23.612  1.00  0.00      RA0  H
ATOM   1351  CA  LEU A 142      30.966  38.532  23.283  1.00  0.00      RA0  C
ATOM   1352  CB  LEU A 142      31.614  37.166  23.048  1.00  0.00      RA0  C
ATOM   1353  CG  LEU A 142      31.907  36.377  24.325  1.00  0.00      RA0  C
ATOM   1354  CD1 LEU A 142      32.443  34.979  24.013  1.00  0.00      RA0  C
ATOM   1355  CD2 LEU A 142      32.840  37.132  25.271  1.00  0.00      RA0  C
ATOM   1356  C   LEU A 142      30.768  39.226  21.951  1.00  0.00      RA0  C
ATOM   1357  O   LEU A 142      29.785  38.975  21.236  1.00  0.00      RA0  O
ATOM   1358  N   SER A 143      31.742  40.055  21.608  1.00  0.00      RA0  N
ATOM   1359  H   SER A 143      32.496  40.277  22.223  1.00  0.00      RA0  H
ATOM   1360  CA  SER A 143      31.886  40.617  20.278  1.00  0.00      RA0  C
ATOM   1361  CB  SER A 143      32.141  42.087  20.497  1.00  0.00      RA0  C
ATOM   1362  OG  SER A 143      32.032  42.276  21.904  1.00  0.00      RA0  O
ATOM   1363  HG  SER A 143      31.130  42.041  22.102  1.00  0.00      RA0  H
ATOM   1364  C   SER A 143      33.074  39.904  19.640  1.00  0.00      RA0  C
ATOM   1365  O   SER A 143      33.806  39.158  20.310  1.00  0.00      RA0  O
ATOM   1366  N   MSE A 144      33.253  40.097  18.350  1.00  0.00      RA0  N
ATOM   1367  H   MSE A 144      32.690  40.718  17.800  1.00  0.00      RA0  H
ATOM   1368  CA  MSE A 144      34.328  39.411  17.655  1.00  0.00      RA0  C
ATOM   1369  CB  MSE A 144      33.845  38.030  17.198  1.00  0.00      RA0  C
ATOM   1370  CG  MSE A 144      34.951  37.128  16.645  1.00  0.00      RA0  C
ATOM   1371  SE  MSE A 144      34.397  35.430  16.423  1.00  0.00      RA0  S
ATOM   1372  CE  MSE A 144      32.876  35.773  15.525  1.00  0.00      RA0  C
ATOM   1373  C   MSE A 144      34.823  40.277  16.518  1.00  0.00      RA0  C
ATOM   1374  O   MSE A 144      34.018  40.927  15.822  1.00  0.00      RA0  O
ATOM   1375  N   ILE A 145      36.145  40.281  16.350  1.00  0.00      RA0  N
ATOM   1376  H   ILE A 145      36.722  39.723  16.951  1.00  0.00      RA0  H
ATOM   1377  CA  ILE A 145      36.817  41.057  15.315  1.00  0.00      RA0  C
ATOM   1378  CB  ILE A 145      37.632  42.195  15.943  1.00  0.00      RA0  C
ATOM   1379  CG2 ILE A 145      38.310  43.044  14.865  1.00  0.00      RA0  C
ATOM   1380  CG1 ILE A 145      36.780  43.049  16.886  1.00  0.00      RA0  C
ATOM   1381  CD1 ILE A 145      37.596  44.106  17.632  1.00  0.00      RA0  C
ATOM   1382  C   ILE A 145      37.729  40.128  14.530  1.00  0.00      RA0  C
ATOM   1383  O   ILE A 145      38.504  39.373  15.126  1.00  0.00      RA0  O
ATOM   1384  N   ALA A 146      37.627  40.164  13.204  1.00  0.00      RA0  N
ATOM   1385  H   ALA A 146      37.036  40.860  12.795  1.00  0.00      RA0  H
ATOM   1386  CA  ALA A 146      38.491  39.366  12.339  1.00  0.00      RA0  C
ATOM   1387  CB  ALA A 146      37.698  38.901  11.125  1.00  0.00      RA0  C
ATOM   1388  C   ALA A 146      39.592  40.260  11.825  1.00  0.00      RA0  C
ATOM   1389  O   ALA A 146      39.320  41.270  11.191  1.00  0.00      RA0  O
ATOM   1390  N   VAL A 147      40.832  39.879  12.100  1.00  0.00      RA0  N
ATOM   1391  H   VAL A 147      40.996  39.037  12.600  1.00  0.00      RA0  H
ATOM   1392  CA  VAL A 147      41.994  40.689  11.695  1.00  0.00      RA0  C
ATOM   1393  CB  VAL A 147      42.872  40.977  12.915  1.00  0.00      RA0  C
ATOM   1394  CG1 VAL A 147      44.032  41.906  12.561  1.00  0.00      RA0  C
ATOM   1395  CG2 VAL A 147      42.038  41.524  14.075  1.00  0.00      RA0  C
ATOM   1396  C   VAL A 147      42.735  39.835  10.682  1.00  0.00      RA0  C
ATOM   1397  O   VAL A 147      43.186  38.736  11.015  1.00  0.00      RA0  O
ATOM   1398  N   GLN A 148      42.820  40.325   9.451  1.00  0.00      RA0  N
ATOM   1399  H   GLN A 148      42.580  41.273   9.261  1.00  0.00      RA0  H
ATOM   1400  CA  GLN A 148      43.218  39.503   8.302  1.00  0.00      RA0  C
ATOM   1401  CB  GLN A 148      41.977  39.163   7.469  1.00  0.00      RA0  C
ATOM   1402  CG  GLN A 148      40.675  39.042   8.276  1.00  0.00      RA0  C
ATOM   1403  CD  GLN A 148      40.284  37.600   8.544  1.00  0.00      RA0  C
ATOM   1404  OE1 GLN A 148      39.448  37.054   7.821  1.00  0.00      RA0  O
ATOM   1405  NE2 GLN A 148      40.867  37.042   9.622  1.00  0.00      RA0  N
ATOM   1406 HE21 GLN A 148      41.548  37.521  10.184  1.00  0.00      RA0  H
ATOM   1407 HE22 GLN A 148      40.652  36.117   9.957  1.00  0.00      RA0  H
ATOM   1408  C   GLN A 148      44.283  40.159   7.421  1.00  0.00      RA0  C
ATOM   1409  O   GLN A 148      44.236  41.371   7.132  1.00  0.00      RA0  O
ATOM   1410  N   GLY A 149      45.222  39.347   6.947  1.00  0.00      RA0  N
ATOM   1411  H   GLY A 149      45.309  38.404   7.262  1.00  0.00      RA0  H
ATOM   1412  CA  GLY A 149      46.256  39.825   6.042  1.00  0.00      RA0  C
ATOM   1413  C   GLY A 149      47.621  39.353   6.499  1.00  0.00      RA0  C
ATOM   1414  O   GLY A 149      47.767  38.836   7.614  1.00  0.00      RA0  O
ATOM   1415  N   PRO A 150      48.615  39.532   5.647  1.00  0.00      RA0  N
ATOM   1416  CD  PRO A 150      48.492  40.149   4.333  1.00  0.00      RA0  C
ATOM   1417  CA  PRO A 150      49.959  39.020   5.916  1.00  0.00      RA0  C
ATOM   1418  CB  PRO A 150      50.689  39.248   4.587  1.00  0.00      RA0  C
ATOM   1419  CG  PRO A 150      49.933  40.378   3.898  1.00  0.00      RA0  C
ATOM   1420  C   PRO A 150      50.669  39.625   7.147  1.00  0.00      RA0  C
ATOM   1421  O   PRO A 150      51.533  38.974   7.746  1.00  0.00      RA0  O
ATOM   1422  N   ASN A 151      50.253  40.809   7.565  1.00  0.00      RA0  N
ATOM   1423  H   ASN A 151      49.535  41.287   7.052  1.00  0.00      RA0  H
ATOM   1424  CA  ASN A 151      50.760  41.443   8.778  1.00  0.00      RA0  C
ATOM   1425  CB  ASN A 151      51.183  42.894   8.548  1.00  0.00      RA0  C
ATOM   1426  CG  ASN A 151      52.494  42.987   7.805  1.00  0.00      RA0  C
ATOM   1427  OD1 ASN A 151      53.496  42.389   8.182  1.00  0.00      RA0  O
ATOM   1428  ND2 ASN A 151      52.429  43.771   6.715  1.00  0.00      RA0  N
ATOM   1429 HD21 ASN A 151      51.588  44.289   6.517  1.00  0.00      RA0  H
ATOM   1430 HD22 ASN A 151      53.185  43.883   6.072  1.00  0.00      RA0  H
ATOM   1431  C   ASN A 151      49.733  41.475   9.912  1.00  0.00      RA0  C
ATOM   1432  O   ASN A 151      49.956  42.116  10.946  1.00  0.00      RA0  O
ATOM   1433  N   ALA A 152      48.610  40.780   9.739  1.00  0.00      RA0  N
ATOM   1434  H   ALA A 152      48.501  40.202   8.927  1.00  0.00      RA0  H
ATOM   1435  CA  ALA A 152      47.525  40.831  10.724  1.00  0.00      RA0  C
ATOM   1436  CB  ALA A 152      46.306  40.084  10.212  1.00  0.00      RA0  C
ATOM   1437  C   ALA A 152      47.870  40.232  12.082  1.00  0.00      RA0  C
ATOM   1438  O   ALA A 152      47.643  40.855  13.112  1.00  0.00      RA0  O
ATOM   1439  N   GLN A 153      48.417  39.025  12.076  1.00  0.00      RA0  N
ATOM   1440  H   GLN A 153      48.620  38.601  11.194  1.00  0.00      RA0  H
ATOM   1441  CA  GLN A 153      48.786  38.360  13.322  1.00  0.00      RA0  C
ATOM   1442  CB  GLN A 153      49.246  36.938  13.023  1.00  0.00      RA0  C
ATOM   1443  CG  GLN A 153      48.074  36.158  12.431  1.00  0.00      RA0  C
ATOM   1444  CD  GLN A 153      48.532  34.801  11.953  1.00  0.00      RA0  C
ATOM   1445  OE1 GLN A 153      49.635  34.645  11.444  1.00  0.00      RA0  O
ATOM   1446  NE2 GLN A 153      47.623  33.828  12.139  1.00  0.00      RA0  N
ATOM   1447 HE21 GLN A 153      46.698  34.015  12.487  1.00  0.00      RA0  H
ATOM   1448 HE22 GLN A 153      47.853  32.874  11.947  1.00  0.00      RA0  H
ATOM   1449  C   GLN A 153      49.832  39.187  14.072  1.00  0.00      RA0  C
ATOM   1450  O   GLN A 153      49.689  39.419  15.253  1.00  0.00      RA0  O
ATOM   1451  N   ALA A 154      50.851  39.664  13.363  1.00  0.00      RA0  N
ATOM   1452  H   ALA A 154      50.899  39.474  12.385  1.00  0.00      RA0  H
ATOM   1453  CA  ALA A 154      51.905  40.471  13.987  1.00  0.00      RA0  C
ATOM   1454  CB  ALA A 154      52.976  40.833  12.957  1.00  0.00      RA0  C
ATOM   1455  C   ALA A 154      51.351  41.767  14.598  1.00  0.00      RA0  C
ATOM   1456  O   ALA A 154      51.682  42.119  15.731  1.00  0.00      RA0  O
ATOM   1457  N   LYS A 155      50.525  42.479  13.847  1.00  0.00      RA0  N
ATOM   1458  H   LYS A 155      50.271  42.156  12.933  1.00  0.00      RA0  H
ATOM   1459  CA  LYS A 155      49.955  43.733  14.328  1.00  0.00      RA0  C
ATOM   1460  CB  LYS A 155      49.236  44.476  13.206  1.00  0.00      RA0  C
ATOM   1461  CG  LYS A 155      50.194  45.184  12.247  1.00  0.00      RA0  C
ATOM   1462  CD  LYS A 155      49.439  45.829  11.085  1.00  0.00      RA0  C
ATOM   1463  CE  LYS A 155      50.317  46.692  10.178  1.00  0.00      RA0  C
ATOM   1464  NZ  LYS A 155      49.523  47.096   9.014  1.00  0.00      RA0  N
ATOM   1465  HZ1 LYS A 155      50.054  47.636   8.297  1.00  0.00      RA0  H
ATOM   1466  HZ2 LYS A 155      49.264  46.267   8.437  1.00  0.00      RA0  H
ATOM   1467  HZ3 LYS A 155      48.659  47.625   9.232  1.00  0.00      RA0  H
ATOM   1468  C   LYS A 155      49.019  43.509  15.502  1.00  0.00      RA0  C
ATOM   1469  O   LYS A 155      49.099  44.228  16.516  1.00  0.00      RA0  O
ATOM   1470  N   ALA A 156      48.162  42.490  15.413  1.00  0.00      RA0  N
ATOM   1471  H   ALA A 156      48.142  41.923  14.590  1.00  0.00      RA0  H
ATOM   1472  CA  ALA A 156      47.302  42.150  16.552  1.00  0.00      RA0  C
ATOM   1473  CB  ALA A 156      46.380  40.978  16.209  1.00  0.00      RA0  C
ATOM   1474  C   ALA A 156      48.114  41.792  17.779  1.00  0.00      RA0  C
ATOM   1475  O   ALA A 156      47.756  42.196  18.881  1.00  0.00      RA0  O
ATOM   1476  N   ALA A 157      49.205  41.055  17.580  1.00  0.00      RA0  N
ATOM   1477  H   ALA A 157      49.470  40.792  16.651  1.00  0.00      RA0  H
ATOM   1478  CA  ALA A 157      49.982  40.538  18.704  1.00  0.00      RA0  C
ATOM   1479  CB  ALA A 157      51.042  39.543  18.229  1.00  0.00      RA0  C
ATOM   1480  C   ALA A 157      50.677  41.640  19.516  1.00  0.00      RA0  C
ATOM   1481  O   ALA A 157      50.990  41.430  20.683  1.00  0.00      RA0  O
ATOM   1482  N   THR A 158      50.868  42.824  18.922  1.00  0.00      RA0  N
ATOM   1483  H   THR A 158      50.593  42.960  17.970  1.00  0.00      RA0  H
ATOM   1484  CA  THR A 158      51.429  43.975  19.664  1.00  0.00      RA0  C
ATOM   1485  CB  THR A 158      51.828  45.120  18.719  1.00  0.00      RA0  C
ATOM   1486  OG1 THR A 158      50.707  45.710  18.057  1.00  0.00      RA0  O
ATOM   1487  HG1 THR A 158      50.312  45.056  17.495  1.00  0.00      RA0  H
ATOM   1488  CG2 THR A 158      52.855  44.636  17.695  1.00  0.00      RA0  C
ATOM   1489  C   THR A 158      50.521  44.382  20.809  1.00  0.00      RA0  C
ATOM   1490  O   THR A 158      50.962  45.065  21.722  1.00  0.00      RA0  O
ATOM   1491  N   LEU A 159      49.248  43.993  20.740  1.00  0.00      RA0  N
ATOM   1492  H   LEU A 159      48.926  43.433  19.976  1.00  0.00      RA0  H
ATOM   1493  CA  LEU A 159      48.252  44.320  21.759  1.00  0.00      RA0  C
ATOM   1494  CB  LEU A 159      46.926  44.643  21.083  1.00  0.00      RA0  C
ATOM   1495  CG  LEU A 159      47.125  45.696  19.992  1.00  0.00      RA0  C
ATOM   1496  CD1 LEU A 159      45.869  45.864  19.149  1.00  0.00      RA0  C
ATOM   1497  CD2 LEU A 159      47.626  47.031  20.548  1.00  0.00      RA0  C
ATOM   1498  C   LEU A 159      48.105  43.238  22.813  1.00  0.00      RA0  C
ATOM   1499  O   LEU A 159      47.451  43.472  23.828  1.00  0.00      RA0  O
ATOM   1500  N   PHE A 160      48.698  42.073  22.573  1.00  0.00      RA0  N
ATOM   1501  H   PHE A 160      49.361  42.013  21.828  1.00  0.00      RA0  H
ATOM   1502  CA  PHE A 160      48.603  40.937  23.502  1.00  0.00      RA0  C
ATOM   1503  CB  PHE A 160      48.952  39.617  22.807  1.00  0.00      RA0  C
ATOM   1504  CG  PHE A 160      47.980  39.275  21.698  1.00  0.00      RA0  C
ATOM   1505  CD1 PHE A 160      46.779  39.961  21.552  1.00  0.00      RA0  C
ATOM   1506  CD2 PHE A 160      48.298  38.252  20.812  1.00  0.00      RA0  C
ATOM   1507  CE1 PHE A 160      45.918  39.650  20.506  1.00  0.00      RA0  C
ATOM   1508  CE2 PHE A 160      47.438  37.939  19.766  1.00  0.00      RA0  C
ATOM   1509  CZ  PHE A 160      46.255  38.648  19.604  1.00  0.00      RA0  C
ATOM   1510  C   PHE A 160      49.512  41.150  24.702  1.00  0.00      RA0  C
ATOM   1511  O   PHE A 160      50.613  41.693  24.567  1.00  0.00      RA0  O
ATOM   1512  N   ASN A 161      49.063  40.712  25.872  1.00  0.00      RA0  N
ATOM   1513  H   ASN A 161      48.167  40.272  25.880  1.00  0.00      RA0  H
ATOM   1514  CA  ASN A 161      49.950  40.653  27.032  1.00  0.00      RA0  C
ATOM   1515  CB  ASN A 161      49.200  40.736  28.365  1.00  0.00      RA0  C
ATOM   1516  CG  ASN A 161      48.436  39.464  28.668  1.00  0.00      RA0  C
ATOM   1517  OD1 ASN A 161      48.945  38.351  28.612  1.00  0.00      RA0  O
ATOM   1518  ND2 ASN A 161      47.164  39.700  29.033  1.00  0.00      RA0  N
ATOM   1519 HD21 ASN A 161      46.799  40.633  29.001  1.00  0.00      RA0  H
ATOM   1520 HD22 ASN A 161      46.541  38.979  29.336  1.00  0.00      RA0  H
ATOM   1521  C   ASN A 161      50.853  39.435  26.959  1.00  0.00      RA0  C
ATOM   1522  O   ASN A 161      50.729  38.619  26.053  1.00  0.00      RA0  O
ATOM   1523  N   ASP A 162      51.794  39.296  27.889  1.00  0.00      RA0  N
ATOM   1524  H   ASP A 162      52.005  40.008  28.560  1.00  0.00      RA0  H
ATOM   1525  CA  ASP A 162      52.735  38.177  27.810  1.00  0.00      RA0  C
ATOM   1526  CB  ASP A 162      53.892  38.399  28.775  1.00  0.00      RA0  C
ATOM   1527  CG  ASP A 162      54.669  39.560  28.175  1.00  0.00      RA0  C
ATOM   1528  OD1 ASP A 162      55.732  39.330  27.609  1.00  0.00      RA0  O
ATOM   1529  OD2 ASP A 162      54.168  40.684  28.167  1.00  0.00      RA0  O
ATOM   1530  C   ASP A 162      52.051  36.797  27.793  1.00  0.00      RA0  C
ATOM   1531  O   ASP A 162      52.419  35.931  27.012  1.00  0.00      RA0  O
ATOM   1532  N   ALA A 163      51.038  36.602  28.628  1.00  0.00      RA0  N
ATOM   1533  H   ALA A 163      50.661  37.388  29.118  1.00  0.00      RA0  H
ATOM   1534  CA  ALA A 163      50.345  35.322  28.698  1.00  0.00      RA0  C
ATOM   1535  CB  ALA A 163      49.338  35.305  29.849  1.00  0.00      RA0  C
ATOM   1536  C   ALA A 163      49.621  35.020  27.395  1.00  0.00      RA0  C
ATOM   1537  O   ALA A 163      49.547  33.860  26.982  1.00  0.00      RA0  O
ATOM   1538  N   GLN A 164      49.090  36.067  26.761  1.00  0.00      RA0  N
ATOM   1539  H   GLN A 164      49.265  36.980  27.136  1.00  0.00      RA0  H
ATOM   1540  CA  GLN A 164      48.368  35.918  25.499  1.00  0.00      RA0  C
ATOM   1541  CB  GLN A 164      47.535  37.165  25.232  1.00  0.00      RA0  C
ATOM   1542  CG  GLN A 164      46.503  37.342  26.343  1.00  0.00      RA0  C
ATOM   1543  CD  GLN A 164      45.803  38.668  26.190  1.00  0.00      RA0  C
ATOM   1544  OE1 GLN A 164      46.419  39.678  25.874  1.00  0.00      RA0  O
ATOM   1545  NE2 GLN A 164      44.491  38.620  26.460  1.00  0.00      RA0  N
ATOM   1546 HE21 GLN A 164      44.054  37.744  26.680  1.00  0.00      RA0  H
ATOM   1547 HE22 GLN A 164      43.908  39.432  26.425  1.00  0.00      RA0  H
ATOM   1548  C   GLN A 164      49.346  35.587  24.361  1.00  0.00      RA0  C
ATOM   1549  O   GLN A 164      49.126  34.668  23.565  1.00  0.00      RA0  O
ATOM   1550  N   ARG A 165      50.458  36.308  24.315  1.00  0.00      RA0  N
ATOM   1551  H   ARG A 165      50.612  37.031  24.989  1.00  0.00      RA0  H
ATOM   1552  CA  ARG A 165      51.531  35.935  23.381  1.00  0.00      RA0  C
ATOM   1553  CB  ARG A 165      52.673  36.948  23.475  1.00  0.00      RA0  C
ATOM   1554  CG  ARG A 165      52.478  38.066  22.444  1.00  0.00      RA0  C
ATOM   1555  CD  ARG A 165      53.426  39.259  22.599  1.00  0.00      RA0  C
ATOM   1556  NE  ARG A 165      52.942  40.213  23.598  1.00  0.00      RA0  N
ATOM   1557  HE  ARG A 165      52.120  40.749  23.361  1.00  0.00      RA0  H
ATOM   1558  CZ  ARG A 165      53.586  40.364  24.793  1.00  0.00      RA0  C
ATOM   1559  NH1 ARG A 165      54.660  39.604  25.084  1.00  0.00      RA0  N
ATOM   1560 HH11 ARG A 165      55.113  39.670  25.993  1.00  0.00      RA0  H
ATOM   1561 HH12 ARG A 165      55.052  38.940  24.447  1.00  0.00      RA0  H
ATOM   1562  NH2 ARG A 165      53.132  41.275  25.673  1.00  0.00      RA0  N
ATOM   1563 HH21 ARG A 165      53.570  41.373  26.584  1.00  0.00      RA0  H
ATOM   1564 HH22 ARG A 165      52.341  41.862  25.453  1.00  0.00      RA0  H
ATOM   1565  C   ARG A 165      51.980  34.494  23.535  1.00  0.00      RA0  C
ATOM   1566  O   ARG A 165      52.159  33.776  22.545  1.00  0.00      RA0  O
ATOM   1567  N   GLN A 166      52.157  34.057  24.776  1.00  0.00      RA0  N
ATOM   1568  H   GLN A 166      52.009  34.684  25.542  1.00  0.00      RA0  H
ATOM   1569  CA  GLN A 166      52.576  32.684  25.045  1.00  0.00      RA0  C
ATOM   1570  CB  GLN A 166      52.861  32.529  26.536  1.00  0.00      RA0  C
ATOM   1571  CG  GLN A 166      53.457  31.173  26.909  1.00  0.00      RA0  C
ATOM   1572  CD  GLN A 166      53.796  31.185  28.383  1.00  0.00      RA0  C
ATOM   1573  OE1 GLN A 166      53.224  30.463  29.191  1.00  0.00      RA0  O
ATOM   1574  NE2 GLN A 166      54.768  32.061  28.695  1.00  0.00      RA0  N
ATOM   1575 HE21 GLN A 166      55.200  32.621  27.987  1.00  0.00      RA0  H
ATOM   1576 HE22 GLN A 166      55.076  32.171  29.640  1.00  0.00      RA0  H
ATOM   1577  C   GLN A 166      51.533  31.681  24.562  1.00  0.00      RA0  C
ATOM   1578  O   GLN A 166      51.876  30.670  23.956  1.00  0.00      RA0  O
ATOM   1579  N   ALA A 167      50.258  31.982  24.804  1.00  0.00      RA0  N
ATOM   1580  H   ALA A 167      50.036  32.816  25.310  1.00  0.00      RA0  H
ATOM   1581  CA  ALA A 167      49.158  31.086  24.378  1.00  0.00      RA0  C
ATOM   1582  CB  ALA A 167      47.807  31.660  24.807  1.00  0.00      RA0  C
ATOM   1583  C   ALA A 167      49.116  30.813  22.872  1.00  0.00      RA0  C
ATOM   1584  O   ALA A 167      48.801  29.685  22.428  1.00  0.00      RA0  O
ATOM   1585  N   VAL A 168      49.425  31.834  22.089  1.00  0.00      RA0  N
ATOM   1586  H   VAL A 168      49.768  32.683  22.496  1.00  0.00      RA0  H
ATOM   1587  CA  VAL A 168      49.321  31.743  20.625  1.00  0.00      RA0  C
ATOM   1588  CB  VAL A 168      48.665  33.004  20.059  1.00  0.00      RA0  C
ATOM   1589  CG1 VAL A 168      47.308  33.231  20.721  1.00  0.00      RA0  C
ATOM   1590  CG2 VAL A 168      49.573  34.230  20.187  1.00  0.00      RA0  C
ATOM   1591  C   VAL A 168      50.657  31.484  19.929  1.00  0.00      RA0  C
ATOM   1592  O   VAL A 168      50.715  31.423  18.695  1.00  0.00      RA0  O
ATOM   1593  N   GLU A 169      51.728  31.355  20.708  1.00  0.00      RA0  N
ATOM   1594  H   GLU A 169      51.651  31.323  21.704  1.00  0.00      RA0  H
ATOM   1595  CA  GLU A 169      53.048  31.167  20.125  1.00  0.00      RA0  C
ATOM   1596  CB  GLU A 169      54.148  31.192  21.188  1.00  0.00      RA0  C
ATOM   1597  CG  GLU A 169      55.537  30.973  20.579  1.00  0.00      RA0  C
ATOM   1598  CD  GLU A 169      55.739  31.926  19.414  1.00  0.00      RA0  C
ATOM   1599  OE1 GLU A 169      55.842  33.127  19.646  1.00  0.00      RA0  O
ATOM   1600  OE2 GLU A 169      55.783  31.462  18.274  1.00  0.00      RA0  O
ATOM   1601  C   GLU A 169      53.058  29.870  19.317  1.00  0.00      RA0  C
ATOM   1602  O   GLU A 169      52.779  28.805  19.838  1.00  0.00      RA0  O
ATOM   1603  N   GLY A 170      53.408  29.971  18.043  1.00  0.00      RA0  N
ATOM   1604  H   GLY A 170      53.796  30.860  17.781  1.00  0.00      RA0  H
ATOM   1605  CA  GLY A 170      53.506  28.805  17.182  1.00  0.00      RA0  C
ATOM   1606  C   GLY A 170      52.162  28.201  16.796  1.00  0.00      RA0  C
ATOM   1607  O   GLY A 170      52.104  27.085  16.275  1.00  0.00      RA0  O
ATOM   1608  N   MSE A 171      51.077  28.930  17.048  1.00  0.00      RA0  N
ATOM   1609  H   MSE A 171      51.154  29.872  17.388  1.00  0.00      RA0  H
ATOM   1610  CA  MSE A 171      49.757  28.348  16.869  1.00  0.00      RA0  C
ATOM   1611  CB  MSE A 171      48.683  29.209  17.542  1.00  0.00      RA0  C
ATOM   1612  CG  MSE A 171      47.297  28.565  17.511  1.00  0.00      RA0  C
ATOM   1613  SE  MSE A 171      46.071  29.398  18.534  1.00  0.00      RA0  S
ATOM   1614  CE  MSE A 171      46.004  30.968  17.662  1.00  0.00      RA0  C
ATOM   1615  C   MSE A 171      49.476  28.143  15.389  1.00  0.00      RA0  C
ATOM   1616  O   MSE A 171      49.657  29.058  14.559  1.00  0.00      RA0  O
ATOM   1617  N   LYS A 172      49.040  26.931  15.073  1.00  0.00      RA0  N
ATOM   1618  H   LYS A 172      48.719  26.357  15.824  1.00  0.00      RA0  H
ATOM   1619  CA  LYS A 172      48.779  26.534  13.705  1.00  0.00      RA0  C
ATOM   1620  CB  LYS A 172      48.992  25.013  13.659  1.00  0.00      RA0  C
ATOM   1621  CG  LYS A 172      50.400  24.603  14.106  1.00  0.00      RA0  C
ATOM   1622  CD  LYS A 172      51.501  25.182  13.213  1.00  0.00      RA0  C
ATOM   1623  CE  LYS A 172      52.913  24.777  13.653  1.00  0.00      RA0  C
ATOM   1624  NZ  LYS A 172      53.191  25.293  14.999  1.00  0.00      RA0  N
ATOM   1625  HZ1 LYS A 172      54.178  25.130  15.276  1.00  0.00      RA0  H
ATOM   1626  HZ2 LYS A 172      52.997  26.318  15.040  1.00  0.00      RA0  H
ATOM   1627  HZ3 LYS A 172      52.557  24.878  15.710  1.00  0.00      RA0  H
ATOM   1628  C   LYS A 172      47.375  26.970  13.306  1.00  0.00      RA0  C
ATOM   1629  O   LYS A 172      46.557  27.358  14.161  1.00  0.00      RA0  O
ATOM   1630  N   PRO A 173      47.092  26.928  12.007  1.00  0.00      RA0  N
ATOM   1631  CD  PRO A 173      48.024  26.692  10.906  1.00  0.00      RA0  C
ATOM   1632  CA  PRO A 173      45.761  27.243  11.526  1.00  0.00      RA0  C
ATOM   1633  CB  PRO A 173      45.871  27.079  10.007  1.00  0.00      RA0  C
ATOM   1634  CG  PRO A 173      47.344  27.317   9.698  1.00  0.00      RA0  C
ATOM   1635  C   PRO A 173      44.672  26.386  12.117  1.00  0.00      RA0  C
ATOM   1636  O   PRO A 173      44.882  25.207  12.420  1.00  0.00      RA0  O
ATOM   1637  N   PHE A 174      43.490  26.985  12.253  1.00  0.00      RA0  N
ATOM   1638  H   PHE A 174      43.402  27.956  12.029  1.00  0.00      RA0  H
ATOM   1639  CA  PHE A 174      42.322  26.266  12.761  1.00  0.00      RA0  C
ATOM   1640  CB  PHE A 174      41.801  25.206  11.786  1.00  0.00      RA0  C
ATOM   1641  CG  PHE A 174      40.794  25.820  10.844  1.00  0.00      RA0  C
ATOM   1642  CD1 PHE A 174      41.172  26.828   9.965  1.00  0.00      RA0  C
ATOM   1643  CD2 PHE A 174      39.480  25.368  10.862  1.00  0.00      RA0  C
ATOM   1644  CE1 PHE A 174      40.233  27.385   9.104  1.00  0.00      RA0  C
ATOM   1645  CE2 PHE A 174      38.542  25.923  10.001  1.00  0.00      RA0  C
ATOM   1646  CZ  PHE A 174      38.919  26.932   9.121  1.00  0.00      RA0  C
ATOM   1647  C   PHE A 174      42.534  25.730  14.172  1.00  0.00      RA0  C
ATOM   1648  O   PHE A 174      42.263  24.574  14.453  1.00  0.00      RA0  O
ATOM   1649  N   PHE A 175      42.978  26.638  15.037  1.00  0.00      RA0  N
ATOM   1650  H   PHE A 175      43.192  27.584  14.770  1.00  0.00      RA0  H
ATOM   1651  CA  PHE A 175      42.992  26.464  16.470  1.00  0.00      RA0  C
ATOM   1652  CB  PHE A 175      44.413  26.333  17.014  1.00  0.00      RA0  C
ATOM   1653  CG  PHE A 175      45.002  24.956  16.844  1.00  0.00      RA0  C
ATOM   1654  CD1 PHE A 175      45.704  24.629  15.691  1.00  0.00      RA0  C
ATOM   1655  CD2 PHE A 175      44.875  24.027  17.869  1.00  0.00      RA0  C
ATOM   1656  CE1 PHE A 175      46.322  23.389  15.587  1.00  0.00      RA0  C
ATOM   1657  CE2 PHE A 175      45.492  22.786  17.764  1.00  0.00      RA0  C
ATOM   1658  CZ  PHE A 175      46.236  22.476  16.632  1.00  0.00      RA0  C
ATOM   1659  C   PHE A 175      42.410  27.704  17.092  1.00  0.00      RA0  C
ATOM   1660  O   PHE A 175      42.512  28.793  16.518  1.00  0.00      RA0  O
ATOM   1661  N   GLY A 176      41.847  27.534  18.283  1.00  0.00      RA0  N
ATOM   1662  H   GLY A 176      41.796  26.633  18.718  1.00  0.00      RA0  H
ATOM   1663  CA  GLY A 176      41.388  28.641  19.101  1.00  0.00      RA0  C
ATOM   1664  C   GLY A 176      41.825  28.478  20.534  1.00  0.00      RA0  C
ATOM   1665  O   GLY A 176      41.907  27.354  21.041  1.00  0.00      RA0  O
ATOM   1666  N   VAL A 177      42.139  29.584  21.200  1.00  0.00      RA0  N
ATOM   1667  H   VAL A 177      42.168  30.476  20.742  1.00  0.00      RA0  H
ATOM   1668  CA  VAL A 177      42.519  29.532  22.587  1.00  0.00      RA0  C
ATOM   1669  CB  VAL A 177      44.043  29.344  22.682  1.00  0.00      RA0  C
ATOM   1670  CG1 VAL A 177      44.791  30.477  21.975  1.00  0.00      RA0  C
ATOM   1671  CG2 VAL A 177      44.520  29.129  24.120  1.00  0.00      RA0  C
ATOM   1672  C   VAL A 177      42.041  30.750  23.388  1.00  0.00      RA0  C
ATOM   1673  O   VAL A 177      42.105  31.891  22.928  1.00  0.00      RA0  O
ATOM   1674  N   GLN A 178      41.555  30.479  24.588  1.00  0.00      RA0  N
ATOM   1675  H   GLN A 178      41.657  29.545  24.927  1.00  0.00      RA0  H
ATOM   1676  CA  GLN A 178      41.186  31.500  25.553  1.00  0.00      RA0  C
ATOM   1677  CB  GLN A 178      40.080  30.977  26.470  1.00  0.00      RA0  C
ATOM   1678  CG  GLN A 178      39.308  32.078  27.201  1.00  0.00      RA0  C
ATOM   1679  CD  GLN A 178      38.416  32.813  26.219  1.00  0.00      RA0  C
ATOM   1680  OE1 GLN A 178      37.716  32.208  25.405  1.00  0.00      RA0  O
ATOM   1681  NE2 GLN A 178      38.475  34.151  26.354  1.00  0.00      RA0  N
ATOM   1682 HE21 GLN A 178      39.034  34.571  27.079  1.00  0.00      RA0  H
ATOM   1683 HE22 GLN A 178      37.975  34.794  25.772  1.00  0.00      RA0  H
ATOM   1684  C   GLN A 178      42.415  31.912  26.358  1.00  0.00      RA0  C
ATOM   1685  O   GLN A 178      43.094  31.076  26.975  1.00  0.00      RA0  O
ATOM   1686  N   ALA A 179      42.707  33.204  26.330  1.00  0.00      RA0  N
ATOM   1687  H   ALA A 179      42.170  33.839  25.782  1.00  0.00      RA0  H
ATOM   1688  CA  ALA A 179      43.784  33.759  27.131  1.00  0.00      RA0  C
ATOM   1689  CB  ALA A 179      44.993  34.049  26.247  1.00  0.00      RA0  C
ATOM   1690  C   ALA A 179      43.255  35.042  27.758  1.00  0.00      RA0  C
ATOM   1691  O   ALA A 179      43.239  36.105  27.120  1.00  0.00      RA0  O
ATOM   1692  N   GLY A 180      42.746  34.898  28.984  1.00  0.00      RA0  N
ATOM   1693  H   GLY A 180      42.714  33.978  29.371  1.00  0.00      RA0  H
ATOM   1694  CA  GLY A 180      42.057  35.972  29.670  1.00  0.00      RA0  C
ATOM   1695  C   GLY A 180      40.810  36.407  28.929  1.00  0.00      RA0  C
ATOM   1696  O   GLY A 180      39.985  35.568  28.546  1.00  0.00      RA0  O
ATOM   1697  N   ASP A 181      40.701  37.712  28.683  1.00  0.00      RA0  N
ATOM   1698  H   ASP A 181      41.345  38.361  29.084  1.00  0.00      RA0  H
ATOM   1699  CA  ASP A 181      39.529  38.296  28.017  1.00  0.00      RA0  C
ATOM   1700  CB  ASP A 181      39.485  39.830  28.138  1.00  0.00      RA0  C
ATOM   1701  CG  ASP A 181      38.879  40.287  29.454  1.00  0.00      RA0  C
ATOM   1702  OD1 ASP A 181      39.515  40.086  30.484  1.00  0.00      RA0  O
ATOM   1703  OD2 ASP A 181      37.789  40.868  29.450  1.00  0.00      RA0  O
ATOM   1704  C   ASP A 181      39.459  37.959  26.533  1.00  0.00      RA0  C
ATOM   1705  O   ASP A 181      38.399  38.139  25.930  1.00  0.00      RA0  O
ATOM   1706  N   LEU A 182      40.560  37.449  25.952  1.00  0.00      RA0  N
ATOM   1707  H   LEU A 182      41.332  37.134  26.503  1.00  0.00      RA0  H
ATOM   1708  CA  LEU A 182      40.642  37.233  24.509  1.00  0.00      RA0  C
ATOM   1709  CB  LEU A 182      41.922  37.831  23.921  1.00  0.00      RA0  C
ATOM   1710  CG  LEU A 182      42.090  39.341  24.109  1.00  0.00      RA0  C
ATOM   1711  CD1 LEU A 182      43.361  39.847  23.425  1.00  0.00      RA0  C
ATOM   1712  CD2 LEU A 182      40.870  40.130  23.643  1.00  0.00      RA0  C
ATOM   1713  C   LEU A 182      40.566  35.774  24.165  1.00  0.00      RA0  C
ATOM   1714  O   LEU A 182      41.315  34.957  24.688  1.00  0.00      RA0  O
ATOM   1715  N   PHE A 183      39.626  35.464  23.275  1.00  0.00      RA0  N
ATOM   1716  H   PHE A 183      39.045  36.198  22.916  1.00  0.00      RA0  H
ATOM   1717  CA  PHE A 183      39.596  34.178  22.589  1.00  0.00      RA0  C
ATOM   1718  CB  PHE A 183      38.156  33.688  22.465  1.00  0.00      RA0  C
ATOM   1719  CG  PHE A 183      38.114  32.406  21.670  1.00  0.00      RA0  C
ATOM   1720  CD1 PHE A 183      38.717  31.259  22.171  1.00  0.00      RA0  C
ATOM   1721  CD2 PHE A 183      37.470  32.373  20.438  1.00  0.00      RA0  C
ATOM   1722  CE1 PHE A 183      38.675  30.080  21.439  1.00  0.00      RA0  C
ATOM   1723  CE2 PHE A 183      37.430  31.192  19.706  1.00  0.00      RA0  C
ATOM   1724  CZ  PHE A 183      38.031  30.045  20.208  1.00  0.00      RA0  C
ATOM   1725  C   PHE A 183      40.194  34.416  21.213  1.00  0.00      RA0  C
ATOM   1726  O   PHE A 183      39.650  35.194  20.429  1.00  0.00      RA0  O
ATOM   1727  N   ILE A 184      41.337  33.787  20.943  1.00  0.00      RA0  N
ATOM   1728  H   ILE A 184      41.708  33.092  21.559  1.00  0.00      RA0  H
ATOM   1729  CA  ILE A 184      42.100  34.086  19.731  1.00  0.00      RA0  C
ATOM   1730  CB  ILE A 184      43.507  34.550  20.111  1.00  0.00      RA0  C
ATOM   1731  CG2 ILE A 184      44.306  34.969  18.876  1.00  0.00      RA0  C
ATOM   1732  CG1 ILE A 184      43.447  35.657  21.165  1.00  0.00      RA0  C
ATOM   1733  CD1 ILE A 184      44.806  35.977  21.787  1.00  0.00      RA0  C
ATOM   1734  C   ILE A 184      42.159  32.841  18.879  1.00  0.00      RA0  C
ATOM   1735  O   ILE A 184      42.575  31.784  19.353  1.00  0.00      RA0  O
ATOM   1736  N   ALA A 185      41.710  32.970  17.637  1.00  0.00      RA0  N
ATOM   1737  H   ALA A 185      41.387  33.855  17.293  1.00  0.00      RA0  H
ATOM   1738  CA  ALA A 185      41.616  31.830  16.725  1.00  0.00      RA0  C
ATOM   1739  CB  ALA A 185      40.151  31.447  16.523  1.00  0.00      RA0  C
ATOM   1740  C   ALA A 185      42.277  32.134  15.389  1.00  0.00      RA0  C
ATOM   1741  O   ALA A 185      42.167  33.234  14.874  1.00  0.00      RA0  O
ATOM   1742  N   THR A 186      42.990  31.141  14.862  1.00  0.00      RA0  N
ATOM   1743  H   THR A 186      43.052  30.255  15.327  1.00  0.00      RA0  H
ATOM   1744  CA  THR A 186      43.633  31.230  13.551  1.00  0.00      RA0  C
ATOM   1745  CB  THR A 186      44.840  30.305  13.632  1.00  0.00      RA0  C
ATOM   1746  OG1 THR A 186      44.633  29.353  14.689  1.00  0.00      RA0  O
ATOM   1747  HG1 THR A 186      45.434  28.834  14.742  1.00  0.00      RA0  H
ATOM   1748  CG2 THR A 186      46.156  31.053  13.831  1.00  0.00      RA0  C
ATOM   1749  C   THR A 186      42.669  30.774  12.458  1.00  0.00      RA0  C
ATOM   1750  O   THR A 186      42.839  29.702  11.833  1.00  0.00      RA0  O
ATOM   1751  N   THR A 187      41.649  31.616  12.254  1.00  0.00      RA0  N
ATOM   1752  H   THR A 187      41.537  32.443  12.808  1.00  0.00      RA0  H
ATOM   1753  CA  THR A 187      40.588  31.408  11.282  1.00  0.00      RA0  C
ATOM   1754  CB  THR A 187      39.395  31.023  12.135  1.00  0.00      RA0  C
ATOM   1755  OG1 THR A 187      39.599  31.596  13.432  1.00  0.00      RA0  O
ATOM   1756  HG1 THR A 187      39.074  32.396  13.408  1.00  0.00      RA0  H
ATOM   1757  CG2 THR A 187      39.239  29.505  12.262  1.00  0.00      RA0  C
ATOM   1758  C   THR A 187      40.383  32.686  10.472  1.00  0.00      RA0  C
ATOM   1759  O   THR A 187      40.945  33.751  10.779  1.00  0.00      RA0  O
ATOM   1760  N   GLY A 188      39.570  32.584   9.423  1.00  0.00      RA0  N
ATOM   1761  H   GLY A 188      39.058  31.763   9.164  1.00  0.00      RA0  H
ATOM   1762  CA  GLY A 188      39.319  33.722   8.585  1.00  0.00      RA0  C
ATOM   1763  C   GLY A 188      38.484  33.350   7.377  1.00  0.00      RA0  C
ATOM   1764  O   GLY A 188      38.259  32.169   7.109  1.00  0.00      RA0  O
ATOM   1765  N   TYR A 189      38.034  34.376   6.693  1.00  0.00      RA0  N
ATOM   1766  H   TYR A 189      38.343  35.283   6.989  1.00  0.00      RA0  H
ATOM   1767  CA  TYR A 189      37.176  34.275   5.523  1.00  0.00      RA0  C
ATOM   1768  CB  TYR A 189      35.848  34.906   5.959  1.00  0.00      RA0  C
ATOM   1769  CG  TYR A 189      34.632  34.570   5.125  1.00  0.00      RA0  C
ATOM   1770  CD1 TYR A 189      34.447  33.295   4.607  1.00  0.00      RA0  C
ATOM   1771  CE1 TYR A 189      33.280  32.991   3.915  1.00  0.00      RA0  C
ATOM   1772  CD2 TYR A 189      33.662  35.547   4.922  1.00  0.00      RA0  C
ATOM   1773  CE2 TYR A 189      32.494  35.246   4.233  1.00  0.00      RA0  C
ATOM   1774  CZ  TYR A 189      32.305  33.964   3.731  1.00  0.00      RA0  C
ATOM   1775  OH  TYR A 189      31.152  33.667   3.040  1.00  0.00      RA0  O
ATOM   1776  HH  TYR A 189      31.098  32.719   2.923  1.00  0.00      RA0  H
ATOM   1777  C   TYR A 189      37.773  35.015   4.324  1.00  0.00      RA0  C
ATOM   1778  O   TYR A 189      37.037  35.478   3.454  1.00  0.00      RA0  O
ATOM   1779  N   THR A 190      39.113  35.092   4.246  1.00  0.00      RA0  N
ATOM   1780  H   THR A 190      39.677  34.673   4.955  1.00  0.00      RA0  H
ATOM   1781  CA  THR A 190      39.760  35.962   3.272  1.00  0.00      RA0  C
ATOM   1782  CB  THR A 190      40.372  36.956   4.223  1.00  0.00      RA0  C
ATOM   1783  OG1 THR A 190      40.533  36.230   5.452  1.00  0.00      RA0  O
ATOM   1784  HG1 THR A 190      40.303  36.825   6.161  1.00  0.00      RA0  H
ATOM   1785  CG2 THR A 190      39.461  38.160   4.474  1.00  0.00      RA0  C
ATOM   1786  C   THR A 190      40.745  35.308   2.321  1.00  0.00      RA0  C
ATOM   1787  O   THR A 190      41.059  35.900   1.287  1.00  0.00      RA0  O
ATOM   1788  N   GLY A 191      41.231  34.122   2.655  1.00  0.00      RA0  N
ATOM   1789  H   GLY A 191      40.935  33.711   3.515  1.00  0.00      RA0  H
ATOM   1790  CA  GLY A 191      42.315  33.493   1.897  1.00  0.00      RA0  C
ATOM   1791  C   GLY A 191      43.697  33.959   2.369  1.00  0.00      RA0  C
ATOM   1792  O   GLY A 191      44.704  33.636   1.746  1.00  0.00      RA0  O
ATOM   1793  N   GLU A 192      43.716  34.765   3.436  1.00  0.00      RA0  N
ATOM   1794  H   GLU A 192      42.900  34.944   3.984  1.00  0.00      RA0  H
ATOM   1795  CA  GLU A 192      44.948  35.243   4.050  1.00  0.00      RA0  C
ATOM   1796  CB  GLU A 192      44.964  36.771   4.089  1.00  0.00      RA0  C
ATOM   1797  CG  GLU A 192      44.681  37.393   2.720  1.00  0.00      RA0  C
ATOM   1798  CD  GLU A 192      45.618  36.786   1.698  1.00  0.00      RA0  C
ATOM   1799  OE1 GLU A 192      46.800  36.650   1.993  1.00  0.00      RA0  O
ATOM   1800  OE2 GLU A 192      45.161  36.419   0.616  1.00  0.00      RA0  O
ATOM   1801  C   GLU A 192      45.079  34.658   5.443  1.00  0.00      RA0  C
ATOM   1802  O   GLU A 192      44.120  34.139   6.001  1.00  0.00      RA0  O
ATOM   1803  N   ALA A 193      46.273  34.795   6.018  1.00  0.00      RA0  N
ATOM   1804  H   ALA A 193      46.953  35.325   5.514  1.00  0.00      RA0  H
ATOM   1805  CA  ALA A 193      46.501  34.558   7.441  1.00  0.00      RA0  C
ATOM   1806  CB  ALA A 193      47.996  34.587   7.762  1.00  0.00      RA0  C
ATOM   1807  C   ALA A 193      45.797  35.615   8.278  1.00  0.00      RA0  C
ATOM   1808  O   ALA A 193      45.417  36.662   7.786  1.00  0.00      RA0  O
ATOM   1809  N   GLY A 194      45.619  35.310   9.551  1.00  0.00      RA0  N
ATOM   1810  H   GLY A 194      45.858  34.424   9.951  1.00  0.00      RA0  H
ATOM   1811  CA  GLY A 194      44.989  36.252  10.455  1.00  0.00      RA0  C
ATOM   1812  C   GLY A 194      44.460  35.601  11.697  1.00  0.00      RA0  C
ATOM   1813  O   GLY A 194      44.756  34.437  11.964  1.00  0.00      RA0  O
ATOM   1814  N   TYR A 195      43.694  36.388  12.467  1.00  0.00      RA0  N
ATOM   1815  H   TYR A 195      43.416  37.303  12.173  1.00  0.00      RA0  H
ATOM   1816  CA  TYR A 195      43.018  35.893  13.639  1.00  0.00      RA0  C
ATOM   1817  CB  TYR A 195      43.584  36.522  14.913  1.00  0.00      RA0  C
ATOM   1818  CG  TYR A 195      44.939  35.977  15.285  1.00  0.00      RA0  C
ATOM   1819  CD1 TYR A 195      45.221  34.628  15.122  1.00  0.00      RA0  C
ATOM   1820  CE1 TYR A 195      46.456  34.131  15.514  1.00  0.00      RA0  C
ATOM   1821  CD2 TYR A 195      45.897  36.829  15.825  1.00  0.00      RA0  C
ATOM   1822  CE2 TYR A 195      47.131  36.330  16.223  1.00  0.00      RA0  C
ATOM   1823  CZ  TYR A 195      47.409  34.978  16.065  1.00  0.00      RA0  C
ATOM   1824  OH  TYR A 195      48.631  34.466  16.444  1.00  0.00      RA0  O
ATOM   1825  HH  TYR A 195      49.121  35.105  16.945  1.00  0.00      RA0  H
ATOM   1826  C   TYR A 195      41.549  36.328  13.574  1.00  0.00      RA0  C
ATOM   1827  O   TYR A 195      41.222  37.317  12.900  1.00  0.00      RA0  O
ATOM   1828  N   GLU A 196      40.713  35.591  14.292  1.00  0.00      RA0  N
ATOM   1829  H   GLU A 196      41.038  34.747  14.720  1.00  0.00      RA0  H
ATOM   1830  CA  GLU A 196      39.442  36.110  14.790  1.00  0.00      RA0  C
ATOM   1831  CB  GLU A 196      38.281  35.356  14.098  1.00  0.00      RA0  C
ATOM   1832  CG  GLU A 196      38.384  35.678  12.584  1.00  0.00      RA0  C
ATOM   1833  CD  GLU A 196      37.359  35.026  11.659  1.00  0.00      RA0  C
ATOM   1834  OE1 GLU A 196      37.252  33.803  11.688  1.00  0.00      RA0  O
ATOM   1835  OE2 GLU A 196      36.725  35.735  10.856  1.00  0.00      RA0  O
ATOM   1836  C   GLU A 196      39.548  36.155  16.312  1.00  0.00      RA0  C
ATOM   1837  O   GLU A 196      40.030  35.204  16.966  1.00  0.00      RA0  O
ATOM   1838  N   ILE A 197      39.134  37.269  16.880  1.00  0.00      RA0  N
ATOM   1839  H   ILE A 197      38.681  37.981  16.344  1.00  0.00      RA0  H
ATOM   1840  CA  ILE A 197      39.331  37.519  18.301  1.00  0.00      RA0  C
ATOM   1841  CB  ILE A 197      40.351  38.637  18.533  1.00  0.00      RA0  C
ATOM   1842  CG2 ILE A 197      40.529  38.891  20.030  1.00  0.00      RA0  C
ATOM   1843  CG1 ILE A 197      41.685  38.320  17.852  1.00  0.00      RA0  C
ATOM   1844  CD1 ILE A 197      42.717  39.438  17.990  1.00  0.00      RA0  C
ATOM   1845  C   ILE A 197      37.992  37.864  18.938  1.00  0.00      RA0  C
ATOM   1846  O   ILE A 197      37.379  38.861  18.577  1.00  0.00      RA0  O
ATOM   1847  N   ALA A 198      37.529  37.025  19.869  1.00  0.00      RA0  N
ATOM   1848  H   ALA A 198      38.121  36.286  20.192  1.00  0.00      RA0  H
ATOM   1849  CA  ALA A 198      36.277  37.299  20.579  1.00  0.00      RA0  C
ATOM   1850  CB  ALA A 198      35.434  36.031  20.701  1.00  0.00      RA0  C
ATOM   1851  C   ALA A 198      36.610  37.807  21.973  1.00  0.00      RA0  C
ATOM   1852  O   ALA A 198      37.544  37.323  22.614  1.00  0.00      RA0  O
ATOM   1853  N   LEU A 199      35.836  38.781  22.442  1.00  0.00      RA0  N
ATOM   1854  H   LEU A 199      35.048  39.132  21.924  1.00  0.00      RA0  H
ATOM   1855  CA  LEU A 199      36.077  39.382  23.745  1.00  0.00      RA0  C
ATOM   1856  CB  LEU A 199      37.194  40.424  23.552  1.00  0.00      RA0  C
ATOM   1857  CG  LEU A 199      36.847  41.716  22.792  1.00  0.00      RA0  C
ATOM   1858  CD1 LEU A 199      37.921  42.758  23.072  1.00  0.00      RA0  C
ATOM   1859  CD2 LEU A 199      36.650  41.572  21.277  1.00  0.00      RA0  C
ATOM   1860  C   LEU A 199      34.791  40.024  24.251  1.00  0.00      RA0  C
ATOM   1861  O   LEU A 199      33.848  40.211  23.482  1.00  0.00      RA0  O
ATOM   1862  N   PRO A 200      34.731  40.356  25.543  1.00  0.00      RA0  N
ATOM   1863  CD  PRO A 200      35.715  40.059  26.580  1.00  0.00      RA0  C
ATOM   1864  CA  PRO A 200      33.512  40.955  26.107  1.00  0.00      RA0  C
ATOM   1865  CB  PRO A 200      33.848  41.105  27.588  1.00  0.00      RA0  C
ATOM   1866  CG  PRO A 200      34.903  40.042  27.866  1.00  0.00      RA0  C
ATOM   1867  C   PRO A 200      33.071  42.178  25.358  1.00  0.00      RA0  C
ATOM   1868  O   PRO A 200      33.899  42.999  24.964  1.00  0.00      RA0  O
ATOM   1869  N   ASN A 201      31.760  42.311  25.160  1.00  0.00      RA0  N
ATOM   1870  H   ASN A 201      31.178  41.542  25.431  1.00  0.00      RA0  H
ATOM   1871  CA  ASN A 201      31.212  43.471  24.462  1.00  0.00      RA0  C
ATOM   1872  CB  ASN A 201      29.685  43.515  24.634  1.00  0.00      RA0  C
ATOM   1873  CG  ASN A 201      28.999  42.446  23.805  1.00  0.00      RA0  C
ATOM   1874  OD1 ASN A 201      29.467  42.068  22.739  1.00  0.00      RA0  O
ATOM   1875  ND2 ASN A 201      27.860  41.974  24.345  1.00  0.00      RA0  N
ATOM   1876 HD21 ASN A 201      27.504  42.296  25.220  1.00  0.00      RA0  H
ATOM   1877 HD22 ASN A 201      27.322  41.254  23.888  1.00  0.00      RA0  H
ATOM   1878  C   ASN A 201      31.800  44.788  24.983  1.00  0.00      RA0  C
ATOM   1879  O   ASN A 201      32.125  45.698  24.208  1.00  0.00      RA0  O
ATOM   1880  N   GLU A 202      31.935  44.870  26.299  1.00  0.00      RA0  N
ATOM   1881  H   GLU A 202      31.877  44.054  26.874  1.00  0.00      RA0  H
ATOM   1882  CA  GLU A 202      32.386  46.099  26.965  1.00  0.00      RA0  C
ATOM   1883  CB  GLU A 202      31.958  46.100  28.447  1.00  0.00      RA0  C
ATOM   1884  CG  GLU A 202      33.017  45.929  29.552  1.00  0.00      RA0  C
ATOM   1885  CD  GLU A 202      33.588  44.523  29.624  1.00  0.00      RA0  C
ATOM   1886  OE1 GLU A 202      33.820  43.913  28.593  1.00  0.00      RA0  O
ATOM   1887  OE2 GLU A 202      33.872  44.037  30.717  1.00  0.00      RA0  O
ATOM   1888  C   GLU A 202      33.868  46.439  26.747  1.00  0.00      RA0  C
ATOM   1889  O   GLU A 202      34.297  47.572  27.036  1.00  0.00      RA0  O
ATOM   1890  N   LYS A 203      34.639  45.457  26.281  1.00  0.00      RA0  N
ATOM   1891  H   LYS A 203      34.224  44.561  26.123  1.00  0.00      RA0  H
ATOM   1892  CA  LYS A 203      36.055  45.639  25.902  1.00  0.00      RA0  C
ATOM   1893  CB  LYS A 203      36.948  44.431  26.197  1.00  0.00      RA0  C
ATOM   1894  CG  LYS A 203      36.914  43.794  27.576  1.00  0.00      RA0  C
ATOM   1895  CD  LYS A 203      37.180  44.750  28.732  1.00  0.00      RA0  C
ATOM   1896  CE  LYS A 203      37.149  43.970  30.044  1.00  0.00      RA0  C
ATOM   1897  NZ  LYS A 203      36.072  42.974  29.974  1.00  0.00      RA0  N
ATOM   1898  HZ1 LYS A 203      36.462  42.026  29.768  1.00  0.00      RA0  H
ATOM   1899  HZ2 LYS A 203      35.518  42.979  30.853  1.00  0.00      RA0  H
ATOM   1900  HZ3 LYS A 203      35.348  43.256  29.274  1.00  0.00      RA0  H
ATOM   1901  C   LYS A 203      36.285  45.904  24.414  1.00  0.00      RA0  C
ATOM   1902  O   LYS A 203      37.393  46.235  23.996  1.00  0.00      RA0  O
ATOM   1903  N   ALA A 204      35.250  45.707  23.604  1.00  0.00      RA0  N
ATOM   1904  H   ALA A 204      34.350  45.512  23.998  1.00  0.00      RA0  H
ATOM   1905  CA  ALA A 204      35.403  45.662  22.157  1.00  0.00      RA0  C
ATOM   1906  CB  ALA A 204      34.089  45.254  21.494  1.00  0.00      RA0  C
ATOM   1907  C   ALA A 204      35.881  46.979  21.553  1.00  0.00      RA0  C
ATOM   1908  O   ALA A 204      36.794  46.997  20.704  1.00  0.00      RA0  O
ATOM   1909  N   ALA A 205      35.277  48.078  21.979  1.00  0.00      RA0  N
ATOM   1910  H   ALA A 205      34.669  48.022  22.771  1.00  0.00      RA0  H
ATOM   1911  CA  ALA A 205      35.531  49.388  21.340  1.00  0.00      RA0  C
ATOM   1912  CB  ALA A 205      34.615  50.461  21.930  1.00  0.00      RA0  C
ATOM   1913  C   ALA A 205      36.972  49.794  21.545  1.00  0.00      RA0  C
ATOM   1914  O   ALA A 205      37.616  50.274  20.637  1.00  0.00      RA0  O
ATOM   1915  N   ASP A 206      37.483  49.586  22.747  1.00  0.00      RA0  N
ATOM   1916  H   ASP A 206      36.943  49.277  23.535  1.00  0.00      RA0  H
ATOM   1917  CA  ASP A 206      38.866  49.965  23.032  1.00  0.00      RA0  C
ATOM   1918  CB  ASP A 206      39.154  49.818  24.525  1.00  0.00      RA0  C
ATOM   1919  CG  ASP A 206      38.014  50.404  25.330  1.00  0.00      RA0  C
ATOM   1920  OD1 ASP A 206      38.135  51.539  25.783  1.00  0.00      RA0  O
ATOM   1921  OD2 ASP A 206      37.007  49.717  25.500  1.00  0.00      RA0  O
ATOM   1922  C   ASP A 206      39.848  49.089  22.256  1.00  0.00      RA0  C
ATOM   1923  O   ASP A 206      40.889  49.562  21.834  1.00  0.00      RA0  O
ATOM   1924  N   PHE A 207      39.524  47.812  22.099  1.00  0.00      RA0  N
ATOM   1925  H   PHE A 207      38.658  47.488  22.489  1.00  0.00      RA0  H
ATOM   1926  CA  PHE A 207      40.396  46.894  21.394  1.00  0.00      RA0  C
ATOM   1927  CB  PHE A 207      39.935  45.459  21.620  1.00  0.00      RA0  C
ATOM   1928  CG  PHE A 207      40.925  44.489  21.022  1.00  0.00      RA0  C
ATOM   1929  CD1 PHE A 207      42.281  44.619  21.297  1.00  0.00      RA0  C
ATOM   1930  CD2 PHE A 207      40.475  43.459  20.205  1.00  0.00      RA0  C
ATOM   1931  CE1 PHE A 207      43.188  43.713  20.758  1.00  0.00      RA0  C
ATOM   1932  CE2 PHE A 207      41.382  42.555  19.667  1.00  0.00      RA0  C
ATOM   1933  CZ  PHE A 207      42.738  42.680  19.945  1.00  0.00      RA0  C
ATOM   1934  C   PHE A 207      40.414  47.237  19.906  1.00  0.00      RA0  C
ATOM   1935  O   PHE A 207      41.479  47.299  19.293  1.00  0.00      RA0  O
ATOM   1936  N   TRP A 208      39.238  47.512  19.343  1.00  0.00      RA0  N
ATOM   1937  H   TRP A 208      38.415  47.435  19.906  1.00  0.00      RA0  H
ATOM   1938  CA  TRP A 208      39.124  48.045  17.980  1.00  0.00      RA0  C
ATOM   1939  CB  TRP A 208      37.654  48.364  17.688  1.00  0.00      RA0  C
ATOM   1940  CG  TRP A 208      37.429  48.881  16.283  1.00  0.00      RA0  C
ATOM   1941  CD2 TRP A 208      37.071  48.129  15.102  1.00  0.00      RA0  C
ATOM   1942  CE2 TRP A 208      36.921  49.049  14.037  1.00  0.00      RA0  C
ATOM   1943  CE3 TRP A 208      36.865  46.775  14.872  1.00  0.00      RA0  C
ATOM   1944  CD1 TRP A 208      37.478  50.217  15.856  1.00  0.00      RA0  C
ATOM   1945  NE1 TRP A 208      37.179  50.323  14.534  1.00  0.00      RA0  N
ATOM   1946  HE1 TRP A 208      37.139  51.159  14.022  1.00  0.00      RA0  H
ATOM   1947  CZ2 TRP A 208      36.567  48.587  12.775  1.00  0.00      RA0  C
ATOM   1948  CZ3 TRP A 208      36.512  46.326  13.604  1.00  0.00      RA0  C
ATOM   1949  CH2 TRP A 208      36.362  47.230  12.558  1.00  0.00      RA0  C
ATOM   1950  C   TRP A 208      40.012  49.281  17.774  1.00  0.00      RA0  C
ATOM   1951  O   TRP A 208      40.789  49.361  16.814  1.00  0.00      RA0  O
ATOM   1952  N   ARG A 209      39.881  50.268  18.660  1.00  0.00      RA0  N
ATOM   1953  H   ARG A 209      39.238  50.174  19.425  1.00  0.00      RA0  H
ATOM   1954  CA  ARG A 209      40.678  51.485  18.541  1.00  0.00      RA0  C
ATOM   1955  CB  ARG A 209      40.389  52.354  19.763  1.00  0.00      RA0  C
ATOM   1956  CG  ARG A 209      39.264  53.361  19.606  1.00  0.00      RA0  C
ATOM   1957  CD  ARG A 209      39.812  54.761  19.319  1.00  0.00      RA0  C
ATOM   1958  NE  ARG A 209      40.854  54.747  18.291  1.00  0.00      RA0  N
ATOM   1959  HE  ARG A 209      41.827  54.726  18.593  1.00  0.00      RA0  H
ATOM   1960  CZ  ARG A 209      40.519  54.728  16.969  1.00  0.00      RA0  C
ATOM   1961  NH1 ARG A 209      39.224  54.631  16.581  1.00  0.00      RA0  N
ATOM   1962 HH11 ARG A 209      38.931  54.653  15.623  1.00  0.00      RA0  H
ATOM   1963 HH12 ARG A 209      38.467  54.507  17.244  1.00  0.00      RA0  H
ATOM   1964  NH2 ARG A 209      41.512  54.801  16.067  1.00  0.00      RA0  N
ATOM   1965 HH21 ARG A 209      41.391  54.807  15.076  1.00  0.00      RA0  H
ATOM   1966 HH22 ARG A 209      42.469  54.848  16.403  1.00  0.00      RA0  H
ATOM   1967  C   ARG A 209      42.182  51.183  18.623  1.00  0.00      RA0  C
ATOM   1968  O   ARG A 209      42.974  51.759  17.883  1.00  0.00      RA0  O
ATOM   1969  N   ALA A 210      42.564  50.281  19.527  1.00  0.00      RA0  N
ATOM   1970  H   ALA A 210      41.892  49.877  20.150  1.00  0.00      RA0  H
ATOM   1971  CA  ALA A 210      43.973  49.900  19.650  1.00  0.00      RA0  C
ATOM   1972  CB  ALA A 210      44.158  48.927  20.814  1.00  0.00      RA0  C
ATOM   1973  C   ALA A 210      44.485  49.255  18.351  1.00  0.00      RA0  C
ATOM   1974  O   ALA A 210      45.640  49.465  17.961  1.00  0.00      RA0  O
ATOM   1975  N   LEU A 211      43.615  48.486  17.688  1.00  0.00      RA0  N
ATOM   1976  H   LEU A 211      42.694  48.363  18.062  1.00  0.00      RA0  H
ATOM   1977  CA  LEU A 211      43.980  47.816  16.445  1.00  0.00      RA0  C
ATOM   1978  CB  LEU A 211      42.894  46.823  16.035  1.00  0.00      RA0  C
ATOM   1979  CG  LEU A 211      42.903  45.480  16.761  1.00  0.00      RA0  C
ATOM   1980  CD1 LEU A 211      41.537  44.799  16.690  1.00  0.00      RA0  C
ATOM   1981  CD2 LEU A 211      44.008  44.566  16.231  1.00  0.00      RA0  C
ATOM   1982  C   LEU A 211      44.160  48.818  15.300  1.00  0.00      RA0  C
ATOM   1983  O   LEU A 211      45.096  48.693  14.533  1.00  0.00      RA0  O
ATOM   1984  N   VAL A 212      43.303  49.829  15.232  1.00  0.00      RA0  N
ATOM   1985  H   VAL A 212      42.563  49.858  15.907  1.00  0.00      RA0  H
ATOM   1986  CA  VAL A 212      43.474  50.924  14.281  1.00  0.00      RA0  C
ATOM   1987  CB  VAL A 212      42.410  52.016  14.421  1.00  0.00      RA0  C
ATOM   1988  CG1 VAL A 212      42.621  53.076  13.338  1.00  0.00      RA0  C
ATOM   1989  CG2 VAL A 212      40.984  51.475  14.391  1.00  0.00      RA0  C
ATOM   1990  C   VAL A 212      44.844  51.543  14.477  1.00  0.00      RA0  C
ATOM   1991  O   VAL A 212      45.622  51.698  13.519  1.00  0.00      RA0  O
ATOM   1992  N   GLU A 213      45.154  51.866  15.726  1.00  0.00      RA0  N
ATOM   1993  H   GLU A 213      44.495  51.764  16.477  1.00  0.00      RA0  H
ATOM   1994  CA  GLU A 213      46.448  52.480  16.040  1.00  0.00      RA0  C
ATOM   1995  CB  GLU A 213      46.503  52.869  17.533  1.00  0.00      RA0  C
ATOM   1996  CG  GLU A 213      46.069  54.292  17.960  1.00  0.00      RA0  C
ATOM   1997  CD  GLU A 213      44.556  54.506  18.036  1.00  0.00      RA0  C
ATOM   1998  OE1 GLU A 213      44.001  55.131  17.136  1.00  0.00      RA0  O
ATOM   1999  OE2 GLU A 213      43.929  54.113  19.020  1.00  0.00      RA0  O
ATOM   2000  C   GLU A 213      47.628  51.559  15.686  1.00  0.00      RA0  C
ATOM   2001  O   GLU A 213      48.710  52.037  15.319  1.00  0.00      RA0  O
ATOM   2002  N   ALA A 214      47.415  50.247  15.776  1.00  0.00      RA0  N
ATOM   2003  H   ALA A 214      46.536  49.932  16.137  1.00  0.00      RA0  H
ATOM   2004  CA  ALA A 214      48.424  49.241  15.402  1.00  0.00      RA0  C
ATOM   2005  CB  ALA A 214      48.064  47.869  15.978  1.00  0.00      RA0  C
ATOM   2006  C   ALA A 214      48.627  49.103  13.890  1.00  0.00      RA0  C
ATOM   2007  O   ALA A 214      49.448  48.297  13.454  1.00  0.00      RA0  O
ATOM   2008  N   GLY A 215      47.862  49.854  13.101  1.00  0.00      RA0  N
ATOM   2009  H   GLY A 215      47.133  50.413  13.500  1.00  0.00      RA0  H
ATOM   2010  CA  GLY A 215      48.031  49.877  11.666  1.00  0.00      RA0  C
ATOM   2011  C   GLY A 215      47.119  48.898  10.949  1.00  0.00      RA0  C
ATOM   2012  O   GLY A 215      47.398  48.508   9.817  1.00  0.00      RA0  O
ATOM   2013  N   VAL A 216      46.016  48.507  11.586  1.00  0.00      RA0  N
ATOM   2014  H   VAL A 216      45.761  48.904  12.472  1.00  0.00      RA0  H
ATOM   2015  CA  VAL A 216      45.030  47.614  10.938  1.00  0.00      RA0  C
ATOM   2016  CB  VAL A 216      44.544  46.567  11.936  1.00  0.00      RA0  C
ATOM   2017  CG1 VAL A 216      43.724  45.498  11.227  1.00  0.00      RA0  C
ATOM   2018  CG2 VAL A 216      45.713  45.949  12.702  1.00  0.00      RA0  C
ATOM   2019  C   VAL A 216      43.867  48.464  10.407  1.00  0.00      RA0  C
ATOM   2020  O   VAL A 216      43.235  49.198  11.162  1.00  0.00      RA0  O
ATOM   2021  N   LYS A 217      43.595  48.357   9.112  1.00  0.00      RA0  N
ATOM   2022  H   LYS A 217      44.053  47.645   8.573  1.00  0.00      RA0  H
ATOM   2023  CA  LYS A 217      42.593  49.191   8.446  1.00  0.00      RA0  C
ATOM   2024  CB  LYS A 217      42.972  49.287   6.966  1.00  0.00      RA0  C
ATOM   2025  CG  LYS A 217      42.168  50.263   6.102  1.00  0.00      RA0  C
ATOM   2026  CD  LYS A 217      42.838  50.386   4.731  1.00  0.00      RA0  C
ATOM   2027  CE  LYS A 217      42.186  51.359   3.747  1.00  0.00      RA0  C
ATOM   2028  NZ  LYS A 217      43.018  51.405   2.536  1.00  0.00      RA0  N
ATOM   2029  HZ1 LYS A 217      42.675  52.094   1.824  1.00  0.00      RA0  H
ATOM   2030  HZ2 LYS A 217      43.998  51.676   2.727  1.00  0.00      RA0  H
ATOM   2031  HZ3 LYS A 217      43.025  50.499   2.025  1.00  0.00      RA0  H
ATOM   2032  C   LYS A 217      41.187  48.640   8.645  1.00  0.00      RA0  C
ATOM   2033  O   LYS A 217      40.949  47.459   8.367  1.00  0.00      RA0  O
ATOM   2034  N   PRO A 218      40.240  49.470   9.110  1.00  0.00      RA0  N
ATOM   2035  CD  PRO A 218      40.437  50.801   9.663  1.00  0.00      RA0  C
ATOM   2036  CA  PRO A 218      38.845  49.048   9.072  1.00  0.00      RA0  C
ATOM   2037  CB  PRO A 218      38.123  50.267   9.659  1.00  0.00      RA0  C
ATOM   2038  CG  PRO A 218      39.168  51.029  10.471  1.00  0.00      RA0  C
ATOM   2039  C   PRO A 218      38.347  48.677   7.649  1.00  0.00      RA0  C
ATOM   2040  O   PRO A 218      38.499  49.440   6.697  1.00  0.00      RA0  O
ATOM   2041  N   CYS A 219      37.719  47.510   7.563  1.00  0.00      RA0  N
ATOM   2042  H   CYS A 219      37.574  46.921   8.360  1.00  0.00      RA0  H
ATOM   2043  CA  CYS A 219      37.224  46.966   6.307  1.00  0.00      RA0  C
ATOM   2044  CB  CYS A 219      38.151  45.841   5.857  1.00  0.00      RA0  C
ATOM   2045  SG  CYS A 219      39.882  46.355   5.713  1.00  0.00      RA0  S
ATOM   2046  C   CYS A 219      35.773  46.522   6.465  1.00  0.00      RA0  C
ATOM   2047  O   CYS A 219      35.413  45.922   7.468  1.00  0.00      RA0  O
ATOM   2048  N   GLY A 220      34.983  46.773   5.422  1.00  0.00      RA0  N
ATOM   2049  H   GLY A 220      35.383  47.214   4.613  1.00  0.00      RA0  H
ATOM   2050  CA  GLY A 220      33.552  46.565   5.440  1.00  0.00      RA0  C
ATOM   2051  C   GLY A 220      33.083  45.327   4.699  1.00  0.00      RA0  C
ATOM   2052  O   GLY A 220      33.852  44.474   4.286  1.00  0.00      RA0  O
ATOM   2053  N   LEU A 221      31.771  45.231   4.564  1.00  0.00      RA0  N
ATOM   2054  H   LEU A 221      31.221  45.978   4.946  1.00  0.00      RA0  H
ATOM   2055  CA  LEU A 221      31.127  44.069   3.968  1.00  0.00      RA0  C
ATOM   2056  CB  LEU A 221      29.613  44.151   4.139  1.00  0.00      RA0  C
ATOM   2057  CG  LEU A 221      29.165  44.264   5.594  1.00  0.00      RA0  C
ATOM   2058  CD1 LEU A 221      27.698  44.674   5.673  1.00  0.00      RA0  C
ATOM   2059  CD2 LEU A 221      29.462  43.001   6.405  1.00  0.00      RA0  C
ATOM   2060  C   LEU A 221      31.454  43.911   2.501  1.00  0.00      RA0  C
ATOM   2061  O   LEU A 221      31.499  42.783   1.981  1.00  0.00      RA0  O
ATOM   2062  N   GLY A 222      31.651  45.020   1.799  1.00  0.00      RA0  N
ATOM   2063  H   GLY A 222      31.612  45.910   2.258  1.00  0.00      RA0  H
ATOM   2064  CA  GLY A 222      31.971  44.962   0.369  1.00  0.00      RA0  C
ATOM   2065  C   GLY A 222      33.273  44.205   0.122  1.00  0.00      RA0  C
ATOM   2066  O   GLY A 222      33.332  43.260  -0.639  1.00  0.00      RA0  O
ATOM   2067  N   ALA A 223      34.314  44.594   0.835  1.00  0.00      RA0  N
ATOM   2068  H   ALA A 223      34.200  45.362   1.461  1.00  0.00      RA0  H
ATOM   2069  CA  ALA A 223      35.586  43.875   0.781  1.00  0.00      RA0  C
ATOM   2070  CB  ALA A 223      36.655  44.639   1.559  1.00  0.00      RA0  C
ATOM   2071  C   ALA A 223      35.477  42.455   1.366  1.00  0.00      RA0  C
ATOM   2072  O   ALA A 223      36.089  41.507   0.856  1.00  0.00      RA0  O
ATOM   2073  N   ARG A 224      34.691  42.279   2.425  1.00  0.00      RA0  N
ATOM   2074  H   ARG A 224      34.251  43.071   2.853  1.00  0.00      RA0  H
ATOM   2075  CA  ARG A 224      34.478  40.940   2.972  1.00  0.00      RA0  C
ATOM   2076  CB  ARG A 224      33.539  40.961   4.202  1.00  0.00      RA0  C
ATOM   2077  CG  ARG A 224      33.421  39.707   5.114  1.00  0.00      RA0  C
ATOM   2078  CD  ARG A 224      34.671  39.216   5.904  1.00  0.00      RA0  C
ATOM   2079  NE  ARG A 224      34.323  38.212   6.938  1.00  0.00      RA0  N
ATOM   2080  HE  ARG A 224      33.391  37.846   6.853  1.00  0.00      RA0  H
ATOM   2081  CZ  ARG A 224      35.211  37.769   7.912  1.00  0.00      RA0  C
ATOM   2082  NH1 ARG A 224      36.431  38.339   8.019  1.00  0.00      RA0  N
ATOM   2083 HH11 ARG A 224      37.111  37.982   8.674  1.00  0.00      RA0  H
ATOM   2084 HH12 ARG A 224      36.702  39.128   7.465  1.00  0.00      RA0  H
ATOM   2085  NH2 ARG A 224      34.885  36.759   8.768  1.00  0.00      RA0  N
ATOM   2086 HH21 ARG A 224      35.518  36.414   9.493  1.00  0.00      RA0  H
ATOM   2087 HH22 ARG A 224      34.000  36.285   8.738  1.00  0.00      RA0  H
ATOM   2088  C   ARG A 224      34.041  40.003   1.827  1.00  0.00      RA0  C
ATOM   2089  O   ARG A 224      34.525  38.876   1.697  1.00  0.00      RA0  O
ATOM   2090  N   ASP A 225      33.130  40.476   0.983  1.00  0.00      RA0  N
ATOM   2091  H   ASP A 225      32.756  41.398   1.107  1.00  0.00      RA0  H
ATOM   2092  CA  ASP A 225      32.631  39.627  -0.077  1.00  0.00      RA0  C
ATOM   2093  CB  ASP A 225      31.261  40.087  -0.594  1.00  0.00      RA0  C
ATOM   2094  CG  ASP A 225      30.616  39.055  -1.519  1.00  0.00      RA0  C
ATOM   2095  OD1 ASP A 225      30.062  38.053  -1.060  1.00  0.00      RA0  O
ATOM   2096  OD2 ASP A 225      30.551  39.299  -2.718  1.00  0.00      RA0  O
ATOM   2097  C   ASP A 225      33.641  39.385  -1.205  1.00  0.00      RA0  C
ATOM   2098  O   ASP A 225      33.788  38.242  -1.635  1.00  0.00      RA0  O
ATOM   2099  N   THR A 226      34.304  40.433  -1.695  1.00  0.00      RA0  N
ATOM   2100  H   THR A 226      34.212  41.332  -1.267  1.00  0.00      RA0  H
ATOM   2101  CA  THR A 226      35.314  40.237  -2.754  1.00  0.00      RA0  C
ATOM   2102  CB  THR A 226      35.715  41.644  -3.160  1.00  0.00      RA0  C
ATOM   2103  OG1 THR A 226      35.662  42.483  -1.997  1.00  0.00      RA0  O
ATOM   2104  HG1 THR A 226      34.796  42.892  -1.982  1.00  0.00      RA0  H
ATOM   2105  CG2 THR A 226      34.784  42.208  -4.236  1.00  0.00      RA0  C
ATOM   2106  C   THR A 226      36.448  39.327  -2.276  1.00  0.00      RA0  C
ATOM   2107  O   THR A 226      36.926  38.467  -3.028  1.00  0.00      RA0  O
ATOM   2108  N   LEU A 227      36.856  39.517  -1.033  1.00  0.00      RA0  N
ATOM   2109  H   LEU A 227      36.409  40.221  -0.479  1.00  0.00      RA0  H
ATOM   2110  CA  LEU A 227      37.914  38.685  -0.456  1.00  0.00      RA0  C
ATOM   2111  CB  LEU A 227      38.300  39.182   0.934  1.00  0.00      RA0  C
ATOM   2112  CG  LEU A 227      39.077  40.498   0.912  1.00  0.00      RA0  C
ATOM   2113  CD1 LEU A 227      38.927  41.269   2.218  1.00  0.00      RA0  C
ATOM   2114  CD2 LEU A 227      40.545  40.289   0.557  1.00  0.00      RA0  C
ATOM   2115  C   LEU A 227      37.532  37.211  -0.385  1.00  0.00      RA0  C
ATOM   2116  O   LEU A 227      38.288  36.330  -0.819  1.00  0.00      RA0  O
ATOM   2117  N   ARG A 228      36.357  36.916   0.162  1.00  0.00      RA0  N
ATOM   2118  H   ARG A 228      35.739  37.642   0.476  1.00  0.00      RA0  H
ATOM   2119  CA  ARG A 228      35.964  35.525   0.333  1.00  0.00      RA0  C
ATOM   2120  CB  ARG A 228      34.735  35.418   1.258  1.00  0.00      RA0  C
ATOM   2121  CG  ARG A 228      33.365  35.870   0.709  1.00  0.00      RA0  C
ATOM   2122  CD  ARG A 228      32.548  34.780  -0.007  1.00  0.00      RA0  C
ATOM   2123  NE  ARG A 228      31.406  35.340  -0.730  1.00  0.00      RA0  N
ATOM   2124  HE  ARG A 228      31.227  36.332  -0.639  1.00  0.00      RA0  H
ATOM   2125  CZ  ARG A 228      30.602  34.521  -1.477  1.00  0.00      RA0  C
ATOM   2126  NH1 ARG A 228      30.894  33.205  -1.615  1.00  0.00      RA0  N
ATOM   2127 HH11 ARG A 228      30.273  32.574  -2.113  1.00  0.00      RA0  H
ATOM   2128 HH12 ARG A 228      31.723  32.776  -1.227  1.00  0.00      RA0  H
ATOM   2129  NH2 ARG A 228      29.508  35.054  -2.060  1.00  0.00      RA0  N
ATOM   2130 HH21 ARG A 228      28.881  34.520  -2.653  1.00  0.00      RA0  H
ATOM   2131 HH22 ARG A 228      29.272  36.020  -1.914  1.00  0.00      RA0  H
ATOM   2132  C   ARG A 228      35.668  34.814  -1.003  1.00  0.00      RA0  C
ATOM   2133  O   ARG A 228      35.923  33.623  -1.156  1.00  0.00      RA0  O
ATOM   2134  N   LEU A 229      35.145  35.532  -1.977  1.00  0.00      RA0  N
ATOM   2135  H   LEU A 229      34.942  36.505  -1.835  1.00  0.00      RA0  H
ATOM   2136  CA  LEU A 229      34.809  34.909  -3.261  1.00  0.00      RA0  C
ATOM   2137  CB  LEU A 229      33.915  35.819  -4.099  1.00  0.00      RA0  C
ATOM   2138  CG  LEU A 229      33.374  35.050  -5.301  1.00  0.00      RA0  C
ATOM   2139  CD1 LEU A 229      32.630  33.804  -4.836  1.00  0.00      RA0  C
ATOM   2140  CD2 LEU A 229      32.513  35.907  -6.224  1.00  0.00      RA0  C
ATOM   2141  C   LEU A 229      36.111  34.576  -4.022  1.00  0.00      RA0  C
ATOM   2142  O   LEU A 229      36.287  33.467  -4.555  1.00  0.00      RA0  O
ATOM   2143  N   GLU A 230      37.034  35.540  -4.032  1.00  0.00      RA0  N
ATOM   2144  H   GLU A 230      36.837  36.438  -3.630  1.00  0.00      RA0  H
ATOM   2145  CA  GLU A 230      38.381  35.294  -4.562  1.00  0.00      RA0  C
ATOM   2146  CB  GLU A 230      39.311  36.492  -4.400  1.00  0.00      RA0  C
ATOM   2147  CG  GLU A 230      39.033  37.683  -5.317  1.00  0.00      RA0  C
ATOM   2148  CD  GLU A 230      40.112  38.719  -5.083  1.00  0.00      RA0  C
ATOM   2149  OE1 GLU A 230      40.975  38.485  -4.248  1.00  0.00      RA0  O
ATOM   2150  OE2 GLU A 230      40.106  39.761  -5.729  1.00  0.00      RA0  O
ATOM   2151  C   GLU A 230      39.019  34.066  -3.917  1.00  0.00      RA0  C
ATOM   2152  O   GLU A 230      39.668  33.269  -4.598  1.00  0.00      RA0  O
ATOM   2153  N   ALA A 231      38.831  33.907  -2.617  1.00  0.00      RA0  N
ATOM   2154  H   ALA A 231      38.271  34.574  -2.124  1.00  0.00      RA0  H
ATOM   2155  CA  ALA A 231      39.380  32.767  -1.858  1.00  0.00      RA0  C
ATOM   2156  CB  ALA A 231      39.396  33.100  -0.371  1.00  0.00      RA0  C
ATOM   2157  C   ALA A 231      38.647  31.439  -2.040  1.00  0.00      RA0  C
ATOM   2158  O   ALA A 231      39.074  30.408  -1.501  1.00  0.00      RA0  O
ATOM   2159  N   GLY A 232      37.567  31.457  -2.827  1.00  0.00      RA0  N
ATOM   2160  H   GLY A 232      37.244  32.321  -3.210  1.00  0.00      RA0  H
ATOM   2161  CA  GLY A 232      36.742  30.290  -3.072  1.00  0.00      RA0  C
ATOM   2162  C   GLY A 232      35.941  29.830  -1.874  1.00  0.00      RA0  C
ATOM   2163  O   GLY A 232      35.687  28.643  -1.730  1.00  0.00      RA0  O
ATOM   2164  N   MSE A 233      35.543  30.755  -1.019  1.00  0.00      RA0  N
ATOM   2165  H   MSE A 233      35.622  31.724  -1.255  1.00  0.00      RA0  H
ATOM   2166  CA  MSE A 233      34.851  30.396   0.205  1.00  0.00      RA0  C
ATOM   2167  CB  MSE A 233      35.388  31.213   1.378  1.00  0.00      RA0  C
ATOM   2168  CG  MSE A 233      36.848  30.881   1.685  1.00  0.00      RA0  C
ATOM   2169  SE  MSE A 233      37.526  31.888   3.012  1.00  0.00      RA0  S
ATOM   2170  CE  MSE A 233      39.110  31.053   3.184  1.00  0.00      RA0  C
ATOM   2171  C   MSE A 233      33.343  30.613   0.033  1.00  0.00      RA0  C
ATOM   2172  O   MSE A 233      32.922  31.559  -0.633  1.00  0.00      RA0  O
ATOM   2173  N   ASN A 234      32.553  29.646   0.524  1.00  0.00      RA0  N
ATOM   2174  H   ASN A 234      32.939  28.952   1.129  1.00  0.00      RA0  H
ATOM   2175  CA  ASN A 234      31.112  29.673   0.312  1.00  0.00      RA0  C
ATOM   2176  CB  ASN A 234      30.489  28.310   0.625  1.00  0.00      RA0  C
ATOM   2177  CG  ASN A 234      30.845  27.289  -0.432  1.00  0.00      RA0  C
ATOM   2178  OD1 ASN A 234      31.440  27.597  -1.458  1.00  0.00      RA0  O
ATOM   2179  ND2 ASN A 234      30.439  26.047  -0.124  1.00  0.00      RA0  N
ATOM   2180 HD21 ASN A 234      29.991  25.852   0.750  1.00  0.00      RA0  H
ATOM   2181 HD22 ASN A 234      30.587  25.288  -0.764  1.00  0.00      RA0  H
ATOM   2182  C   ASN A 234      30.404  30.690   1.155  1.00  0.00      RA0  C
ATOM   2183  O   ASN A 234      30.860  31.034   2.257  1.00  0.00      RA0  O
ATOM   2184  N   LEU A 235      29.266  31.150   0.627  1.00  0.00      RA0  N
ATOM   2185  H   LEU A 235      28.993  30.871  -0.299  1.00  0.00      RA0  H
ATOM   2186  CA  LEU A 235      28.326  31.974   1.328  1.00  0.00      RA0  C
ATOM   2187  CB  LEU A 235      28.253  33.395   0.777  1.00  0.00      RA0  C
ATOM   2188  CG  LEU A 235      27.503  34.342   1.717  1.00  0.00      RA0  C
ATOM   2189  CD1 LEU A 235      27.982  34.216   3.165  1.00  0.00      RA0  C
ATOM   2190  CD2 LEU A 235      27.575  35.791   1.238  1.00  0.00      RA0  C
ATOM   2191  C   LEU A 235      26.971  31.277   1.303  1.00  0.00      RA0  C
ATOM   2192  O   LEU A 235      26.360  31.076   0.224  1.00  0.00      RA0  O
ATOM   2193  N   TYR A 236      26.522  30.899   2.494  1.00  0.00      RA0  N
ATOM   2194  H   TYR A 236      27.054  31.108   3.314  1.00  0.00      RA0  H
ATOM   2195  CA  TYR A 236      25.247  30.214   2.640  1.00  0.00      RA0  C
ATOM   2196  CB  TYR A 236      24.917  29.899   4.091  1.00  0.00      RA0  C
ATOM   2197  CG  TYR A 236      23.674  29.033   4.162  1.00  0.00      RA0  C
ATOM   2198  CD1 TYR A 236      23.737  27.685   3.823  1.00  0.00      RA0  C
ATOM   2199  CE1 TYR A 236      22.613  26.875   3.958  1.00  0.00      RA0  C
ATOM   2200  CD2 TYR A 236      22.468  29.576   4.587  1.00  0.00      RA0  C
ATOM   2201  CE2 TYR A 236      21.343  28.769   4.712  1.00  0.00      RA0  C
ATOM   2202  CZ  TYR A 236      21.417  27.412   4.424  1.00  0.00      RA0  C
ATOM   2203  OH  TYR A 236      20.304  26.607   4.615  1.00  0.00      RA0  O
ATOM   2204  HH  TYR A 236      20.529  25.708   4.357  1.00  0.00      RA0  H
ATOM   2205  C   TYR A 236      24.144  31.086   2.032  1.00  0.00      RA0  C
ATOM   2206  O   TYR A 236      24.106  32.313   2.217  1.00  0.00      RA0  O
ATOM   2207  N   GLY A 237      23.246  30.435   1.316  1.00  0.00      RA0  N
ATOM   2208  H   GLY A 237      23.347  29.450   1.181  1.00  0.00      RA0  H
ATOM   2209  CA  GLY A 237      22.192  31.105   0.599  1.00  0.00      RA0  C
ATOM   2210  C   GLY A 237      22.547  31.302  -0.857  1.00  0.00      RA0  C
ATOM   2211  O   GLY A 237      21.666  31.439  -1.692  1.00  0.00      RA0  O
ATOM   2212  N   GLN A 238      23.843  31.343  -1.166  1.00  0.00      RA0  N
ATOM   2213  H   GLN A 238      24.540  31.208  -0.462  1.00  0.00      RA0  H
ATOM   2214  CA  GLN A 238      24.307  31.522  -2.538  1.00  0.00      RA0  C
ATOM   2215  CB  GLN A 238      25.343  32.645  -2.646  1.00  0.00      RA0  C
ATOM   2216  CG  GLN A 238      24.971  33.970  -1.977  1.00  0.00      RA0  C
ATOM   2217  CD  GLN A 238      25.873  35.063  -2.522  1.00  0.00      RA0  C
ATOM   2218  OE1 GLN A 238      26.601  35.761  -1.815  1.00  0.00      RA0  O
ATOM   2219  NE2 GLN A 238      25.749  35.205  -3.844  1.00  0.00      RA0  N
ATOM   2220 HE21 GLN A 238      25.279  34.529  -4.417  1.00  0.00      RA0  H
ATOM   2221 HE22 GLN A 238      26.138  35.916  -4.431  1.00  0.00      RA0  H
ATOM   2222  C   GLN A 238      24.942  30.239  -3.057  1.00  0.00      RA0  C
ATOM   2223  O   GLN A 238      24.418  29.622  -3.995  1.00  0.00      RA0  O
ATOM   2224  N   GLU A 239      26.053  29.798  -2.480  1.00  0.00      RA0  N
ATOM   2225  H   GLU A 239      26.491  30.334  -1.755  1.00  0.00      RA0  H
ATOM   2226  CA  GLU A 239      26.675  28.534  -2.930  1.00  0.00      RA0  C
ATOM   2227  CB  GLU A 239      28.120  28.479  -2.440  1.00  0.00      RA0  C
ATOM   2228  CG  GLU A 239      29.146  29.226  -3.301  1.00  0.00      RA0  C
ATOM   2229  CD  GLU A 239      28.848  30.706  -3.419  1.00  0.00      RA0  C
ATOM   2230  OE1 GLU A 239      28.889  31.420  -2.416  1.00  0.00      RA0  O
ATOM   2231  OE2 GLU A 239      28.597  31.152  -4.534  1.00  0.00      RA0  O
ATOM   2232  C   GLU A 239      25.933  27.271  -2.514  1.00  0.00      RA0  C
ATOM   2233  O   GLU A 239      26.139  26.226  -3.112  1.00  0.00      RA0  O
ATOM   2234  N   MSE A 240      25.119  27.368  -1.464  1.00  0.00      RA0  N
ATOM   2235  H   MSE A 240      24.980  28.231  -0.978  1.00  0.00      RA0  H
ATOM   2236  CA  MSE A 240      24.269  26.270  -1.053  1.00  0.00      RA0  C
ATOM   2237  CB  MSE A 240      25.052  25.205  -0.280  1.00  0.00      RA0  C
ATOM   2238  CG  MSE A 240      25.628  25.671   1.060  1.00  0.00      RA0  C
ATOM   2239  SE  MSE A 240      26.944  26.890   0.928  1.00  0.00      RA0  S
ATOM   2240  CE  MSE A 240      27.378  26.942   2.672  1.00  0.00      RA0  C
ATOM   2241  C   MSE A 240      23.074  26.743  -0.209  1.00  0.00      RA0  C
ATOM   2242  O   MSE A 240      23.028  27.868   0.285  1.00  0.00      RA0  O
ATOM   2243  N   ASP A 241      22.115  25.848  -0.068  1.00  0.00      RA0  N
ATOM   2244  H   ASP A 241      22.065  24.962  -0.534  1.00  0.00      RA0  H
ATOM   2245  CA  ASP A 241      20.985  26.060   0.851  1.00  0.00      RA0  C
ATOM   2246  CB  ASP A 241      19.933  26.957   0.195  1.00  0.00      RA0  C
ATOM   2247  CG  ASP A 241      19.079  26.093  -0.711  1.00  0.00      RA0  C
ATOM   2248  OD1 ASP A 241      19.611  25.452  -1.608  1.00  0.00      RA0  O
ATOM   2249  OD2 ASP A 241      17.886  25.968  -0.458  1.00  0.00      RA0  O
ATOM   2250  C   ASP A 241      20.379  24.703   1.105  1.00  0.00      RA0  C
ATOM   2251  O   ASP A 241      20.979  23.675   0.726  1.00  0.00      RA0  O
ATOM   2252  N   GLU A 242      19.212  24.647   1.743  1.00  0.00      RA0  N
ATOM   2253  H   GLU A 242      18.643  25.467   1.786  1.00  0.00      RA0  H
ATOM   2254  CA  GLU A 242      18.651  23.352   2.133  1.00  0.00      RA0  C
ATOM   2255  CB  GLU A 242      17.366  23.588   2.925  1.00  0.00      RA0  C
ATOM   2256  CG  GLU A 242      17.470  24.575   4.086  1.00  0.00      RA0  C
ATOM   2257  CD  GLU A 242      17.934  23.864   5.335  1.00  0.00      RA0  C
ATOM   2258  OE1 GLU A 242      18.241  22.680   5.271  1.00  0.00      RA0  O
ATOM   2259  OE2 GLU A 242      17.961  24.496   6.386  1.00  0.00      RA0  O
ATOM   2260  C   GLU A 242      18.278  22.431   0.982  1.00  0.00      RA0  C
ATOM   2261  O   GLU A 242      18.046  21.243   1.204  1.00  0.00      RA0  O
ATOM   2262  N   THR A 243      18.251  22.974  -0.234  1.00  0.00      RA0  N
ATOM   2263  H   THR A 243      18.480  23.940  -0.378  1.00  0.00      RA0  H
ATOM   2264  CA  THR A 243      17.926  22.200  -1.441  1.00  0.00      RA0  C
ATOM   2265  CB  THR A 243      16.907  22.985  -2.284  1.00  0.00      RA0  C
ATOM   2266  OG1 THR A 243      17.406  24.239  -2.766  1.00  0.00      RA0  O
ATOM   2267  HG1 THR A 243      17.770  24.747  -2.033  1.00  0.00      RA0  H
ATOM   2268  CG2 THR A 243      15.626  23.207  -1.478  1.00  0.00      RA0  C
ATOM   2269  C   THR A 243      19.141  21.692  -2.195  1.00  0.00      RA0  C
ATOM   2270  O   THR A 243      18.994  20.964  -3.182  1.00  0.00      RA0  O
ATOM   2271  N   ILE A 244      20.331  22.094  -1.749  1.00  0.00      RA0  N
ATOM   2272  H   ILE A 244      20.399  22.642  -0.912  1.00  0.00      RA0  H
ATOM   2273  CA  ILE A 244      21.581  21.781  -2.428  1.00  0.00      RA0  C
ATOM   2274  CB  ILE A 244      22.320  23.071  -2.810  1.00  0.00      RA0  C
ATOM   2275  CG2 ILE A 244      23.715  22.807  -3.383  1.00  0.00      RA0  C
ATOM   2276  CG1 ILE A 244      21.470  23.864  -3.800  1.00  0.00      RA0  C
ATOM   2277  CD1 ILE A 244      21.090  23.018  -5.015  1.00  0.00      RA0  C
ATOM   2278  C   ILE A 244      22.465  20.857  -1.601  1.00  0.00      RA0  C
ATOM   2279  O   ILE A 244      22.743  21.144  -0.436  1.00  0.00      RA0  O
ATOM   2280  N   SER A 245      22.978  19.801  -2.244  1.00  0.00      RA0  N
ATOM   2281  H   SER A 245      22.798  19.692  -3.218  1.00  0.00      RA0  H
ATOM   2282  CA  SER A 245      23.866  18.868  -1.601  1.00  0.00      RA0  C
ATOM   2283  CB  SER A 245      23.976  17.659  -2.535  1.00  0.00      RA0  C
ATOM   2284  OG  SER A 245      24.957  16.726  -2.068  1.00  0.00      RA0  O
ATOM   2285  HG  SER A 245      24.447  15.992  -1.720  1.00  0.00      RA0  H
ATOM   2286  C   SER A 245      25.237  19.526  -1.367  1.00  0.00      RA0  C
ATOM   2287  O   SER A 245      25.682  20.283  -2.225  1.00  0.00      RA0  O
ATOM   2288  N   PRO A 246      25.924  19.234  -0.270  1.00  0.00      RA0  N
ATOM   2289  CD  PRO A 246      25.503  18.382   0.832  1.00  0.00      RA0  C
ATOM   2290  CA  PRO A 246      27.298  19.749  -0.108  1.00  0.00      RA0  C
ATOM   2291  CB  PRO A 246      27.702  19.197   1.264  1.00  0.00      RA0  C
ATOM   2292  CG  PRO A 246      26.812  17.980   1.496  1.00  0.00      RA0  C
ATOM   2293  C   PRO A 246      28.197  19.301  -1.264  1.00  0.00      RA0  C
ATOM   2294  O   PRO A 246      29.143  20.032  -1.632  1.00  0.00      RA0  O
ATOM   2295  N   LEU A 247      27.880  18.149  -1.874  1.00  0.00      RA0  N
ATOM   2296  H   LEU A 247      27.051  17.648  -1.612  1.00  0.00      RA0  H
ATOM   2297  CA  LEU A 247      28.665  17.623  -2.980  1.00  0.00      RA0  C
ATOM   2298  CB  LEU A 247      28.188  16.221  -3.357  1.00  0.00      RA0  C
ATOM   2299  CG  LEU A 247      28.178  15.239  -2.183  1.00  0.00      RA0  C
ATOM   2300  CD1 LEU A 247      27.595  13.888  -2.596  1.00  0.00      RA0  C
ATOM   2301  CD2 LEU A 247      29.553  15.087  -1.532  1.00  0.00      RA0  C
ATOM   2302  C   LEU A 247      28.625  18.535  -4.204  1.00  0.00      RA0  C
ATOM   2303  O   LEU A 247      29.546  18.526  -5.009  1.00  0.00      RA0  O
ATOM   2304  N   ALA A 248      27.568  19.327  -4.321  1.00  0.00      RA0  N
ATOM   2305  H   ALA A 248      26.884  19.362  -3.591  1.00  0.00      RA0  H
ATOM   2306  CA  ALA A 248      27.369  20.270  -5.437  1.00  0.00      RA0  C
ATOM   2307  CB  ALA A 248      25.897  20.292  -5.855  1.00  0.00      RA0  C
ATOM   2308  C   ALA A 248      27.794  21.707  -5.074  1.00  0.00      RA0  C
ATOM   2309  O   ALA A 248      27.575  22.639  -5.859  1.00  0.00      RA0  O
ATOM   2310  N   ALA A 249      28.371  21.860  -3.885  1.00  0.00      RA0  N
ATOM   2311  H   ALA A 249      28.528  21.073  -3.289  1.00  0.00      RA0  H
ATOM   2312  CA  ALA A 249      28.788  23.152  -3.359  1.00  0.00      RA0  C
ATOM   2313  CB  ALA A 249      27.959  23.517  -2.129  1.00  0.00      RA0  C
ATOM   2314  C   ALA A 249      30.270  23.147  -2.963  1.00  0.00      RA0  C
ATOM   2315  O   ALA A 249      30.702  23.907  -2.115  1.00  0.00      RA0  O
ATOM   2316  N   ASN A 250      31.036  22.280  -3.607  1.00  0.00      RA0  N
ATOM   2317  H   ASN A 250      30.617  21.700  -4.303  1.00  0.00      RA0  H
ATOM   2318  CA  ASN A 250      32.482  22.179  -3.337  1.00  0.00      RA0  C
ATOM   2319  CB  ASN A 250      33.255  23.405  -3.835  1.00  0.00      RA0  C
ATOM   2320  CG  ASN A 250      34.745  23.170  -3.693  1.00  0.00      RA0  C
ATOM   2321  OD1 ASN A 250      35.252  22.082  -3.958  1.00  0.00      RA0  O
ATOM   2322  ND2 ASN A 250      35.418  24.259  -3.275  1.00  0.00      RA0  N
ATOM   2323 HD21 ASN A 250      34.929  25.110  -3.065  1.00  0.00      RA0  H
ATOM   2324 HD22 ASN A 250      36.408  24.272  -3.143  1.00  0.00      RA0  H
ATOM   2325  C   ASN A 250      32.761  21.910  -1.864  1.00  0.00      RA0  C
ATOM   2326  O   ASN A 250      33.743  22.427  -1.336  1.00  0.00      RA0  O
ATOM   2327  N   MSE A 251      31.903  21.100  -1.211  1.00  0.00      RA0  N
ATOM   2328  H   MSE A 251      31.083  20.755  -1.673  1.00  0.00      RA0  H
ATOM   2329  CA  MSE A 251      32.087  20.727   0.185  1.00  0.00      RA0  C
ATOM   2330  CB  MSE A 251      30.921  21.206   1.049  1.00  0.00      RA0  C
ATOM   2331  CG  MSE A 251      30.724  22.720   1.023  1.00  0.00      RA0  C
ATOM   2332  SE  MSE A 251      29.300  23.245   1.988  1.00  0.00      RA0  S
ATOM   2333  CE  MSE A 251      29.909  22.744   3.604  1.00  0.00      RA0  C
ATOM   2334  C   MSE A 251      32.289  19.230   0.356  1.00  0.00      RA0  C
ATOM   2335  O   MSE A 251      32.310  18.724   1.466  1.00  0.00      RA0  O
ATOM   2336  N   GLY A 252      32.527  18.521  -0.744  1.00  0.00      RA0  N
ATOM   2337  H   GLY A 252      32.520  18.972  -1.634  1.00  0.00      RA0  H
ATOM   2338  CA  GLY A 252      32.811  17.085  -0.658  1.00  0.00      RA0  C
ATOM   2339  C   GLY A 252      33.976  16.799   0.295  1.00  0.00      RA0  C
ATOM   2340  O   GLY A 252      33.971  15.798   1.058  1.00  0.00      RA0  O
ATOM   2341  N   TRP A 253      34.991  17.641   0.210  1.00  0.00      RA0  N
ATOM   2342  H   TRP A 253      34.925  18.405  -0.428  1.00  0.00      RA0  H
ATOM   2343  CA  TRP A 253      36.197  17.479   0.996  1.00  0.00      RA0  C
ATOM   2344  CB  TRP A 253      37.294  18.464   0.567  1.00  0.00      RA0  C
ATOM   2345  CG  TRP A 253      36.860  19.901   0.739  1.00  0.00      RA0  C
ATOM   2346  CD2 TRP A 253      37.255  20.834   1.766  1.00  0.00      RA0  C
ATOM   2347  CE2 TRP A 253      36.592  22.058   1.510  1.00  0.00      RA0  C
ATOM   2348  CE3 TRP A 253      38.108  20.729   2.859  1.00  0.00      RA0  C
ATOM   2349  CD1 TRP A 253      35.981  20.619  -0.082  1.00  0.00      RA0  C
ATOM   2350  NE1 TRP A 253      35.817  21.888   0.367  1.00  0.00      RA0  N
ATOM   2351  HE1 TRP A 253      35.240  22.561  -0.065  1.00  0.00      RA0  H
ATOM   2352  CZ2 TRP A 253      36.796  23.141   2.356  1.00  0.00      RA0  C
ATOM   2353  CZ3 TRP A 253      38.305  21.821   3.696  1.00  0.00      RA0  C
ATOM   2354  CH2 TRP A 253      37.651  23.023   3.446  1.00  0.00      RA0  C
ATOM   2355  C   TRP A 253      35.916  17.534   2.484  1.00  0.00      RA0  C
ATOM   2356  O   TRP A 253      36.757  17.128   3.276  1.00  0.00      RA0  O
ATOM   2357  N   THR A 254      34.758  18.071   2.869  1.00  0.00      RA0  N
ATOM   2358  H   THR A 254      34.045  18.290   2.209  1.00  0.00      RA0  H
ATOM   2359  CA  THR A 254      34.404  18.171   4.283  1.00  0.00      RA0  C
ATOM   2360  CB  THR A 254      33.796  19.537   4.641  1.00  0.00      RA0  C
ATOM   2361  OG1 THR A 254      32.688  19.885   3.808  1.00  0.00      RA0  O
ATOM   2362  HG1 THR A 254      32.909  19.651   2.918  1.00  0.00      RA0  H
ATOM   2363  CG2 THR A 254      34.857  20.629   4.593  1.00  0.00      RA0  C
ATOM   2364  C   THR A 254      33.587  16.989   4.797  1.00  0.00      RA0  C
ATOM   2365  O   THR A 254      33.267  16.939   5.988  1.00  0.00      RA0  O
ATOM   2366  N   ILE A 255      33.257  16.046   3.925  1.00  0.00      RA0  N
ATOM   2367  H   ILE A 255      33.649  16.013   3.004  1.00  0.00      RA0  H
ATOM   2368  CA  ILE A 255      32.444  14.906   4.342  1.00  0.00      RA0  C
ATOM   2369  CB  ILE A 255      31.507  14.424   3.242  1.00  0.00      RA0  C
ATOM   2370  CG2 ILE A 255      30.524  13.415   3.840  1.00  0.00      RA0  C
ATOM   2371  CG1 ILE A 255      30.801  15.591   2.544  1.00  0.00      RA0  C
ATOM   2372  CD1 ILE A 255      29.959  16.452   3.487  1.00  0.00      RA0  C
ATOM   2373  C   ILE A 255      33.352  13.791   4.823  1.00  0.00      RA0  C
ATOM   2374  O   ILE A 255      34.159  13.254   4.058  1.00  0.00      RA0  O
ATOM   2375  N   ALA A 256      33.192  13.431   6.087  1.00  0.00      RA0  N
ATOM   2376  H   ALA A 256      32.430  13.854   6.584  1.00  0.00      RA0  H
ATOM   2377  CA  ALA A 256      33.960  12.356   6.709  1.00  0.00      RA0  C
ATOM   2378  CB  ALA A 256      34.191  12.642   8.182  1.00  0.00      RA0  C
ATOM   2379  C   ALA A 256      33.215  11.032   6.566  1.00  0.00      RA0  C
ATOM   2380  O   ALA A 256      32.539  10.595   7.469  1.00  0.00      RA0  O
ATOM   2381  N   TRP A 257      33.338  10.385   5.405  1.00  0.00      RA0  N
ATOM   2382  H   TRP A 257      33.908  10.794   4.691  1.00  0.00      RA0  H
ATOM   2383  CA  TRP A 257      32.592   9.142   5.141  1.00  0.00      RA0  C
ATOM   2384  CB  TRP A 257      32.779   8.678   3.691  1.00  0.00      RA0  C
ATOM   2385  CG  TRP A 257      32.526   9.785   2.690  1.00  0.00      RA0  C
ATOM   2386  CD2 TRP A 257      31.276  10.177   2.081  1.00  0.00      RA0  C
ATOM   2387  CE2 TRP A 257      31.552  11.231   1.178  1.00  0.00      RA0  C
ATOM   2388  CE3 TRP A 257      29.971   9.725   2.225  1.00  0.00      RA0  C
ATOM   2389  CD1 TRP A 257      33.486  10.635   2.121  1.00  0.00      RA0  C
ATOM   2390  NE1 TRP A 257      32.917  11.490   1.231  1.00  0.00      RA0  N
ATOM   2391  HE1 TRP A 257      33.391  12.187   0.729  1.00  0.00      RA0  H
ATOM   2392  CZ2 TRP A 257      30.518  11.800   0.443  1.00  0.00      RA0  C
ATOM   2393  CZ3 TRP A 257      28.947  10.305   1.486  1.00  0.00      RA0  C
ATOM   2394  CH2 TRP A 257      29.217  11.336   0.596  1.00  0.00      RA0  C
ATOM   2395  C   TRP A 257      33.013   8.009   6.068  1.00  0.00      RA0  C
ATOM   2396  O   TRP A 257      32.180   7.220   6.548  1.00  0.00      RA0  O
ATOM   2397  N   GLU A 258      34.316   7.914   6.324  1.00  0.00      RA0  N
ATOM   2398  H   GLU A 258      34.955   8.616   6.025  1.00  0.00      RA0  H
ATOM   2399  CA  GLU A 258      34.824   6.879   7.215  1.00  0.00      RA0  C
ATOM   2400  CB  GLU A 258      36.084   6.244   6.632  1.00  0.00      RA0  C
ATOM   2401  CG  GLU A 258      35.668   5.424   5.412  1.00  0.00      RA0  C
ATOM   2402  CD  GLU A 258      34.502   4.546   5.822  1.00  0.00      RA0  C
ATOM   2403  OE1 GLU A 258      34.683   3.707   6.703  1.00  0.00      RA0  O
ATOM   2404  OE2 GLU A 258      33.408   4.725   5.286  1.00  0.00      RA0  O
ATOM   2405  C   GLU A 258      35.008   7.492   8.597  1.00  0.00      RA0  C
ATOM   2406  O   GLU A 258      35.400   8.650   8.685  1.00  0.00      RA0  O
ATOM   2407  N   PRO A 259      34.736   6.765   9.685  1.00  0.00      RA0  N
ATOM   2408  CD  PRO A 259      34.881   7.311  11.030  1.00  0.00      RA0  C
ATOM   2409  CA  PRO A 259      34.299   5.371   9.697  1.00  0.00      RA0  C
ATOM   2410  CB  PRO A 259      34.592   4.957  11.139  1.00  0.00      RA0  C
ATOM   2411  CG  PRO A 259      34.359   6.221  11.957  1.00  0.00      RA0  C
ATOM   2412  C   PRO A 259      32.834   5.247   9.296  1.00  0.00      RA0  C
ATOM   2413  O   PRO A 259      32.029   6.113   9.667  1.00  0.00      RA0  O
ATOM   2414  N   ALA A 260      32.529   4.188   8.555  1.00  0.00      RA0  N
ATOM   2415  H   ALA A 260      33.292   3.657   8.175  1.00  0.00      RA0  H
ATOM   2416  CA  ALA A 260      31.192   3.923   8.026  1.00  0.00      RA0  C
ATOM   2417  CB  ALA A 260      31.186   2.641   7.194  1.00  0.00      RA0  C
ATOM   2418  C   ALA A 260      30.138   3.805   9.102  1.00  0.00      RA0  C
ATOM   2419  O   ALA A 260      28.960   4.052   8.837  1.00  0.00      RA0  O
ATOM   2420  N   ASP A 261      30.539   3.435  10.314  1.00  0.00      RA0  N
ATOM   2421  H   ASP A 261      31.507   3.314  10.550  1.00  0.00      RA0  H
ATOM   2422  CA  ASP A 261      29.585   3.218  11.397  1.00  0.00      RA0  C
ATOM   2423  CB  ASP A 261      30.264   2.324  12.429  1.00  0.00      RA0  C
ATOM   2424  CG  ASP A 261      31.581   2.993  12.819  1.00  0.00      RA0  C
ATOM   2425  OD1 ASP A 261      32.593   2.667  12.203  1.00  0.00      RA0  O
ATOM   2426  OD2 ASP A 261      31.604   3.857  13.698  1.00  0.00      RA0  O
ATOM   2427  C   ASP A 261      29.212   4.466  12.159  1.00  0.00      RA0  C
ATOM   2428  O   ASP A 261      28.453   4.397  13.132  1.00  0.00      RA0  O
ATOM   2429  N   ARG A 262      29.736   5.609  11.747  1.00  0.00      RA0  N
ATOM   2430  H   ARG A 262      30.358   5.607  10.964  1.00  0.00      RA0  H
ATOM   2431  CA  ARG A 262      29.318   6.867  12.343  1.00  0.00      RA0  C
ATOM   2432  CB  ARG A 262      30.381   7.957  12.221  1.00  0.00      RA0  C
ATOM   2433  CG  ARG A 262      29.817   9.279  12.756  1.00  0.00      RA0  C
ATOM   2434  CD  ARG A 262      30.707  10.499  12.531  1.00  0.00      RA0  C
ATOM   2435  NE  ARG A 262      30.955  10.755  11.116  1.00  0.00      RA0  N
ATOM   2436  HE  ARG A 262      31.498  10.066  10.625  1.00  0.00      RA0  H
ATOM   2437  CZ  ARG A 262      30.536  11.942  10.584  1.00  0.00      RA0  C
ATOM   2438  NH1 ARG A 262      29.767  12.777  11.326  1.00  0.00      RA0  N
ATOM   2439 HH11 ARG A 262      29.498  13.711  11.044  1.00  0.00      RA0  H
ATOM   2440 HH12 ARG A 262      29.388  12.501  12.223  1.00  0.00      RA0  H
ATOM   2441  NH2 ARG A 262      30.905  12.240   9.316  1.00  0.00      RA0  N
ATOM   2442 HH21 ARG A 262      30.658  13.108   8.865  1.00  0.00      RA0  H
ATOM   2443 HH22 ARG A 262      31.446  11.590   8.763  1.00  0.00      RA0  H
ATOM   2444  C   ARG A 262      28.042   7.389  11.657  1.00  0.00      RA0  C
ATOM   2445  O   ARG A 262      28.080   7.868  10.541  1.00  0.00      RA0  O
ATOM   2446  N   ASP A 263      26.942   7.332  12.388  1.00  0.00      RA0  N
ATOM   2447  H   ASP A 263      26.995   6.971  13.317  1.00  0.00      RA0  H
ATOM   2448  CA  ASP A 263      25.668   7.872  11.955  1.00  0.00      RA0  C
ATOM   2449  CB  ASP A 263      24.508   7.287  12.753  1.00  0.00      RA0  C
ATOM   2450  CG  ASP A 263      23.221   7.879  12.218  1.00  0.00      RA0  C
ATOM   2451  OD1 ASP A 263      23.144   8.118  11.015  1.00  0.00      RA0  O
ATOM   2452  OD2 ASP A 263      22.305   8.108  13.003  1.00  0.00      RA0  O
ATOM   2453  C   ASP A 263      25.683   9.379  12.085  1.00  0.00      RA0  C
ATOM   2454  O   ASP A 263      26.083   9.924  13.117  1.00  0.00      RA0  O
ATOM   2455  N   PHE A 264      25.256  10.062  11.034  1.00  0.00      RA0  N
ATOM   2456  H   PHE A 264      24.735   9.568  10.331  1.00  0.00      RA0  H
ATOM   2457  CA  PHE A 264      25.059  11.496  11.096  1.00  0.00      RA0  C
ATOM   2458  CB  PHE A 264      26.328  12.286  10.744  1.00  0.00      RA0  C
ATOM   2459  CG  PHE A 264      26.779  12.105   9.313  1.00  0.00      RA0  C
ATOM   2460  CD1 PHE A 264      26.303  12.952   8.318  1.00  0.00      RA0  C
ATOM   2461  CD2 PHE A 264      27.703  11.117   8.995  1.00  0.00      RA0  C
ATOM   2462  CE1 PHE A 264      26.784  12.841   7.018  1.00  0.00      RA0  C
ATOM   2463  CE2 PHE A 264      28.190  11.011   7.697  1.00  0.00      RA0  C
ATOM   2464  CZ  PHE A 264      27.746  11.887   6.713  1.00  0.00      RA0  C
ATOM   2465  C   PHE A 264      23.870  11.875  10.224  1.00  0.00      RA0  C
ATOM   2466  O   PHE A 264      23.512  11.145   9.305  1.00  0.00      RA0  O
ATOM   2467  N   ILE A 265      23.266  13.012  10.523  1.00  0.00      RA0  N
ATOM   2468  H   ILE A 265      23.693  13.593  11.219  1.00  0.00      RA0  H
ATOM   2469  CA  ILE A 265      22.069  13.439   9.815  1.00  0.00      RA0  C
ATOM   2470  CB  ILE A 265      21.448  14.657  10.503  1.00  0.00      RA0  C
ATOM   2471  CG2 ILE A 265      20.094  15.011   9.885  1.00  0.00      RA0  C
ATOM   2472  CG1 ILE A 265      21.355  14.465  12.014  1.00  0.00      RA0  C
ATOM   2473  CD1 ILE A 265      20.969  15.755  12.736  1.00  0.00      RA0  C
ATOM   2474  C   ILE A 265      22.411  13.803   8.383  1.00  0.00      RA0  C
ATOM   2475  O   ILE A 265      23.336  14.573   8.142  1.00  0.00      RA0  O
ATOM   2476  N   GLY A 266      21.694  13.189   7.447  1.00  0.00      RA0  N
ATOM   2477  H   GLY A 266      21.035  12.481   7.701  1.00  0.00      RA0  H
ATOM   2478  CA  GLY A 266      21.956  13.377   6.009  1.00  0.00      RA0  C
ATOM   2479  C   GLY A 266      22.772  12.263   5.385  1.00  0.00      RA0  C
ATOM   2480  O   GLY A 266      22.902  12.218   4.166  1.00  0.00      RA0  O
ATOM   2481  N   ARG A 267      23.273  11.338   6.203  1.00  0.00      RA0  N
ATOM   2482  H   ARG A 267      23.029  11.331   7.175  1.00  0.00      RA0  H
ATOM   2483  CA  ARG A 267      24.264  10.372   5.743  1.00  0.00      RA0  C
ATOM   2484  CB  ARG A 267      24.815   9.441   6.834  1.00  0.00      RA0  C
ATOM   2485  CG  ARG A 267      25.921   8.590   6.194  1.00  0.00      RA0  C
ATOM   2486  CD  ARG A 267      26.705   7.589   7.048  1.00  0.00      RA0  C
ATOM   2487  NE  ARG A 267      27.634   6.897   6.152  1.00  0.00      RA0  N
ATOM   2488  HE  ARG A 267      27.246   6.598   5.266  1.00  0.00      RA0  H
ATOM   2489  CZ  ARG A 267      28.962   6.720   6.418  1.00  0.00      RA0  C
ATOM   2490  NH1 ARG A 267      29.453   6.994   7.649  1.00  0.00      RA0  N
ATOM   2491 HH11 ARG A 267      30.442   6.922   7.842  1.00  0.00      RA0  H
ATOM   2492 HH12 ARG A 267      28.851   7.261   8.411  1.00  0.00      RA0  H
ATOM   2493  NH2 ARG A 267      29.767   6.281   5.425  1.00  0.00      RA0  N
ATOM   2494 HH21 ARG A 267      30.754   6.106   5.564  1.00  0.00      RA0  H
ATOM   2495 HH22 ARG A 267      29.391   6.128   4.493  1.00  0.00      RA0  H
ATOM   2496  C   ARG A 267      23.779   9.532   4.586  1.00  0.00      RA0  C
ATOM   2497  O   ARG A 267      24.436   9.471   3.571  1.00  0.00      RA0  O
ATOM   2498  N   GLU A 268      22.630   8.882   4.712  1.00  0.00      RA0  N
ATOM   2499  H   GLU A 268      22.007   9.175   5.440  1.00  0.00      RA0  H
ATOM   2500  CA  GLU A 268      22.198   7.978   3.636  1.00  0.00      RA0  C
ATOM   2501  CB  GLU A 268      21.054   7.064   4.107  1.00  0.00      RA0  C
ATOM   2502  CG  GLU A 268      20.203   7.587   5.276  1.00  0.00      RA0  C
ATOM   2503  CD  GLU A 268      19.658   8.962   4.948  1.00  0.00      RA0  C
ATOM   2504  OE1 GLU A 268      18.800   9.055   4.079  1.00  0.00      RA0  O
ATOM   2505  OE2 GLU A 268      20.146   9.944   5.512  1.00  0.00      RA0  O
ATOM   2506  C   GLU A 268      21.822   8.751   2.370  1.00  0.00      RA0  C
ATOM   2507  O   GLU A 268      22.071   8.283   1.265  1.00  0.00      RA0  O
ATOM   2508  N   ALA A 269      21.224   9.927   2.516  1.00  0.00      RA0  N
ATOM   2509  H   ALA A 269      20.883  10.185   3.427  1.00  0.00      RA0  H
ATOM   2510  CA  ALA A 269      20.878  10.736   1.313  1.00  0.00      RA0  C
ATOM   2511  CB  ALA A 269      20.113  11.983   1.728  1.00  0.00      RA0  C
ATOM   2512  C   ALA A 269      22.157  11.136   0.573  1.00  0.00      RA0  C
ATOM   2513  O   ALA A 269      22.237  11.113  -0.660  1.00  0.00      RA0  O
ATOM   2514  N   LEU A 270      23.169  11.466   1.347  1.00  0.00      RA0  N
ATOM   2515  H   LEU A 270      23.040  11.438   2.342  1.00  0.00      RA0  H
ATOM   2516  CA  LEU A 270      24.458  11.851   0.806  1.00  0.00      RA0  C
ATOM   2517  CB  LEU A 270      25.342  12.375   1.928  1.00  0.00      RA0  C
ATOM   2518  CG  LEU A 270      26.287  13.449   1.415  1.00  0.00      RA0  C
ATOM   2519  CD1 LEU A 270      25.520  14.521   0.648  1.00  0.00      RA0  C
ATOM   2520  CD2 LEU A 270      27.115  14.043   2.548  1.00  0.00      RA0  C
ATOM   2521  C   LEU A 270      25.115  10.691   0.071  1.00  0.00      RA0  C
ATOM   2522  O   LEU A 270      25.678  10.870  -1.011  1.00  0.00      RA0  O
ATOM   2523  N   GLU A 271      25.041   9.490   0.650  1.00  0.00      RA0  N
ATOM   2524  H   GLU A 271      24.579   9.400   1.537  1.00  0.00      RA0  H
ATOM   2525  CA  GLU A 271      25.599   8.306   0.008  1.00  0.00      RA0  C
ATOM   2526  CB  GLU A 271      25.782   7.142   0.994  1.00  0.00      RA0  C
ATOM   2527  CG  GLU A 271      26.667   7.666   2.143  1.00  0.00      RA0  C
ATOM   2528  CD  GLU A 271      27.510   6.607   2.844  1.00  0.00      RA0  C
ATOM   2529  OE1 GLU A 271      26.961   5.738   3.504  1.00  0.00      RA0  O
ATOM   2530  OE2 GLU A 271      28.737   6.679   2.784  1.00  0.00      RA0  O
ATOM   2531  C   GLU A 271      24.949   8.043  -1.335  1.00  0.00      RA0  C
ATOM   2532  O   GLU A 271      25.613   7.631  -2.296  1.00  0.00      RA0  O
ATOM   2533  N   VAL A 272      23.629   8.230  -1.400  1.00  0.00      RA0  N
ATOM   2534  H   VAL A 272      23.133   8.510  -0.574  1.00  0.00      RA0  H
ATOM   2535  CA  VAL A 272      22.913   8.064  -2.654  1.00  0.00      RA0  C
ATOM   2536  CB  VAL A 272      21.402   8.123  -2.417  1.00  0.00      RA0  C
ATOM   2537  CG1 VAL A 272      20.619   8.113  -3.731  1.00  0.00      RA0  C
ATOM   2538  CG2 VAL A 272      20.966   6.989  -1.490  1.00  0.00      RA0  C
ATOM   2539  C   VAL A 272      23.351   9.134  -3.669  1.00  0.00      RA0  C
ATOM   2540  O   VAL A 272      23.580   8.838  -4.844  1.00  0.00      RA0  O
ATOM   2541  N   GLN A 273      23.486  10.370  -3.202  1.00  0.00      RA0  N
ATOM   2542  H   GLN A 273      23.308  10.541  -2.231  1.00  0.00      RA0  H
ATOM   2543  CA  GLN A 273      23.943  11.461  -4.065  1.00  0.00      RA0  C
ATOM   2544  CB  GLN A 273      23.832  12.774  -3.294  1.00  0.00      RA0  C
ATOM   2545  CG  GLN A 273      22.351  13.074  -3.039  1.00  0.00      RA0  C
ATOM   2546  CD  GLN A 273      22.199  14.028  -1.874  1.00  0.00      RA0  C
ATOM   2547  OE1 GLN A 273      23.094  14.804  -1.562  1.00  0.00      RA0  O
ATOM   2548  NE2 GLN A 273      21.005  13.938  -1.260  1.00  0.00      RA0  N
ATOM   2549 HE21 GLN A 273      20.358  13.226  -1.533  1.00  0.00      RA0  H
ATOM   2550 HE22 GLN A 273      20.693  14.534  -0.512  1.00  0.00      RA0  H
ATOM   2551  C   GLN A 273      25.334  11.173  -4.634  1.00  0.00      RA0  C
ATOM   2552  O   GLN A 273      25.568  11.387  -5.817  1.00  0.00      RA0  O
ATOM   2553  N   ARG A 274      26.231  10.646  -3.796  1.00  0.00      RA0  N
ATOM   2554  H   ARG A 274      25.970  10.471  -2.847  1.00  0.00      RA0  H
ATOM   2555  CA  ARG A 274      27.565  10.283  -4.262  1.00  0.00      RA0  C
ATOM   2556  CB  ARG A 274      28.361   9.845  -3.033  1.00  0.00      RA0  C
ATOM   2557  CG  ARG A 274      29.810   9.436  -3.284  1.00  0.00      RA0  C
ATOM   2558  CD  ARG A 274      30.284   8.484  -2.184  1.00  0.00      RA0  C
ATOM   2559  NE  ARG A 274      29.435   7.290  -2.168  1.00  0.00      RA0  N
ATOM   2560  HE  ARG A 274      29.133   6.886  -3.047  1.00  0.00      RA0  H
ATOM   2561  CZ  ARG A 274      29.023   6.694  -1.006  1.00  0.00      RA0  C
ATOM   2562  NH1 ARG A 274      29.453   7.154   0.187  1.00  0.00      RA0  N
ATOM   2563 HH11 ARG A 274      29.102   6.773   1.059  1.00  0.00      RA0  H
ATOM   2564 HH12 ARG A 274      30.121   7.893   0.280  1.00  0.00      RA0  H
ATOM   2565  NH2 ARG A 274      28.174   5.653  -1.068  1.00  0.00      RA0  N
ATOM   2566 HH21 ARG A 274      27.802   5.166  -0.273  1.00  0.00      RA0  H
ATOM   2567 HH22 ARG A 274      27.849   5.313  -1.976  1.00  0.00      RA0  H
ATOM   2568  C   ARG A 274      27.530   9.170  -5.311  1.00  0.00      RA0  C
ATOM   2569  O   ARG A 274      28.216   9.245  -6.333  1.00  0.00      RA0  O
ATOM   2570  N   GLU A 275      26.704   8.163  -5.069  1.00  0.00      RA0  N
ATOM   2571  H   GLU A 275      26.216   8.101  -4.196  1.00  0.00      RA0  H
ATOM   2572  CA  GLU A 275      26.486   7.079  -6.026  1.00  0.00      RA0  C
ATOM   2573  CB  GLU A 275      25.550   6.010  -5.445  1.00  0.00      RA0  C
ATOM   2574  CG  GLU A 275      26.227   4.670  -5.108  1.00  0.00      RA0  C
ATOM   2575  CD  GLU A 275      27.077   4.754  -3.851  1.00  0.00      RA0  C
ATOM   2576  OE1 GLU A 275      26.687   4.202  -2.826  1.00  0.00      RA0  O
ATOM   2577  OE2 GLU A 275      28.136   5.372  -3.872  1.00  0.00      RA0  O
ATOM   2578  C   GLU A 275      25.951   7.572  -7.361  1.00  0.00      RA0  C
ATOM   2579  O   GLU A 275      26.364   7.113  -8.426  1.00  0.00      RA0  O
ATOM   2580  N   HIS A 276      24.971   8.463  -7.308  1.00  0.00      RA0  N
ATOM   2581  H   HIS A 276      24.710   8.841  -6.419  1.00  0.00      RA0  H
ATOM   2582  CA  HIS A 276      24.309   8.917  -8.514  1.00  0.00      RA0  C
ATOM   2583  CB  HIS A 276      22.924   9.484  -8.194  1.00  0.00      RA0  C
ATOM   2584  CG  HIS A 276      21.901   8.386  -8.014  1.00  0.00      RA0  C
ATOM   2585  ND1 HIS A 276      20.671   8.440  -8.557  1.00  0.00      RA0  N
ATOM   2586  HD1 HIS A 276      20.321   9.163  -9.116  1.00  0.00      RA0  H
ATOM   2587  CD2 HIS A 276      22.019   7.194  -7.292  1.00  0.00      RA0  C
ATOM   2588  NE2 HIS A 276      20.842   6.530  -7.407  1.00  0.00      RA0  N
ATOM   2589  CE1 HIS A 276      20.014   7.297  -8.185  1.00  0.00      RA0  C
ATOM   2590  C   HIS A 276      25.104   9.966  -9.265  1.00  0.00      RA0  C
ATOM   2591  O   HIS A 276      24.933  10.098 -10.475  1.00  0.00      RA0  O
ATOM   2592  N   GLY A 277      25.919  10.718  -8.523  1.00  0.00      RA0  N
ATOM   2593  H   GLY A 277      25.926  10.598  -7.531  1.00  0.00      RA0  H
ATOM   2594  CA  GLY A 277      26.588  11.904  -9.048  1.00  0.00      RA0  C
ATOM   2595  C   GLY A 277      25.760  13.145  -8.814  1.00  0.00      RA0  C
ATOM   2596  O   GLY A 277      24.514  13.078  -8.742  1.00  0.00      RA0  O
ATOM   2597  N   THR A 278      26.440  14.288  -8.703  1.00  0.00      RA0  N
ATOM   2598  H   THR A 278      27.435  14.324  -8.744  1.00  0.00      RA0  H
ATOM   2599  CA  THR A 278      25.757  15.568  -8.526  1.00  0.00      RA0  C
ATOM   2600  CB  THR A 278      26.009  15.882  -7.062  1.00  0.00      RA0  C
ATOM   2601  OG1 THR A 278      27.182  15.159  -6.661  1.00  0.00      RA0  O
ATOM   2602  HG1 THR A 278      27.917  15.652  -7.010  1.00  0.00      RA0  H
ATOM   2603  CG2 THR A 278      24.827  15.502  -6.167  1.00  0.00      RA0  C
ATOM   2604  C   THR A 278      26.320  16.617  -9.470  1.00  0.00      RA0  C
ATOM   2605  O   THR A 278      27.309  16.391 -10.188  1.00  0.00      RA0  O
ATOM   2606  N   GLU A 279      25.679  17.769  -9.444  1.00  0.00      RA0  N
ATOM   2607  H   GLU A 279      24.892  17.879  -8.841  1.00  0.00      RA0  H
ATOM   2608  CA  GLU A 279      26.239  18.968 -10.038  1.00  0.00      RA0  C
ATOM   2609  CB  GLU A 279      25.303  20.167  -9.882  1.00  0.00      RA0  C
ATOM   2610  CG  GLU A 279      23.859  20.030 -10.348  1.00  0.00      RA0  C
ATOM   2611  CD  GLU A 279      23.159  21.287  -9.889  1.00  0.00      RA0  C
ATOM   2612  OE1 GLU A 279      21.961  21.253  -9.632  1.00  0.00      RA0  O
ATOM   2613  OE2 GLU A 279      23.826  22.305  -9.739  1.00  0.00      RA0  O
ATOM   2614  C   GLU A 279      27.507  19.356  -9.262  1.00  0.00      RA0  C
ATOM   2615  O   GLU A 279      27.809  18.772  -8.218  1.00  0.00      RA0  O
ATOM   2616  N   LYS A 280      28.275  20.295  -9.804  1.00  0.00      RA0  N
ATOM   2617  H   LYS A 280      28.003  20.779 -10.640  1.00  0.00      RA0  H
ATOM   2618  CA  LYS A 280      29.527  20.680  -9.184  1.00  0.00      RA0  C
ATOM   2619  CB  LYS A 280      30.718  19.959  -9.809  1.00  0.00      RA0  C
ATOM   2620  CG  LYS A 280      30.938  20.239 -11.293  1.00  0.00      RA0  C
ATOM   2621  CD  LYS A 280      32.093  19.378 -11.792  1.00  0.00      RA0  C
ATOM   2622  CE  LYS A 280      32.356  19.473 -13.292  1.00  0.00      RA0  C
ATOM   2623  NZ  LYS A 280      33.155  18.304 -13.680  1.00  0.00      RA0  N
ATOM   2624  HZ1 LYS A 280      33.306  18.245 -14.703  1.00  0.00      RA0  H
ATOM   2625  HZ2 LYS A 280      34.037  18.221 -13.148  1.00  0.00      RA0  H
ATOM   2626  HZ3 LYS A 280      32.590  17.455 -13.448  1.00  0.00      RA0  H
ATOM   2627  C   LYS A 280      29.683  22.178  -9.211  1.00  0.00      RA0  C
ATOM   2628  O   LYS A 280      29.246  22.849 -10.129  1.00  0.00      RA0  O
ATOM   2629  N   LEU A 281      30.353  22.677  -8.200  1.00  0.00      RA0  N
ATOM   2630  H   LEU A 281      30.804  22.060  -7.559  1.00  0.00      RA0  H
ATOM   2631  CA  LEU A 281      30.658  24.089  -8.112  1.00  0.00      RA0  C
ATOM   2632  CB  LEU A 281      30.672  24.521  -6.646  1.00  0.00      RA0  C
ATOM   2633  CG  LEU A 281      30.806  26.029  -6.429  1.00  0.00      RA0  C
ATOM   2634  CD1 LEU A 281      29.537  26.776  -6.835  1.00  0.00      RA0  C
ATOM   2635  CD2 LEU A 281      31.201  26.361  -4.992  1.00  0.00      RA0  C
ATOM   2636  C   LEU A 281      32.011  24.336  -8.760  1.00  0.00      RA0  C
ATOM   2637  O   LEU A 281      33.034  23.759  -8.374  1.00  0.00      RA0  O
ATOM   2638  N   VAL A 282      32.001  25.160  -9.805  1.00  0.00      RA0  N
ATOM   2639  H   VAL A 282      31.163  25.645 -10.042  1.00  0.00      RA0  H
ATOM   2640  CA  VAL A 282      33.204  25.528 -10.522  1.00  0.00      RA0  C
ATOM   2641  CB  VAL A 282      33.129  25.105 -11.991  1.00  0.00      RA0  C
ATOM   2642  CG1 VAL A 282      33.014  23.586 -12.127  1.00  0.00      RA0  C
ATOM   2643  CG2 VAL A 282      32.012  25.855 -12.721  1.00  0.00      RA0  C
ATOM   2644  C   VAL A 282      33.445  27.044 -10.439  1.00  0.00      RA0  C
ATOM   2645  O   VAL A 282      32.574  27.810 -10.004  1.00  0.00      RA0  O
ATOM   2646  N   GLY A 283      34.626  27.468 -10.858  1.00  0.00      RA0  N
ATOM   2647  H   GLY A 283      35.244  26.817 -11.299  1.00  0.00      RA0  H
ATOM   2648  CA  GLY A 283      34.939  28.875 -11.012  1.00  0.00      RA0  C
ATOM   2649  C   GLY A 283      34.754  29.281 -12.453  1.00  0.00      RA0  C
ATOM   2650  O   GLY A 283      34.875  28.456 -13.373  1.00  0.00      RA0  O
ATOM   2651  N   LEU A 284      34.425  30.550 -12.656  1.00  0.00      RA0  N
ATOM   2652  H   LEU A 284      34.308  31.168 -11.876  1.00  0.00      RA0  H
ATOM   2653  CA  LEU A 284      34.368  31.156 -13.992  1.00  0.00      RA0  C
ATOM   2654  CB  LEU A 284      32.943  31.551 -14.376  1.00  0.00      RA0  C
ATOM   2655  CG  LEU A 284      31.933  30.408 -14.451  1.00  0.00      RA0  C
ATOM   2656  CD1 LEU A 284      30.537  30.949 -14.755  1.00  0.00      RA0  C
ATOM   2657  CD2 LEU A 284      32.345  29.325 -15.447  1.00  0.00      RA0  C
ATOM   2658  C   LEU A 284      35.194  32.425 -13.939  1.00  0.00      RA0  C
ATOM   2659  O   LEU A 284      35.170  33.133 -12.939  1.00  0.00      RA0  O
ATOM   2660  N   VAL A 285      35.932  32.657 -15.018  1.00  0.00      RA0  N
ATOM   2661  H   VAL A 285      35.895  32.010 -15.782  1.00  0.00      RA0  H
ATOM   2662  CA  VAL A 285      36.717  33.865 -15.231  1.00  0.00      RA0  C
ATOM   2663  CB  VAL A 285      38.198  33.473 -15.268  1.00  0.00      RA0  C
ATOM   2664  CG1 VAL A 285      39.078  34.572 -15.862  1.00  0.00      RA0  C
ATOM   2665  CG2 VAL A 285      38.673  33.014 -13.888  1.00  0.00      RA0  C
ATOM   2666  C   VAL A 285      36.307  34.525 -16.554  1.00  0.00      RA0  C
ATOM   2667  O   VAL A 285      36.271  33.894 -17.616  1.00  0.00      RA0  O
ATOM   2668  N   MSE A 286      36.020  35.818 -16.490  1.00  0.00      RA0  N
ATOM   2669  H   MSE A 286      36.109  36.325 -15.626  1.00  0.00      RA0  H
ATOM   2670  CA  MSE A 286      35.698  36.579 -17.670  1.00  0.00      RA0  C
ATOM   2671  CB  MSE A 286      34.250  37.042 -17.602  1.00  0.00      RA0  C
ATOM   2672  CG  MSE A 286      33.774  37.697 -18.893  1.00  0.00      RA0  C
ATOM   2673  SE  MSE A 286      32.043  38.160 -18.770  1.00  0.00      RA0  S
ATOM   2674  CE  MSE A 286      32.239  39.455 -17.547  1.00  0.00      RA0  C
ATOM   2675  C   MSE A 286      36.644  37.771 -17.754  1.00  0.00      RA0  C
ATOM   2676  O   MSE A 286      36.491  38.724 -17.011  1.00  0.00      RA0  O
ATOM   2677  N   THR A 287      37.660  37.670 -18.609  1.00  0.00      RA0  N
ATOM   2678  H   THR A 287      37.823  36.830 -19.124  1.00  0.00      RA0  H
ATOM   2679  CA  THR A 287      38.602  38.789 -18.835  1.00  0.00      RA0  C
ATOM   2680  CB  THR A 287      39.810  38.116 -19.435  1.00  0.00      RA0  C
ATOM   2681  OG1 THR A 287      39.700  36.715 -19.129  1.00  0.00      RA0  O
ATOM   2682  HG1 THR A 287      40.551  36.336 -19.313  1.00  0.00      RA0  H
ATOM   2683  CG2 THR A 287      41.127  38.701 -18.918  1.00  0.00      RA0  C
ATOM   2684  C   THR A 287      38.007  39.900 -19.698  1.00  0.00      RA0  C
ATOM   2685  O   THR A 287      38.496  41.041 -19.694  1.00  0.00      RA0  O
ATOM   2686  N   GLU A 288      36.976  39.563 -20.459  1.00  0.00      RA0  N
ATOM   2687  H   GLU A 288      36.556  38.677 -20.306  1.00  0.00      RA0  H
ATOM   2688  CA  GLU A 288      36.258  40.542 -21.252  1.00  0.00      RA0  C
ATOM   2689  CB  GLU A 288      35.291  39.839 -22.228  1.00  0.00      RA0  C
ATOM   2690  CG  GLU A 288      35.079  40.415 -23.653  1.00  0.00      RA0  C
ATOM   2691  CD  GLU A 288      33.880  41.358 -23.783  1.00  0.00      RA0  C
ATOM   2692  OE1 GLU A 288      33.913  42.430 -23.197  1.00  0.00      RA0  O
ATOM   2693  OE2 GLU A 288      32.911  41.047 -24.489  1.00  0.00      RA0  O
ATOM   2694  C   GLU A 288      35.578  41.524 -20.326  1.00  0.00      RA0  C
ATOM   2695  O   GLU A 288      35.261  41.196 -19.186  1.00  0.00      RA0  O
ATOM   2696  N   LYS A 289      35.355  42.734 -20.814  1.00  0.00      RA0  N
ATOM   2697  H   LYS A 289      35.361  42.847 -21.809  1.00  0.00      RA0  H
ATOM   2698  CA  LYS A 289      34.808  43.781 -19.965  1.00  0.00      RA0  C
ATOM   2699  CB  LYS A 289      34.861  45.141 -20.651  1.00  0.00      RA0  C
ATOM   2700  CG  LYS A 289      36.285  45.564 -21.011  1.00  0.00      RA0  C
ATOM   2701  CD  LYS A 289      37.229  45.570 -19.807  1.00  0.00      RA0  C
ATOM   2702  CE  LYS A 289      38.554  46.267 -20.110  1.00  0.00      RA0  C
ATOM   2703  NZ  LYS A 289      38.499  47.685 -19.729  1.00  0.00      RA0  N
ATOM   2704  HZ1 LYS A 289      39.442  48.109 -19.843  1.00  0.00      RA0  H
ATOM   2705  HZ2 LYS A 289      37.783  48.224 -20.262  1.00  0.00      RA0  H
ATOM   2706  HZ3 LYS A 289      38.336  47.820 -18.707  1.00  0.00      RA0  H
ATOM   2707  C   LYS A 289      33.379  43.426 -19.595  1.00  0.00      RA0  C
ATOM   2708  O   LYS A 289      32.632  42.874 -20.400  1.00  0.00      RA0  O
ATOM   2709  N   GLY A 290      33.013  43.721 -18.356  1.00  0.00      RA0  N
ATOM   2710  H   GLY A 290      33.709  44.038 -17.710  1.00  0.00      RA0  H
ATOM   2711  CA  GLY A 290      31.687  43.389 -17.865  1.00  0.00      RA0  C
ATOM   2712  C   GLY A 290      31.833  42.752 -16.507  1.00  0.00      RA0  C
ATOM   2713  O   GLY A 290      32.950  42.444 -16.062  1.00  0.00      RA0  O
ATOM   2714  N   VAL A 291      30.708  42.562 -15.838  1.00  0.00      RA0  N
ATOM   2715  H   VAL A 291      29.801  42.843 -16.170  1.00  0.00      RA0  H
ATOM   2716  CA  VAL A 291      30.709  41.920 -14.517  1.00  0.00      RA0  C
ATOM   2717  CB  VAL A 291      30.385  42.926 -13.391  1.00  0.00      RA0  C
ATOM   2718  CG1 VAL A 291      30.635  42.316 -12.008  1.00  0.00      RA0  C
ATOM   2719  CG2 VAL A 291      31.120  44.262 -13.540  1.00  0.00      RA0  C
ATOM   2720  C   VAL A 291      29.698  40.769 -14.489  1.00  0.00      RA0  C
ATOM   2721  O   VAL A 291      28.548  40.905 -14.924  1.00  0.00      RA0  O
ATOM   2722  N   LEU A 292      30.166  39.625 -14.000  1.00  0.00      RA0  N
ATOM   2723  H   LEU A 292      31.068  39.662 -13.577  1.00  0.00      RA0  H
ATOM   2724  CA  LEU A 292      29.327  38.462 -13.794  1.00  0.00      RA0  C
ATOM   2725  CB  LEU A 292      30.202  37.228 -13.565  1.00  0.00      RA0  C
ATOM   2726  CG  LEU A 292      31.059  36.847 -14.776  1.00  0.00      RA0  C
ATOM   2727  CD1 LEU A 292      32.129  35.812 -14.423  1.00  0.00      RA0  C
ATOM   2728  CD2 LEU A 292      30.201  36.397 -15.959  1.00  0.00      RA0  C
ATOM   2729  C   LEU A 292      28.431  38.707 -12.569  1.00  0.00      RA0  C
ATOM   2730  O   LEU A 292      28.914  39.162 -11.524  1.00  0.00      RA0  O
ATOM   2731  N   ARG A 293      27.134  38.411 -12.709  1.00  0.00      RA0  N
ATOM   2732  H   ARG A 293      26.801  37.977 -13.542  1.00  0.00      RA0  H
ATOM   2733  CA  ARG A 293      26.157  38.651 -11.644  1.00  0.00      RA0  C
ATOM   2734  CB  ARG A 293      25.044  39.555 -12.186  1.00  0.00      RA0  C
ATOM   2735  CG  ARG A 293      24.265  40.322 -11.113  1.00  0.00      RA0  C
ATOM   2736  CD  ARG A 293      23.081  41.105 -11.683  1.00  0.00      RA0  C
ATOM   2737  NE  ARG A 293      23.515  42.092 -12.671  1.00  0.00      RA0  N
ATOM   2738  HE  ARG A 293      24.371  41.979 -13.191  1.00  0.00      RA0  H
ATOM   2739  CZ  ARG A 293      22.765  43.176 -12.946  1.00  0.00      RA0  C
ATOM   2740  NH1 ARG A 293      21.623  43.413 -12.297  1.00  0.00      RA0  N
ATOM   2741 HH11 ARG A 293      21.030  44.206 -12.466  1.00  0.00      RA0  H
ATOM   2742 HH12 ARG A 293      21.275  42.799 -11.574  1.00  0.00      RA0  H
ATOM   2743  NH2 ARG A 293      23.200  44.001 -13.886  1.00  0.00      RA0  N
ATOM   2744 HH21 ARG A 293      22.734  44.871 -14.052  1.00  0.00      RA0  H
ATOM   2745 HH22 ARG A 293      24.037  43.768 -14.403  1.00  0.00      RA0  H
ATOM   2746  C   ARG A 293      25.599  37.355 -11.079  1.00  0.00      RA0  C
ATOM   2747  O   ARG A 293      25.424  36.381 -11.806  1.00  0.00      RA0  O
ATOM   2748  N   ASN A 294      25.240  37.378  -9.799  1.00  0.00      RA0  N
ATOM   2749  H   ASN A 294      25.373  38.220  -9.280  1.00  0.00      RA0  H
ATOM   2750  CA  ASN A 294      24.497  36.266  -9.191  1.00  0.00      RA0  C
ATOM   2751  CB  ASN A 294      23.911  36.813  -7.899  1.00  0.00      RA0  C
ATOM   2752  CG  ASN A 294      24.504  36.119  -6.715  1.00  0.00      RA0  C
ATOM   2753  OD1 ASN A 294      25.626  36.418  -6.296  1.00  0.00      RA0  O
ATOM   2754  ND2 ASN A 294      23.700  35.164  -6.239  1.00  0.00      RA0  N
ATOM   2755 HD21 ASN A 294      22.758  35.058  -6.596  1.00  0.00      RA0  H
ATOM   2756 HD22 ASN A 294      23.935  34.407  -5.633  1.00  0.00      RA0  H
ATOM   2757  C   ASN A 294      23.291  35.885 -10.049  1.00  0.00      RA0  C
ATOM   2758  O   ASN A 294      22.611  36.762 -10.617  1.00  0.00      RA0  O
ATOM   2759  N   GLU A 295      23.046  34.590 -10.131  1.00  0.00      RA0  N
ATOM   2760  H   GLU A 295      23.567  33.958  -9.556  1.00  0.00      RA0  H
ATOM   2761  CA  GLU A 295      21.881  34.003 -10.797  1.00  0.00      RA0  C
ATOM   2762  CB  GLU A 295      20.538  34.553 -10.289  1.00  0.00      RA0  C
ATOM   2763  CG  GLU A 295      20.055  33.957  -8.962  1.00  0.00      RA0  C
ATOM   2764  CD  GLU A 295      21.013  34.294  -7.840  1.00  0.00      RA0  C
ATOM   2765  OE1 GLU A 295      20.966  35.411  -7.331  1.00  0.00      RA0  O
ATOM   2766  OE2 GLU A 295      21.819  33.443  -7.476  1.00  0.00      RA0  O
ATOM   2767  C   GLU A 295      21.911  34.023 -12.341  1.00  0.00      RA0  C
ATOM   2768  O   GLU A 295      20.986  33.530 -12.981  1.00  0.00      RA0  O
ATOM   2769  N   LEU A 296      22.949  34.586 -12.954  1.00  0.00      RA0  N
ATOM   2770  H   LEU A 296      23.668  35.004 -12.397  1.00  0.00      RA0  H
ATOM   2771  CA  LEU A 296      23.110  34.493 -14.398  1.00  0.00      RA0  C
ATOM   2772  CB  LEU A 296      24.352  35.307 -14.782  1.00  0.00      RA0  C
ATOM   2773  CG  LEU A 296      24.556  35.626 -16.264  1.00  0.00      RA0  C
ATOM   2774  CD1 LEU A 296      23.438  36.503 -16.831  1.00  0.00      RA0  C
ATOM   2775  CD2 LEU A 296      25.921  36.274 -16.499  1.00  0.00      RA0  C
ATOM   2776  C   LEU A 296      23.217  33.013 -14.834  1.00  0.00      RA0  C
ATOM   2777  O   LEU A 296      23.923  32.228 -14.197  1.00  0.00      RA0  O
ATOM   2778  N   PRO A 297      22.509  32.611 -15.885  1.00  0.00      RA0  N
ATOM   2779  CD  PRO A 297      21.462  33.365 -16.556  1.00  0.00      RA0  C
ATOM   2780  CA  PRO A 297      22.690  31.265 -16.443  1.00  0.00      RA0  C
ATOM   2781  CB  PRO A 297      21.585  31.186 -17.500  1.00  0.00      RA0  C
ATOM   2782  CG  PRO A 297      20.578  32.281 -17.153  1.00  0.00      RA0  C
ATOM   2783  C   PRO A 297      24.068  31.043 -17.084  1.00  0.00      RA0  C
ATOM   2784  O   PRO A 297      24.695  31.984 -17.585  1.00  0.00      RA0  O
ATOM   2785  N   VAL A 298      24.496  29.790 -17.072  1.00  0.00      RA0  N
ATOM   2786  H   VAL A 298      23.909  29.076 -16.679  1.00  0.00      RA0  H
ATOM   2787  CA  VAL A 298      25.767  29.376 -17.650  1.00  0.00      RA0  C
ATOM   2788  CB  VAL A 298      26.715  28.918 -16.538  1.00  0.00      RA0  C
ATOM   2789  CG1 VAL A 298      28.072  28.511 -17.106  1.00  0.00      RA0  C
ATOM   2790  CG2 VAL A 298      26.841  29.962 -15.430  1.00  0.00      RA0  C
ATOM   2791  C   VAL A 298      25.457  28.200 -18.559  1.00  0.00      RA0  C
ATOM   2792  O   VAL A 298      24.972  27.172 -18.079  1.00  0.00      RA0  O
ATOM   2793  N   ARG A 299      25.730  28.330 -19.853  1.00  0.00      RA0  N
ATOM   2794  H   ARG A 299      26.209  29.133 -20.204  1.00  0.00      RA0  H
ATOM   2795  CA  ARG A 299      25.339  27.304 -20.783  1.00  0.00      RA0  C
ATOM   2796  CB  ARG A 299      24.383  27.849 -21.834  1.00  0.00      RA0  C
ATOM   2797  CG  ARG A 299      23.059  28.219 -21.193  1.00  0.00      RA0  C
ATOM   2798  CD  ARG A 299      22.001  28.650 -22.199  1.00  0.00      RA0  C
ATOM   2799  NE  ARG A 299      20.746  28.791 -21.480  1.00  0.00      RA0  N
ATOM   2800  HE  ARG A 299      20.437  27.993 -20.940  1.00  0.00      RA0  H
ATOM   2801  CZ  ARG A 299      20.088  29.975 -21.404  1.00  0.00      RA0  C
ATOM   2802  NH1 ARG A 299      20.495  31.011 -22.175  1.00  0.00      RA0  N
ATOM   2803 HH11 ARG A 299      20.054  31.910 -22.154  1.00  0.00      RA0  H
ATOM   2804 HH12 ARG A 299      21.273  30.911 -22.804  1.00  0.00      RA0  H
ATOM   2805  NH2 ARG A 299      19.052  30.074 -20.548  1.00  0.00      RA0  N
ATOM   2806 HH21 ARG A 299      18.442  30.858 -20.447  1.00  0.00      RA0  H
ATOM   2807 HH22 ARG A 299      18.881  29.295 -19.906  1.00  0.00      RA0  H
ATOM   2808  C   ARG A 299      26.519  26.656 -21.488  1.00  0.00      RA0  C
ATOM   2809  O   ARG A 299      27.532  27.302 -21.806  1.00  0.00      RA0  O
ATOM   2810  N   PHE A 300      26.362  25.362 -21.718  1.00  0.00      RA0  N
ATOM   2811  H   PHE A 300      25.522  24.875 -21.454  1.00  0.00      RA0  H
ATOM   2812  CA  PHE A 300      27.330  24.589 -22.461  1.00  0.00      RA0  C
ATOM   2813  CB  PHE A 300      28.558  24.258 -21.598  1.00  0.00      RA0  C
ATOM   2814  CG  PHE A 300      28.184  23.442 -20.378  1.00  0.00      RA0  C
ATOM   2815  CD1 PHE A 300      27.728  24.071 -19.224  1.00  0.00      RA0  C
ATOM   2816  CD2 PHE A 300      28.313  22.057 -20.401  1.00  0.00      RA0  C
ATOM   2817  CE1 PHE A 300      27.420  23.323 -18.093  1.00  0.00      RA0  C
ATOM   2818  CE2 PHE A 300      28.006  21.308 -19.272  1.00  0.00      RA0  C
ATOM   2819  CZ  PHE A 300      27.572  21.942 -18.113  1.00  0.00      RA0  C
ATOM   2820  C   PHE A 300      26.674  23.306 -22.983  1.00  0.00      RA0  C
ATOM   2821  O   PHE A 300      25.535  22.967 -22.621  1.00  0.00      RA0  O
ATOM   2822  N   THR A 301      27.376  22.629 -23.884  1.00  0.00      RA0  N
ATOM   2823  H   THR A 301      28.280  22.909 -24.200  1.00  0.00      RA0  H
ATOM   2824  CA  THR A 301      26.934  21.344 -24.416  1.00  0.00      RA0  C
ATOM   2825  CB  THR A 301      26.796  21.601 -25.899  1.00  0.00      RA0  C
ATOM   2826  OG1 THR A 301      26.370  22.963 -26.069  1.00  0.00      RA0  O
ATOM   2827  HG1 THR A 301      26.253  23.089 -27.001  1.00  0.00      RA0  H
ATOM   2828  CG2 THR A 301      25.854  20.617 -26.591  1.00  0.00      RA0  C
ATOM   2829  C   THR A 301      27.989  20.306 -24.065  1.00  0.00      RA0  C
ATOM   2830  O   THR A 301      29.174  20.558 -24.288  1.00  0.00      RA0  O
ATOM   2831  N   ASP A 302      27.580  19.152 -23.528  1.00  0.00      RA0  N
ATOM   2832  H   ASP A 302      26.609  18.912 -23.479  1.00  0.00      RA0  H
ATOM   2833  CA  ASP A 302      28.564  18.123 -23.156  1.00  0.00      RA0  C
ATOM   2834  CB  ASP A 302      27.981  17.209 -22.072  1.00  0.00      RA0  C
ATOM   2835  CG  ASP A 302      27.503  15.916 -22.700  1.00  0.00      RA0  C
ATOM   2836  OD1 ASP A 302      26.587  15.938 -23.511  1.00  0.00      RA0  O
ATOM   2837  OD2 ASP A 302      28.101  14.881 -22.437  1.00  0.00      RA0  O
ATOM   2838  C   ASP A 302      28.993  17.345 -24.374  1.00  0.00      RA0  C
ATOM   2839  O   ASP A 302      28.489  17.576 -25.474  1.00  0.00      RA0  O
ATOM   2840  N   ALA A 303      29.948  16.438 -24.178  1.00  0.00      RA0  N
ATOM   2841  H   ALA A 303      30.075  16.115 -23.239  1.00  0.00      RA0  H
ATOM   2842  CA  ALA A 303      30.554  15.735 -25.303  1.00  0.00      RA0  C
ATOM   2843  CB  ALA A 303      31.693  14.837 -24.821  1.00  0.00      RA0  C
ATOM   2844  C   ALA A 303      29.544  14.886 -26.056  1.00  0.00      RA0  C
ATOM   2845  O   ALA A 303      29.715  14.642 -27.238  1.00  0.00      RA0  O
ATOM   2846  N   GLN A 304      28.482  14.467 -25.370  1.00  0.00      RA0  N
ATOM   2847  H   GLN A 304      28.325  14.779 -24.429  1.00  0.00      RA0  H
ATOM   2848  CA  GLN A 304      27.435  13.648 -25.963  1.00  0.00      RA0  C
ATOM   2849  CB  GLN A 304      26.869  12.647 -24.959  1.00  0.00      RA0  C
ATOM   2850  CG  GLN A 304      27.395  11.227 -25.212  1.00  0.00      RA0  C
ATOM   2851  CD  GLN A 304      28.890  11.107 -24.952  1.00  0.00      RA0  C
ATOM   2852  OE1 GLN A 304      29.319  10.642 -23.902  1.00  0.00      RA0  O
ATOM   2853  NE2 GLN A 304      29.675  11.474 -25.986  1.00  0.00      RA0  N
ATOM   2854 HE21 GLN A 304      29.290  11.894 -26.811  1.00  0.00      RA0  H
ATOM   2855 HE22 GLN A 304      30.666  11.358 -25.946  1.00  0.00      RA0  H
ATOM   2856  C   GLN A 304      26.352  14.498 -26.663  1.00  0.00      RA0  C
ATOM   2857  O   GLN A 304      25.423  13.951 -27.245  1.00  0.00      RA0  O
ATOM   2858  N   GLY A 305      26.476  15.823 -26.599  1.00  0.00      RA0  N
ATOM   2859  H   GLY A 305      27.162  16.213 -25.980  1.00  0.00      RA0  H
ATOM   2860  CA  GLY A 305      25.537  16.742 -27.241  1.00  0.00      RA0  C
ATOM   2861  C   GLY A 305      24.366  17.210 -26.386  1.00  0.00      RA0  C
ATOM   2862  O   GLY A 305      23.473  17.922 -26.886  1.00  0.00      RA0  O
ATOM   2863  N   ASN A 306      24.350  16.828 -25.110  1.00  0.00      RA0  N
ATOM   2864  H   ASN A 306      25.163  16.390 -24.727  1.00  0.00      RA0  H
ATOM   2865  CA  ASN A 306      23.293  17.265 -24.215  1.00  0.00      RA0  C
ATOM   2866  CB  ASN A 306      23.329  16.526 -22.876  1.00  0.00      RA0  C
ATOM   2867  CG  ASN A 306      23.101  15.041 -23.029  1.00  0.00      RA0  C
ATOM   2868  OD1 ASN A 306      21.979  14.576 -23.207  1.00  0.00      RA0  O
ATOM   2869  ND2 ASN A 306      24.229  14.316 -22.920  1.00  0.00      RA0  N
ATOM   2870 HD21 ASN A 306      25.119  14.778 -22.795  1.00  0.00      RA0  H
ATOM   2871 HD22 ASN A 306      24.259  13.320 -22.962  1.00  0.00      RA0  H
ATOM   2872  C   ASN A 306      23.555  18.737 -23.892  1.00  0.00      RA0  C
ATOM   2873  O   ASN A 306      24.662  19.087 -23.502  1.00  0.00      RA0  O
ATOM   2874  N   GLN A 307      22.558  19.592 -24.094  1.00  0.00      RA0  N
ATOM   2875  H   GLN A 307      21.655  19.227 -24.310  1.00  0.00      RA0  H
ATOM   2876  CA  GLN A 307      22.691  21.008 -23.702  1.00  0.00      RA0  C
ATOM   2877  CB  GLN A 307      21.764  21.847 -24.571  1.00  0.00      RA0  C
ATOM   2878  CG  GLN A 307      22.135  21.624 -26.036  1.00  0.00      RA0  C
ATOM   2879  CD  GLN A 307      21.076  22.212 -26.938  1.00  0.00      RA0  C
ATOM   2880  OE1 GLN A 307      20.579  23.313 -26.734  1.00  0.00      RA0  O
ATOM   2881  NE2 GLN A 307      20.751  21.395 -27.955  1.00  0.00      RA0  N
ATOM   2882 HE21 GLN A 307      21.211  20.510 -28.049  1.00  0.00      RA0  H
ATOM   2883 HE22 GLN A 307      20.056  21.650 -28.626  1.00  0.00      RA0  H
ATOM   2884  C   GLN A 307      22.391  21.139 -22.219  1.00  0.00      RA0  C
ATOM   2885  O   GLN A 307      21.406  20.566 -21.713  1.00  0.00      RA0  O
ATOM   2886  N   HIS A 308      23.245  21.895 -21.530  1.00  0.00      RA0  N
ATOM   2887  H   HIS A 308      23.928  22.439 -22.011  1.00  0.00      RA0  H
ATOM   2888  CA  HIS A 308      23.174  22.063 -20.094  1.00  0.00      RA0  C
ATOM   2889  CB  HIS A 308      24.331  21.333 -19.425  1.00  0.00      RA0  C
ATOM   2890  CG  HIS A 308      24.073  19.843 -19.439  1.00  0.00      RA0  C
ATOM   2891  ND1 HIS A 308      22.872  19.284 -19.697  1.00  0.00      RA0  N
ATOM   2892  HD1 HIS A 308      22.047  19.741 -19.981  1.00  0.00      RA0  H
ATOM   2893  CD2 HIS A 308      24.989  18.823 -19.166  1.00  0.00      RA0  C
ATOM   2894  NE2 HIS A 308      24.322  17.646 -19.255  1.00  0.00      RA0  N
ATOM   2895  CE1 HIS A 308      23.023  17.929 -19.581  1.00  0.00      RA0  C
ATOM   2896  C   HIS A 308      23.109  23.530 -19.723  1.00  0.00      RA0  C
ATOM   2897  O   HIS A 308      23.609  24.399 -20.439  1.00  0.00      RA0  O
ATOM   2898  N   GLU A 309      22.458  23.777 -18.599  1.00  0.00      RA0  N
ATOM   2899  H   GLU A 309      22.043  23.056 -18.045  1.00  0.00      RA0  H
ATOM   2900  CA  GLU A 309      22.377  25.103 -18.018  1.00  0.00      RA0  C
ATOM   2901  CB  GLU A 309      21.025  25.746 -18.355  1.00  0.00      RA0  C
ATOM   2902  CG  GLU A 309      20.890  27.198 -17.887  1.00  0.00      RA0  C
ATOM   2903  CD  GLU A 309      19.692  27.850 -18.558  1.00  0.00      RA0  C
ATOM   2904  OE1 GLU A 309      19.222  27.353 -19.577  1.00  0.00      RA0  O
ATOM   2905  OE2 GLU A 309      19.251  28.905 -18.117  1.00  0.00      RA0  O
ATOM   2906  C   GLU A 309      22.650  25.033 -16.528  1.00  0.00      RA0  C
ATOM   2907  O   GLU A 309      21.931  24.375 -15.789  1.00  0.00      RA0  O
ATOM   2908  N   GLY A 310      23.709  25.710 -16.106  1.00  0.00      RA0  N
ATOM   2909  H   GLY A 310      24.195  26.265 -16.769  1.00  0.00      RA0  H
ATOM   2910  CA  GLY A 310      23.991  25.941 -14.712  1.00  0.00      RA0  C
ATOM   2911  C   GLY A 310      23.645  27.360 -14.335  1.00  0.00      RA0  C
ATOM   2912  O   GLY A 310      22.960  28.061 -15.068  1.00  0.00      RA0  O
ATOM   2913  N   ILE A 311      24.158  27.787 -13.192  1.00  0.00      RA0  N
ATOM   2914  H   ILE A 311      24.731  27.189 -12.624  1.00  0.00      RA0  H
ATOM   2915  CA  ILE A 311      23.850  29.107 -12.679  1.00  0.00      RA0  C
ATOM   2916  CB  ILE A 311      22.550  29.007 -11.868  1.00  0.00      RA0  C
ATOM   2917  CG2 ILE A 311      22.673  27.983 -10.736  1.00  0.00      RA0  C
ATOM   2918  CG1 ILE A 311      22.064  30.366 -11.375  1.00  0.00      RA0  C
ATOM   2919  CD1 ILE A 311      20.750  30.256 -10.602  1.00  0.00      RA0  C
ATOM   2920  C   ILE A 311      24.996  29.670 -11.857  1.00  0.00      RA0  C
ATOM   2921  O   ILE A 311      25.632  28.948 -11.116  1.00  0.00      RA0  O
ATOM   2922  N   ILE A 312      25.275  30.961 -12.016  1.00  0.00      RA0  N
ATOM   2923  H   ILE A 312      24.689  31.502 -12.621  1.00  0.00      RA0  H
ATOM   2924  CA  ILE A 312      26.184  31.649 -11.097  1.00  0.00      RA0  C
ATOM   2925  CB  ILE A 312      26.553  33.019 -11.666  1.00  0.00      RA0  C
ATOM   2926  CG2 ILE A 312      27.362  33.855 -10.677  1.00  0.00      RA0  C
ATOM   2927  CG1 ILE A 312      27.298  32.840 -12.987  1.00  0.00      RA0  C
ATOM   2928  CD1 ILE A 312      27.776  34.165 -13.575  1.00  0.00      RA0  C
ATOM   2929  C   ILE A 312      25.583  31.771  -9.706  1.00  0.00      RA0  C
ATOM   2930  O   ILE A 312      24.445  32.273  -9.526  1.00  0.00      RA0  O
ATOM   2931  N   THR A 313      26.355  31.344  -8.720  1.00  0.00      RA0  N
ATOM   2932  H   THR A 313      27.267  30.956  -8.864  1.00  0.00      RA0  H
ATOM   2933  CA  THR A 313      25.942  31.436  -7.336  1.00  0.00      RA0  C
ATOM   2934  CB  THR A 313      26.461  30.174  -6.667  1.00  0.00      RA0  C
ATOM   2935  OG1 THR A 313      27.820  29.951  -7.058  1.00  0.00      RA0  O
ATOM   2936  HG1 THR A 313      28.319  30.201  -6.276  1.00  0.00      RA0  H
ATOM   2937  CG2 THR A 313      25.617  28.967  -7.077  1.00  0.00      RA0  C
ATOM   2938  C   THR A 313      26.412  32.753  -6.728  1.00  0.00      RA0  C
ATOM   2939  O   THR A 313      25.665  33.424  -5.992  1.00  0.00      RA0  O
ATOM   2940  N   SER A 314      27.657  33.130  -7.030  1.00  0.00      RA0  N
ATOM   2941  H   SER A 314      28.263  32.540  -7.568  1.00  0.00      RA0  H
ATOM   2942  CA  SER A 314      28.190  34.438  -6.623  1.00  0.00      RA0  C
ATOM   2943  CB  SER A 314      28.998  34.316  -5.327  1.00  0.00      RA0  C
ATOM   2944  OG  SER A 314      28.219  33.893  -4.199  1.00  0.00      RA0  O
ATOM   2945  HG  SER A 314      28.136  32.938  -4.278  1.00  0.00      RA0  H
ATOM   2946  C   SER A 314      29.105  34.945  -7.690  1.00  0.00      RA0  C
ATOM   2947  O   SER A 314      29.994  34.209  -8.140  1.00  0.00      RA0  O
ATOM   2948  N   GLY A 315      28.901  36.186  -8.097  1.00  0.00      RA0  N
ATOM   2949  H   GLY A 315      28.199  36.764  -7.676  1.00  0.00      RA0  H
ATOM   2950  CA  GLY A 315      29.794  36.828  -9.023  1.00  0.00      RA0  C
ATOM   2951  C   GLY A 315      30.290  38.164  -8.514  1.00  0.00      RA0  C
ATOM   2952  O   GLY A 315      29.679  38.787  -7.626  1.00  0.00      RA0  O
ATOM   2953  N   THR A 316      31.434  38.590  -9.028  1.00  0.00      RA0  N
ATOM   2954  H   THR A 316      31.960  38.067  -9.704  1.00  0.00      RA0  H
ATOM   2955  CA  THR A 316      31.988  39.885  -8.655  1.00  0.00      RA0  C
ATOM   2956  CB  THR A 316      32.482  39.875  -7.203  1.00  0.00      RA0  C
ATOM   2957  OG1 THR A 316      32.487  41.204  -6.677  1.00  0.00      RA0  O
ATOM   2958  HG1 THR A 316      32.414  41.119  -5.733  1.00  0.00      RA0  H
ATOM   2959  CG2 THR A 316      33.861  39.227  -7.049  1.00  0.00      RA0  C
ATOM   2960  C   THR A 316      33.059  40.335  -9.637  1.00  0.00      RA0  C
ATOM   2961  O   THR A 316      33.493  39.572 -10.521  1.00  0.00      RA0  O
ATOM   2962  N   PHE A 317      33.474  41.591  -9.496  1.00  0.00      RA0  N
ATOM   2963  H   PHE A 317      33.120  42.112  -8.717  1.00  0.00      RA0  H
ATOM   2964  CA  PHE A 317      34.704  42.043 -10.130  1.00  0.00      RA0  C
ATOM   2965  CB  PHE A 317      34.555  43.494 -10.589  1.00  0.00      RA0  C
ATOM   2966  CG  PHE A 317      35.344  43.734 -11.854  1.00  0.00      RA0  C
ATOM   2967  CD1 PHE A 317      36.738  43.941 -11.786  1.00  0.00      RA0  C
ATOM   2968  CD2 PHE A 317      34.662  43.753 -13.091  1.00  0.00      RA0  C
ATOM   2969  CE1 PHE A 317      37.455  44.181 -12.972  1.00  0.00      RA0  C
ATOM   2970  CE2 PHE A 317      35.379  43.994 -14.278  1.00  0.00      RA0  C
ATOM   2971  CZ  PHE A 317      36.771  44.208 -14.205  1.00  0.00      RA0  C
ATOM   2972  C   PHE A 317      35.833  41.884  -9.098  1.00  0.00      RA0  C
ATOM   2973  O   PHE A 317      35.757  42.443  -7.987  1.00  0.00      RA0  O
ATOM   2974  N   SER A 318      36.827  41.062  -9.440  1.00  0.00      RA0  N
ATOM   2975  H   SER A 318      36.888  40.745 -10.386  1.00  0.00      RA0  H
ATOM   2976  CA  SER A 318      37.974  40.804  -8.559  1.00  0.00      RA0  C
ATOM   2977  CB  SER A 318      38.662  39.537  -9.066  1.00  0.00      RA0  C
ATOM   2978  OG  SER A 318      39.923  39.313  -8.428  1.00  0.00      RA0  O
ATOM   2979  HG  SER A 318      39.756  39.222  -7.489  1.00  0.00      RA0  H
ATOM   2980  C   SER A 318      38.959  41.989  -8.500  1.00  0.00      RA0  C
ATOM   2981  O   SER A 318      39.617  42.278  -9.506  1.00  0.00      RA0  O
ATOM   2982  N   PRO A 319      39.077  42.671  -7.354  1.00  0.00      RA0  N
ATOM   2983  CD  PRO A 319      38.267  42.523  -6.155  1.00  0.00      RA0  C
ATOM   2984  CA  PRO A 319      40.064  43.743  -7.245  1.00  0.00      RA0  C
ATOM   2985  CB  PRO A 319      39.791  44.306  -5.845  1.00  0.00      RA0  C
ATOM   2986  CG  PRO A 319      38.361  43.894  -5.506  1.00  0.00      RA0  C
ATOM   2987  C   PRO A 319      41.499  43.247  -7.414  1.00  0.00      RA0  C
ATOM   2988  O   PRO A 319      42.308  43.949  -7.980  1.00  0.00      RA0  O
ATOM   2989  N   THR A 320      41.809  42.052  -6.922  1.00  0.00      RA0  N
ATOM   2990  H   THR A 320      41.114  41.508  -6.446  1.00  0.00      RA0  H
ATOM   2991  CA  THR A 320      43.177  41.529  -7.035  1.00  0.00      RA0  C
ATOM   2992  CB  THR A 320      43.345  40.337  -6.072  1.00  0.00      RA0  C
ATOM   2993  OG1 THR A 320      42.783  40.619  -4.778  1.00  0.00      RA0  O
ATOM   2994  HG1 THR A 320      41.886  40.263  -4.795  1.00  0.00      RA0  H
ATOM   2995  CG2 THR A 320      44.811  39.922  -5.944  1.00  0.00      RA0  C
ATOM   2996  C   THR A 320      43.516  41.153  -8.466  1.00  0.00      RA0  C
ATOM   2997  O   THR A 320      44.624  41.454  -8.958  1.00  0.00      RA0  O
ATOM   2998  N   LEU A 321      42.585  40.511  -9.159  1.00  0.00      RA0  N
ATOM   2999  H   LEU A 321      41.682  40.351  -8.753  1.00  0.00      RA0  H
ATOM   3000  CA  LEU A 321      42.878  40.035 -10.511  1.00  0.00      RA0  C
ATOM   3001  CB  LEU A 321      42.069  38.778 -10.806  1.00  0.00      RA0  C
ATOM   3002  CG  LEU A 321      42.392  37.643  -9.838  1.00  0.00      RA0  C
ATOM   3003  CD1 LEU A 321      41.422  36.471  -9.978  1.00  0.00      RA0  C
ATOM   3004  CD2 LEU A 321      43.847  37.205  -9.973  1.00  0.00      RA0  C
ATOM   3005  C   LEU A 321      42.640  41.067 -11.603  1.00  0.00      RA0  C
ATOM   3006  O   LEU A 321      43.277  41.029 -12.647  1.00  0.00      RA0  O
ATOM   3007  N   GLY A 322      41.710  41.986 -11.366  1.00  0.00      RA0  N
ATOM   3008  H   GLY A 322      41.230  41.986 -10.489  1.00  0.00      RA0  H
ATOM   3009  CA  GLY A 322      41.354  43.001 -12.326  1.00  0.00      RA0  C
ATOM   3010  C   GLY A 322      40.411  42.552 -13.429  1.00  0.00      RA0  C
ATOM   3011  O   GLY A 322      40.387  43.142 -14.494  1.00  0.00      RA0  O
ATOM   3012  N   TYR A 323      39.611  41.518 -13.164  1.00  0.00      RA0  N
ATOM   3013  H   TYR A 323      39.639  41.118 -12.248  1.00  0.00      RA0  H
ATOM   3014  CA  TYR A 323      38.576  41.082 -14.083  1.00  0.00      RA0  C
ATOM   3015  CB  TYR A 323      39.140  40.202 -15.216  1.00  0.00      RA0  C
ATOM   3016  CG  TYR A 323      40.028  39.078 -14.717  1.00  0.00      RA0  C
ATOM   3017  CD1 TYR A 323      39.478  37.973 -14.050  1.00  0.00      RA0  C
ATOM   3018  CE1 TYR A 323      40.259  36.905 -13.600  1.00  0.00      RA0  C
ATOM   3019  CD2 TYR A 323      41.405  39.147 -14.948  1.00  0.00      RA0  C
ATOM   3020  CE2 TYR A 323      42.186  38.073 -14.510  1.00  0.00      RA0  C
ATOM   3021  CZ  TYR A 323      41.631  36.965 -13.853  1.00  0.00      RA0  C
ATOM   3022  OH  TYR A 323      42.445  35.924 -13.453  1.00  0.00      RA0  O
ATOM   3023  HH  TYR A 323      43.352  36.150 -13.619  1.00  0.00      RA0  H
ATOM   3024  C   TYR A 323      37.495  40.349 -13.273  1.00  0.00      RA0  C
ATOM   3025  O   TYR A 323      37.658  40.139 -12.075  1.00  0.00      RA0  O
ATOM   3026  N   SER A 324      36.418  39.952 -13.952  1.00  0.00      RA0  N
ATOM   3027  H   SER A 324      36.368  40.021 -14.950  1.00  0.00      RA0  H
ATOM   3028  CA  SER A 324      35.267  39.346 -13.283  1.00  0.00      RA0  C
ATOM   3029  CB  SER A 324      34.170  39.736 -14.235  1.00  0.00      RA0  C
ATOM   3030  OG  SER A 324      34.740  40.882 -14.877  1.00  0.00      RA0  O
ATOM   3031  HG  SER A 324      34.101  41.228 -15.491  1.00  0.00      RA0  H
ATOM   3032  C   SER A 324      35.474  37.865 -12.982  1.00  0.00      RA0  C
ATOM   3033  O   SER A 324      36.028  37.139 -13.800  1.00  0.00      RA0  O
ATOM   3034  N   ILE A 325      35.016  37.433 -11.809  1.00  0.00      RA0  N
ATOM   3035  H   ILE A 325      34.519  38.047 -11.191  1.00  0.00      RA0  H
ATOM   3036  CA  ILE A 325      35.057  36.023 -11.440  1.00  0.00      RA0  C
ATOM   3037  CB  ILE A 325      36.158  35.744 -10.415  1.00  0.00      RA0  C
ATOM   3038  CG2 ILE A 325      37.561  35.915 -11.001  1.00  0.00      RA0  C
ATOM   3039  CG1 ILE A 325      35.931  36.596  -9.167  1.00  0.00      RA0  C
ATOM   3040  CD1 ILE A 325      36.856  36.215  -8.016  1.00  0.00      RA0  C
ATOM   3041  C   ILE A 325      33.720  35.598 -10.854  1.00  0.00      RA0  C
ATOM   3042  O   ILE A 325      32.936  36.431 -10.374  1.00  0.00      RA0  O
ATOM   3043  N   ALA A 326      33.504  34.293 -10.824  1.00  0.00      RA0  N
ATOM   3044  H   ALA A 326      34.141  33.637 -11.239  1.00  0.00      RA0  H
ATOM   3045  CA  ALA A 326      32.285  33.768 -10.225  1.00  0.00      RA0  C
ATOM   3046  CB  ALA A 326      31.139  33.808 -11.236  1.00  0.00      RA0  C
ATOM   3047  C   ALA A 326      32.440  32.346  -9.779  1.00  0.00      RA0  C
ATOM   3048  O   ALA A 326      33.253  31.591 -10.332  1.00  0.00      RA0  O
ATOM   3049  N   LEU A 327      31.649  31.977  -8.775  1.00  0.00      RA0  N
ATOM   3050  H   LEU A 327      31.003  32.648  -8.413  1.00  0.00      RA0  H
ATOM   3051  CA  LEU A 327      31.360  30.590  -8.485  1.00  0.00      RA0  C
ATOM   3052  CB  LEU A 327      31.273  30.330  -6.982  1.00  0.00      RA0  C
ATOM   3053  CG  LEU A 327      32.636  30.472  -6.304  1.00  0.00      RA0  C
ATOM   3054  CD1 LEU A 327      32.605  30.044  -4.835  1.00  0.00      RA0  C
ATOM   3055  CD2 LEU A 327      33.730  29.744  -7.080  1.00  0.00      RA0  C
ATOM   3056  C   LEU A 327      30.035  30.255  -9.205  1.00  0.00      RA0  C
ATOM   3057  O   LEU A 327      29.129  31.098  -9.287  1.00  0.00      RA0  O
ATOM   3058  N   ALA A 328      29.974  29.054  -9.764  1.00  0.00      RA0  N
ATOM   3059  H   ALA A 328      30.746  28.417  -9.690  1.00  0.00      RA0  H
ATOM   3060  CA  ALA A 328      28.781  28.571 -10.476  1.00  0.00      RA0  C
ATOM   3061  CB  ALA A 328      28.922  28.806 -11.979  1.00  0.00      RA0  C
ATOM   3062  C   ALA A 328      28.548  27.092 -10.243  1.00  0.00      RA0  C
ATOM   3063  O   ALA A 328      29.489  26.294 -10.209  1.00  0.00      RA0  O
ATOM   3064  N   ARG A 329      27.274  26.747 -10.086  1.00  0.00      RA0  N
ATOM   3065  H   ARG A 329      26.577  27.454 -10.223  1.00  0.00      RA0  H
ATOM   3066  CA  ARG A 329      26.834  25.349 -10.011  1.00  0.00      RA0  C
ATOM   3067  CB  ARG A 329      25.657  25.227  -9.062  1.00  0.00      RA0  C
ATOM   3068  CG  ARG A 329      26.047  25.039  -7.599  1.00  0.00      RA0  C
ATOM   3069  CD  ARG A 329      24.778  24.875  -6.769  1.00  0.00      RA0  C
ATOM   3070  NE  ARG A 329      23.829  24.061  -7.527  1.00  0.00      RA0  N
ATOM   3071  HE  ARG A 329      24.155  23.207  -7.964  1.00  0.00      RA0  H
ATOM   3072  CZ  ARG A 329      22.558  24.500  -7.756  1.00  0.00      RA0  C
ATOM   3073  NH1 ARG A 329      22.131  25.640  -7.163  1.00  0.00      RA0  N
ATOM   3074 HH11 ARG A 329      21.209  26.012  -7.296  1.00  0.00      RA0  H
ATOM   3075 HH12 ARG A 329      22.736  26.162  -6.554  1.00  0.00      RA0  H
ATOM   3076  NH2 ARG A 329      21.762  23.786  -8.578  1.00  0.00      RA0  N
ATOM   3077 HH21 ARG A 329      20.808  23.986  -8.796  1.00  0.00      RA0  H
ATOM   3078 HH22 ARG A 329      22.142  22.960  -9.044  1.00  0.00      RA0  H
ATOM   3079  C   ARG A 329      26.426  24.886 -11.388  1.00  0.00      RA0  C
ATOM   3080  O   ARG A 329      25.532  25.466 -11.999  1.00  0.00      RA0  O
ATOM   3081  N   VAL A 330      27.076  23.837 -11.877  1.00  0.00      RA0  N
ATOM   3082  H   VAL A 330      27.747  23.344 -11.316  1.00  0.00      RA0  H
ATOM   3083  CA  VAL A 330      26.872  23.373 -13.250  1.00  0.00      RA0  C
ATOM   3084  CB  VAL A 330      28.030  23.818 -14.159  1.00  0.00      RA0  C
ATOM   3085  CG1 VAL A 330      28.071  25.337 -14.343  1.00  0.00      RA0  C
ATOM   3086  CG2 VAL A 330      29.361  23.250 -13.668  1.00  0.00      RA0  C
ATOM   3087  C   VAL A 330      26.727  21.859 -13.287  1.00  0.00      RA0  C
ATOM   3088  O   VAL A 330      27.312  21.162 -12.449  1.00  0.00      RA0  O
ATOM   3089  N   PRO A 331      25.943  21.344 -14.233  1.00  0.00      RA0  N
ATOM   3090  CD  PRO A 331      25.024  22.079 -15.091  1.00  0.00      RA0  C
ATOM   3091  CA  PRO A 331      25.950  19.905 -14.494  1.00  0.00      RA0  C
ATOM   3092  CB  PRO A 331      24.981  19.774 -15.672  1.00  0.00      RA0  C
ATOM   3093  CG  PRO A 331      24.072  21.000 -15.586  1.00  0.00      RA0  C
ATOM   3094  C   PRO A 331      27.348  19.347 -14.784  1.00  0.00      RA0  C
ATOM   3095  O   PRO A 331      28.232  20.051 -15.286  1.00  0.00      RA0  O
ATOM   3096  N   GLU A 332      27.531  18.066 -14.471  1.00  0.00      RA0  N
ATOM   3097  H   GLU A 332      26.766  17.548 -14.096  1.00  0.00      RA0  H
ATOM   3098  CA  GLU A 332      28.723  17.330 -14.878  1.00  0.00      RA0  C
ATOM   3099  CB  GLU A 332      28.796  15.899 -14.341  1.00  0.00      RA0  C
ATOM   3100  CG  GLU A 332      29.715  15.737 -13.119  1.00  0.00      RA0  C
ATOM   3101  CD  GLU A 332      31.166  16.124 -13.403  1.00  0.00      RA0  C
ATOM   3102  OE1 GLU A 332      31.961  16.179 -12.470  1.00  0.00      RA0  O
ATOM   3103  OE2 GLU A 332      31.544  16.439 -14.531  1.00  0.00      RA0  O
ATOM   3104  C   GLU A 332      28.862  17.352 -16.391  1.00  0.00      RA0  C
ATOM   3105  O   GLU A 332      27.873  17.349 -17.132  1.00  0.00      RA0  O
ATOM   3106  N   GLY A 333      30.109  17.367 -16.828  1.00  0.00      RA0  N
ATOM   3107  H   GLY A 333      30.830  17.327 -16.138  1.00  0.00      RA0  H
ATOM   3108  CA  GLY A 333      30.447  17.276 -18.229  1.00  0.00      RA0  C
ATOM   3109  C   GLY A 333      30.902  18.586 -18.822  1.00  0.00      RA0  C
ATOM   3110  O   GLY A 333      31.150  18.640 -20.008  1.00  0.00      RA0  O
ATOM   3111  N   ILE A 334      31.018  19.642 -18.012  1.00  0.00      RA0  N
ATOM   3112  H   ILE A 334      30.754  19.547 -17.056  1.00  0.00      RA0  H
ATOM   3113  CA  ILE A 334      31.517  20.923 -18.524  1.00  0.00      RA0  C
ATOM   3114  CB  ILE A 334      31.320  22.025 -17.471  1.00  0.00      RA0  C
ATOM   3115  CG2 ILE A 334      32.254  21.844 -16.276  1.00  0.00      RA0  C
ATOM   3116  CG1 ILE A 334      31.401  23.427 -18.077  1.00  0.00      RA0  C
ATOM   3117  CD1 ILE A 334      30.958  24.508 -17.091  1.00  0.00      RA0  C
ATOM   3118  C   ILE A 334      32.975  20.818 -19.015  1.00  0.00      RA0  C
ATOM   3119  O   ILE A 334      33.771  20.034 -18.478  1.00  0.00      RA0  O
ATOM   3120  N   GLY A 335      33.296  21.587 -20.051  1.00  0.00      RA0  N
ATOM   3121  H   GLY A 335      32.608  22.227 -20.389  1.00  0.00      RA0  H
ATOM   3122  CA  GLY A 335      34.659  21.696 -20.582  1.00  0.00      RA0  C
ATOM   3123  C   GLY A 335      35.442  22.889 -20.041  1.00  0.00      RA0  C
ATOM   3124  O   GLY A 335      35.270  23.319 -18.883  1.00  0.00      RA0  O
ATOM   3125  N   GLU A 336      36.312  23.417 -20.896  1.00  0.00      RA0  N
ATOM   3126  H   GLU A 336      36.346  23.079 -21.834  1.00  0.00      RA0  H
ATOM   3127  CA  GLU A 336      37.242  24.464 -20.519  1.00  0.00      RA0  C
ATOM   3128  CB  GLU A 336      38.448  24.366 -21.457  1.00  0.00      RA0  C
ATOM   3129  CG  GLU A 336      39.712  23.850 -20.763  1.00  0.00      RA0  C
ATOM   3130  CD  GLU A 336      40.288  24.976 -19.927  1.00  0.00      RA0  C
ATOM   3131  OE1 GLU A 336      40.335  26.111 -20.398  1.00  0.00      RA0  O
ATOM   3132  OE2 GLU A 336      40.676  24.746 -18.786  1.00  0.00      RA0  O
ATOM   3133  C   GLU A 336      36.572  25.829 -20.582  1.00  0.00      RA0  C
ATOM   3134  O   GLU A 336      37.055  26.778 -19.986  1.00  0.00      RA0  O
ATOM   3135  N   THR A 337      35.461  25.909 -21.305  1.00  0.00      RA0  N
ATOM   3136  H   THR A 337      35.072  25.132 -21.793  1.00  0.00      RA0  H
ATOM   3137  CA  THR A 337      34.717  27.161 -21.467  1.00  0.00      RA0  C
ATOM   3138  CB  THR A 337      35.161  27.563 -22.870  1.00  0.00      RA0  C
ATOM   3139  OG1 THR A 337      36.510  27.111 -23.036  1.00  0.00      RA0  O
ATOM   3140  HG1 THR A 337      37.000  27.451 -22.292  1.00  0.00      RA0  H
ATOM   3141  CG2 THR A 337      35.022  29.041 -23.228  1.00  0.00      RA0  C
ATOM   3142  C   THR A 337      33.204  26.953 -21.365  1.00  0.00      RA0  C
ATOM   3143  O   THR A 337      32.696  25.840 -21.477  1.00  0.00      RA0  O
ATOM   3144  N   ALA A 338      32.487  28.051 -21.176  1.00  0.00      RA0  N
ATOM   3145  H   ALA A 338      32.917  28.955 -21.088  1.00  0.00      RA0  H
ATOM   3146  CA  ALA A 338      31.041  28.030 -21.187  1.00  0.00      RA0  C
ATOM   3147  CB  ALA A 338      30.492  27.752 -19.789  1.00  0.00      RA0  C
ATOM   3148  C   ALA A 338      30.565  29.390 -21.661  1.00  0.00      RA0  C
ATOM   3149  O   ALA A 338      31.390  30.274 -21.979  1.00  0.00      RA0  O
ATOM   3150  N   ILE A 339      29.248  29.554 -21.759  1.00  0.00      RA0  N
ATOM   3151  H   ILE A 339      28.602  28.840 -21.485  1.00  0.00      RA0  H
ATOM   3152  CA  ILE A 339      28.680  30.798 -22.271  1.00  0.00      RA0  C
ATOM   3153  CB  ILE A 339      27.906  30.484 -23.552  1.00  0.00      RA0  C
ATOM   3154  CG2 ILE A 339      27.293  31.751 -24.125  1.00  0.00      RA0  C
ATOM   3155  CG1 ILE A 339      28.754  29.751 -24.594  1.00  0.00      RA0  C
ATOM   3156  CD1 ILE A 339      29.825  30.649 -25.214  1.00  0.00      RA0  C
ATOM   3157  C   ILE A 339      27.754  31.433 -21.261  1.00  0.00      RA0  C
ATOM   3158  O   ILE A 339      26.894  30.753 -20.693  1.00  0.00      RA0  O
ATOM   3159  N   VAL A 340      27.913  32.744 -21.070  1.00  0.00      RA0  N
ATOM   3160  H   VAL A 340      28.601  33.258 -21.588  1.00  0.00      RA0  H
ATOM   3161  CA  VAL A 340      26.991  33.543 -20.267  1.00  0.00      RA0  C
ATOM   3162  CB  VAL A 340      27.652  34.073 -18.992  1.00  0.00      RA0  C
ATOM   3163  CG1 VAL A 340      28.110  32.935 -18.078  1.00  0.00      RA0  C
ATOM   3164  CG2 VAL A 340      28.778  35.048 -19.322  1.00  0.00      RA0  C
ATOM   3165  C   VAL A 340      26.496  34.702 -21.155  1.00  0.00      RA0  C
ATOM   3166  O   VAL A 340      27.145  35.050 -22.142  1.00  0.00      RA0  O
ATOM   3167  N   GLN A 341      25.339  35.269 -20.835  1.00  0.00      RA0  N
ATOM   3168  H   GLN A 341      24.903  35.020 -19.973  1.00  0.00      RA0  H
ATOM   3169  CA  GLN A 341      24.821  36.437 -21.565  1.00  0.00      RA0  C
ATOM   3170  CB  GLN A 341      23.302  36.369 -21.477  1.00  0.00      RA0  C
ATOM   3171  CG  GLN A 341      22.661  36.010 -22.810  1.00  0.00      RA0  C
ATOM   3172  CD  GLN A 341      22.683  37.250 -23.665  1.00  0.00      RA0  C
ATOM   3173  OE1 GLN A 341      22.900  38.357 -23.172  1.00  0.00      RA0  O
ATOM   3174  NE2 GLN A 341      22.386  37.017 -24.952  1.00  0.00      RA0  N
ATOM   3175 HE21 GLN A 341      22.401  36.062 -25.273  1.00  0.00      RA0  H
ATOM   3176 HE22 GLN A 341      22.189  37.699 -25.657  1.00  0.00      RA0  H
ATOM   3177  C   GLN A 341      25.349  37.761 -20.982  1.00  0.00      RA0  C
ATOM   3178  O   GLN A 341      25.161  38.040 -19.801  1.00  0.00      RA0  O
ATOM   3179  N   ILE A 342      26.028  38.563 -21.807  1.00  0.00      RA0  N
ATOM   3180  H   ILE A 342      26.168  38.306 -22.758  1.00  0.00      RA0  H
ATOM   3181  CA  ILE A 342      26.585  39.864 -21.359  1.00  0.00      RA0  C
ATOM   3182  CB  ILE A 342      28.086  39.816 -21.054  1.00  0.00      RA0  C
ATOM   3183  CG2 ILE A 342      28.607  41.222 -20.749  1.00  0.00      RA0  C
ATOM   3184  CG1 ILE A 342      28.410  38.887 -19.880  1.00  0.00      RA0  C
ATOM   3185  CD1 ILE A 342      27.958  39.449 -18.531  1.00  0.00      RA0  C
ATOM   3186  C   ILE A 342      26.260  40.925 -22.412  1.00  0.00      RA0  C
ATOM   3187  O   ILE A 342      26.634  40.773 -23.577  1.00  0.00      RA0  O
ATOM   3188  N   ARG A 343      25.548  41.979 -22.001  1.00  0.00      RA0  N
ATOM   3189  H   ARG A 343      25.291  42.024 -21.035  1.00  0.00      RA0  H
ATOM   3190  CA  ARG A 343      25.081  43.025 -22.916  1.00  0.00      RA0  C
ATOM   3191  CB  ARG A 343      26.267  43.848 -23.438  1.00  0.00      RA0  C
ATOM   3192  CG  ARG A 343      27.068  44.521 -22.318  1.00  0.00      RA0  C
ATOM   3193  CD  ARG A 343      28.382  45.148 -22.794  1.00  0.00      RA0  C
ATOM   3194  NE  ARG A 343      29.356  44.138 -23.219  1.00  0.00      RA0  N
ATOM   3195  HE  ARG A 343      29.167  43.676 -24.087  1.00  0.00      RA0  H
ATOM   3196  CZ  ARG A 343      30.437  43.866 -22.442  1.00  0.00      RA0  C
ATOM   3197  NH1 ARG A 343      30.601  44.473 -21.271  1.00  0.00      RA0  N
ATOM   3198 HH11 ARG A 343      31.374  44.182 -20.701  1.00  0.00      RA0  H
ATOM   3199 HH12 ARG A 343      29.991  45.197 -20.942  1.00  0.00      RA0  H
ATOM   3200  NH2 ARG A 343      31.363  42.994 -22.825  1.00  0.00      RA0  N
ATOM   3201 HH21 ARG A 343      32.179  42.805 -22.254  1.00  0.00      RA0  H
ATOM   3202 HH22 ARG A 343      31.377  42.487 -23.687  1.00  0.00      RA0  H
ATOM   3203  C   ARG A 343      24.265  42.442 -24.067  1.00  0.00      RA0  C
ATOM   3204  O   ARG A 343      24.450  42.807 -25.229  1.00  0.00      RA0  O
ATOM   3205  N   ASN A 344      23.366  41.521 -23.721  1.00  0.00      RA0  N
ATOM   3206  H   ASN A 344      23.346  41.173 -22.785  1.00  0.00      RA0  H
ATOM   3207  CA  ASN A 344      22.421  40.918 -24.669  1.00  0.00      RA0  C
ATOM   3208  CB  ASN A 344      21.497  41.939 -25.341  1.00  0.00      RA0  C
ATOM   3209  CG  ASN A 344      20.226  41.257 -25.821  1.00  0.00      RA0  C
ATOM   3210  OD1 ASN A 344      19.289  41.055 -25.055  1.00  0.00      RA0  O
ATOM   3211  ND2 ASN A 344      20.191  40.998 -27.140  1.00  0.00      RA0  N
ATOM   3212 HD21 ASN A 344      21.055  41.032 -27.649  1.00  0.00      RA0  H
ATOM   3213 HD22 ASN A 344      19.359  40.722 -27.619  1.00  0.00      RA0  H
ATOM   3214  C   ASN A 344      23.093  40.014 -25.721  1.00  0.00      RA0  C
ATOM   3215  O   ASN A 344      22.540  39.768 -26.793  1.00  0.00      RA0  O
ATOM   3216  N   ARG A 345      24.282  39.515 -25.398  1.00  0.00      RA0  N
ATOM   3217  H   ARG A 345      24.655  39.587 -24.472  1.00  0.00      RA0  H
ATOM   3218  CA  ARG A 345      25.063  38.723 -26.332  1.00  0.00      RA0  C
ATOM   3219  CB  ARG A 345      26.150  39.688 -26.838  1.00  0.00      RA0  C
ATOM   3220  CG  ARG A 345      27.133  39.264 -27.935  1.00  0.00      RA0  C
ATOM   3221  CD  ARG A 345      28.496  39.970 -27.796  1.00  0.00      RA0  C
ATOM   3222  NE  ARG A 345      29.259  39.351 -26.711  1.00  0.00      RA0  N
ATOM   3223  HE  ARG A 345      28.880  38.466 -26.418  1.00  0.00      RA0  H
ATOM   3224  CZ  ARG A 345      30.431  39.835 -26.195  1.00  0.00      RA0  C
ATOM   3225  NH1 ARG A 345      31.077  39.123 -25.252  1.00  0.00      RA0  N
ATOM   3226 HH11 ARG A 345      31.922  39.483 -24.817  1.00  0.00      RA0  H
ATOM   3227 HH12 ARG A 345      30.750  38.226 -24.947  1.00  0.00      RA0  H
ATOM   3228  NH2 ARG A 345      30.954  41.007 -26.611  1.00  0.00      RA0  N
ATOM   3229 HH21 ARG A 345      31.816  41.344 -26.197  1.00  0.00      RA0  H
ATOM   3230 HH22 ARG A 345      30.523  41.561 -27.327  1.00  0.00      RA0  H
ATOM   3231  C   ARG A 345      25.727  37.587 -25.583  1.00  0.00      RA0  C
ATOM   3232  O   ARG A 345      25.883  37.655 -24.383  1.00  0.00      RA0  O
ATOM   3233  N   GLU A 346      26.084  36.536 -26.309  1.00  0.00      RA0  N
ATOM   3234  H   GLU A 346      25.849  36.499 -27.277  1.00  0.00      RA0  H
ATOM   3235  CA  GLU A 346      26.852  35.451 -25.729  1.00  0.00      RA0  C
ATOM   3236  CB  GLU A 346      26.809  34.227 -26.644  1.00  0.00      RA0  C
ATOM   3237  CG  GLU A 346      25.402  33.897 -27.163  1.00  0.00      RA0  C
ATOM   3238  CD  GLU A 346      24.364  33.923 -26.053  1.00  0.00      RA0  C
ATOM   3239  OE1 GLU A 346      24.515  33.216 -25.058  1.00  0.00      RA0  O
ATOM   3240  OE2 GLU A 346      23.393  34.662 -26.192  1.00  0.00      RA0  O
ATOM   3241  C   GLU A 346      28.269  35.924 -25.459  1.00  0.00      RA0  C
ATOM   3242  O   GLU A 346      28.894  36.633 -26.287  1.00  0.00      RA0  O
ATOM   3243  N   MSE A 347      28.756  35.515 -24.305  1.00  0.00      RA0  N
ATOM   3244  H   MSE A 347      28.179  34.958 -23.703  1.00  0.00      RA0  H
ATOM   3245  CA  MSE A 347      30.084  35.818 -23.850  1.00  0.00      RA0  C
ATOM   3246  CB  MSE A 347      29.986  36.762 -22.660  1.00  0.00      RA0  C
ATOM   3247  CG  MSE A 347      31.302  36.873 -21.897  1.00  0.00      RA0  C
ATOM   3248  SE  MSE A 347      32.411  38.057 -22.645  1.00  0.00      RA0  S
ATOM   3249  CE  MSE A 347      31.675  39.509 -21.882  1.00  0.00      RA0  C
ATOM   3250  C   MSE A 347      30.685  34.509 -23.359  1.00  0.00      RA0  C
ATOM   3251  O   MSE A 347      30.230  33.957 -22.361  1.00  0.00      RA0  O
ATOM   3252  N   PRO A 348      31.711  34.019 -24.045  1.00  0.00      RA0  N
ATOM   3253  CD  PRO A 348      32.203  34.517 -25.320  1.00  0.00      RA0  C
ATOM   3254  CA  PRO A 348      32.458  32.885 -23.541  1.00  0.00      RA0  C
ATOM   3255  CB  PRO A 348      33.428  32.573 -24.687  1.00  0.00      RA0  C
ATOM   3256  CG  PRO A 348      32.889  33.300 -25.920  1.00  0.00      RA0  C
ATOM   3257  C   PRO A 348      33.202  33.247 -22.267  1.00  0.00      RA0  C
ATOM   3258  O   PRO A 348      33.696  34.375 -22.104  1.00  0.00      RA0  O
ATOM   3259  N   VAL A 349      33.222  32.312 -21.336  1.00  0.00      RA0  N
ATOM   3260  H   VAL A 349      32.829  31.409 -21.510  1.00  0.00      RA0  H
ATOM   3261  CA  VAL A 349      33.948  32.492 -20.109  1.00  0.00      RA0  C
ATOM   3262  CB  VAL A 349      33.013  32.640 -18.904  1.00  0.00      RA0  C
ATOM   3263  CG1 VAL A 349      32.298  33.987 -18.919  1.00  0.00      RA0  C
ATOM   3264  CG2 VAL A 349      32.034  31.470 -18.802  1.00  0.00      RA0  C
ATOM   3265  C   VAL A 349      34.827  31.280 -19.931  1.00  0.00      RA0  C
ATOM   3266  O   VAL A 349      34.558  30.225 -20.490  1.00  0.00      RA0  O
ATOM   3267  N   LYS A 350      35.887  31.447 -19.159  1.00  0.00      RA0  N
ATOM   3268  H   LYS A 350      35.996  32.301 -18.648  1.00  0.00      RA0  H
ATOM   3269  CA  LYS A 350      36.790  30.350 -18.882  1.00  0.00      RA0  C
ATOM   3270  CB  LYS A 350      38.251  30.776 -18.801  1.00  0.00      RA0  C
ATOM   3271  CG  LYS A 350      39.030  29.736 -17.998  1.00  0.00      RA0  C
ATOM   3272  CD  LYS A 350      40.429  29.430 -18.500  1.00  0.00      RA0  C
ATOM   3273  CE  LYS A 350      41.040  28.269 -17.722  1.00  0.00      RA0  C
ATOM   3274  NZ  LYS A 350      40.247  27.054 -17.908  1.00  0.00      RA0  N
ATOM   3275  HZ1 LYS A 350      39.352  27.007 -17.390  1.00  0.00      RA0  H
ATOM   3276  HZ2 LYS A 350      40.047  26.905 -18.915  1.00  0.00      RA0  H
ATOM   3277  HZ3 LYS A 350      40.782  26.182 -17.722  1.00  0.00      RA0  H
ATOM   3278  C   LYS A 350      36.316  29.641 -17.614  1.00  0.00      RA0  C
ATOM   3279  O   LYS A 350      35.999  30.274 -16.601  1.00  0.00      RA0  O
ATOM   3280  N   VAL A 351      36.255  28.318 -17.676  1.00  0.00      RA0  N
ATOM   3281  H   VAL A 351      36.589  27.850 -18.496  1.00  0.00      RA0  H
ATOM   3282  CA  VAL A 351      35.904  27.497 -16.539  1.00  0.00      RA0  C
ATOM   3283  CB  VAL A 351      35.116  26.273 -16.999  1.00  0.00      RA0  C
ATOM   3284  CG1 VAL A 351      34.713  25.378 -15.826  1.00  0.00      RA0  C
ATOM   3285  CG2 VAL A 351      33.914  26.716 -17.827  1.00  0.00      RA0  C
ATOM   3286  C   VAL A 351      37.164  27.076 -15.787  1.00  0.00      RA0  C
ATOM   3287  O   VAL A 351      38.088  26.550 -16.388  1.00  0.00      RA0  O
ATOM   3288  N   THR A 352      37.174  27.295 -14.482  1.00  0.00      RA0  N
ATOM   3289  H   THR A 352      36.342  27.568 -14.004  1.00  0.00      RA0  H
ATOM   3290  CA  THR A 352      38.346  27.051 -13.661  1.00  0.00      RA0  C
ATOM   3291  CB  THR A 352      38.923  28.454 -13.490  1.00  0.00      RA0  C
ATOM   3292  OG1 THR A 352      38.529  29.230 -14.634  1.00  0.00      RA0  O
ATOM   3293  HG1 THR A 352      37.606  29.433 -14.523  1.00  0.00      RA0  H
ATOM   3294  CG2 THR A 352      40.447  28.477 -13.333  1.00  0.00      RA0  C
ATOM   3295  C   THR A 352      37.972  26.343 -12.384  1.00  0.00      RA0  C
ATOM   3296  O   THR A 352      36.804  26.043 -12.109  1.00  0.00      RA0  O
ATOM   3297  N   LYS A 353      38.988  26.084 -11.576  1.00  0.00      RA0  N
ATOM   3298  H   LYS A 353      39.891  26.424 -11.823  1.00  0.00      RA0  H
ATOM   3299  CA  LYS A 353      38.787  25.613 -10.208  1.00  0.00      RA0  C
ATOM   3300  CB  LYS A 353      40.139  25.236  -9.588  1.00  0.00      RA0  C
ATOM   3301  CG  LYS A 353      40.693  23.974 -10.256  1.00  0.00      RA0  C
ATOM   3302  CD  LYS A 353      41.906  23.373  -9.542  1.00  0.00      RA0  C
ATOM   3303  CE  LYS A 353      42.352  22.060 -10.194  1.00  0.00      RA0  C
ATOM   3304  NZ  LYS A 353      43.441  21.449  -9.418  1.00  0.00      RA0  N
ATOM   3305  HZ1 LYS A 353      43.729  20.558  -9.871  1.00  0.00      RA0  H
ATOM   3306  HZ2 LYS A 353      44.254  22.095  -9.380  1.00  0.00      RA0  H
ATOM   3307  HZ3 LYS A 353      43.110  21.249  -8.452  1.00  0.00      RA0  H
ATOM   3308  C   LYS A 353      38.029  26.695  -9.424  1.00  0.00      RA0  C
ATOM   3309  O   LYS A 353      38.202  27.881  -9.719  1.00  0.00      RA0  O
ATOM   3310  N   PRO A 354      37.258  26.302  -8.410  1.00  0.00      RA0  N
ATOM   3311  CD  PRO A 354      36.986  24.916  -8.036  1.00  0.00      RA0  C
ATOM   3312  CA  PRO A 354      36.501  27.253  -7.598  1.00  0.00      RA0  C
ATOM   3313  CB  PRO A 354      35.412  26.360  -6.997  1.00  0.00      RA0  C
ATOM   3314  CG  PRO A 354      36.097  25.011  -6.804  1.00  0.00      RA0  C
ATOM   3315  C   PRO A 354      37.339  27.971  -6.530  1.00  0.00      RA0  C
ATOM   3316  O   PRO A 354      37.011  27.956  -5.349  1.00  0.00      RA0  O
ATOM   3317  N   VAL A 355      38.428  28.601  -6.960  1.00  0.00      RA0  N
ATOM   3318  H   VAL A 355      38.680  28.669  -7.931  1.00  0.00      RA0  H
ATOM   3319  CA  VAL A 355      39.315  29.351  -6.064  1.00  0.00      RA0  C
ATOM   3320  CB  VAL A 355      40.161  28.399  -5.200  1.00  0.00      RA0  C
ATOM   3321  CG1 VAL A 355      40.972  27.420  -6.053  1.00  0.00      RA0  C
ATOM   3322  CG2 VAL A 355      41.021  29.161  -4.188  1.00  0.00      RA0  C
ATOM   3323  C   VAL A 355      40.171  30.197  -7.002  1.00  0.00      RA0  C
ATOM   3324  O   VAL A 355      40.488  29.763  -8.113  1.00  0.00      RA0  O
ATOM   3325  N   PHE A 356      40.529  31.393  -6.555  1.00  0.00      RA0  N
ATOM   3326  H   PHE A 356      40.256  31.700  -5.641  1.00  0.00      RA0  H
ATOM   3327  CA  PHE A 356      41.155  32.376  -7.446  1.00  0.00      RA0  C
ATOM   3328  CB  PHE A 356      40.146  33.457  -7.848  1.00  0.00      RA0  C
ATOM   3329  CG  PHE A 356      38.873  32.843  -8.385  1.00  0.00      RA0  C
ATOM   3330  CD1 PHE A 356      37.749  32.752  -7.571  1.00  0.00      RA0  C
ATOM   3331  CD2 PHE A 356      38.822  32.370  -9.691  1.00  0.00      RA0  C
ATOM   3332  CE1 PHE A 356      36.574  32.199  -8.064  1.00  0.00      RA0  C
ATOM   3333  CE2 PHE A 356      37.647  31.816 -10.185  1.00  0.00      RA0  C
ATOM   3334  CZ  PHE A 356      36.522  31.737  -9.373  1.00  0.00      RA0  C
ATOM   3335  C   PHE A 356      42.409  33.037  -6.865  1.00  0.00      RA0  C
ATOM   3336  O   PHE A 356      43.353  33.247  -7.599  1.00  0.00      RA0  O
ATOM   3337  N   VAL A 357      42.399  33.345  -5.575  1.00  0.00      RA0  N
ATOM   3338  H   VAL A 357      41.607  33.144  -4.993  1.00  0.00      RA0  H
ATOM   3339  CA  VAL A 357      43.499  34.057  -4.912  1.00  0.00      RA0  C
ATOM   3340  CB  VAL A 357      43.206  35.563  -4.788  1.00  0.00      RA0  C
ATOM   3341  CG1 VAL A 357      44.308  36.278  -4.005  1.00  0.00      RA0  C
ATOM   3342  CG2 VAL A 357      42.990  36.235  -6.144  1.00  0.00      RA0  C
ATOM   3343  C   VAL A 357      43.699  33.458  -3.520  1.00  0.00      RA0  C
ATOM   3344  O   VAL A 357      42.740  33.229  -2.797  1.00  0.00      RA0  O
ATOM   3345  N   ARG A 358      44.946  33.183  -3.150  1.00  0.00      RA0  N
ATOM   3346  H   ARG A 358      45.727  33.392  -3.748  1.00  0.00      RA0  H
ATOM   3347  CA  ARG A 358      45.290  32.775  -1.790  1.00  0.00      RA0  C
ATOM   3348  CB  ARG A 358      45.510  31.260  -1.780  1.00  0.00      RA0  C
ATOM   3349  CG  ARG A 358      44.408  30.433  -1.115  1.00  0.00      RA0  C
ATOM   3350  CD  ARG A 358      44.848  29.889   0.247  1.00  0.00      RA0  C
ATOM   3351  NE  ARG A 358      45.211  30.983   1.142  1.00  0.00      RA0  N
ATOM   3352  HE  ARG A 358      44.546  31.736   1.213  1.00  0.00      RA0  H
ATOM   3353  CZ  ARG A 358      46.413  31.023   1.788  1.00  0.00      RA0  C
ATOM   3354  NH1 ARG A 358      47.301  30.017   1.634  1.00  0.00      RA0  N
ATOM   3355 HH11 ARG A 358      48.207  30.049   2.070  1.00  0.00      RA0  H
ATOM   3356 HH12 ARG A 358      47.093  29.211   1.074  1.00  0.00      RA0  H
ATOM   3357  NH2 ARG A 358      46.703  32.090   2.555  1.00  0.00      RA0  N
ATOM   3358 HH21 ARG A 358      47.583  32.195   3.042  1.00  0.00      RA0  H
ATOM   3359 HH22 ARG A 358      46.053  32.858   2.624  1.00  0.00      RA0  H
ATOM   3360  C   ARG A 358      46.601  33.472  -1.436  1.00  0.00      RA0  C
ATOM   3361  O   ARG A 358      47.474  33.559  -2.291  1.00  0.00      RA0  O
ATOM   3362  N   ASN A 359      46.729  33.924  -0.197  1.00  0.00      RA0  N
ATOM   3363  H   ASN A 359      45.906  34.136   0.335  1.00  0.00      RA0  H
ATOM   3364  CA  ASN A 359      47.998  34.501   0.307  1.00  0.00      RA0  C
ATOM   3365  CB  ASN A 359      49.080  33.449   0.529  1.00  0.00      RA0  C
ATOM   3366  CG  ASN A 359      49.534  33.528   1.967  1.00  0.00      RA0  C
ATOM   3367  OD1 ASN A 359      49.274  32.610   2.749  1.00  0.00      RA0  O
ATOM   3368  ND2 ASN A 359      50.185  34.659   2.290  1.00  0.00      RA0  N
ATOM   3369 HD21 ASN A 359      50.345  35.365   1.594  1.00  0.00      RA0  H
ATOM   3370 HD22 ASN A 359      50.522  34.853   3.212  1.00  0.00      RA0  H
ATOM   3371  C   ASN A 359      48.561  35.541  -0.626  1.00  0.00      RA0  C
ATOM   3372  O   ASN A 359      49.753  35.507  -1.003  1.00  0.00      RA0  O
ATOM   3373  N   GLY A 360      47.702  36.480  -1.005  1.00  0.00      RA0  N
ATOM   3374  H   GLY A 360      46.816  36.484  -0.534  1.00  0.00      RA0  H
ATOM   3375  CA  GLY A 360      48.109  37.622  -1.768  1.00  0.00      RA0  C
ATOM   3376  C   GLY A 360      48.455  37.393  -3.200  1.00  0.00      RA0  C
ATOM   3377  O   GLY A 360      48.970  38.312  -3.858  1.00  0.00      RA0  O
ATOM   3378  N   LYS A 361      48.157  36.206  -3.727  1.00  0.00      RA0  N
ATOM   3379  H   LYS A 361      47.743  35.467  -3.190  1.00  0.00      RA0  H
ATOM   3380  CA  LYS A 361      48.555  35.894  -5.075  1.00  0.00      RA0  C
ATOM   3381  CB  LYS A 361      49.888  35.139  -5.042  1.00  0.00      RA0  C
ATOM   3382  CG  LYS A 361      50.418  34.777  -6.429  1.00  0.00      RA0  C
ATOM   3383  CD  LYS A 361      51.596  33.808  -6.404  1.00  0.00      RA0  C
ATOM   3384  CE  LYS A 361      51.862  33.240  -7.799  1.00  0.00      RA0  C
ATOM   3385  NZ  LYS A 361      50.690  32.474  -8.250  1.00  0.00      RA0  N
ATOM   3386  HZ1 LYS A 361      50.817  32.139  -9.225  1.00  0.00      RA0  H
ATOM   3387  HZ2 LYS A 361      50.513  31.668  -7.622  1.00  0.00      RA0  H
ATOM   3388  HZ3 LYS A 361      49.825  33.057  -8.231  1.00  0.00      RA0  H
ATOM   3389  C   LYS A 361      47.501  35.067  -5.793  1.00  0.00      RA0  C
ATOM   3390  O   LYS A 361      46.890  34.198  -5.193  1.00  0.00      RA0  O
ATOM   3391  N   ALA A 362      47.345  35.328  -7.092  1.00  0.00      RA0  N
ATOM   3392  H   ALA A 362      47.830  36.116  -7.466  1.00  0.00      RA0  H
ATOM   3393  CA  ALA A 362      46.536  34.514  -7.970  1.00  0.00      RA0  C
ATOM   3394  CB  ALA A 362      46.689  34.968  -9.420  1.00  0.00      RA0  C
ATOM   3395  C   ALA A 362      47.009  33.070  -7.892  1.00  0.00      RA0  C
ATOM   3396  O   ALA A 362      48.212  32.796  -7.850  1.00  0.00      RA0  O
ATOM   3397  N   VAL A 363      46.048  32.154  -7.859  1.00  0.00      RA0  N
ATOM   3398  H   VAL A 363      45.103  32.479  -7.944  1.00  0.00      RA0  H
ATOM   3399  CA  VAL A 363      46.343  30.718  -7.868  1.00  0.00      RA0  C
ATOM   3400  CB  VAL A 363      45.085  29.873  -7.651  1.00  0.00      RA0  C
ATOM   3401  CG1 VAL A 363      44.488  30.146  -6.269  1.00  0.00      RA0  C
ATOM   3402  CG2 VAL A 363      44.074  30.056  -8.786  1.00  0.00      RA0  C
ATOM   3403  C   VAL A 363      47.023  30.360  -9.192  1.00  0.00      RA0  C
ATOM   3404  O   VAL A 363      46.891  31.065 -10.242  1.00  0.00      RA0  O
ATOM   3405  N   ALA A 364      47.768  29.261  -9.159  1.00  0.00      RA0  N
ATOM   3406  H   ALA A 364      47.783  28.717  -8.321  1.00  0.00      RA0  H
ATOM   3407  CA  ALA A 364      48.611  28.868 -10.295  1.00  0.00      RA0  C
ATOM   3408  CB  ALA A 364      49.230  27.492 -10.047  1.00  0.00      RA0  C
ATOM   3409  C   ALA A 364      47.902  28.848 -11.638  1.00  0.00      RA0  C
ATOM   3410  O   ALA A 364      48.486  29.249 -12.620  1.00  0.00      RA0  O
ATOM   3411  N   GLY A 365      46.645  28.411 -11.692  1.00  0.00      RA0  N
ATOM   3412  H   GLY A 365      46.162  28.187 -10.850  1.00  0.00      RA0  H
ATOM   3413  CA  GLY A 365      45.936  28.351 -12.980  1.00  0.00      RA0  C
ATOM   3414  C   GLY A 365      45.653  29.709 -13.591  1.00  0.00      RA0  C
ATOM   3415  O   GLY A 365      45.342  29.814 -14.775  1.00  0.00      RA0  O
ATOM   3416  N   LEU A 366      45.784  30.757 -12.792  1.00  0.00      RA0  N
ATOM   3417  H   LEU A 366      46.119  30.656 -11.861  1.00  0.00      RA0  H
ATOM   3418  CA  LEU A 366      45.544  32.127 -13.278  1.00  0.00      RA0  C
ATOM   3419  CB  LEU A 366      44.563  32.850 -12.355  1.00  0.00      RA0  C
ATOM   3420  CG  LEU A 366      43.192  32.176 -12.309  1.00  0.00      RA0  C
ATOM   3421  CD1 LEU A 366      42.276  32.834 -11.278  1.00  0.00      RA0  C
ATOM   3422  CD2 LEU A 366      42.541  32.115 -13.692  1.00  0.00      RA0  C
ATOM   3423  C   LEU A 366      46.807  32.966 -13.459  1.00  0.00      RA0  C
ATOM   3424  O   LEU A 366      46.720  34.191 -13.624  1.00  0.00      RA0  O
ATOM   3425  N   CYS A 367      47.976  32.332 -13.390  1.00  0.00      RA0  N
ATOM   3426  H   CYS A 367      48.054  31.338 -13.269  1.00  0.00      RA0  H
ATOM   3427  CA  CYS A 367      49.235  33.019 -13.722  1.00  0.00      RA0  C
ATOM   3428  CB  CYS A 367      49.744  33.770 -12.491  1.00  0.00      RA0  C
ATOM   3429  SG  CYS A 367      49.913  32.730 -11.012  1.00  0.00      RA0  S
ATOM   3430  C   CYS A 367      50.294  32.088 -14.318  1.00  0.00      RA0  C
ATOM   3431  O   CYS A 367      50.122  30.864 -14.369  1.00  0.00      RA0  O
END
HEADER lig.004.13.pdb
ATOM      1  N   ASN A   2      30.004  47.252 -19.854  1.00  0.00      LA0  N
ATOM      2  H   ASN A   2      30.110  47.264 -18.857  1.00  0.00      LA0  H
ATOM      3  CA  ASN A   2      29.153  48.309 -20.407  1.00  0.00      LA0  C
ATOM      4  CB  ASN A   2      27.680  47.987 -20.134  1.00  0.00      LA0  C
ATOM      5  CG  ASN A   2      26.764  49.026 -20.753  1.00  0.00      LA0  C
ATOM      6  OD1 ASN A   2      27.131  49.735 -21.682  1.00  0.00      LA0  O
ATOM      7  ND2 ASN A   2      25.554  49.088 -20.197  1.00  0.00      LA0  N
ATOM      8 HD21 ASN A   2      25.322  48.490 -19.417  1.00  0.00      LA0  H
ATOM      9 HD22 ASN A   2      24.858  49.721 -20.520  1.00  0.00      LA0  H
ATOM     10  C   ASN A   2      29.515  49.696 -19.894  1.00  0.00      LA0  C
ATOM     11  O   ASN A   2      29.066  50.139 -18.842  1.00  0.00      LA0  O
ATOM     12  N   VAL A   3      30.365  50.351 -20.696  1.00  0.00      LA0  N
ATOM     13  H   VAL A   3      30.701  49.927 -21.535  1.00  0.00      LA0  H
ATOM     14  CA  VAL A   3      30.719  51.736 -20.387  1.00  0.00      LA0  C
ATOM     15  CB  VAL A   3      32.227  51.837 -20.080  1.00  0.00      LA0  C
ATOM     16  CG1 VAL A   3      32.663  53.262 -19.737  1.00  0.00      LA0  C
ATOM     17  CG2 VAL A   3      32.639  50.872 -18.963  1.00  0.00      LA0  C
ATOM     18  C   VAL A   3      30.313  52.648 -21.544  1.00  0.00      LA0  C
ATOM     19  O   VAL A   3      31.031  52.802 -22.526  1.00  0.00      LA0  O
ATOM     20  N   PRO A   4      29.093  53.222 -21.423  1.00  0.00      LA0  N
ATOM     21  CD  PRO A   4      28.120  53.008 -20.365  1.00  0.00      LA0  C
ATOM     22  CA  PRO A   4      28.593  54.126 -22.463  1.00  0.00      LA0  C
ATOM     23  CB  PRO A   4      27.183  54.472 -21.976  1.00  0.00      LA0  C
ATOM     24  CG  PRO A   4      26.796  53.335 -21.039  1.00  0.00      LA0  C
ATOM     25  C   PRO A   4      29.466  55.347 -22.697  1.00  0.00      LA0  C
ATOM     26  O   PRO A   4      30.093  55.904 -21.800  1.00  0.00      LA0  O
ATOM     27  N   ALA A   5      29.499  55.711 -23.985  1.00  0.00      LA0  N
ATOM     28  H   ALA A   5      28.827  55.323 -24.612  1.00  0.00      LA0  H
ATOM     29  CA  ALA A   5      30.479  56.707 -24.408  1.00  0.00      LA0  C
ATOM     30  CB  ALA A   5      30.689  56.635 -25.921  1.00  0.00      LA0  C
ATOM     31  C   ALA A   5      30.154  58.139 -24.027  1.00  0.00      LA0  C
ATOM     32  O   ALA A   5      31.022  58.997 -23.938  1.00  0.00      LA0  O
ATOM     33  N   GLU A   6      28.856  58.372 -23.815  1.00  0.00      LA0  N
ATOM     34  H   GLU A   6      28.170  57.643 -23.774  1.00  0.00      LA0  H
ATOM     35  CA  GLU A   6      28.424  59.750 -23.615  1.00  0.00      LA0  C
ATOM     36  CB  GLU A   6      27.023  59.928 -24.226  1.00  0.00      LA0  C
ATOM     37  CG  GLU A   6      25.774  59.560 -23.398  1.00  0.00      LA0  C
ATOM     38  CD  GLU A   6      25.617  58.094 -23.004  1.00  0.00      LA0  C
ATOM     39  OE1 GLU A   6      24.815  57.828 -22.105  1.00  0.00      LA0  O
ATOM     40  OE2 GLU A   6      26.259  57.223 -23.589  1.00  0.00      LA0  O
ATOM     41  C   GLU A   6      28.538  60.279 -22.190  1.00  0.00      LA0  C
ATOM     42  O   GLU A   6      28.041  61.344 -21.836  1.00  0.00      LA0  O
ATOM     43  N   LEU A   7      29.212  59.467 -21.366  1.00  0.00      LA0  N
ATOM     44  H   LEU A   7      29.716  58.674 -21.702  1.00  0.00      LA0  H
ATOM     45  CA  LEU A   7      29.197  59.804 -19.952  1.00  0.00      LA0  C
ATOM     46  CB  LEU A   7      28.762  58.595 -19.131  1.00  0.00      LA0  C
ATOM     47  CG  LEU A   7      27.442  57.978 -19.574  1.00  0.00      LA0  C
ATOM     48  CD1 LEU A   7      27.201  56.634 -18.909  1.00  0.00      LA0  C
ATOM     49  CD2 LEU A   7      26.274  58.915 -19.323  1.00  0.00      LA0  C
ATOM     50  C   LEU A   7      30.519  60.307 -19.424  1.00  0.00      LA0  C
ATOM     51  O   LEU A   7      31.597  59.824 -19.754  1.00  0.00      LA0  O
ATOM     52  N   LYS A   8      30.365  61.284 -18.529  1.00  0.00      LA0  N
ATOM     53  H   LYS A   8      29.445  61.646 -18.372  1.00  0.00      LA0  H
ATOM     54  CA  LYS A   8      31.411  61.481 -17.535  1.00  0.00      LA0  C
ATOM     55  CB  LYS A   8      31.404  62.945 -17.100  1.00  0.00      LA0  C
ATOM     56  CG  LYS A   8      32.215  63.807 -18.068  1.00  0.00      LA0  C
ATOM     57  CD  LYS A   8      33.679  63.859 -17.639  1.00  0.00      LA0  C
ATOM     58  CE  LYS A   8      34.638  64.458 -18.663  1.00  0.00      LA0  C
ATOM     59  NZ  LYS A   8      35.826  64.960 -17.964  1.00  0.00      LA0  N
ATOM     60  HZ1 LYS A   8      36.482  65.422 -18.636  1.00  0.00      LA0  H
ATOM     61  HZ2 LYS A   8      35.549  65.762 -17.361  1.00  0.00      LA0  H
ATOM     62  HZ3 LYS A   8      36.323  64.257 -17.382  1.00  0.00      LA0  H
ATOM     63  C   LYS A   8      31.149  60.529 -16.383  1.00  0.00      LA0  C
ATOM     64  O   LYS A   8      30.081  59.935 -16.300  1.00  0.00      LA0  O
ATOM     65  N   TYR A   9      32.149  60.379 -15.515  1.00  0.00      LA0  N
ATOM     66  H   TYR A   9      33.017  60.859 -15.648  1.00  0.00      LA0  H
ATOM     67  CA  TYR A   9      32.024  59.384 -14.453  1.00  0.00      LA0  C
ATOM     68  CB  TYR A   9      32.694  58.066 -14.854  1.00  0.00      LA0  C
ATOM     69  CG  TYR A   9      32.005  57.367 -16.005  1.00  0.00      LA0  C
ATOM     70  CD1 TYR A   9      32.414  57.632 -17.328  1.00  0.00      LA0  C
ATOM     71  CE1 TYR A   9      31.813  56.926 -18.383  1.00  0.00      LA0  C
ATOM     72  CD2 TYR A   9      30.989  56.436 -15.719  1.00  0.00      LA0  C
ATOM     73  CE2 TYR A   9      30.392  55.727 -16.773  1.00  0.00      LA0  C
ATOM     74  CZ  TYR A   9      30.814  55.976 -18.093  1.00  0.00      LA0  C
ATOM     75  OH  TYR A   9      30.222  55.266 -19.118  1.00  0.00      LA0  O
ATOM     76  HH  TYR A   9      30.404  55.684 -19.959  1.00  0.00      LA0  H
ATOM     77  C   TYR A   9      32.717  59.891 -13.213  1.00  0.00      LA0  C
ATOM     78  O   TYR A   9      33.684  60.643 -13.302  1.00  0.00      LA0  O
ATOM     79  N   SER A  10      32.207  59.463 -12.056  1.00  0.00      LA0  N
ATOM     80  H   SER A  10      31.459  58.798 -12.005  1.00  0.00      LA0  H
ATOM     81  CA  SER A  10      33.016  59.758 -10.882  1.00  0.00      LA0  C
ATOM     82  CB  SER A  10      32.115  59.947  -9.655  1.00  0.00      LA0  C
ATOM     83  OG  SER A  10      31.452  58.724  -9.325  1.00  0.00      LA0  O
ATOM     84  HG  SER A  10      30.803  58.977  -8.651  1.00  0.00      LA0  H
ATOM     85  C   SER A  10      34.076  58.685 -10.694  1.00  0.00      LA0  C
ATOM     86  O   SER A  10      34.222  57.783 -11.510  1.00  0.00      LA0  O
ATOM     87  N   LYS A  11      34.812  58.811  -9.583  1.00  0.00      LA0  N
ATOM     88  H   LYS A  11      34.619  59.537  -8.921  1.00  0.00      LA0  H
ATOM     89  CA  LYS A  11      35.612  57.648  -9.191  1.00  0.00      LA0  C
ATOM     90  CB  LYS A  11      36.876  58.101  -8.452  1.00  0.00      LA0  C
ATOM     91  CG  LYS A  11      37.440  59.412  -9.014  1.00  0.00      LA0  C
ATOM     92  CD  LYS A  11      38.583  60.042  -8.213  1.00  0.00      LA0  C
ATOM     93  CE  LYS A  11      38.286  60.240  -6.721  1.00  0.00      LA0  C
ATOM     94  NZ  LYS A  11      36.993  60.904  -6.505  1.00  0.00      LA0  N
ATOM     95  HZ1 LYS A  11      36.716  60.813  -5.502  1.00  0.00      LA0  H
ATOM     96  HZ2 LYS A  11      36.915  61.883  -6.829  1.00  0.00      LA0  H
ATOM     97  HZ3 LYS A  11      36.220  60.333  -6.915  1.00  0.00      LA0  H
ATOM     98  C   LYS A  11      34.788  56.714  -8.312  1.00  0.00      LA0  C
ATOM     99  O   LYS A  11      35.004  55.515  -8.220  1.00  0.00      LA0  O
ATOM    100  N   GLU A  12      33.818  57.381  -7.675  1.00  0.00      LA0  N
ATOM    101  H   GLU A  12      33.728  58.367  -7.797  1.00  0.00      LA0  H
ATOM    102  CA  GLU A  12      32.937  56.847  -6.649  1.00  0.00      LA0  C
ATOM    103  CB  GLU A  12      32.373  58.059  -5.902  1.00  0.00      LA0  C
ATOM    104  CG  GLU A  12      33.332  58.892  -5.025  1.00  0.00      LA0  C
ATOM    105  CD  GLU A  12      34.566  59.462  -5.725  1.00  0.00      LA0  C
ATOM    106  OE1 GLU A  12      34.494  60.032  -6.819  1.00  0.00      LA0  O
ATOM    107  OE2 GLU A  12      35.644  59.351  -5.155  1.00  0.00      LA0  O
ATOM    108  C   GLU A  12      31.842  55.917  -7.167  1.00  0.00      LA0  C
ATOM    109  O   GLU A  12      31.220  55.190  -6.402  1.00  0.00      LA0  O
ATOM    110  N   HIS A  13      31.709  55.941  -8.515  1.00  0.00      LA0  N
ATOM    111  H   HIS A  13      32.072  56.769  -8.942  1.00  0.00      LA0  H
ATOM    112  CA  HIS A  13      31.007  54.968  -9.372  1.00  0.00      LA0  C
ATOM    113  CB  HIS A  13      30.860  53.538  -8.807  1.00  0.00      LA0  C
ATOM    114  CG  HIS A  13      32.206  52.926  -8.488  1.00  0.00      LA0  C
ATOM    115  ND1 HIS A  13      33.169  52.706  -9.401  1.00  0.00      LA0  N
ATOM    116  HD1 HIS A  13      33.108  52.884 -10.364  1.00  0.00      LA0  H
ATOM    117  CD2 HIS A  13      32.669  52.495  -7.240  1.00  0.00      LA0  C
ATOM    118  NE2 HIS A  13      33.925  52.015  -7.414  1.00  0.00      LA0  N
ATOM    119  CE1 HIS A  13      34.233  52.145  -8.744  1.00  0.00      LA0  C
ATOM    120  C   HIS A  13      29.683  55.418  -9.967  1.00  0.00      LA0  C
ATOM    121  O   HIS A  13      28.969  54.637 -10.600  1.00  0.00      LA0  O
ATOM    122  N   GLU A  14      29.397  56.715  -9.793  1.00  0.00      LA0  N
ATOM    123  H   GLU A  14      29.943  57.290  -9.179  1.00  0.00      LA0  H
ATOM    124  CA  GLU A  14      28.309  57.291 -10.580  1.00  0.00      LA0  C
ATOM    125  CB  GLU A  14      27.724  58.583  -9.985  1.00  0.00      LA0  C
ATOM    126  CG  GLU A  14      27.524  58.670  -8.471  1.00  0.00      LA0  C
ATOM    127  CD  GLU A  14      28.842  59.046  -7.831  1.00  0.00      LA0  C
ATOM    128  OE1 GLU A  14      29.471  58.187  -7.235  1.00  0.00      LA0  O
ATOM    129  OE2 GLU A  14      29.285  60.179  -7.979  1.00  0.00      LA0  O
ATOM    130  C   GLU A  14      28.732  57.609 -12.003  1.00  0.00      LA0  C
ATOM    131  O   GLU A  14      29.909  57.655 -12.349  1.00  0.00      LA0  O
ATOM    132  N   TRP A  15      27.703  57.859 -12.815  1.00  0.00      LA0  N
ATOM    133  H   TRP A  15      26.772  57.794 -12.460  1.00  0.00      LA0  H
ATOM    134  CA  TRP A  15      27.946  58.502 -14.096  1.00  0.00      LA0  C
ATOM    135  CB  TRP A  15      27.521  57.626 -15.280  1.00  0.00      LA0  C
ATOM    136  CG  TRP A  15      26.065  57.228 -15.205  1.00  0.00      LA0  C
ATOM    137  CD2 TRP A  15      24.887  57.950 -15.634  1.00  0.00      LA0  C
ATOM    138  CE2 TRP A  15      23.754  57.120 -15.344  1.00  0.00      LA0  C
ATOM    139  CE3 TRP A  15      24.687  59.212 -16.231  1.00  0.00      LA0  C
ATOM    140  CD1 TRP A  15      25.583  56.024 -14.687  1.00  0.00      LA0  C
ATOM    141  NE1 TRP A  15      24.231  55.951 -14.765  1.00  0.00      LA0  N
ATOM    142  HE1 TRP A  15      23.677  55.195 -14.458  1.00  0.00      LA0  H
ATOM    143  CZ2 TRP A  15      22.452  57.567 -15.652  1.00  0.00      LA0  C
ATOM    144  CZ3 TRP A  15      23.381  59.647 -16.535  1.00  0.00      LA0  C
ATOM    145  CH2 TRP A  15      22.268  58.830 -16.247  1.00  0.00      LA0  C
ATOM    146  C   TRP A  15      27.236  59.831 -14.144  1.00  0.00      LA0  C
ATOM    147  O   TRP A  15      26.366  60.128 -13.332  1.00  0.00      LA0  O
ATOM    148  N   LEU A  16      27.648  60.597 -15.153  1.00  0.00      LA0  N
ATOM    149  H   LEU A  16      28.345  60.253 -15.781  1.00  0.00      LA0  H
ATOM    150  CA  LEU A  16      27.143  61.946 -15.306  1.00  0.00      LA0  C
ATOM    151  CB  LEU A  16      28.117  62.926 -14.663  1.00  0.00      LA0  C
ATOM    152  CG  LEU A  16      27.431  64.241 -14.336  1.00  0.00      LA0  C
ATOM    153  CD1 LEU A  16      26.390  64.045 -13.242  1.00  0.00      LA0  C
ATOM    154  CD2 LEU A  16      28.424  65.334 -13.977  1.00  0.00      LA0  C
ATOM    155  C   LEU A  16      26.955  62.278 -16.768  1.00  0.00      LA0  C
ATOM    156  O   LEU A  16      27.911  62.427 -17.519  1.00  0.00      LA0  O
ATOM    157  N   ARG A  17      25.684  62.375 -17.151  1.00  0.00      LA0  N
ATOM    158  H   ARG A  17      24.952  62.294 -16.474  1.00  0.00      LA0  H
ATOM    159  CA  ARG A  17      25.440  62.730 -18.541  1.00  0.00      LA0  C
ATOM    160  CB  ARG A  17      24.317  61.859 -19.108  1.00  0.00      LA0  C
ATOM    161  CG  ARG A  17      24.047  62.014 -20.608  1.00  0.00      LA0  C
ATOM    162  CD  ARG A  17      23.287  60.825 -21.199  1.00  0.00      LA0  C
ATOM    163  NE  ARG A  17      22.111  60.490 -20.408  1.00  0.00      LA0  N
ATOM    164  HE  ARG A  17      21.482  61.221 -20.126  1.00  0.00      LA0  H
ATOM    165  CZ  ARG A  17      21.847  59.225 -20.031  1.00  0.00      LA0  C
ATOM    166  NH1 ARG A  17      22.622  58.202 -20.395  1.00  0.00      LA0  N
ATOM    167 HH11 ARG A  17      22.417  57.278 -20.071  1.00  0.00      LA0  H
ATOM    168 HH12 ARG A  17      23.426  58.313 -21.003  1.00  0.00      LA0  H
ATOM    169  NH2 ARG A  17      20.780  59.017 -19.270  1.00  0.00      LA0  N
ATOM    170 HH21 ARG A  17      20.554  58.093 -18.943  1.00  0.00      LA0  H
ATOM    171 HH22 ARG A  17      20.198  59.803 -19.018  1.00  0.00      LA0  H
ATOM    172  C   ARG A  17      25.124  64.196 -18.693  1.00  0.00      LA0  C
ATOM    173  O   ARG A  17      24.329  64.754 -17.946  1.00  0.00      LA0  O
ATOM    174  N   LYS A  18      25.759  64.780 -19.718  1.00  0.00      LA0  N
ATOM    175  H   LYS A  18      26.401  64.239 -20.261  1.00  0.00      LA0  H
ATOM    176  CA  LYS A  18      25.219  66.039 -20.223  1.00  0.00      LA0  C
ATOM    177  CB  LYS A  18      26.269  66.763 -21.071  1.00  0.00      LA0  C
ATOM    178  CG  LYS A  18      25.855  68.163 -21.539  1.00  0.00      LA0  C
ATOM    179  CD  LYS A  18      25.568  69.081 -20.356  1.00  0.00      LA0  C
ATOM    180  CE  LYS A  18      25.434  70.556 -20.721  1.00  0.00      LA0  C
ATOM    181  NZ  LYS A  18      25.442  71.336 -19.480  1.00  0.00      LA0  N
ATOM    182  HZ1 LYS A  18      25.578  72.355 -19.670  1.00  0.00      LA0  H
ATOM    183  HZ2 LYS A  18      24.596  71.194 -18.892  1.00  0.00      LA0  H
ATOM    184  HZ3 LYS A  18      26.306  71.136 -18.930  1.00  0.00      LA0  H
ATOM    185  C   LYS A  18      23.975  65.742 -21.037  1.00  0.00      LA0  C
ATOM    186  O   LYS A  18      24.035  65.401 -22.211  1.00  0.00      LA0  O
ATOM    187  N   GLU A  19      22.846  65.813 -20.334  1.00  0.00      LA0  N
ATOM    188  H   GLU A  19      22.836  66.206 -19.410  1.00  0.00      LA0  H
ATOM    189  CA  GLU A  19      21.652  65.374 -21.040  1.00  0.00      LA0  C
ATOM    190  CB  GLU A  19      20.691  64.735 -20.042  1.00  0.00      LA0  C
ATOM    191  CG  GLU A  19      20.065  63.443 -20.575  1.00  0.00      LA0  C
ATOM    192  CD  GLU A  19      19.408  62.714 -19.426  1.00  0.00      LA0  C
ATOM    193  OE1 GLU A  19      19.907  61.672 -19.010  1.00  0.00      LA0  O
ATOM    194  OE2 GLU A  19      18.440  63.225 -18.881  1.00  0.00      LA0  O
ATOM    195  C   GLU A  19      21.044  66.478 -21.882  1.00  0.00      LA0  C
ATOM    196  O   GLU A  19      21.480  67.621 -21.835  1.00  0.00      LA0  O
ATOM    197  N   ALA A  20      20.025  66.094 -22.671  1.00  0.00      LA0  N
ATOM    198  H   ALA A  20      19.709  65.148 -22.627  1.00  0.00      LA0  H
ATOM    199  CA  ALA A  20      19.454  67.039 -23.635  1.00  0.00      LA0  C
ATOM    200  CB  ALA A  20      18.396  66.343 -24.492  1.00  0.00      LA0  C
ATOM    201  C   ALA A  20      18.844  68.302 -23.044  1.00  0.00      LA0  C
ATOM    202  O   ALA A  20      18.759  69.342 -23.681  1.00  0.00      LA0  O
ATOM    203  N   ASP A  21      18.427  68.158 -21.780  1.00  0.00      LA0  N
ATOM    204  H   ASP A  21      18.586  67.323 -21.255  1.00  0.00      LA0  H
ATOM    205  CA  ASP A  21      17.891  69.309 -21.056  1.00  0.00      LA0  C
ATOM    206  CB  ASP A  21      16.993  68.816 -19.911  1.00  0.00      LA0  C
ATOM    207  CG  ASP A  21      17.740  68.022 -18.842  1.00  0.00      LA0  C
ATOM    208  OD1 ASP A  21      18.821  67.485 -19.074  1.00  0.00      LA0  O
ATOM    209  OD2 ASP A  21      17.242  67.922 -17.734  1.00  0.00      LA0  O
ATOM    210  C   ASP A  21      18.937  70.297 -20.553  1.00  0.00      LA0  C
ATOM    211  O   ASP A  21      18.640  71.369 -20.041  1.00  0.00      LA0  O
ATOM    212  N   GLY A  22      20.200  69.885 -20.717  1.00  0.00      LA0  N
ATOM    213  H   GLY A  22      20.389  68.973 -21.074  1.00  0.00      LA0  H
ATOM    214  CA  GLY A  22      21.281  70.745 -20.259  1.00  0.00      LA0  C
ATOM    215  C   GLY A  22      21.850  70.337 -18.915  1.00  0.00      LA0  C
ATOM    216  O   GLY A  22      22.966  70.716 -18.556  1.00  0.00      LA0  O
ATOM    217  N   THR A  23      21.038  69.561 -18.179  1.00  0.00      LA0  N
ATOM    218  H   THR A  23      20.221  69.132 -18.570  1.00  0.00      LA0  H
ATOM    219  CA  THR A  23      21.500  69.214 -16.843  1.00  0.00      LA0  C
ATOM    220  CB  THR A  23      20.324  68.869 -15.920  1.00  0.00      LA0  C
ATOM    221  OG1 THR A  23      19.620  67.715 -16.388  1.00  0.00      LA0  O
ATOM    222  HG1 THR A  23      19.049  68.042 -17.087  1.00  0.00      LA0  H
ATOM    223  CG2 THR A  23      19.372  70.055 -15.754  1.00  0.00      LA0  C
ATOM    224  C   THR A  23      22.520  68.097 -16.846  1.00  0.00      LA0  C
ATOM    225  O   THR A  23      22.871  67.525 -17.875  1.00  0.00      LA0  O
ATOM    226  N   TYR A  24      22.973  67.819 -15.623  1.00  0.00      LA0  N
ATOM    227  H   TYR A  24      22.690  68.335 -14.813  1.00  0.00      LA0  H
ATOM    228  CA  TYR A  24      23.808  66.651 -15.438  1.00  0.00      LA0  C
ATOM    229  CB  TYR A  24      25.053  67.055 -14.655  1.00  0.00      LA0  C
ATOM    230  CG  TYR A  24      25.883  67.955 -15.531  1.00  0.00      LA0  C
ATOM    231  CD1 TYR A  24      25.868  69.344 -15.297  1.00  0.00      LA0  C
ATOM    232  CE1 TYR A  24      26.543  70.185 -16.193  1.00  0.00      LA0  C
ATOM    233  CD2 TYR A  24      26.617  67.375 -16.583  1.00  0.00      LA0  C
ATOM    234  CE2 TYR A  24      27.289  68.217 -17.477  1.00  0.00      LA0  C
ATOM    235  CZ  TYR A  24      27.207  69.610 -17.293  1.00  0.00      LA0  C
ATOM    236  OH  TYR A  24      27.763  70.427 -18.255  1.00  0.00      LA0  O
ATOM    237  HH  TYR A  24      27.941  71.299 -17.889  1.00  0.00      LA0  H
ATOM    238  C   TYR A  24      23.026  65.558 -14.759  1.00  0.00      LA0  C
ATOM    239  O   TYR A  24      22.780  65.577 -13.559  1.00  0.00      LA0  O
ATOM    240  N   THR A  25      22.614  64.605 -15.591  1.00  0.00      LA0  N
ATOM    241  H   THR A  25      22.878  64.624 -16.558  1.00  0.00      LA0  H
ATOM    242  CA  THR A  25      21.907  63.486 -14.988  1.00  0.00      LA0  C
ATOM    243  CB  THR A  25      21.038  62.814 -16.048  1.00  0.00      LA0  C
ATOM    244  OG1 THR A  25      20.278  63.794 -16.767  1.00  0.00      LA0  O
ATOM    245  HG1 THR A  25      19.898  63.273 -17.482  1.00  0.00      LA0  H
ATOM    246  CG2 THR A  25      20.092  61.774 -15.453  1.00  0.00      LA0  C
ATOM    247  C   THR A  25      22.874  62.510 -14.337  1.00  0.00      LA0  C
ATOM    248  O   THR A  25      23.911  62.174 -14.894  1.00  0.00      LA0  O
ATOM    249  N   VAL A  26      22.495  62.108 -13.123  1.00  0.00      LA0  N
ATOM    250  H   VAL A  26      21.606  62.390 -12.769  1.00  0.00      LA0  H
ATOM    251  CA  VAL A  26      23.325  61.214 -12.327  1.00  0.00      LA0  C
ATOM    252  CB  VAL A  26      23.554  61.801 -10.926  1.00  0.00      LA0  C
ATOM    253  CG1 VAL A  26      24.683  61.082 -10.184  1.00  0.00      LA0  C
ATOM    254  CG2 VAL A  26      23.770  63.311 -10.961  1.00  0.00      LA0  C
ATOM    255  C   VAL A  26      22.621  59.883 -12.189  1.00  0.00      LA0  C
ATOM    256  O   VAL A  26      21.411  59.828 -11.992  1.00  0.00      LA0  O
ATOM    257  N   GLY A  27      23.424  58.825 -12.273  1.00  0.00      LA0  N
ATOM    258  H   GLY A  27      24.400  58.950 -12.472  1.00  0.00      LA0  H
ATOM    259  CA  GLY A  27      22.921  57.493 -11.954  1.00  0.00      LA0  C
ATOM    260  C   GLY A  27      24.121  56.659 -11.581  1.00  0.00      LA0  C
ATOM    261  O   GLY A  27      25.237  57.157 -11.634  1.00  0.00      LA0  O
ATOM    262  N   ILE A  28      23.889  55.399 -11.202  1.00  0.00      LA0  N
ATOM    263  H   ILE A  28      22.986  54.980 -11.279  1.00  0.00      LA0  H
ATOM    264  CA  ILE A  28      25.103  54.625 -10.946  1.00  0.00      LA0  C
ATOM    265  CB  ILE A  28      24.972  53.747  -9.700  1.00  0.00      LA0  C
ATOM    266  CG2 ILE A  28      24.788  54.631  -8.465  1.00  0.00      LA0  C
ATOM    267  CG1 ILE A  28      23.883  52.683  -9.854  1.00  0.00      LA0  C
ATOM    268  CD1 ILE A  28      23.821  51.728  -8.666  1.00  0.00      LA0  C
ATOM    269  C   ILE A  28      25.515  53.817 -12.158  1.00  0.00      LA0  C
ATOM    270  O   ILE A  28      24.730  53.611 -13.075  1.00  0.00      LA0  O
ATOM    271  N   THR A  29      26.783  53.399 -12.146  1.00  0.00      LA0  N
ATOM    272  H   THR A  29      27.371  53.568 -11.355  1.00  0.00      LA0  H
ATOM    273  CA  THR A  29      27.235  52.660 -13.321  1.00  0.00      LA0  C
ATOM    274  CB  THR A  29      28.747  52.801 -13.458  1.00  0.00      LA0  C
ATOM    275  OG1 THR A  29      29.412  52.398 -12.250  1.00  0.00      LA0  O
ATOM    276  HG1 THR A  29      29.314  53.133 -11.640  1.00  0.00      LA0  H
ATOM    277  CG2 THR A  29      29.121  54.234 -13.817  1.00  0.00      LA0  C
ATOM    278  C   THR A  29      26.840  51.197 -13.310  1.00  0.00      LA0  C
ATOM    279  O   THR A  29      26.456  50.650 -12.283  1.00  0.00      LA0  O
ATOM    280  N   GLU A  30      27.015  50.580 -14.493  1.00  0.00      LA0  N
ATOM    281  H   GLU A  30      27.258  51.131 -15.290  1.00  0.00      LA0  H
ATOM    282  CA  GLU A  30      26.848  49.134 -14.653  1.00  0.00      LA0  C
ATOM    283  CB  GLU A  30      27.324  48.688 -16.040  1.00  0.00      LA0  C
ATOM    284  CG  GLU A  30      26.736  47.357 -16.522  1.00  0.00      LA0  C
ATOM    285  CD  GLU A  30      25.428  47.591 -17.261  1.00  0.00      LA0  C
ATOM    286  OE1 GLU A  30      24.673  48.485 -16.892  1.00  0.00      LA0  O
ATOM    287  OE2 GLU A  30      25.179  46.898 -18.242  1.00  0.00      LA0  O
ATOM    288  C   GLU A  30      27.620  48.375 -13.597  1.00  0.00      LA0  C
ATOM    289  O   GLU A  30      27.077  47.692 -12.743  1.00  0.00      LA0  O
ATOM    290  N   HIS A  31      28.941  48.628 -13.656  1.00  0.00      LA0  N
ATOM    291  H   HIS A  31      29.271  49.159 -14.432  1.00  0.00      LA0  H
ATOM    292  CA  HIS A  31      29.887  48.132 -12.655  1.00  0.00      LA0  C
ATOM    293  CB  HIS A  31      31.165  48.968 -12.800  1.00  0.00      LA0  C
ATOM    294  CG  HIS A  31      32.156  48.730 -11.686  1.00  0.00      LA0  C
ATOM    295  ND1 HIS A  31      32.917  47.627 -11.553  1.00  0.00      LA0  N
ATOM    296  HD1 HIS A  31      32.946  46.837 -12.128  1.00  0.00      LA0  H
ATOM    297  CD2 HIS A  31      32.440  49.606 -10.637  1.00  0.00      LA0  C
ATOM    298  NE2 HIS A  31      33.382  49.018  -9.870  1.00  0.00      LA0  N
ATOM    299  CE1 HIS A  31      33.681  47.801 -10.428  1.00  0.00      LA0  C
ATOM    300  C   HIS A  31      29.338  48.115 -11.233  1.00  0.00      LA0  C
ATOM    301  O   HIS A  31      29.285  47.085 -10.572  1.00  0.00      LA0  O
ATOM    302  N   ALA A  32      28.889  49.314 -10.818  1.00  0.00      LA0  N
ATOM    303  H   ALA A  32      28.919  50.110 -11.421  1.00  0.00      LA0  H
ATOM    304  CA  ALA A  32      28.300  49.400  -9.485  1.00  0.00      LA0  C
ATOM    305  CB  ALA A  32      27.879  50.839  -9.172  1.00  0.00      LA0  C
ATOM    306  C   ALA A  32      27.114  48.470  -9.290  1.00  0.00      LA0  C
ATOM    307  O   ALA A  32      27.116  47.607  -8.424  1.00  0.00      LA0  O
ATOM    308  N   GLN A  33      26.099  48.662 -10.146  1.00  0.00      LA0  N
ATOM    309  H   GLN A  33      26.202  49.291 -10.919  1.00  0.00      LA0  H
ATOM    310  CA  GLN A  33      24.870  47.897  -9.933  1.00  0.00      LA0  C
ATOM    311  CB  GLN A  33      23.735  48.448 -10.814  1.00  0.00      LA0  C
ATOM    312  CG  GLN A  33      23.909  48.518 -12.335  1.00  0.00      LA0  C
ATOM    313  CD  GLN A  33      23.689  47.180 -13.008  1.00  0.00      LA0  C
ATOM    314  OE1 GLN A  33      23.274  46.202 -12.401  1.00  0.00      LA0  O
ATOM    315  NE2 GLN A  33      24.026  47.163 -14.303  1.00  0.00      LA0  N
ATOM    316 HE21 GLN A  33      24.242  47.982 -14.843  1.00  0.00      LA0  H
ATOM    317 HE22 GLN A  33      24.113  46.333 -14.848  1.00  0.00      LA0  H
ATOM    318  C   GLN A  33      25.012  46.378  -9.953  1.00  0.00      LA0  C
ATOM    319  O   GLN A  33      24.364  45.657  -9.200  1.00  0.00      LA0  O
ATOM    320  N   GLU A  34      25.949  45.919 -10.796  1.00  0.00      LA0  N
ATOM    321  H   GLU A  34      26.449  46.554 -11.384  1.00  0.00      LA0  H
ATOM    322  CA  GLU A  34      26.206  44.480 -10.809  1.00  0.00      LA0  C
ATOM    323  CB  GLU A  34      27.001  44.047 -12.041  1.00  0.00      LA0  C
ATOM    324  CG  GLU A  34      26.441  44.659 -13.322  1.00  0.00      LA0  C
ATOM    325  CD  GLU A  34      26.548  43.691 -14.474  1.00  0.00      LA0  C
ATOM    326  OE1 GLU A  34      25.617  42.899 -14.641  1.00  0.00      LA0  O
ATOM    327  OE2 GLU A  34      27.531  43.759 -15.213  1.00  0.00      LA0  O
ATOM    328  C   GLU A  34      26.857  43.969  -9.540  1.00  0.00      LA0  C
ATOM    329  O   GLU A  34      26.474  42.941  -8.995  1.00  0.00      LA0  O
ATOM    330  N   LEU A  35      27.824  44.769  -9.048  1.00  0.00      LA0  N
ATOM    331  H   LEU A  35      28.098  45.599  -9.541  1.00  0.00      LA0  H
ATOM    332  CA  LEU A  35      28.398  44.437  -7.738  1.00  0.00      LA0  C
ATOM    333  CB  LEU A  35      29.495  45.421  -7.330  1.00  0.00      LA0  C
ATOM    334  CG  LEU A  35      30.738  45.427  -8.214  1.00  0.00      LA0  C
ATOM    335  CD1 LEU A  35      31.759  46.448  -7.712  1.00  0.00      LA0  C
ATOM    336  CD2 LEU A  35      31.349  44.036  -8.349  1.00  0.00      LA0  C
ATOM    337  C   LEU A  35      27.377  44.411  -6.616  1.00  0.00      LA0  C
ATOM    338  O   LEU A  35      27.420  43.608  -5.692  1.00  0.00      LA0  O
ATOM    339  N   LEU A  36      26.443  45.363  -6.741  1.00  0.00      LA0  N
ATOM    340  H   LEU A  36      26.474  45.994  -7.517  1.00  0.00      LA0  H
ATOM    341  CA  LEU A  36      25.443  45.471  -5.687  1.00  0.00      LA0  C
ATOM    342  CB  LEU A  36      24.665  46.786  -5.760  1.00  0.00      LA0  C
ATOM    343  CG  LEU A  36      25.469  48.066  -5.964  1.00  0.00      LA0  C
ATOM    344  CD1 LEU A  36      24.535  49.269  -5.963  1.00  0.00      LA0  C
ATOM    345  CD2 LEU A  36      26.651  48.226  -5.009  1.00  0.00      LA0  C
ATOM    346  C   LEU A  36      24.436  44.343  -5.671  1.00  0.00      LA0  C
ATOM    347  O   LEU A  36      23.878  43.996  -4.636  1.00  0.00      LA0  O
ATOM    348  N   GLY A  37      24.174  43.822  -6.878  1.00  0.00      LA0  N
ATOM    349  H   GLY A  37      24.620  44.192  -7.694  1.00  0.00      LA0  H
ATOM    350  CA  GLY A  37      22.963  43.016  -6.981  1.00  0.00      LA0  C
ATOM    351  C   GLY A  37      21.745  43.919  -6.945  1.00  0.00      LA0  C
ATOM    352  O   GLY A  37      21.808  45.053  -6.485  1.00  0.00      LA0  O
ATOM    353  N   ASP A  38      20.645  43.380  -7.466  1.00  0.00      LA0  N
ATOM    354  H   ASP A  38      20.662  42.476  -7.896  1.00  0.00      LA0  H
ATOM    355  CA  ASP A  38      19.551  44.283  -7.806  1.00  0.00      LA0  C
ATOM    356  CB  ASP A  38      18.614  43.576  -8.793  1.00  0.00      LA0  C
ATOM    357  CG  ASP A  38      19.407  43.295 -10.069  1.00  0.00      LA0  C
ATOM    358  OD1 ASP A  38      19.254  44.023 -11.044  1.00  0.00      LA0  O
ATOM    359  OD2 ASP A  38      20.236  42.387 -10.084  1.00  0.00      LA0  O
ATOM    360  C   ASP A  38      18.879  45.046  -6.670  1.00  0.00      LA0  C
ATOM    361  O   ASP A  38      18.947  44.697  -5.495  1.00  0.00      LA0  O
ATOM    362  N   MET A  39      18.303  46.181  -7.091  1.00  0.00      LA0  N
ATOM    363  H   MET A  39      18.109  46.281  -8.065  1.00  0.00      LA0  H
ATOM    364  CA  MET A  39      18.045  47.276  -6.156  1.00  0.00      LA0  C
ATOM    365  CB  MET A  39      17.992  48.582  -6.956  1.00  0.00      LA0  C
ATOM    366  CG  MET A  39      18.088  49.868  -6.132  1.00  0.00      LA0  C
ATOM    367  SD  MET A  39      19.652  50.034  -5.260  1.00  0.00      LA0  S
ATOM    368  CE  MET A  39      20.734  50.157  -6.690  1.00  0.00      LA0  C
ATOM    369  C   MET A  39      16.818  47.106  -5.273  1.00  0.00      LA0  C
ATOM    370  O   MET A  39      15.781  46.623  -5.705  1.00  0.00      LA0  O
ATOM    371  N   VAL A  40      16.989  47.536  -4.011  1.00  0.00      LA0  N
ATOM    372  H   VAL A  40      17.867  47.934  -3.742  1.00  0.00      LA0  H
ATOM    373  CA  VAL A  40      15.872  47.485  -3.065  1.00  0.00      LA0  C
ATOM    374  CB  VAL A  40      16.249  46.634  -1.837  1.00  0.00      LA0  C
ATOM    375  CG1 VAL A  40      15.185  46.632  -0.733  1.00  0.00      LA0  C
ATOM    376  CG2 VAL A  40      16.547  45.202  -2.273  1.00  0.00      LA0  C
ATOM    377  C   VAL A  40      15.363  48.863  -2.655  1.00  0.00      LA0  C
ATOM    378  O   VAL A  40      14.169  49.090  -2.521  1.00  0.00      LA0  O
ATOM    379  N   PHE A  41      16.314  49.785  -2.462  1.00  0.00      LA0  N
ATOM    380  H   PHE A  41      17.289  49.586  -2.558  1.00  0.00      LA0  H
ATOM    381  CA  PHE A  41      15.892  51.115  -2.035  1.00  0.00      LA0  C
ATOM    382  CB  PHE A  41      15.882  51.209  -0.500  1.00  0.00      LA0  C
ATOM    383  CG  PHE A  41      15.422  52.576  -0.039  1.00  0.00      LA0  C
ATOM    384  CD1 PHE A  41      14.079  52.969  -0.235  1.00  0.00      LA0  C
ATOM    385  CD2 PHE A  41      16.356  53.445   0.566  1.00  0.00      LA0  C
ATOM    386  CE1 PHE A  41      13.669  54.255   0.166  1.00  0.00      LA0  C
ATOM    387  CE2 PHE A  41      15.947  54.730   0.969  1.00  0.00      LA0  C
ATOM    388  CZ  PHE A  41      14.609  55.125   0.757  1.00  0.00      LA0  C
ATOM    389  C   PHE A  41      16.776  52.182  -2.637  1.00  0.00      LA0  C
ATOM    390  O   PHE A  41      17.997  52.084  -2.615  1.00  0.00      LA0  O
ATOM    391  N   VAL A  42      16.105  53.208  -3.173  1.00  0.00      LA0  N
ATOM    392  H   VAL A  42      15.107  53.258  -3.162  1.00  0.00      LA0  H
ATOM    393  CA  VAL A  42      16.887  54.361  -3.603  1.00  0.00      LA0  C
ATOM    394  CB  VAL A  42      16.689  54.652  -5.096  1.00  0.00      LA0  C
ATOM    395  CG1 VAL A  42      17.733  55.649  -5.606  1.00  0.00      LA0  C
ATOM    396  CG2 VAL A  42      16.697  53.373  -5.928  1.00  0.00      LA0  C
ATOM    397  C   VAL A  42      16.496  55.567  -2.780  1.00  0.00      LA0  C
ATOM    398  O   VAL A  42      15.324  55.902  -2.672  1.00  0.00      LA0  O
ATOM    399  N   ASP A  43      17.526  56.177  -2.200  1.00  0.00      LA0  N
ATOM    400  H   ASP A  43      18.461  55.850  -2.339  1.00  0.00      LA0  H
ATOM    401  CA  ASP A  43      17.329  57.452  -1.523  1.00  0.00      LA0  C
ATOM    402  CB  ASP A  43      18.298  57.461  -0.333  1.00  0.00      LA0  C
ATOM    403  CG  ASP A  43      18.499  58.823   0.285  1.00  0.00      LA0  C
ATOM    404  OD1 ASP A  43      17.515  59.482   0.613  1.00  0.00      LA0  O
ATOM    405  OD2 ASP A  43      19.653  59.218   0.417  1.00  0.00      LA0  O
ATOM    406  C   ASP A  43      17.503  58.581  -2.532  1.00  0.00      LA0  C
ATOM    407  O   ASP A  43      18.098  58.400  -3.591  1.00  0.00      LA0  O
ATOM    408  N   LEU A  44      16.889  59.723  -2.200  1.00  0.00      LA0  N
ATOM    409  H   LEU A  44      16.623  59.842  -1.238  1.00  0.00      LA0  H
ATOM    410  CA  LEU A  44      16.761  60.798  -3.181  1.00  0.00      LA0  C
ATOM    411  CB  LEU A  44      15.359  60.798  -3.809  1.00  0.00      LA0  C
ATOM    412  CG  LEU A  44      15.043  59.606  -4.724  1.00  0.00      LA0  C
ATOM    413  CD1 LEU A  44      13.554  59.526  -5.063  1.00  0.00      LA0  C
ATOM    414  CD2 LEU A  44      15.903  59.603  -5.989  1.00  0.00      LA0  C
ATOM    415  C   LEU A  44      17.044  62.158  -2.565  1.00  0.00      LA0  C
ATOM    416  O   LEU A  44      16.312  62.643  -1.711  1.00  0.00      LA0  O
ATOM    417  N   PRO A  45      18.140  62.789  -3.043  1.00  0.00      LA0  N
ATOM    418  CD  PRO A  45      19.067  62.309  -4.062  1.00  0.00      LA0  C
ATOM    419  CA  PRO A  45      18.487  64.113  -2.514  1.00  0.00      LA0  C
ATOM    420  CB  PRO A  45      19.873  64.355  -3.124  1.00  0.00      LA0  C
ATOM    421  CG  PRO A  45      19.903  63.533  -4.412  1.00  0.00      LA0  C
ATOM    422  C   PRO A  45      17.461  65.173  -2.886  1.00  0.00      LA0  C
ATOM    423  O   PRO A  45      17.190  65.422  -4.053  1.00  0.00      LA0  O
ATOM    424  N   GLU A  46      16.912  65.785  -1.826  1.00  0.00      LA0  N
ATOM    425  H   GLU A  46      17.120  65.425  -0.920  1.00  0.00      LA0  H
ATOM    426  CA  GLU A  46      15.856  66.786  -2.002  1.00  0.00      LA0  C
ATOM    427  CB  GLU A  46      15.498  67.387  -0.635  1.00  0.00      LA0  C
ATOM    428  CG  GLU A  46      14.247  68.279  -0.596  1.00  0.00      LA0  C
ATOM    429  CD  GLU A  46      13.018  67.490  -1.014  1.00  0.00      LA0  C
ATOM    430  OE1 GLU A  46      12.372  66.910  -0.145  1.00  0.00      LA0  O
ATOM    431  OE2 GLU A  46      12.708  67.463  -2.205  1.00  0.00      LA0  O
ATOM    432  C   GLU A  46      16.134  67.876  -3.033  1.00  0.00      LA0  C
ATOM    433  O   GLU A  46      17.234  68.416  -3.144  1.00  0.00      LA0  O
ATOM    434  N   VAL A  47      15.074  68.169  -3.794  1.00  0.00      LA0  N
ATOM    435  H   VAL A  47      14.188  67.799  -3.497  1.00  0.00      LA0  H
ATOM    436  CA  VAL A  47      15.175  69.229  -4.792  1.00  0.00      LA0  C
ATOM    437  CB  VAL A  47      13.931  69.202  -5.697  1.00  0.00      LA0  C
ATOM    438  CG1 VAL A  47      13.927  70.306  -6.759  1.00  0.00      LA0  C
ATOM    439  CG2 VAL A  47      13.785  67.820  -6.341  1.00  0.00      LA0  C
ATOM    440  C   VAL A  47      15.387  70.586  -4.137  1.00  0.00      LA0  C
ATOM    441  O   VAL A  47      14.693  70.989  -3.214  1.00  0.00      LA0  O
ATOM    442  N   GLY A  48      16.419  71.268  -4.643  1.00  0.00      LA0  N
ATOM    443  H   GLY A  48      16.942  70.874  -5.398  1.00  0.00      LA0  H
ATOM    444  CA  GLY A  48      16.774  72.530  -4.006  1.00  0.00      LA0  C
ATOM    445  C   GLY A  48      17.886  72.416  -2.978  1.00  0.00      LA0  C
ATOM    446  O   GLY A  48      18.345  73.404  -2.418  1.00  0.00      LA0  O
ATOM    447  N   ALA A  49      18.332  71.168  -2.755  1.00  0.00      LA0  N
ATOM    448  H   ALA A  49      17.934  70.362  -3.196  1.00  0.00      LA0  H
ATOM    449  CA  ALA A  49      19.561  71.070  -1.976  1.00  0.00      LA0  C
ATOM    450  CB  ALA A  49      19.705  69.681  -1.353  1.00  0.00      LA0  C
ATOM    451  C   ALA A  49      20.769  71.349  -2.847  1.00  0.00      LA0  C
ATOM    452  O   ALA A  49      20.780  71.040  -4.033  1.00  0.00      LA0  O
ATOM    453  N   THR A  50      21.779  71.934  -2.206  1.00  0.00      LA0  N
ATOM    454  H   THR A  50      21.718  72.194  -1.245  1.00  0.00      LA0  H
ATOM    455  CA  THR A  50      22.982  72.234  -2.969  1.00  0.00      LA0  C
ATOM    456  CB  THR A  50      23.113  73.755  -3.095  1.00  0.00      LA0  C
ATOM    457  OG1 THR A  50      21.867  74.291  -3.560  1.00  0.00      LA0  O
ATOM    458  HG1 THR A  50      21.979  75.224  -3.681  1.00  0.00      LA0  H
ATOM    459  CG2 THR A  50      24.264  74.201  -4.002  1.00  0.00      LA0  C
ATOM    460  C   THR A  50      24.183  71.603  -2.300  1.00  0.00      LA0  C
ATOM    461  O   THR A  50      24.394  71.773  -1.105  1.00  0.00      LA0  O
ATOM    462  N   VAL A  51      24.918  70.832  -3.108  1.00  0.00      LA0  N
ATOM    463  H   VAL A  51      24.721  70.818  -4.092  1.00  0.00      LA0  H
ATOM    464  CA  VAL A  51      26.048  70.070  -2.577  1.00  0.00      LA0  C
ATOM    465  CB  VAL A  51      25.703  68.574  -2.497  1.00  0.00      LA0  C
ATOM    466  CG1 VAL A  51      24.834  68.264  -1.277  1.00  0.00      LA0  C
ATOM    467  CG2 VAL A  51      25.061  68.072  -3.794  1.00  0.00      LA0  C
ATOM    468  C   VAL A  51      27.278  70.301  -3.433  1.00  0.00      LA0  C
ATOM    469  O   VAL A  51      27.196  70.942  -4.476  1.00  0.00      LA0  O
ATOM    470  N   SER A  52      28.406  69.770  -2.964  1.00  0.00      LA0  N
ATOM    471  H   SER A  52      28.441  69.253  -2.107  1.00  0.00      LA0  H
ATOM    472  CA  SER A  52      29.633  69.993  -3.719  1.00  0.00      LA0  C
ATOM    473  CB  SER A  52      30.728  70.553  -2.804  1.00  0.00      LA0  C
ATOM    474  OG  SER A  52      30.140  71.147  -1.639  1.00  0.00      LA0  O
ATOM    475  HG  SER A  52      29.962  70.399  -1.054  1.00  0.00      LA0  H
ATOM    476  C   SER A  52      30.113  68.757  -4.457  1.00  0.00      LA0  C
ATOM    477  O   SER A  52      29.653  67.645  -4.227  1.00  0.00      LA0  O
ATOM    478  N   ALA A  53      31.073  68.996  -5.364  1.00  0.00      LA0  N
ATOM    479  H   ALA A  53      31.337  69.941  -5.564  1.00  0.00      LA0  H
ATOM    480  CA  ALA A  53      31.677  67.885  -6.093  1.00  0.00      LA0  C
ATOM    481  CB  ALA A  53      32.551  68.405  -7.237  1.00  0.00      LA0  C
ATOM    482  C   ALA A  53      32.510  66.986  -5.201  1.00  0.00      LA0  C
ATOM    483  O   ALA A  53      33.685  67.225  -4.943  1.00  0.00      LA0  O
ATOM    484  N   GLY A  54      31.834  65.938  -4.729  1.00  0.00      LA0  N
ATOM    485  H   GLY A  54      30.878  65.823  -5.011  1.00  0.00      LA0  H
ATOM    486  CA  GLY A  54      32.508  65.056  -3.785  1.00  0.00      LA0  C
ATOM    487  C   GLY A  54      31.764  64.861  -2.479  1.00  0.00      LA0  C
ATOM    488  O   GLY A  54      32.096  63.979  -1.696  1.00  0.00      LA0  O
ATOM    489  N   ASP A  55      30.733  65.696  -2.287  1.00  0.00      LA0  N
ATOM    490  H   ASP A  55      30.515  66.448  -2.907  1.00  0.00      LA0  H
ATOM    491  CA  ASP A  55      29.865  65.469  -1.132  1.00  0.00      LA0  C
ATOM    492  CB  ASP A  55      28.935  66.665  -0.865  1.00  0.00      LA0  C
ATOM    493  CG  ASP A  55      29.639  67.988  -0.571  1.00  0.00      LA0  C
ATOM    494  OD1 ASP A  55      30.847  68.111  -0.752  1.00  0.00      LA0  O
ATOM    495  OD2 ASP A  55      28.951  68.937  -0.204  1.00  0.00      LA0  O
ATOM    496  C   ASP A  55      28.997  64.260  -1.402  1.00  0.00      LA0  C
ATOM    497  O   ASP A  55      28.645  63.983  -2.549  1.00  0.00      LA0  O
ATOM    498  N   ASP A  56      28.666  63.542  -0.324  1.00  0.00      LA0  N
ATOM    499  H   ASP A  56      28.935  63.777   0.612  1.00  0.00      LA0  H
ATOM    500  CA  ASP A  56      27.673  62.491  -0.519  1.00  0.00      LA0  C
ATOM    501  CB  ASP A  56      27.763  61.407   0.572  1.00  0.00      LA0  C
ATOM    502  CG  ASP A  56      27.894  61.990   1.969  1.00  0.00      LA0  C
ATOM    503  OD1 ASP A  56      29.023  62.230   2.403  1.00  0.00      LA0  O
ATOM    504  OD2 ASP A  56      26.874  62.186   2.623  1.00  0.00      LA0  O
ATOM    505  C   ASP A  56      26.280  63.065  -0.683  1.00  0.00      LA0  C
ATOM    506  O   ASP A  56      25.999  64.214  -0.357  1.00  0.00      LA0  O
ATOM    507  N   CYS A  57      25.423  62.235  -1.286  1.00  0.00      LA0  N
ATOM    508  H   CYS A  57      25.743  61.337  -1.588  1.00  0.00      LA0  H
ATOM    509  CA  CYS A  57      24.126  62.804  -1.637  1.00  0.00      LA0  C
ATOM    510  CB  CYS A  57      24.171  63.470  -3.016  1.00  0.00      LA0  C
ATOM    511  SG  CYS A  57      24.426  62.299  -4.371  1.00  0.00      LA0  S
ATOM    512  C   CYS A  57      22.943  61.867  -1.541  1.00  0.00      LA0  C
ATOM    513  O   CYS A  57      21.818  62.314  -1.361  1.00  0.00      LA0  O
ATOM    514  N   ALA A  58      23.237  60.562  -1.676  1.00  0.00      LA0  N
ATOM    515  H   ALA A  58      24.164  60.231  -1.863  1.00  0.00      LA0  H
ATOM    516  CA  ALA A  58      22.159  59.584  -1.545  1.00  0.00      LA0  C
ATOM    517  CB  ALA A  58      21.317  59.508  -2.824  1.00  0.00      LA0  C
ATOM    518  C   ALA A  58      22.725  58.207  -1.279  1.00  0.00      LA0  C
ATOM    519  O   ALA A  58      23.894  57.951  -1.544  1.00  0.00      LA0  O
ATOM    520  N   VAL A  59      21.856  57.330  -0.765  1.00  0.00      LA0  N
ATOM    521  H   VAL A  59      20.944  57.659  -0.500  1.00  0.00      LA0  H
ATOM    522  CA  VAL A  59      22.261  55.928  -0.633  1.00  0.00      LA0  C
ATOM    523  CB  VAL A  59      22.190  55.491   0.847  1.00  0.00      LA0  C
ATOM    524  CG1 VAL A  59      22.781  54.097   1.087  1.00  0.00      LA0  C
ATOM    525  CG2 VAL A  59      22.862  56.517   1.765  1.00  0.00      LA0  C
ATOM    526  C   VAL A  59      21.376  55.051  -1.512  1.00  0.00      LA0  C
ATOM    527  O   VAL A  59      20.213  55.360  -1.735  1.00  0.00      LA0  O
ATOM    528  N   ALA A  60      21.939  53.946  -2.019  1.00  0.00      LA0  N
ATOM    529  H   ALA A  60      22.921  53.780  -1.904  1.00  0.00      LA0  H
ATOM    530  CA  ALA A  60      21.036  53.046  -2.741  1.00  0.00      LA0  C
ATOM    531  CB  ALA A  60      21.205  53.202  -4.254  1.00  0.00      LA0  C
ATOM    532  C   ALA A  60      21.227  51.589  -2.368  1.00  0.00      LA0  C
ATOM    533  O   ALA A  60      22.121  50.927  -2.882  1.00  0.00      LA0  O
ATOM    534  N   GLU A  61      20.389  51.126  -1.432  1.00  0.00      LA0  N
ATOM    535  H   GLU A  61      19.563  51.650  -1.223  1.00  0.00      LA0  H
ATOM    536  CA  GLU A  61      20.594  49.762  -0.935  1.00  0.00      LA0  C
ATOM    537  CB  GLU A  61      20.072  49.609   0.493  1.00  0.00      LA0  C
ATOM    538  CG  GLU A  61      20.849  50.459   1.501  1.00  0.00      LA0  C
ATOM    539  CD  GLU A  61      20.334  50.186   2.899  1.00  0.00      LA0  C
ATOM    540  OE1 GLU A  61      19.325  50.779   3.274  1.00  0.00      LA0  O
ATOM    541  OE2 GLU A  61      20.947  49.388   3.608  1.00  0.00      LA0  O
ATOM    542  C   GLU A  61      20.002  48.690  -1.828  1.00  0.00      LA0  C
ATOM    543  O   GLU A  61      19.048  48.912  -2.567  1.00  0.00      LA0  O
ATOM    544  N   SER A  62      20.609  47.506  -1.744  1.00  0.00      LA0  N
ATOM    545  H   SER A  62      21.381  47.339  -1.126  1.00  0.00      LA0  H
ATOM    546  CA  SER A  62      20.197  46.470  -2.678  1.00  0.00      LA0  C
ATOM    547  CB  SER A  62      21.150  46.477  -3.873  1.00  0.00      LA0  C
ATOM    548  OG  SER A  62      22.388  45.844  -3.537  1.00  0.00      LA0  O
ATOM    549  HG  SER A  62      22.690  45.460  -4.360  1.00  0.00      LA0  H
ATOM    550  C   SER A  62      20.087  45.107  -2.017  1.00  0.00      LA0  C
ATOM    551  O   SER A  62      20.134  44.987  -0.801  1.00  0.00      LA0  O
ATOM    552  N   VAL A  63      19.960  44.065  -2.859  1.00  0.00      LA0  N
ATOM    553  H   VAL A  63      19.858  44.208  -3.845  1.00  0.00      LA0  H
ATOM    554  CA  VAL A  63      19.959  42.726  -2.269  1.00  0.00      LA0  C
ATOM    555  CB  VAL A  63      19.402  41.676  -3.247  1.00  0.00      LA0  C
ATOM    556  CG1 VAL A  63      17.946  41.973  -3.605  1.00  0.00      LA0  C
ATOM    557  CG2 VAL A  63      20.275  41.506  -4.494  1.00  0.00      LA0  C
ATOM    558  C   VAL A  63      21.292  42.256  -1.698  1.00  0.00      LA0  C
ATOM    559  O   VAL A  63      21.346  41.325  -0.904  1.00  0.00      LA0  O
ATOM    560  N   LYS A  64      22.374  42.910  -2.154  1.00  0.00      LA0  N
ATOM    561  H   LYS A  64      22.310  43.663  -2.811  1.00  0.00      LA0  H
ATOM    562  CA  LYS A  64      23.664  42.377  -1.725  1.00  0.00      LA0  C
ATOM    563  CB  LYS A  64      24.256  41.508  -2.844  1.00  0.00      LA0  C
ATOM    564  CG  LYS A  64      25.301  40.485  -2.399  1.00  0.00      LA0  C
ATOM    565  CD  LYS A  64      25.926  39.749  -3.586  1.00  0.00      LA0  C
ATOM    566  CE  LYS A  64      26.909  38.658  -3.155  1.00  0.00      LA0  C
ATOM    567  NZ  LYS A  64      28.014  39.242  -2.388  1.00  0.00      LA0  N
ATOM    568  HZ1 LYS A  64      28.507  38.523  -1.813  1.00  0.00      LA0  H
ATOM    569  HZ2 LYS A  64      28.783  39.588  -3.004  1.00  0.00      LA0  H
ATOM    570  HZ3 LYS A  64      27.718  40.008  -1.758  1.00  0.00      LA0  H
ATOM    571  C   LYS A  64      24.657  43.417  -1.228  1.00  0.00      LA0  C
ATOM    572  O   LYS A  64      25.647  43.090  -0.582  1.00  0.00      LA0  O
ATOM    573  N   ALA A  65      24.359  44.683  -1.560  1.00  0.00      LA0  N
ATOM    574  H   ALA A  65      23.533  44.930  -2.072  1.00  0.00      LA0  H
ATOM    575  CA  ALA A  65      25.262  45.764  -1.179  1.00  0.00      LA0  C
ATOM    576  CB  ALA A  65      26.488  45.782  -2.104  1.00  0.00      LA0  C
ATOM    577  C   ALA A  65      24.505  47.080  -1.236  1.00  0.00      LA0  C
ATOM    578  O   ALA A  65      23.291  47.096  -1.097  1.00  0.00      LA0  O
ATOM    579  N   ALA A  66      25.243  48.176  -1.464  1.00  0.00      LA0  N
ATOM    580  H   ALA A  66      26.242  48.185  -1.509  1.00  0.00      LA0  H
ATOM    581  CA  ALA A  66      24.566  49.440  -1.726  1.00  0.00      LA0  C
ATOM    582  CB  ALA A  66      24.202  50.175  -0.441  1.00  0.00      LA0  C
ATOM    583  C   ALA A  66      25.502  50.341  -2.478  1.00  0.00      LA0  C
ATOM    584  O   ALA A  66      26.713  50.174  -2.416  1.00  0.00      LA0  O
ATOM    585  N   SER A  67      24.912  51.305  -3.181  1.00  0.00      LA0  N
ATOM    586  H   SER A  67      23.918  51.392  -3.195  1.00  0.00      LA0  H
ATOM    587  CA  SER A  67      25.806  52.323  -3.700  1.00  0.00      LA0  C
ATOM    588  CB  SER A  67      25.315  52.855  -5.046  1.00  0.00      LA0  C
ATOM    589  OG  SER A  67      26.417  53.278  -5.858  1.00  0.00      LA0  O
ATOM    590  HG  SER A  67      26.764  54.095  -5.491  1.00  0.00      LA0  H
ATOM    591  C   SER A  67      25.936  53.446  -2.705  1.00  0.00      LA0  C
ATOM    592  O   SER A  67      24.948  53.961  -2.188  1.00  0.00      LA0  O
ATOM    593  N   ASP A  68      27.210  53.802  -2.508  1.00  0.00      LA0  N
ATOM    594  H   ASP A  68      27.930  53.255  -2.930  1.00  0.00      LA0  H
ATOM    595  CA  ASP A  68      27.529  55.164  -2.088  1.00  0.00      LA0  C
ATOM    596  CB  ASP A  68      29.028  55.193  -1.762  1.00  0.00      LA0  C
ATOM    597  CG  ASP A  68      29.375  56.009  -0.528  1.00  0.00      LA0  C
ATOM    598  OD1 ASP A  68      28.640  56.920  -0.163  1.00  0.00      LA0  O
ATOM    599  OD2 ASP A  68      30.427  55.769   0.061  1.00  0.00      LA0  O
ATOM    600  C   ASP A  68      27.208  56.038  -3.293  1.00  0.00      LA0  C
ATOM    601  O   ASP A  68      27.347  55.565  -4.418  1.00  0.00      LA0  O
ATOM    602  N   ILE A  69      26.698  57.253  -3.051  1.00  0.00      LA0  N
ATOM    603  H   ILE A  69      26.582  57.577  -2.110  1.00  0.00      LA0  H
ATOM    604  CA  ILE A  69      26.352  58.095  -4.202  1.00  0.00      LA0  C
ATOM    605  CB  ILE A  69      24.842  58.065  -4.540  1.00  0.00      LA0  C
ATOM    606  CG2 ILE A  69      24.521  58.918  -5.775  1.00  0.00      LA0  C
ATOM    607  CG1 ILE A  69      24.288  56.647  -4.706  1.00  0.00      LA0  C
ATOM    608  CD1 ILE A  69      22.765  56.606  -4.810  1.00  0.00      LA0  C
ATOM    609  C   ILE A  69      26.776  59.519  -3.921  1.00  0.00      LA0  C
ATOM    610  O   ILE A  69      26.332  60.129  -2.951  1.00  0.00      LA0  O
ATOM    611  N   TYR A  70      27.661  60.015  -4.790  1.00  0.00      LA0  N
ATOM    612  H   TYR A  70      27.971  59.515  -5.605  1.00  0.00      LA0  H
ATOM    613  CA  TYR A  70      28.153  61.363  -4.542  1.00  0.00      LA0  C
ATOM    614  CB  TYR A  70      29.691  61.374  -4.536  1.00  0.00      LA0  C
ATOM    615  CG  TYR A  70      30.192  60.611  -3.329  1.00  0.00      LA0  C
ATOM    616  CD1 TYR A  70      30.628  61.327  -2.196  1.00  0.00      LA0  C
ATOM    617  CE1 TYR A  70      30.984  60.622  -1.034  1.00  0.00      LA0  C
ATOM    618  CD2 TYR A  70      30.185  59.203  -3.356  1.00  0.00      LA0  C
ATOM    619  CE2 TYR A  70      30.541  58.500  -2.200  1.00  0.00      LA0  C
ATOM    620  CZ  TYR A  70      30.891  59.216  -1.040  1.00  0.00      LA0  C
ATOM    621  OH  TYR A  70      31.124  58.506   0.123  1.00  0.00      LA0  O
ATOM    622  HH  TYR A  70      30.571  57.718   0.032  1.00  0.00      LA0  H
ATOM    623  C   TYR A  70      27.582  62.358  -5.527  1.00  0.00      LA0  C
ATOM    624  O   TYR A  70      26.838  62.020  -6.441  1.00  0.00      LA0  O
ATOM    625  N   ALA A  71      27.965  63.620  -5.306  1.00  0.00      LA0  N
ATOM    626  H   ALA A  71      28.496  63.849  -4.487  1.00  0.00      LA0  H
ATOM    627  CA  ALA A  71      27.709  64.593  -6.358  1.00  0.00      LA0  C
ATOM    628  CB  ALA A  71      27.298  65.935  -5.761  1.00  0.00      LA0  C
ATOM    629  C   ALA A  71      28.947  64.782  -7.211  1.00  0.00      LA0  C
ATOM    630  O   ALA A  71      29.966  65.291  -6.761  1.00  0.00      LA0  O
ATOM    631  N   PRO A  72      28.842  64.321  -8.478  1.00  0.00      LA0  N
ATOM    632  CD  PRO A  72      27.703  63.633  -9.075  1.00  0.00      LA0  C
ATOM    633  CA  PRO A  72      29.991  64.413  -9.385  1.00  0.00      LA0  C
ATOM    634  CB  PRO A  72      29.488  63.681 -10.635  1.00  0.00      LA0  C
ATOM    635  CG  PRO A  72      28.341  62.789 -10.168  1.00  0.00      LA0  C
ATOM    636  C   PRO A  72      30.466  65.836  -9.664  1.00  0.00      LA0  C
ATOM    637  O   PRO A  72      31.653  66.130  -9.711  1.00  0.00      LA0  O
ATOM    638  N   VAL A  73      29.466  66.704  -9.867  1.00  0.00      LA0  N
ATOM    639  H   VAL A  73      28.520  66.418  -9.727  1.00  0.00      LA0  H
ATOM    640  CA  VAL A  73      29.752  68.135  -9.957  1.00  0.00      LA0  C
ATOM    641  CB  VAL A  73      29.228  68.720 -11.276  1.00  0.00      LA0  C
ATOM    642  CG1 VAL A  73      30.072  68.248 -12.457  1.00  0.00      LA0  C
ATOM    643  CG2 VAL A  73      27.741  68.425 -11.491  1.00  0.00      LA0  C
ATOM    644  C   VAL A  73      29.088  68.801  -8.773  1.00  0.00      LA0  C
ATOM    645  O   VAL A  73      28.293  68.158  -8.094  1.00  0.00      LA0  O
ATOM    646  N   SER A  74      29.424  70.075  -8.545  1.00  0.00      LA0  N
ATOM    647  H   SER A  74      29.978  70.626  -9.177  1.00  0.00      LA0  H
ATOM    648  CA  SER A  74      28.660  70.722  -7.484  1.00  0.00      LA0  C
ATOM    649  CB  SER A  74      29.479  71.827  -6.812  1.00  0.00      LA0  C
ATOM    650  OG  SER A  74      30.849  71.423  -6.692  1.00  0.00      LA0  O
ATOM    651  HG  SER A  74      31.234  71.664  -7.538  1.00  0.00      LA0  H
ATOM    652  C   SER A  74      27.348  71.258  -8.018  1.00  0.00      LA0  C
ATOM    653  O   SER A  74      27.065  71.183  -9.209  1.00  0.00      LA0  O
ATOM    654  N   GLY A  75      26.554  71.808  -7.098  1.00  0.00      LA0  N
ATOM    655  H   GLY A  75      26.750  71.737  -6.120  1.00  0.00      LA0  H
ATOM    656  CA  GLY A  75      25.370  72.481  -7.594  1.00  0.00      LA0  C
ATOM    657  C   GLY A  75      24.094  71.995  -6.955  1.00  0.00      LA0  C
ATOM    658  O   GLY A  75      24.065  71.446  -5.859  1.00  0.00      LA0  O
ATOM    659  N   GLU A  76      23.031  72.289  -7.700  1.00  0.00      LA0  N
ATOM    660  H   GLU A  76      23.192  72.514  -8.662  1.00  0.00      LA0  H
ATOM    661  CA  GLU A  76      21.680  72.273  -7.158  1.00  0.00      LA0  C
ATOM    662  CB  GLU A  76      21.061  73.597  -7.597  1.00  0.00      LA0  C
ATOM    663  CG  GLU A  76      19.658  73.992  -7.137  1.00  0.00      LA0  C
ATOM    664  CD  GLU A  76      19.354  75.322  -7.804  1.00  0.00      LA0  C
ATOM    665  OE1 GLU A  76      19.964  76.330  -7.450  1.00  0.00      LA0  O
ATOM    666  OE2 GLU A  76      18.583  75.360  -8.760  1.00  0.00      LA0  O
ATOM    667  C   GLU A  76      20.917  71.073  -7.679  1.00  0.00      LA0  C
ATOM    668  O   GLU A  76      20.908  70.792  -8.872  1.00  0.00      LA0  O
ATOM    669  N   ILE A  77      20.280  70.356  -6.749  1.00  0.00      LA0  N
ATOM    670  H   ILE A  77      20.295  70.659  -5.796  1.00  0.00      LA0  H
ATOM    671  CA  ILE A  77      19.483  69.220  -7.208  1.00  0.00      LA0  C
ATOM    672  CB  ILE A  77      19.203  68.217  -6.077  1.00  0.00      LA0  C
ATOM    673  CG2 ILE A  77      18.594  66.930  -6.646  1.00  0.00      LA0  C
ATOM    674  CG1 ILE A  77      20.428  67.941  -5.196  1.00  0.00      LA0  C
ATOM    675  CD1 ILE A  77      21.610  67.302  -5.927  1.00  0.00      LA0  C
ATOM    676  C   ILE A  77      18.177  69.705  -7.805  1.00  0.00      LA0  C
ATOM    677  O   ILE A  77      17.267  70.114  -7.098  1.00  0.00      LA0  O
ATOM    678  N   VAL A  78      18.129  69.676  -9.138  1.00  0.00      LA0  N
ATOM    679  H   VAL A  78      18.880  69.260  -9.653  1.00  0.00      LA0  H
ATOM    680  CA  VAL A  78      16.919  70.223  -9.747  1.00  0.00      LA0  C
ATOM    681  CB  VAL A  78      17.235  71.001 -11.029  1.00  0.00      LA0  C
ATOM    682  CG1 VAL A  78      17.955  72.300 -10.675  1.00  0.00      LA0  C
ATOM    683  CG2 VAL A  78      17.998  70.164 -12.060  1.00  0.00      LA0  C
ATOM    684  C   VAL A  78      15.794  69.231  -9.968  1.00  0.00      LA0  C
ATOM    685  O   VAL A  78      14.638  69.600 -10.122  1.00  0.00      LA0  O
ATOM    686  N   ALA A  79      16.175  67.947  -9.971  1.00  0.00      LA0  N
ATOM    687  H   ALA A  79      17.133  67.674  -9.871  1.00  0.00      LA0  H
ATOM    688  CA  ALA A  79      15.126  66.943 -10.112  1.00  0.00      LA0  C
ATOM    689  CB  ALA A  79      14.819  66.665 -11.588  1.00  0.00      LA0  C
ATOM    690  C   ALA A  79      15.565  65.653  -9.475  1.00  0.00      LA0  C
ATOM    691  O   ALA A  79      16.754  65.384  -9.368  1.00  0.00      LA0  O
ATOM    692  N   VAL A  80      14.567  64.864  -9.077  1.00  0.00      LA0  N
ATOM    693  H   VAL A  80      13.609  65.120  -9.206  1.00  0.00      LA0  H
ATOM    694  CA  VAL A  80      14.878  63.489  -8.704  1.00  0.00      LA0  C
ATOM    695  CB  VAL A  80      14.607  63.221  -7.216  1.00  0.00      LA0  C
ATOM    696  CG1 VAL A  80      15.653  63.915  -6.348  1.00  0.00      LA0  C
ATOM    697  CG2 VAL A  80      13.175  63.576  -6.800  1.00  0.00      LA0  C
ATOM    698  C   VAL A  80      14.039  62.582  -9.568  1.00  0.00      LA0  C
ATOM    699  O   VAL A  80      13.113  63.041 -10.222  1.00  0.00      LA0  O
ATOM    700  N   ASN A  81      14.389  61.297  -9.544  1.00  0.00      LA0  N
ATOM    701  H   ASN A  81      15.190  60.983  -9.028  1.00  0.00      LA0  H
ATOM    702  CA  ASN A  81      13.478  60.346 -10.170  1.00  0.00      LA0  C
ATOM    703  CB  ASN A  81      14.296  59.249 -10.845  1.00  0.00      LA0  C
ATOM    704  CG  ASN A  81      13.441  58.268 -11.625  1.00  0.00      LA0  C
ATOM    705  OD1 ASN A  81      12.219  58.259 -11.575  1.00  0.00      LA0  O
ATOM    706  ND2 ASN A  81      14.168  57.434 -12.372  1.00  0.00      LA0  N
ATOM    707 HD21 ASN A  81      15.166  57.485 -12.315  1.00  0.00      LA0  H
ATOM    708 HD22 ASN A  81      13.778  56.750 -12.989  1.00  0.00      LA0  H
ATOM    709  C   ASN A  81      12.530  59.795  -9.128  1.00  0.00      LA0  C
ATOM    710  O   ASN A  81      12.801  58.800  -8.467  1.00  0.00      LA0  O
ATOM    711  N   ASP A  82      11.419  60.526  -8.982  1.00  0.00      LA0  N
ATOM    712  H   ASP A  82      11.194  61.260  -9.631  1.00  0.00      LA0  H
ATOM    713  CA  ASP A  82      10.422  60.195  -7.959  1.00  0.00      LA0  C
ATOM    714  CB  ASP A  82       9.235  61.166  -8.058  1.00  0.00      LA0  C
ATOM    715  CG  ASP A  82       8.729  61.231  -9.489  1.00  0.00      LA0  C
ATOM    716  OD1 ASP A  82       7.864  60.439  -9.845  1.00  0.00      LA0  O
ATOM    717  OD2 ASP A  82       9.244  62.044 -10.252  1.00  0.00      LA0  O
ATOM    718  C   ASP A  82       9.963  58.744  -7.970  1.00  0.00      LA0  C
ATOM    719  O   ASP A  82       9.910  58.072  -6.942  1.00  0.00      LA0  O
ATOM    720  N   ALA A  83       9.721  58.270  -9.203  1.00  0.00      LA0  N
ATOM    721  H   ALA A  83       9.598  58.972  -9.909  1.00  0.00      LA0  H
ATOM    722  CA  ALA A  83       9.345  56.876  -9.439  1.00  0.00      LA0  C
ATOM    723  CB  ALA A  83       9.337  56.575 -10.938  1.00  0.00      LA0  C
ATOM    724  C   ALA A  83      10.180  55.811  -8.742  1.00  0.00      LA0  C
ATOM    725  O   ALA A  83       9.695  54.735  -8.417  1.00  0.00      LA0  O
ATOM    726  N   LEU A  84      11.459  56.147  -8.493  1.00  0.00      LA0  N
ATOM    727  H   LEU A  84      11.794  57.058  -8.743  1.00  0.00      LA0  H
ATOM    728  CA  LEU A  84      12.315  55.169  -7.813  1.00  0.00      LA0  C
ATOM    729  CB  LEU A  84      13.753  55.666  -7.697  1.00  0.00      LA0  C
ATOM    730  CG  LEU A  84      14.422  55.922  -9.044  1.00  0.00      LA0  C
ATOM    731  CD1 LEU A  84      15.838  56.458  -8.853  1.00  0.00      LA0  C
ATOM    732  CD2 LEU A  84      14.376  54.704  -9.966  1.00  0.00      LA0  C
ATOM    733  C   LEU A  84      11.846  54.701  -6.446  1.00  0.00      LA0  C
ATOM    734  O   LEU A  84      12.219  53.634  -5.977  1.00  0.00      LA0  O
ATOM    735  N   SER A  85      10.996  55.537  -5.832  1.00  0.00      LA0  N
ATOM    736  H   SER A  85      10.764  56.419  -6.242  1.00  0.00      LA0  H
ATOM    737  CA  SER A  85      10.375  55.125  -4.574  1.00  0.00      LA0  C
ATOM    738  CB  SER A  85       9.502  56.267  -4.050  1.00  0.00      LA0  C
ATOM    739  OG  SER A  85      10.189  57.515  -4.230  1.00  0.00      LA0  O
ATOM    740  HG  SER A  85       9.920  57.839  -5.088  1.00  0.00      LA0  H
ATOM    741  C   SER A  85       9.570  53.836  -4.681  1.00  0.00      LA0  C
ATOM    742  O   SER A  85       9.736  52.889  -3.920  1.00  0.00      LA0  O
ATOM    743  N   ASP A  86       8.703  53.853  -5.698  1.00  0.00      LA0  N
ATOM    744  H   ASP A  86       8.558  54.672  -6.254  1.00  0.00      LA0  H
ATOM    745  CA  ASP A  86       7.790  52.730  -5.894  1.00  0.00      LA0  C
ATOM    746  CB  ASP A  86       6.459  53.233  -6.466  1.00  0.00      LA0  C
ATOM    747  CG  ASP A  86       5.857  54.306  -5.572  1.00  0.00      LA0  C
ATOM    748  OD1 ASP A  86       6.326  55.444  -5.617  1.00  0.00      LA0  O
ATOM    749  OD2 ASP A  86       4.920  54.002  -4.836  1.00  0.00      LA0  O
ATOM    750  C   ASP A  86       8.370  51.636  -6.771  1.00  0.00      LA0  C
ATOM    751  O   ASP A  86       7.945  50.485  -6.764  1.00  0.00      LA0  O
ATOM    752  N   SER A  87       9.389  52.039  -7.539  1.00  0.00      LA0  N
ATOM    753  H   SER A  87       9.608  53.011  -7.612  1.00  0.00      LA0  H
ATOM    754  CA  SER A  87      10.094  51.049  -8.348  1.00  0.00      LA0  C
ATOM    755  CB  SER A  87       9.465  50.999  -9.743  1.00  0.00      LA0  C
ATOM    756  OG  SER A  87       8.039  50.875  -9.604  1.00  0.00      LA0  O
ATOM    757  HG  SER A  87       7.911  50.374  -8.800  1.00  0.00      LA0  H
ATOM    758  C   SER A  87      11.602  51.273  -8.375  1.00  0.00      LA0  C
ATOM    759  O   SER A  87      12.174  51.919  -9.249  1.00  0.00      LA0  O
ATOM    760  N   PRO A  88      12.252  50.738  -7.314  1.00  0.00      LA0  N
ATOM    761  CD  PRO A  88      11.662  49.980  -6.211  1.00  0.00      LA0  C
ATOM    762  CA  PRO A  88      13.694  50.954  -7.162  1.00  0.00      LA0  C
ATOM    763  CB  PRO A  88      13.921  50.545  -5.703  1.00  0.00      LA0  C
ATOM    764  CG  PRO A  88      12.860  49.482  -5.418  1.00  0.00      LA0  C
ATOM    765  C   PRO A  88      14.558  50.179  -8.149  1.00  0.00      LA0  C
ATOM    766  O   PRO A  88      15.651  50.595  -8.527  1.00  0.00      LA0  O
ATOM    767  N   GLU A  89      14.034  49.009  -8.539  1.00  0.00      LA0  N
ATOM    768  H   GLU A  89      13.077  48.788  -8.329  1.00  0.00      LA0  H
ATOM    769  CA  GLU A  89      14.779  48.091  -9.398  1.00  0.00      LA0  C
ATOM    770  CB  GLU A  89      14.001  46.775  -9.581  1.00  0.00      LA0  C
ATOM    771  CG  GLU A  89      12.755  46.813 -10.484  1.00  0.00      LA0  C
ATOM    772  CD  GLU A  89      11.829  47.941 -10.072  1.00  0.00      LA0  C
ATOM    773  OE1 GLU A  89      11.301  47.911  -8.965  1.00  0.00      LA0  O
ATOM    774  OE2 GLU A  89      11.709  48.896 -10.829  1.00  0.00      LA0  O
ATOM    775  C   GLU A  89      15.245  48.682 -10.717  1.00  0.00      LA0  C
ATOM    776  O   GLU A  89      16.278  48.293 -11.247  1.00  0.00      LA0  O
ATOM    777  N   LEU A  90      14.494  49.703 -11.172  1.00  0.00      LA0  N
ATOM    778  H   LEU A  90      13.571  49.791 -10.783  1.00  0.00      LA0  H
ATOM    779  CA  LEU A  90      14.909  50.509 -12.324  1.00  0.00      LA0  C
ATOM    780  CB  LEU A  90      14.048  51.766 -12.447  1.00  0.00      LA0  C
ATOM    781  CG  LEU A  90      12.577  51.501 -12.768  1.00  0.00      LA0  C
ATOM    782  CD1 LEU A  90      11.755  52.790 -12.713  1.00  0.00      LA0  C
ATOM    783  CD2 LEU A  90      12.403  50.763 -14.097  1.00  0.00      LA0  C
ATOM    784  C   LEU A  90      16.377  50.908 -12.372  1.00  0.00      LA0  C
ATOM    785  O   LEU A  90      17.006  50.934 -13.421  1.00  0.00      LA0  O
ATOM    786  N   VAL A  91      16.922  51.218 -11.184  1.00  0.00      LA0  N
ATOM    787  H   VAL A  91      16.380  51.132 -10.345  1.00  0.00      LA0  H
ATOM    788  CA  VAL A  91      18.340  51.598 -11.180  1.00  0.00      LA0  C
ATOM    789  CB  VAL A  91      18.737  52.194  -9.822  1.00  0.00      LA0  C
ATOM    790  CG1 VAL A  91      20.157  52.761  -9.821  1.00  0.00      LA0  C
ATOM    791  CG2 VAL A  91      17.756  53.286  -9.415  1.00  0.00      LA0  C
ATOM    792  C   VAL A  91      19.277  50.465 -11.577  1.00  0.00      LA0  C
ATOM    793  O   VAL A  91      20.313  50.643 -12.199  1.00  0.00      LA0  O
ATOM    794  N   ASN A  92      18.850  49.267 -11.180  1.00  0.00      LA0  N
ATOM    795  H   ASN A  92      17.941  49.162 -10.778  1.00  0.00      LA0  H
ATOM    796  CA  ASN A  92      19.684  48.111 -11.484  1.00  0.00      LA0  C
ATOM    797  CB  ASN A  92      19.523  47.075 -10.388  1.00  0.00      LA0  C
ATOM    798  CG  ASN A  92      20.826  46.946  -9.640  1.00  0.00      LA0  C
ATOM    799  OD1 ASN A  92      21.225  47.828  -8.894  1.00  0.00      LA0  O
ATOM    800  ND2 ASN A  92      21.478  45.810  -9.877  1.00  0.00      LA0  N
ATOM    801 HD21 ASN A  92      21.029  45.081 -10.399  1.00  0.00      LA0  H
ATOM    802 HD22 ASN A  92      22.407  45.678  -9.526  1.00  0.00      LA0  H
ATOM    803  C   ASN A  92      19.450  47.491 -12.849  1.00  0.00      LA0  C
ATOM    804  O   ASN A  92      20.323  46.856 -13.430  1.00  0.00      LA0  O
ATOM    805  N   SER A  93      18.226  47.715 -13.350  1.00  0.00      LA0  N
ATOM    806  H   SER A  93      17.510  48.197 -12.841  1.00  0.00      LA0  H
ATOM    807  CA  SER A  93      17.933  47.261 -14.705  1.00  0.00      LA0  C
ATOM    808  CB  SER A  93      16.425  47.052 -14.832  1.00  0.00      LA0  C
ATOM    809  OG  SER A  93      15.750  48.148 -14.202  1.00  0.00      LA0  O
ATOM    810  HG  SER A  93      14.823  48.050 -14.387  1.00  0.00      LA0  H
ATOM    811  C   SER A  93      18.453  48.212 -15.770  1.00  0.00      LA0  C
ATOM    812  O   SER A  93      19.124  47.830 -16.720  1.00  0.00      LA0  O
ATOM    813  N   GLU A  94      18.121  49.490 -15.549  1.00  0.00      LA0  N
ATOM    814  H   GLU A  94      17.517  49.715 -14.781  1.00  0.00      LA0  H
ATOM    815  CA  GLU A  94      18.615  50.526 -16.450  1.00  0.00      LA0  C
ATOM    816  CB  GLU A  94      17.475  51.237 -17.163  1.00  0.00      LA0  C
ATOM    817  CG  GLU A  94      16.555  50.454 -18.087  1.00  0.00      LA0  C
ATOM    818  CD  GLU A  94      15.590  51.474 -18.651  1.00  0.00      LA0  C
ATOM    819  OE1 GLU A  94      15.996  52.257 -19.508  1.00  0.00      LA0  O
ATOM    820  OE2 GLU A  94      14.453  51.528 -18.193  1.00  0.00      LA0  O
ATOM    821  C   GLU A  94      19.401  51.625 -15.754  1.00  0.00      LA0  C
ATOM    822  O   GLU A  94      18.944  52.762 -15.651  1.00  0.00      LA0  O
ATOM    823  N   PRO A  95      20.643  51.307 -15.323  1.00  0.00      LA0  N
ATOM    824  CD  PRO A  95      21.381  50.062 -15.508  1.00  0.00      LA0  C
ATOM    825  CA  PRO A  95      21.407  52.321 -14.583  1.00  0.00      LA0  C
ATOM    826  CB  PRO A  95      22.681  51.564 -14.205  1.00  0.00      LA0  C
ATOM    827  CG  PRO A  95      22.822  50.471 -15.254  1.00  0.00      LA0  C
ATOM    828  C   PRO A  95      21.678  53.590 -15.375  1.00  0.00      LA0  C
ATOM    829  O   PRO A  95      21.795  54.682 -14.838  1.00  0.00      LA0  O
ATOM    830  N   TYR A  96      21.777  53.392 -16.699  1.00  0.00      LA0  N
ATOM    831  H   TYR A  96      21.654  52.473 -17.070  1.00  0.00      LA0  H
ATOM    832  CA  TYR A  96      22.097  54.526 -17.558  1.00  0.00      LA0  C
ATOM    833  CB  TYR A  96      22.984  54.052 -18.714  1.00  0.00      LA0  C
ATOM    834  CG  TYR A  96      24.255  53.419 -18.188  1.00  0.00      LA0  C
ATOM    835  CD1 TYR A  96      25.171  54.221 -17.482  1.00  0.00      LA0  C
ATOM    836  CE1 TYR A  96      26.376  53.660 -17.035  1.00  0.00      LA0  C
ATOM    837  CD2 TYR A  96      24.500  52.050 -18.425  1.00  0.00      LA0  C
ATOM    838  CE2 TYR A  96      25.711  51.488 -17.983  1.00  0.00      LA0  C
ATOM    839  CZ  TYR A  96      26.642  52.308 -17.313  1.00  0.00      LA0  C
ATOM    840  OH  TYR A  96      27.861  51.789 -16.919  1.00  0.00      LA0  O
ATOM    841  HH  TYR A  96      28.165  51.175 -17.591  1.00  0.00      LA0  H
ATOM    842  C   TYR A  96      20.906  55.314 -18.084  1.00  0.00      LA0  C
ATOM    843  O   TYR A  96      21.062  56.353 -18.727  1.00  0.00      LA0  O
ATOM    844  N   ALA A  97      19.711  54.764 -17.816  1.00  0.00      LA0  N
ATOM    845  H   ALA A  97      19.605  53.984 -17.198  1.00  0.00      LA0  H
ATOM    846  CA  ALA A  97      18.531  55.379 -18.414  1.00  0.00      LA0  C
ATOM    847  CB  ALA A  97      18.159  54.676 -19.724  1.00  0.00      LA0  C
ATOM    848  C   ALA A  97      17.363  55.478 -17.445  1.00  0.00      LA0  C
ATOM    849  O   ALA A  97      17.336  56.400 -16.641  1.00  0.00      LA0  O
ATOM    850  N   GLY A  98      16.415  54.522 -17.513  1.00  0.00      LA0  N
ATOM    851  H   GLY A  98      16.424  53.763 -18.174  1.00  0.00      LA0  H
ATOM    852  CA  GLY A  98      15.231  54.619 -16.652  1.00  0.00      LA0  C
ATOM    853  C   GLY A  98      15.511  54.791 -15.167  1.00  0.00      LA0  C
ATOM    854  O   GLY A  98      14.856  55.548 -14.457  1.00  0.00      LA0  O
ATOM    855  N   GLY A  99      16.551  54.074 -14.725  1.00  0.00      LA0  N
ATOM    856  H   GLY A  99      17.082  53.493 -15.343  1.00  0.00      LA0  H
ATOM    857  CA  GLY A  99      16.936  54.231 -13.328  1.00  0.00      LA0  C
ATOM    858  C   GLY A  99      17.981  55.291 -13.053  1.00  0.00      LA0  C
ATOM    859  O   GLY A  99      18.861  55.133 -12.214  1.00  0.00      LA0  O
ATOM    860  N   TRP A 100      17.830  56.415 -13.769  1.00  0.00      LA0  N
ATOM    861  H   TRP A 100      17.137  56.467 -14.490  1.00  0.00      LA0  H
ATOM    862  CA  TRP A 100      18.569  57.593 -13.325  1.00  0.00      LA0  C
ATOM    863  CB  TRP A 100      18.457  58.724 -14.357  1.00  0.00      LA0  C
ATOM    864  CG  TRP A 100      17.054  59.295 -14.452  1.00  0.00      LA0  C
ATOM    865  CD2 TRP A 100      16.549  60.508 -13.851  1.00  0.00      LA0  C
ATOM    866  CE2 TRP A 100      15.169  60.630 -14.228  1.00  0.00      LA0  C
ATOM    867  CE3 TRP A 100      17.139  61.491 -13.028  1.00  0.00      LA0  C
ATOM    868  CD1 TRP A 100      15.963  58.758 -15.153  1.00  0.00      LA0  C
ATOM    869  NE1 TRP A 100      14.855  59.535 -15.025  1.00  0.00      LA0  N
ATOM    870  HE1 TRP A 100      13.977  59.340 -15.415  1.00  0.00      LA0  H
ATOM    871  CZ2 TRP A 100      14.411  61.734 -13.781  1.00  0.00      LA0  C
ATOM    872  CZ3 TRP A 100      16.370  62.588 -12.587  1.00  0.00      LA0  C
ATOM    873  CH2 TRP A 100      15.015  62.710 -12.961  1.00  0.00      LA0  C
ATOM    874  C   TRP A 100      18.095  58.031 -11.951  1.00  0.00      LA0  C
ATOM    875  O   TRP A 100      16.934  57.855 -11.610  1.00  0.00      LA0  O
ATOM    876  N   ILE A 101      19.033  58.571 -11.173  1.00  0.00      LA0  N
ATOM    877  H   ILE A 101      19.942  58.755 -11.543  1.00  0.00      LA0  H
ATOM    878  CA  ILE A 101      18.657  58.891  -9.799  1.00  0.00      LA0  C
ATOM    879  CB  ILE A 101      19.797  58.499  -8.845  1.00  0.00      LA0  C
ATOM    880  CG2 ILE A 101      19.456  58.760  -7.373  1.00  0.00      LA0  C
ATOM    881  CG1 ILE A 101      20.175  57.033  -9.081  1.00  0.00      LA0  C
ATOM    882  CD1 ILE A 101      21.432  56.600  -8.330  1.00  0.00      LA0  C
ATOM    883  C   ILE A 101      18.218  60.335  -9.626  1.00  0.00      LA0  C
ATOM    884  O   ILE A 101      17.129  60.631  -9.147  1.00  0.00      LA0  O
ATOM    885  N   PHE A 102      19.114  61.236 -10.052  1.00  0.00      LA0  N
ATOM    886  H   PHE A 102      19.967  60.967 -10.504  1.00  0.00      LA0  H
ATOM    887  CA  PHE A 102      18.762  62.646  -9.906  1.00  0.00      LA0  C
ATOM    888  CB  PHE A 102      19.058  63.175  -8.488  1.00  0.00      LA0  C
ATOM    889  CG  PHE A 102      20.527  63.191  -8.125  1.00  0.00      LA0  C
ATOM    890  CD1 PHE A 102      21.144  62.016  -7.643  1.00  0.00      LA0  C
ATOM    891  CD2 PHE A 102      21.250  64.398  -8.240  1.00  0.00      LA0  C
ATOM    892  CE1 PHE A 102      22.492  62.055  -7.239  1.00  0.00      LA0  C
ATOM    893  CE2 PHE A 102      22.598  64.440  -7.835  1.00  0.00      LA0  C
ATOM    894  CZ  PHE A 102      23.202  63.271  -7.326  1.00  0.00      LA0  C
ATOM    895  C   PHE A 102      19.389  63.493 -10.988  1.00  0.00      LA0  C
ATOM    896  O   PHE A 102      20.254  63.037 -11.720  1.00  0.00      LA0  O
ATOM    897  N   LYS A 103      18.915  64.735 -11.072  1.00  0.00      LA0  N
ATOM    898  H   LYS A 103      18.228  65.053 -10.420  1.00  0.00      LA0  H
ATOM    899  CA  LYS A 103      19.527  65.668 -12.005  1.00  0.00      LA0  C
ATOM    900  CB  LYS A 103      18.508  66.173 -13.021  1.00  0.00      LA0  C
ATOM    901  CG  LYS A 103      18.355  65.259 -14.231  1.00  0.00      LA0  C
ATOM    902  CD  LYS A 103      17.214  65.716 -15.137  1.00  0.00      LA0  C
ATOM    903  CE  LYS A 103      17.173  64.983 -16.478  1.00  0.00      LA0  C
ATOM    904  NZ  LYS A 103      18.300  65.398 -17.325  1.00  0.00      LA0  N
ATOM    905  HZ1 LYS A 103      18.287  64.838 -18.202  1.00  0.00      LA0  H
ATOM    906  HZ2 LYS A 103      18.221  66.406 -17.591  1.00  0.00      LA0  H
ATOM    907  HZ3 LYS A 103      19.217  65.230 -16.864  1.00  0.00      LA0  H
ATOM    908  C   LYS A 103      20.095  66.836 -11.246  1.00  0.00      LA0  C
ATOM    909  O   LYS A 103      19.403  67.515 -10.493  1.00  0.00      LA0  O
ATOM    910  N   ILE A 104      21.391  67.032 -11.477  1.00  0.00      LA0  N
ATOM    911  H   ILE A 104      21.896  66.456 -12.122  1.00  0.00      LA0  H
ATOM    912  CA  ILE A 104      22.010  68.194 -10.865  1.00  0.00      LA0  C
ATOM    913  CB  ILE A 104      23.232  67.756 -10.030  1.00  0.00      LA0  C
ATOM    914  CG2 ILE A 104      24.302  67.069 -10.881  1.00  0.00      LA0  C
ATOM    915  CG1 ILE A 104      23.795  68.886  -9.164  1.00  0.00      LA0  C
ATOM    916  CD1 ILE A 104      24.853  68.403  -8.171  1.00  0.00      LA0  C
ATOM    917  C   ILE A 104      22.313  69.264 -11.902  1.00  0.00      LA0  C
ATOM    918  O   ILE A 104      22.785  69.018 -13.007  1.00  0.00      LA0  O
ATOM    919  N   LYS A 105      21.976  70.483 -11.493  1.00  0.00      LA0  N
ATOM    920  H   LYS A 105      21.596  70.581 -10.574  1.00  0.00      LA0  H
ATOM    921  CA  LYS A 105      22.456  71.666 -12.190  1.00  0.00      LA0  C
ATOM    922  CB  LYS A 105      21.440  72.766 -11.898  1.00  0.00      LA0  C
ATOM    923  CG  LYS A 105      21.841  74.234 -12.047  1.00  0.00      LA0  C
ATOM    924  CD  LYS A 105      20.828  75.026 -11.226  1.00  0.00      LA0  C
ATOM    925  CE  LYS A 105      21.099  76.514 -11.028  1.00  0.00      LA0  C
ATOM    926  NZ  LYS A 105      20.222  76.971  -9.943  1.00  0.00      LA0  N
ATOM    927  HZ1 LYS A 105      20.049  77.989  -9.910  1.00  0.00      LA0  H
ATOM    928  HZ2 LYS A 105      19.312  76.457  -9.931  1.00  0.00      LA0  H
ATOM    929  HZ3 LYS A 105      20.604  76.678  -9.017  1.00  0.00      LA0  H
ATOM    930  C   LYS A 105      23.817  71.976 -11.608  1.00  0.00      LA0  C
ATOM    931  O   LYS A 105      23.936  72.220 -10.415  1.00  0.00      LA0  O
ATOM    932  N   ALA A 106      24.823  71.913 -12.489  1.00  0.00      LA0  N
ATOM    933  H   ALA A 106      24.645  71.777 -13.460  1.00  0.00      LA0  H
ATOM    934  CA  ALA A 106      26.172  72.171 -11.993  1.00  0.00      LA0  C
ATOM    935  CB  ALA A 106      27.211  71.839 -13.063  1.00  0.00      LA0  C
ATOM    936  C   ALA A 106      26.368  73.612 -11.577  1.00  0.00      LA0  C
ATOM    937  O   ALA A 106      25.578  74.486 -11.921  1.00  0.00      LA0  O
ATOM    938  N   SER A 107      27.472  73.820 -10.857  1.00  0.00      LA0  N
ATOM    939  H   SER A 107      28.034  73.047 -10.552  1.00  0.00      LA0  H
ATOM    940  CA  SER A 107      27.933  75.191 -10.662  1.00  0.00      LA0  C
ATOM    941  CB  SER A 107      29.004  75.247  -9.572  1.00  0.00      LA0  C
ATOM    942  OG  SER A 107      28.960  74.048  -8.791  1.00  0.00      LA0  O
ATOM    943  HG  SER A 107      29.578  73.443  -9.220  1.00  0.00      LA0  H
ATOM    944  C   SER A 107      28.481  75.789 -11.945  1.00  0.00      LA0  C
ATOM    945  O   SER A 107      28.158  76.905 -12.334  1.00  0.00      LA0  O
ATOM    946  N   ASP A 108      29.315  74.959 -12.587  1.00  0.00      LA0  N
ATOM    947  H   ASP A 108      29.559  74.060 -12.206  1.00  0.00      LA0  H
ATOM    948  CA  ASP A 108      29.903  75.361 -13.860  1.00  0.00      LA0  C
ATOM    949  CB  ASP A 108      31.263  76.043 -13.604  1.00  0.00      LA0  C
ATOM    950  CG  ASP A 108      31.919  76.677 -14.833  1.00  0.00      LA0  C
ATOM    951  OD1 ASP A 108      31.509  76.436 -15.964  1.00  0.00      LA0  O
ATOM    952  OD2 ASP A 108      32.902  77.389 -14.659  1.00  0.00      LA0  O
ATOM    953  C   ASP A 108      30.043  74.124 -14.720  1.00  0.00      LA0  C
ATOM    954  O   ASP A 108      30.310  73.028 -14.240  1.00  0.00      LA0  O
ATOM    955  N   GLU A 109      29.852  74.331 -16.026  1.00  0.00      LA0  N
ATOM    956  H   GLU A 109      29.802  75.292 -16.303  1.00  0.00      LA0  H
ATOM    957  CA  GLU A 109      30.120  73.253 -16.977  1.00  0.00      LA0  C
ATOM    958  CB  GLU A 109      29.853  73.756 -18.400  1.00  0.00      LA0  C
ATOM    959  CG  GLU A 109      28.501  74.461 -18.599  1.00  0.00      LA0  C
ATOM    960  CD  GLU A 109      27.376  73.480 -18.873  1.00  0.00      LA0  C
ATOM    961  OE1 GLU A 109      27.015  73.307 -20.032  1.00  0.00      LA0  O
ATOM    962  OE2 GLU A 109      26.826  72.889 -17.947  1.00  0.00      LA0  O
ATOM    963  C   GLU A 109      31.544  72.706 -16.856  1.00  0.00      LA0  C
ATOM    964  O   GLU A 109      31.811  71.521 -17.024  1.00  0.00      LA0  O
ATOM    965  N   SER A 110      32.461  73.631 -16.513  1.00  0.00      LA0  N
ATOM    966  H   SER A 110      32.184  74.580 -16.337  1.00  0.00      LA0  H
ATOM    967  CA  SER A 110      33.865  73.240 -16.375  1.00  0.00      LA0  C
ATOM    968  CB  SER A 110      34.734  74.474 -16.118  1.00  0.00      LA0  C
ATOM    969  OG  SER A 110      34.457  75.010 -14.823  1.00  0.00      LA0  O
ATOM    970  HG  SER A 110      33.938  75.811 -14.946  1.00  0.00      LA0  H
ATOM    971  C   SER A 110      34.155  72.145 -15.354  1.00  0.00      LA0  C
ATOM    972  O   SER A 110      35.120  71.393 -15.468  1.00  0.00      LA0  O
ATOM    973  N   GLU A 111      33.247  72.046 -14.360  1.00  0.00      LA0  N
ATOM    974  H   GLU A 111      32.479  72.688 -14.316  1.00  0.00      LA0  H
ATOM    975  CA  GLU A 111      33.420  71.022 -13.325  1.00  0.00      LA0  C
ATOM    976  CB  GLU A 111      32.305  71.089 -12.282  1.00  0.00      LA0  C
ATOM    977  CG  GLU A 111      32.175  72.426 -11.550  1.00  0.00      LA0  C
ATOM    978  CD  GLU A 111      31.067  72.324 -10.518  1.00  0.00      LA0  C
ATOM    979  OE1 GLU A 111      29.898  72.276 -10.880  1.00  0.00      LA0  O
ATOM    980  OE2 GLU A 111      31.361  72.303  -9.332  1.00  0.00      LA0  O
ATOM    981  C   GLU A 111      33.554  69.592 -13.837  1.00  0.00      LA0  C
ATOM    982  O   GLU A 111      34.100  68.716 -13.173  1.00  0.00      LA0  O
ATOM    983  N   LEU A 112      33.077  69.394 -15.081  1.00  0.00      LA0  N
ATOM    984  H   LEU A 112      32.614  70.148 -15.555  1.00  0.00      LA0  H
ATOM    985  CA  LEU A 112      33.285  68.114 -15.761  1.00  0.00      LA0  C
ATOM    986  CB  LEU A 112      32.750  68.168 -17.190  1.00  0.00      LA0  C
ATOM    987  CG  LEU A 112      31.229  68.274 -17.267  1.00  0.00      LA0  C
ATOM    988  CD1 LEU A 112      30.755  68.459 -18.709  1.00  0.00      LA0  C
ATOM    989  CD2 LEU A 112      30.547  67.087 -16.587  1.00  0.00      LA0  C
ATOM    990  C   LEU A 112      34.706  67.566 -15.786  1.00  0.00      LA0  C
ATOM    991  O   LEU A 112      34.916  66.356 -15.849  1.00  0.00      LA0  O
ATOM    992  N   GLU A 113      35.690  68.474 -15.717  1.00  0.00      LA0  N
ATOM    993  H   GLU A 113      35.518  69.461 -15.679  1.00  0.00      LA0  H
ATOM    994  CA  GLU A 113      37.034  67.902 -15.758  1.00  0.00      LA0  C
ATOM    995  CB  GLU A 113      37.986  68.736 -16.620  1.00  0.00      LA0  C
ATOM    996  CG  GLU A 113      37.475  68.885 -18.065  1.00  0.00      LA0  C
ATOM    997  CD  GLU A 113      36.971  67.551 -18.602  1.00  0.00      LA0  C
ATOM    998  OE1 GLU A 113      37.750  66.616 -18.768  1.00  0.00      LA0  O
ATOM    999  OE2 GLU A 113      35.767  67.407 -18.788  1.00  0.00      LA0  O
ATOM   1000  C   GLU A 113      37.629  67.448 -14.440  1.00  0.00      LA0  C
ATOM   1001  O   GLU A 113      38.766  67.009 -14.340  1.00  0.00      LA0  O
ATOM   1002  N   SER A 114      36.753  67.479 -13.430  1.00  0.00      LA0  N
ATOM   1003  H   SER A 114      35.887  67.972 -13.501  1.00  0.00      LA0  H
ATOM   1004  CA  SER A 114      37.041  66.675 -12.246  1.00  0.00      LA0  C
ATOM   1005  CB  SER A 114      36.222  67.207 -11.068  1.00  0.00      LA0  C
ATOM   1006  OG  SER A 114      36.072  68.628 -11.190  1.00  0.00      LA0  O
ATOM   1007  HG  SER A 114      35.240  68.770 -11.636  1.00  0.00      LA0  H
ATOM   1008  C   SER A 114      36.763  65.186 -12.441  1.00  0.00      LA0  C
ATOM   1009  O   SER A 114      37.060  64.345 -11.600  1.00  0.00      LA0  O
ATOM   1010  N   LEU A 115      36.116  64.899 -13.585  1.00  0.00      LA0  N
ATOM   1011  H   LEU A 115      35.976  65.576 -14.306  1.00  0.00      LA0  H
ATOM   1012  CA  LEU A 115      35.520  63.581 -13.741  1.00  0.00      LA0  C
ATOM   1013  CB  LEU A 115      34.012  63.735 -13.901  1.00  0.00      LA0  C
ATOM   1014  CG  LEU A 115      33.361  64.489 -12.747  1.00  0.00      LA0  C
ATOM   1015  CD1 LEU A 115      31.981  64.993 -13.142  1.00  0.00      LA0  C
ATOM   1016  CD2 LEU A 115      33.358  63.676 -11.451  1.00  0.00      LA0  C
ATOM   1017  C   LEU A 115      36.083  62.800 -14.907  1.00  0.00      LA0  C
ATOM   1018  O   LEU A 115      36.526  63.348 -15.916  1.00  0.00      LA0  O
ATOM   1019  N   LEU A 116      36.025  61.478 -14.706  1.00  0.00      LA0  N
ATOM   1020  H   LEU A 116      35.491  61.154 -13.922  1.00  0.00      LA0  H
ATOM   1021  CA  LEU A 116      36.507  60.522 -15.702  1.00  0.00      LA0  C
ATOM   1022  CB  LEU A 116      36.435  59.090 -15.153  1.00  0.00      LA0  C
ATOM   1023  CG  LEU A 116      37.463  58.660 -14.096  1.00  0.00      LA0  C
ATOM   1024  CD1 LEU A 116      37.319  59.367 -12.748  1.00  0.00      LA0  C
ATOM   1025  CD2 LEU A 116      37.425  57.145 -13.904  1.00  0.00      LA0  C
ATOM   1026  C   LEU A 116      35.651  60.592 -16.947  1.00  0.00      LA0  C
ATOM   1027  O   LEU A 116      34.479  60.937 -16.871  1.00  0.00      LA0  O
ATOM   1028  N   ASP A 117      36.262  60.265 -18.085  1.00  0.00      LA0  N
ATOM   1029  H   ASP A 117      37.216  59.972 -18.165  1.00  0.00      LA0  H
ATOM   1030  CA  ASP A 117      35.406  60.092 -19.251  1.00  0.00      LA0  C
ATOM   1031  CB  ASP A 117      36.098  60.672 -20.499  1.00  0.00      LA0  C
ATOM   1032  CG  ASP A 117      37.177  59.738 -21.023  1.00  0.00      LA0  C
ATOM   1033  OD1 ASP A 117      37.068  59.316 -22.168  1.00  0.00      LA0  O
ATOM   1034  OD2 ASP A 117      38.076  59.377 -20.271  1.00  0.00      LA0  O
ATOM   1035  C   ASP A 117      35.045  58.623 -19.402  1.00  0.00      LA0  C
ATOM   1036  O   ASP A 117      35.382  57.800 -18.552  1.00  0.00      LA0  O
ATOM   1037  N   ALA A 118      34.391  58.317 -20.534  1.00  0.00      LA0  N
ATOM   1038  H   ALA A 118      34.112  59.050 -21.152  1.00  0.00      LA0  H
ATOM   1039  CA  ALA A 118      34.149  56.914 -20.864  1.00  0.00      LA0  C
ATOM   1040  CB  ALA A 118      33.487  56.792 -22.234  1.00  0.00      LA0  C
ATOM   1041  C   ALA A 118      35.397  56.048 -20.840  1.00  0.00      LA0  C
ATOM   1042  O   ALA A 118      35.450  55.014 -20.187  1.00  0.00      LA0  O
ATOM   1043  N   THR A 119      36.421  56.530 -21.555  1.00  0.00      LA0  N
ATOM   1044  H   THR A 119      36.370  57.436 -21.981  1.00  0.00      LA0  H
ATOM   1045  CA  THR A 119      37.660  55.757 -21.639  1.00  0.00      LA0  C
ATOM   1046  CB  THR A 119      38.653  56.460 -22.570  1.00  0.00      LA0  C
ATOM   1047  OG1 THR A 119      37.960  57.088 -23.656  1.00  0.00      LA0  O
ATOM   1048  HG1 THR A 119      37.730  57.961 -23.332  1.00  0.00      LA0  H
ATOM   1049  CG2 THR A 119      39.727  55.501 -23.089  1.00  0.00      LA0  C
ATOM   1050  C   THR A 119      38.300  55.478 -20.287  1.00  0.00      LA0  C
ATOM   1051  O   THR A 119      38.702  54.368 -19.953  1.00  0.00      LA0  O
ATOM   1052  N   ALA A 120      38.335  56.549 -19.484  1.00  0.00      LA0  N
ATOM   1053  H   ALA A 120      38.011  57.440 -19.814  1.00  0.00      LA0  H
ATOM   1054  CA  ALA A 120      38.898  56.371 -18.151  1.00  0.00      LA0  C
ATOM   1055  CB  ALA A 120      39.077  57.720 -17.458  1.00  0.00      LA0  C
ATOM   1056  C   ALA A 120      38.102  55.429 -17.263  1.00  0.00      LA0  C
ATOM   1057  O   ALA A 120      38.655  54.680 -16.472  1.00  0.00      LA0  O
ATOM   1058  N   TYR A 121      36.772  55.457 -17.441  1.00  0.00      LA0  N
ATOM   1059  H   TYR A 121      36.343  56.080 -18.100  1.00  0.00      LA0  H
ATOM   1060  CA  TYR A 121      36.000  54.478 -16.674  1.00  0.00      LA0  C
ATOM   1061  CB  TYR A 121      34.529  54.879 -16.603  1.00  0.00      LA0  C
ATOM   1062  CG  TYR A 121      33.879  54.278 -15.377  1.00  0.00      LA0  C
ATOM   1063  CD1 TYR A 121      34.109  54.881 -14.124  1.00  0.00      LA0  C
ATOM   1064  CE1 TYR A 121      33.497  54.341 -12.983  1.00  0.00      LA0  C
ATOM   1065  CD2 TYR A 121      33.059  53.139 -15.516  1.00  0.00      LA0  C
ATOM   1066  CE2 TYR A 121      32.453  52.593 -14.372  1.00  0.00      LA0  C
ATOM   1067  CZ  TYR A 121      32.679  53.205 -13.121  1.00  0.00      LA0  C
ATOM   1068  OH  TYR A 121      32.083  52.684 -11.991  1.00  0.00      LA0  O
ATOM   1069  HH  TYR A 121      31.258  52.267 -12.228  1.00  0.00      LA0  H
ATOM   1070  C   TYR A 121      36.145  53.043 -17.155  1.00  0.00      LA0  C
ATOM   1071  O   TYR A 121      36.084  52.089 -16.389  1.00  0.00      LA0  O
ATOM   1072  N   GLU A 122      36.371  52.943 -18.471  1.00  0.00      LA0  N
ATOM   1073  H   GLU A 122      36.355  53.764 -19.042  1.00  0.00      LA0  H
ATOM   1074  CA  GLU A 122      36.642  51.641 -19.076  1.00  0.00      LA0  C
ATOM   1075  CB  GLU A 122      36.752  51.826 -20.595  1.00  0.00      LA0  C
ATOM   1076  CG  GLU A 122      35.978  50.813 -21.443  1.00  0.00      LA0  C
ATOM   1077  CD  GLU A 122      36.531  49.427 -21.211  1.00  0.00      LA0  C
ATOM   1078  OE1 GLU A 122      37.536  49.069 -21.817  1.00  0.00      LA0  O
ATOM   1079  OE2 GLU A 122      35.992  48.704 -20.382  1.00  0.00      LA0  O
ATOM   1080  C   GLU A 122      37.878  50.973 -18.484  1.00  0.00      LA0  C
ATOM   1081  O   GLU A 122      37.897  49.796 -18.142  1.00  0.00      LA0  O
ATOM   1082  N   ALA A 123      38.899  51.835 -18.320  1.00  0.00      LA0  N
ATOM   1083  H   ALA A 123      38.818  52.761 -18.693  1.00  0.00      LA0  H
ATOM   1084  CA  ALA A 123      40.097  51.410 -17.593  1.00  0.00      LA0  C
ATOM   1085  CB  ALA A 123      41.199  52.463 -17.718  1.00  0.00      LA0  C
ATOM   1086  C   ALA A 123      39.851  51.121 -16.119  1.00  0.00      LA0  C
ATOM   1087  O   ALA A 123      40.318  50.140 -15.560  1.00  0.00      LA0  O
ATOM   1088  N   LEU A 124      39.024  51.995 -15.514  1.00  0.00      LA0  N
ATOM   1089  H   LEU A 124      38.768  52.823 -16.007  1.00  0.00      LA0  H
ATOM   1090  CA  LEU A 124      38.739  51.846 -14.083  1.00  0.00      LA0  C
ATOM   1091  CB  LEU A 124      37.785  52.942 -13.592  1.00  0.00      LA0  C
ATOM   1092  CG  LEU A 124      37.905  53.219 -12.087  1.00  0.00      LA0  C
ATOM   1093  CD1 LEU A 124      39.246  53.866 -11.738  1.00  0.00      LA0  C
ATOM   1094  CD2 LEU A 124      36.730  54.028 -11.541  1.00  0.00      LA0  C
ATOM   1095  C   LEU A 124      38.257  50.472 -13.632  1.00  0.00      LA0  C
ATOM   1096  O   LEU A 124      38.417  50.075 -12.485  1.00  0.00      LA0  O
ATOM   1097  N   LEU A 125      37.676  49.737 -14.597  1.00  0.00      LA0  N
ATOM   1098  H   LEU A 125      37.600  50.112 -15.521  1.00  0.00      LA0  H
ATOM   1099  CA  LEU A 125      37.390  48.331 -14.314  1.00  0.00      LA0  C
ATOM   1100  CB  LEU A 125      36.713  47.673 -15.519  1.00  0.00      LA0  C
ATOM   1101  CG  LEU A 125      35.421  48.364 -15.960  1.00  0.00      LA0  C
ATOM   1102  CD1 LEU A 125      34.859  47.734 -17.233  1.00  0.00      LA0  C
ATOM   1103  CD2 LEU A 125      34.377  48.408 -14.844  1.00  0.00      LA0  C
ATOM   1104  C   LEU A 125      38.617  47.532 -13.891  1.00  0.00      LA0  C
ATOM   1105  O   LEU A 125      38.661  46.914 -12.838  1.00  0.00      LA0  O
ATOM   1106  N   GLU A 126      39.633  47.595 -14.749  1.00  0.00      LA0  N
ATOM   1107  H   GLU A 126      39.585  48.171 -15.569  1.00  0.00      LA0  H
ATOM   1108  CA  GLU A 126      40.867  46.884 -14.431  1.00  0.00      LA0  C
ATOM   1109  CB  GLU A 126      41.707  46.572 -15.689  1.00  0.00      LA0  C
ATOM   1110  CG  GLU A 126      41.919  47.669 -16.755  1.00  0.00      LA0  C
ATOM   1111  CD  GLU A 126      40.778  47.747 -17.774  1.00  0.00      LA0  C
ATOM   1112  OE1 GLU A 126      39.632  47.446 -17.449  1.00  0.00      LA0  O
ATOM   1113  OE2 GLU A 126      41.025  48.099 -18.927  1.00  0.00      LA0  O
ATOM   1114  C   GLU A 126      41.682  47.540 -13.329  1.00  0.00      LA0  C
ATOM   1115  O   GLU A 126      42.433  46.885 -12.617  1.00  0.00      LA0  O
ATOM   1116  N   ASP A 127      41.454  48.856 -13.177  1.00  0.00      LA0  N
ATOM   1117  H   ASP A 127      40.990  49.375 -13.896  1.00  0.00      LA0  H
ATOM   1118  CA  ASP A 127      42.020  49.545 -12.015  1.00  0.00      LA0  C
ATOM   1119  CB  ASP A 127      41.864  51.069 -12.117  1.00  0.00      LA0  C
ATOM   1120  CG  ASP A 127      42.672  51.692 -13.245  1.00  0.00      LA0  C
ATOM   1121  OD1 ASP A 127      43.894  51.542 -13.260  1.00  0.00      LA0  O
ATOM   1122  OD2 ASP A 127      42.081  52.373 -14.083  1.00  0.00      LA0  O
ATOM   1123  C   ASP A 127      41.456  49.102 -10.669  1.00  0.00      LA0  C
ATOM   1124  O   ASP A 127      42.125  49.178  -9.645  1.00  0.00      LA0  O
ATOM   1125  N   GLU A 128      40.185  48.654 -10.691  1.00  0.00      LA0  N
ATOM   1126  H   GLU A 128      39.671  48.584 -11.548  1.00  0.00      LA0  H
ATOM   1127  CA  GLU A 128      39.576  48.299  -9.406  1.00  0.00      LA0  C
ATOM   1128  CB  GLU A 128      38.047  48.475  -9.443  1.00  0.00      LA0  C
ATOM   1129  CG  GLU A 128      37.209  47.356 -10.079  1.00  0.00      LA0  C
ATOM   1130  CD  GLU A 128      36.857  46.275  -9.070  1.00  0.00      LA0  C
ATOM   1131  OE1 GLU A 128      35.819  46.392  -8.420  1.00  0.00      LA0  O
ATOM   1132  OE2 GLU A 128      37.606  45.309  -8.950  1.00  0.00      LA0  O
ATOM   1133  C   GLU A 128      39.997  46.960  -8.825  1.00  0.00      LA0  C
ATOM   1134  O   GLU A 128      40.571  46.880  -7.742  1.00  0.00      LA0  O
END
