# Supplementary material for: Large scale analyses of genotype-phenotype relationships of glycine decarboxylase mutations and neurological disease severity
Source: PLoS Comput Biol. 2020 May 18;16(5):e1007871. doi: 10.1371/journal.pcbi.1007871 (PMC7259800; doi:10.1371/journal.pcbi.1007871)
Supplement: S1 Appendix — (ZIP) [file pcbi.1007871.s011.zip › S1_Appendix/cluspro.TH.ecoli/model.004.14.pdb]

HEADER rec.pdb
REMARK original generated coordinate pdb file
ATOM      1  N   GLN A   4      22.318  45.643  17.313  1.00  0.00      RA0  N
ATOM      2  H   GLN A   4      21.354  45.819  17.132  1.00  0.00      RA0  H
ATOM      3  CA  GLN A   4      23.356  46.702  17.078  1.00  0.00      RA0  C
ATOM      4  CB  GLN A   4      22.868  48.052  17.603  1.00  0.00      RA0  C
ATOM      5  CG  GLN A   4      23.787  49.205  17.202  1.00  0.00      RA0  C
ATOM      6  CD  GLN A   4      23.188  50.515  17.665  1.00  0.00      RA0  C
ATOM      7  OE1 GLN A   4      22.889  50.715  18.835  1.00  0.00      RA0  O
ATOM      8  NE2 GLN A   4      23.019  51.404  16.669  1.00  0.00      RA0  N
ATOM      9 HE21 GLN A   4      23.277  51.185  15.728  1.00  0.00      RA0  H
ATOM     10 HE22 GLN A   4      22.629  52.306  16.855  1.00  0.00      RA0  H
ATOM     11  C   GLN A   4      24.669  46.292  17.706  1.00  0.00      RA0  C
ATOM     12  O   GLN A   4      24.709  45.892  18.876  1.00  0.00      RA0  O
ATOM     13  N   THR A   5      25.745  46.374  16.923  1.00  0.00      RA0  N
ATOM     14  H   THR A   5      25.673  46.794  16.023  1.00  0.00      RA0  H
ATOM     15  CA  THR A   5      27.040  45.928  17.398  1.00  0.00      RA0  C
ATOM     16  CB  THR A   5      27.993  45.734  16.194  1.00  0.00      RA0  C
ATOM     17  OG1 THR A   5      29.302  45.343  16.626  1.00  0.00      RA0  O
ATOM     18  HG1 THR A   5      29.761  44.995  15.850  1.00  0.00      RA0  H
ATOM     19  CG2 THR A   5      28.080  46.973  15.301  1.00  0.00      RA0  C
ATOM     20  C   THR A   5      27.567  46.895  18.439  1.00  0.00      RA0  C
ATOM     21  O   THR A   5      27.394  48.098  18.287  1.00  0.00      RA0  O
ATOM     22  N   PRO A   6      28.258  46.395  19.466  1.00  0.00      RA0  N
ATOM     23  CD  PRO A   6      28.411  44.983  19.788  1.00  0.00      RA0  C
ATOM     24  CA  PRO A   6      28.957  47.285  20.399  1.00  0.00      RA0  C
ATOM     25  CB  PRO A   6      29.665  46.299  21.334  1.00  0.00      RA0  C
ATOM     26  CG  PRO A   6      28.859  45.006  21.240  1.00  0.00      RA0  C
ATOM     27  C   PRO A   6      29.941  48.233  19.721  1.00  0.00      RA0  C
ATOM     28  O   PRO A   6      30.283  49.284  20.285  1.00  0.00      RA0  O
ATOM     29  N   LEU A   7      30.378  47.879  18.514  1.00  0.00      RA0  N
ATOM     30  H   LEU A   7      30.058  47.036  18.075  1.00  0.00      RA0  H
ATOM     31  CA  LEU A   7      31.322  48.712  17.757  1.00  0.00      RA0  C
ATOM     32  CB  LEU A   7      32.175  47.819  16.861  1.00  0.00      RA0  C
ATOM     33  CG  LEU A   7      33.074  46.900  17.677  1.00  0.00      RA0  C
ATOM     34  CD1 LEU A   7      33.836  45.901  16.811  1.00  0.00      RA0  C
ATOM     35  CD2 LEU A   7      34.020  47.728  18.535  1.00  0.00      RA0  C
ATOM     36  C   LEU A   7      30.719  49.845  16.928  1.00  0.00      RA0  C
ATOM     37  O   LEU A   7      31.447  50.554  16.256  1.00  0.00      RA0  O
ATOM     38  N   TYR A   8      29.406  50.055  17.033  1.00  0.00      RA0  N
ATOM     39  H   TYR A   8      28.875  49.477  17.656  1.00  0.00      RA0  H
ATOM     40  CA  TYR A   8      28.697  50.975  16.166  1.00  0.00      RA0  C
ATOM     41  CB  TYR A   8      27.232  51.034  16.581  1.00  0.00      RA0  C
ATOM     42  CG  TYR A   8      26.400  51.551  15.437  1.00  0.00      RA0  C
ATOM     43  CD1 TYR A   8      26.016  52.886  15.388  1.00  0.00      RA0  C
ATOM     44  CE1 TYR A   8      25.230  53.342  14.337  1.00  0.00      RA0  C
ATOM     45  CD2 TYR A   8      26.013  50.674  14.432  1.00  0.00      RA0  C
ATOM     46  CE2 TYR A   8      25.225  51.131  13.385  1.00  0.00      RA0  C
ATOM     47  CZ  TYR A   8      24.829  52.461  13.339  1.00  0.00      RA0  C
ATOM     48  OH  TYR A   8      24.035  52.903  12.301  1.00  0.00      RA0  O
ATOM     49  HH  TYR A   8      23.972  52.226  11.640  1.00  0.00      RA0  H
ATOM     50  C   TYR A   8      29.324  52.367  16.213  1.00  0.00      RA0  C
ATOM     51  O   TYR A   8      29.574  52.947  15.173  1.00  0.00      RA0  O
ATOM     52  N   GLU A   9      29.592  52.896  17.409  1.00  0.00      RA0  N
ATOM     53  H   GLU A   9      29.480  52.344  18.234  1.00  0.00      RA0  H
ATOM     54  CA  GLU A   9      30.170  54.230  17.533  1.00  0.00      RA0  C
ATOM     55  CB  GLU A   9      30.094  54.625  19.014  1.00  0.00      RA0  C
ATOM     56  CG  GLU A   9      30.982  55.775  19.490  1.00  0.00      RA0  C
ATOM     57  CD  GLU A   9      32.330  55.220  19.897  1.00  0.00      RA0  C
ATOM     58  OE1 GLU A   9      32.504  54.003  19.873  1.00  0.00      RA0  O
ATOM     59  OE2 GLU A   9      33.213  56.003  20.232  1.00  0.00      RA0  O
ATOM     60  C   GLU A   9      31.558  54.315  16.916  1.00  0.00      RA0  C
ATOM     61  O   GLU A   9      31.888  55.305  16.257  1.00  0.00      RA0  O
ATOM     62  N   GLN A  10      32.378  53.293  17.147  1.00  0.00      RA0  N
ATOM     63  H   GLN A  10      32.124  52.645  17.864  1.00  0.00      RA0  H
ATOM     64  CA  GLN A  10      33.695  53.234  16.494  1.00  0.00      RA0  C
ATOM     65  CB  GLN A  10      34.526  52.062  17.003  1.00  0.00      RA0  C
ATOM     66  CG  GLN A  10      35.135  52.378  18.364  1.00  0.00      RA0  C
ATOM     67  CD  GLN A  10      35.869  53.700  18.265  1.00  0.00      RA0  C
ATOM     68  OE1 GLN A  10      36.840  53.863  17.521  1.00  0.00      RA0  O
ATOM     69  NE2 GLN A  10      35.354  54.640  19.063  1.00  0.00      RA0  N
ATOM     70 HE21 GLN A  10      34.500  54.470  19.582  1.00  0.00      RA0  H
ATOM     71 HE22 GLN A  10      35.651  55.580  19.216  1.00  0.00      RA0  H
ATOM     72  C   GLN A  10      33.576  53.174  14.974  1.00  0.00      RA0  C
ATOM     73  O   GLN A  10      34.322  53.856  14.263  1.00  0.00      RA0  O
ATOM     74  N   HIS A  11      32.625  52.393  14.458  1.00  0.00      RA0  N
ATOM     75  H   HIS A  11      32.025  51.880  15.072  1.00  0.00      RA0  H
ATOM     76  CA  HIS A  11      32.386  52.402  13.014  1.00  0.00      RA0  C
ATOM     77  CB  HIS A  11      31.223  51.504  12.619  1.00  0.00      RA0  C
ATOM     78  CG  HIS A  11      31.497  50.058  12.927  1.00  0.00      RA0  C
ATOM     79  ND1 HIS A  11      32.634  49.408  12.617  1.00  0.00      RA0  N
ATOM     80  HD1 HIS A  11      33.410  49.746  12.115  1.00  0.00      RA0  H
ATOM     81  CD2 HIS A  11      30.619  49.167  13.545  1.00  0.00      RA0  C
ATOM     82  NE2 HIS A  11      31.241  47.970  13.609  1.00  0.00      RA0  N
ATOM     83  CE1 HIS A  11      32.480  48.116  13.041  1.00  0.00      RA0  C
ATOM     84  C   HIS A  11      32.086  53.799  12.504  1.00  0.00      RA0  C
ATOM     85  O   HIS A  11      32.635  54.214  11.489  1.00  0.00      RA0  O
ATOM     86  N   THR A  12      31.245  54.553  13.210  1.00  0.00      RA0  N
ATOM     87  H   THR A  12      30.754  54.206  14.015  1.00  0.00      RA0  H
ATOM     88  CA  THR A  12      30.918  55.903  12.727  1.00  0.00      RA0  C
ATOM     89  CB  THR A  12      29.741  56.403  13.542  1.00  0.00      RA0  C
ATOM     90  OG1 THR A  12      29.647  55.619  14.731  1.00  0.00      RA0  O
ATOM     91  HG1 THR A  12      30.388  55.857  15.282  1.00  0.00      RA0  H
ATOM     92  CG2 THR A  12      28.438  56.290  12.750  1.00  0.00      RA0  C
ATOM     93  C   THR A  12      32.141  56.811  12.783  1.00  0.00      RA0  C
ATOM     94  O   THR A  12      32.362  57.626  11.882  1.00  0.00      RA0  O
ATOM     95  N   LEU A  13      32.932  56.679  13.840  1.00  0.00      RA0  N
ATOM     96  H   LEU A  13      32.730  55.994  14.544  1.00  0.00      RA0  H
ATOM     97  CA  LEU A  13      34.150  57.471  13.973  1.00  0.00      RA0  C
ATOM     98  CB  LEU A  13      34.777  57.307  15.356  1.00  0.00      RA0  C
ATOM     99  CG  LEU A  13      33.910  57.905  16.462  1.00  0.00      RA0  C
ATOM    100  CD1 LEU A  13      34.621  57.855  17.812  1.00  0.00      RA0  C
ATOM    101  CD2 LEU A  13      33.444  59.322  16.125  1.00  0.00      RA0  C
ATOM    102  C   LEU A  13      35.166  57.137  12.881  1.00  0.00      RA0  C
ATOM    103  O   LEU A  13      35.982  57.983  12.507  1.00  0.00      RA0  O
ATOM    104  N   CYS A  14      35.106  55.903  12.378  1.00  0.00      RA0  N
ATOM    105  H   CYS A  14      34.453  55.248  12.762  1.00  0.00      RA0  H
ATOM    106  CA  CYS A  14      35.954  55.426  11.284  1.00  0.00      RA0  C
ATOM    107  CB  CYS A  14      36.263  53.943  11.490  1.00  0.00      RA0  C
ATOM    108  SG  CYS A  14      37.168  53.620  13.030  1.00  0.00      RA0  S
ATOM    109  C   CYS A  14      35.397  55.732   9.892  1.00  0.00      RA0  C
ATOM    110  O   CYS A  14      35.986  55.323   8.897  1.00  0.00      RA0  O
ATOM    111  N   GLY A  15      34.279  56.453   9.826  1.00  0.00      RA0  N
ATOM    112  H   GLY A  15      33.791  56.709  10.662  1.00  0.00      RA0  H
ATOM    113  CA  GLY A  15      33.716  56.889   8.549  1.00  0.00      RA0  C
ATOM    114  C   GLY A  15      32.884  55.831   7.838  1.00  0.00      RA0  C
ATOM    115  O   GLY A  15      32.760  55.840   6.615  1.00  0.00      RA0  O
ATOM    116  N   ALA A  16      32.291  54.925   8.598  1.00  0.00      RA0  N
ATOM    117  H   ALA A  16      32.392  54.967   9.594  1.00  0.00      RA0  H
ATOM    118  CA  ALA A  16      31.456  53.867   8.003  1.00  0.00      RA0  C
ATOM    119  CB  ALA A  16      30.861  52.978   9.084  1.00  0.00      RA0  C
ATOM    120  C   ALA A  16      30.290  54.405   7.149  1.00  0.00      RA0  C
ATOM    121  O   ALA A  16      29.627  55.384   7.501  1.00  0.00      RA0  O
ATOM    122  N   ARG A  17      30.083  53.784   5.991  1.00  0.00      RA0  N
ATOM    123  H   ARG A  17      30.671  53.013   5.744  1.00  0.00      RA0  H
ATOM    124  CA  ARG A  17      28.847  53.954   5.233  1.00  0.00      RA0  C
ATOM    125  CB  ARG A  17      29.126  54.046   3.730  1.00  0.00      RA0  C
ATOM    126  CG  ARG A  17      29.699  55.373   3.206  1.00  0.00      RA0  C
ATOM    127  CD  ARG A  17      31.122  55.724   3.659  1.00  0.00      RA0  C
ATOM    128  NE  ARG A  17      31.657  56.840   2.880  1.00  0.00      RA0  N
ATOM    129  HE  ARG A  17      31.122  57.073   2.062  1.00  0.00      RA0  H
ATOM    130  CZ  ARG A  17      32.858  57.393   3.233  1.00  0.00      RA0  C
ATOM    131  NH1 ARG A  17      33.463  56.999   4.373  1.00  0.00      RA0  N
ATOM    132 HH11 ARG A  17      34.392  57.267   4.649  1.00  0.00      RA0  H
ATOM    133 HH12 ARG A  17      32.999  56.393   5.035  1.00  0.00      RA0  H
ATOM    134  NH2 ARG A  17      33.429  58.318   2.429  1.00  0.00      RA0  N
ATOM    135 HH21 ARG A  17      34.308  58.750   2.650  1.00  0.00      RA0  H
ATOM    136 HH22 ARG A  17      32.993  58.608   1.572  1.00  0.00      RA0  H
ATOM    137  C   ARG A  17      28.052  52.692   5.551  1.00  0.00      RA0  C
ATOM    138  O   ARG A  17      28.424  51.601   5.152  1.00  0.00      RA0  O
ATOM    139  N   MSE A  18      26.942  52.849   6.263  1.00  0.00      RA0  N
ATOM    140  H   MSE A  18      26.564  53.766   6.384  1.00  0.00      RA0  H
ATOM    141  CA  MSE A  18      26.193  51.711   6.787  1.00  0.00      RA0  C
ATOM    142  CB  MSE A  18      25.446  52.093   8.064  1.00  0.00      RA0  C
ATOM    143  CG  MSE A  18      26.321  52.607   9.204  1.00  0.00      RA0  C
ATOM    144  SE  MSE A  18      27.431  51.358   9.860  1.00  0.00      RA0  S
ATOM    145  CE  MSE A  18      27.927  52.270  11.328  1.00  0.00      RA0  C
ATOM    146  C   MSE A  18      25.153  51.143   5.804  1.00  0.00      RA0  C
ATOM    147  O   MSE A  18      24.553  51.880   5.013  1.00  0.00      RA0  O
ATOM    148  N   VAL A  19      24.946  49.837   5.891  1.00  0.00      RA0  N
ATOM    149  H   VAL A  19      25.460  49.257   6.529  1.00  0.00      RA0  H
ATOM    150  CA  VAL A  19      23.825  49.171   5.232  1.00  0.00      RA0  C
ATOM    151  CB  VAL A  19      24.275  48.433   3.965  1.00  0.00      RA0  C
ATOM    152  CG1 VAL A  19      24.671  49.388   2.838  1.00  0.00      RA0  C
ATOM    153  CG2 VAL A  19      25.377  47.425   4.297  1.00  0.00      RA0  C
ATOM    154  C   VAL A  19      23.218  48.169   6.201  1.00  0.00      RA0  C
ATOM    155  O   VAL A  19      23.788  47.884   7.248  1.00  0.00      RA0  O
ATOM    156  N   ASP A  20      22.059  47.624   5.854  1.00  0.00      RA0  N
ATOM    157  H   ASP A  20      21.676  47.750   4.943  1.00  0.00      RA0  H
ATOM    158  CA  ASP A  20      21.501  46.561   6.663  1.00  0.00      RA0  C
ATOM    159  CB  ASP A  20      20.003  46.350   6.490  1.00  0.00      RA0  C
ATOM    160  CG  ASP A  20      19.704  45.119   7.321  1.00  0.00      RA0  C
ATOM    161  OD1 ASP A  20      19.932  45.186   8.520  1.00  0.00      RA0  O
ATOM    162  OD2 ASP A  20      19.336  44.074   6.784  1.00  0.00      RA0  O
ATOM    163  C   ASP A  20      22.132  45.251   6.279  1.00  0.00      RA0  C
ATOM    164  O   ASP A  20      22.216  44.922   5.097  1.00  0.00      RA0  O
ATOM    165  N   PHE A  21      22.592  44.496   7.272  1.00  0.00      RA0  N
ATOM    166  H   PHE A  21      22.305  44.766   8.190  1.00  0.00      RA0  H
ATOM    167  CA  PHE A  21      23.096  43.151   7.053  1.00  0.00      RA0  C
ATOM    168  CB  PHE A  21      24.582  43.113   7.390  1.00  0.00      RA0  C
ATOM    169  CG  PHE A  21      25.232  41.903   6.770  1.00  0.00      RA0  C
ATOM    170  CD1 PHE A  21      24.984  41.590   5.439  1.00  0.00      RA0  C
ATOM    171  CD2 PHE A  21      26.096  41.117   7.522  1.00  0.00      RA0  C
ATOM    172  CE1 PHE A  21      25.619  40.504   4.850  1.00  0.00      RA0  C
ATOM    173  CE2 PHE A  21      26.731  40.030   6.932  1.00  0.00      RA0  C
ATOM    174  CZ  PHE A  21      26.501  39.730   5.595  1.00  0.00      RA0  C
ATOM    175  C   PHE A  21      22.320  42.193   7.937  1.00  0.00      RA0  C
ATOM    176  O   PHE A  21      22.596  42.069   9.137  1.00  0.00      RA0  O
ATOM    177  N   HIS A  22      21.303  41.559   7.363  1.00  0.00      RA0  N
ATOM    178  H   HIS A  22      20.985  41.944   6.496  1.00  0.00      RA0  H
ATOM    179  CA  HIS A  22      20.471  40.614   8.117  1.00  0.00      RA0  C
ATOM    180  CB  HIS A  22      21.199  39.305   8.444  1.00  0.00      RA0  C
ATOM    181  CG  HIS A  22      21.998  38.788   7.275  1.00  0.00      RA0  C
ATOM    182  ND1 HIS A  22      21.529  38.652   6.020  1.00  0.00      RA0  N
ATOM    183  HD1 HIS A  22      20.629  38.883   5.703  1.00  0.00      RA0  H
ATOM    184  CD2 HIS A  22      23.325  38.355   7.311  1.00  0.00      RA0  C
ATOM    185  NE2 HIS A  22      23.652  37.952   6.061  1.00  0.00      RA0  N
ATOM    186  CE1 HIS A  22      22.550  38.135   5.264  1.00  0.00      RA0  C
ATOM    187  C   HIS A  22      19.960  41.183   9.440  1.00  0.00      RA0  C
ATOM    188  O   HIS A  22      19.955  40.491  10.463  1.00  0.00      RA0  O
ATOM    189  N   GLY A  23      19.505  42.437   9.388  1.00  0.00      RA0  N
ATOM    190  H   GLY A  23      19.615  43.020   8.573  1.00  0.00      RA0  H
ATOM    191  CA  GLY A  23      18.932  43.124  10.542  1.00  0.00      RA0  C
ATOM    192  C   GLY A  23      19.890  43.995  11.343  1.00  0.00      RA0  C
ATOM    193  O   GLY A  23      19.437  44.796  12.172  1.00  0.00      RA0  O
ATOM    194  N   TRP A  24      21.199  43.837  11.104  1.00  0.00      RA0  N
ATOM    195  H   TRP A  24      21.472  43.276  10.322  1.00  0.00      RA0  H
ATOM    196  CA  TRP A  24      22.255  44.642  11.761  1.00  0.00      RA0  C
ATOM    197  CB  TRP A  24      23.524  43.824  12.013  1.00  0.00      RA0  C
ATOM    198  CG  TRP A  24      23.334  42.671  12.965  1.00  0.00      RA0  C
ATOM    199  CD2 TRP A  24      23.851  42.552  14.307  1.00  0.00      RA0  C
ATOM    200  CE2 TRP A  24      23.489  41.275  14.792  1.00  0.00      RA0  C
ATOM    201  CE3 TRP A  24      24.593  43.408  15.111  1.00  0.00      RA0  C
ATOM    202  CD1 TRP A  24      22.682  41.457  12.713  1.00  0.00      RA0  C
ATOM    203  NE1 TRP A  24      22.775  40.632  13.789  1.00  0.00      RA0  N
ATOM    204  HE1 TRP A  24      22.431  39.711  13.824  1.00  0.00      RA0  H
ATOM    205  CZ2 TRP A  24      23.876  40.887  16.069  1.00  0.00      RA0  C
ATOM    206  CZ3 TRP A  24      24.976  43.006  16.385  1.00  0.00      RA0  C
ATOM    207  CH2 TRP A  24      24.618  41.751  16.864  1.00  0.00      RA0  C
ATOM    208  C   TRP A  24      22.688  45.819  10.866  1.00  0.00      RA0  C
ATOM    209  O   TRP A  24      22.888  45.636   9.658  1.00  0.00      RA0  O
ATOM    210  N   MSE A  25      22.893  46.987  11.457  1.00  0.00      RA0  N
ATOM    211  H   MSE A  25      22.788  47.042  12.446  1.00  0.00      RA0  H
ATOM    212  CA  MSE A  25      23.476  48.111  10.726  1.00  0.00      RA0  C
ATOM    213  CB  MSE A  25      22.976  49.439  11.284  1.00  0.00      RA0  C
ATOM    214  CG  MSE A  25      21.482  49.600  11.012  1.00  0.00      RA0  C
ATOM    215  SE  MSE A  25      21.133  49.609   9.247  1.00  0.00      RA0  S
ATOM    216  CE  MSE A  25      19.375  49.235   9.339  1.00  0.00      RA0  C
ATOM    217  C   MSE A  25      24.996  47.992  10.758  1.00  0.00      RA0  C
ATOM    218  O   MSE A  25      25.620  48.212  11.805  1.00  0.00      RA0  O
ATOM    219  N   MSE A  26      25.570  47.665   9.596  1.00  0.00      RA0  N
ATOM    220  H   MSE A  26      25.003  47.594   8.769  1.00  0.00      RA0  H
ATOM    221  CA  MSE A  26      26.991  47.305   9.476  1.00  0.00      RA0  C
ATOM    222  CB  MSE A  26      27.115  45.805   9.183  1.00  0.00      RA0  C
ATOM    223  CG  MSE A  26      26.560  44.889  10.271  1.00  0.00      RA0  C
ATOM    224  SE  MSE A  26      27.445  45.028  11.828  1.00  0.00      RA0  S
ATOM    225  CE  MSE A  26      29.011  44.351  11.259  1.00  0.00      RA0  C
ATOM    226  C   MSE A  26      27.654  48.087   8.358  1.00  0.00      RA0  C
ATOM    227  O   MSE A  26      27.010  48.437   7.362  1.00  0.00      RA0  O
ATOM    228  N   PRO A  27      28.947  48.385   8.499  1.00  0.00      RA0  N
ATOM    229  CD  PRO A  27      29.790  48.116   9.655  1.00  0.00      RA0  C
ATOM    230  CA  PRO A  27      29.642  49.103   7.432  1.00  0.00      RA0  C
ATOM    231  CB  PRO A  27      31.016  49.385   8.040  1.00  0.00      RA0  C
ATOM    232  CG  PRO A  27      30.865  49.182   9.544  1.00  0.00      RA0  C
ATOM    233  C   PRO A  27      29.809  48.337   6.132  1.00  0.00      RA0  C
ATOM    234  O   PRO A  27      30.370  47.255   6.112  1.00  0.00      RA0  O
ATOM    235  N   LEU A  28      29.304  48.907   5.043  1.00  0.00      RA0  N
ATOM    236  H   LEU A  28      28.809  49.771   5.140  1.00  0.00      RA0  H
ATOM    237  CA  LEU A  28      29.578  48.382   3.716  1.00  0.00      RA0  C
ATOM    238  CB  LEU A  28      28.649  49.022   2.687  1.00  0.00      RA0  C
ATOM    239  CG  LEU A  28      28.780  48.384   1.304  1.00  0.00      RA0  C
ATOM    240  CD1 LEU A  28      28.436  46.895   1.334  1.00  0.00      RA0  C
ATOM    241  CD2 LEU A  28      27.970  49.140   0.251  1.00  0.00      RA0  C
ATOM    242  C   LEU A  28      31.047  48.677   3.374  1.00  0.00      RA0  C
ATOM    243  O   LEU A  28      31.740  47.875   2.750  1.00  0.00      RA0  O
ATOM    244  N   HIS A  29      31.473  49.864   3.749  1.00  0.00      RA0  N
ATOM    245  H   HIS A  29      30.891  50.525   4.228  1.00  0.00      RA0  H
ATOM    246  CA  HIS A  29      32.866  50.280   3.592  1.00  0.00      RA0  C
ATOM    247  CB  HIS A  29      33.247  50.549   2.128  1.00  0.00      RA0  C
ATOM    248  CG  HIS A  29      32.279  51.484   1.445  1.00  0.00      RA0  C
ATOM    249  ND1 HIS A  29      31.247  51.066   0.690  1.00  0.00      RA0  N
ATOM    250  HD1 HIS A  29      31.007  50.135   0.488  1.00  0.00      RA0  H
ATOM    251  CD2 HIS A  29      32.290  52.880   1.449  1.00  0.00      RA0  C
ATOM    252  NE2 HIS A  29      31.253  53.298   0.689  1.00  0.00      RA0  N
ATOM    253  CE1 HIS A  29      30.607  52.182   0.219  1.00  0.00      RA0  C
ATOM    254  C   HIS A  29      33.078  51.495   4.461  1.00  0.00      RA0  C
ATOM    255  O   HIS A  29      32.143  52.009   5.054  1.00  0.00      RA0  O
ATOM    256  N   TYR A  30      34.310  51.984   4.483  1.00  0.00      RA0  N
ATOM    257  H   TYR A  30      35.059  51.470   4.041  1.00  0.00      RA0  H
ATOM    258  CA  TYR A  30      34.651  53.153   5.285  1.00  0.00      RA0  C
ATOM    259  CB  TYR A  30      35.694  52.800   6.346  1.00  0.00      RA0  C
ATOM    260  CG  TYR A  30      35.188  51.807   7.364  1.00  0.00      RA0  C
ATOM    261  CD1 TYR A  30      35.233  50.442   7.106  1.00  0.00      RA0  C
ATOM    262  CE1 TYR A  30      34.865  49.538   8.095  1.00  0.00      RA0  C
ATOM    263  CD2 TYR A  30      34.713  52.266   8.585  1.00  0.00      RA0  C
ATOM    264  CE2 TYR A  30      34.351  51.364   9.576  1.00  0.00      RA0  C
ATOM    265  CZ  TYR A  30      34.458  50.000   9.340  1.00  0.00      RA0  C
ATOM    266  OH  TYR A  30      34.165  49.107  10.350  1.00  0.00      RA0  O
ATOM    267  HH  TYR A  30      34.287  48.222  10.023  1.00  0.00      RA0  H
ATOM    268  C   TYR A  30      35.253  54.249   4.414  1.00  0.00      RA0  C
ATOM    269  O   TYR A  30      35.986  55.144   4.908  1.00  0.00      RA0  O
ATOM    270  N   GLY A  31      34.939  54.191   3.122  1.00  0.00      RA0  N
ATOM    271  H   GLY A  31      34.414  53.414   2.780  1.00  0.00      RA0  H
ATOM    272  CA  GLY A  31      35.396  55.192   2.164  1.00  0.00      RA0  C
ATOM    273  C   GLY A  31      35.870  54.611   0.843  1.00  0.00      RA0  C
ATOM    274  O   GLY A  31      35.830  55.287  -0.186  1.00  0.00      RA0  O
ATOM    275  N   SER A  32      36.371  53.386   0.873  1.00  0.00      RA0  N
ATOM    276  H   SER A  32      36.519  52.848   1.708  1.00  0.00      RA0  H
ATOM    277  CA  SER A  32      36.822  52.713  -0.340  1.00  0.00      RA0  C
ATOM    278  CB  SER A  32      38.070  53.423  -0.894  1.00  0.00      RA0  C
ATOM    279  OG  SER A  32      38.990  52.504  -1.469  1.00  0.00      RA0  O
ATOM    280  HG  SER A  32      39.556  52.327  -0.715  1.00  0.00      RA0  H
ATOM    281  C   SER A  32      36.839  51.207  -0.179  1.00  0.00      RA0  C
ATOM    282  O   SER A  32      37.762  50.674   0.427  1.00  0.00      RA0  O
ATOM    283  N   GLN A  33      35.845  50.502  -0.721  1.00  0.00      RA0  N
ATOM    284  H   GLN A  33      35.103  50.990  -1.175  1.00  0.00      RA0  H
ATOM    285  CA  GLN A  33      35.849  49.061  -0.607  1.00  0.00      RA0  C
ATOM    286  CB  GLN A  33      34.515  48.413  -0.982  1.00  0.00      RA0  C
ATOM    287  CG  GLN A  33      34.180  48.379  -2.472  1.00  0.00      RA0  C
ATOM    288  CD  GLN A  33      32.916  47.565  -2.647  1.00  0.00      RA0  C
ATOM    289  OE1 GLN A  33      31.922  47.758  -1.962  1.00  0.00      RA0  O
ATOM    290  NE2 GLN A  33      33.005  46.614  -3.581  1.00  0.00      RA0  N
ATOM    291 HE21 GLN A  33      33.827  46.478  -4.131  1.00  0.00      RA0  H
ATOM    292 HE22 GLN A  33      32.210  46.026  -3.725  1.00  0.00      RA0  H
ATOM    293  C   GLN A  33      37.031  48.413  -1.333  1.00  0.00      RA0  C
ATOM    294  O   GLN A  33      37.523  47.372  -0.893  1.00  0.00      RA0  O
ATOM    295  N   ILE A  34      37.509  49.068  -2.395  1.00  0.00      RA0  N
ATOM    296  H   ILE A  34      37.146  49.973  -2.606  1.00  0.00      RA0  H
ATOM    297  CA  ILE A  34      38.654  48.569  -3.148  1.00  0.00      RA0  C
ATOM    298  CB  ILE A  34      38.803  49.358  -4.449  1.00  0.00      RA0  C
ATOM    299  CG2 ILE A  34      39.987  48.856  -5.274  1.00  0.00      RA0  C
ATOM    300  CG1 ILE A  34      37.499  49.313  -5.251  1.00  0.00      RA0  C
ATOM    301  CD1 ILE A  34      37.134  47.896  -5.703  1.00  0.00      RA0  C
ATOM    302  C   ILE A  34      39.923  48.647  -2.283  1.00  0.00      RA0  C
ATOM    303  O   ILE A  34      40.670  47.668  -2.171  1.00  0.00      RA0  O
ATOM    304  N   ASP A  35      40.147  49.782  -1.638  1.00  0.00      RA0  N
ATOM    305  H   ASP A  35      39.510  50.552  -1.690  1.00  0.00      RA0  H
ATOM    306  CA  ASP A  35      41.325  49.899  -0.740  1.00  0.00      RA0  C
ATOM    307  CB  ASP A  35      41.689  51.328  -0.307  1.00  0.00      RA0  C
ATOM    308  CG  ASP A  35      41.142  51.659   1.069  1.00  0.00      RA0  C
ATOM    309  OD1 ASP A  35      41.748  51.282   2.060  1.00  0.00      RA0  O
ATOM    310  OD2 ASP A  35      40.113  52.315   1.180  1.00  0.00      RA0  O
ATOM    311  C   ASP A  35      41.294  48.934   0.434  1.00  0.00      RA0  C
ATOM    312  O   ASP A  35      42.322  48.467   0.867  1.00  0.00      RA0  O
ATOM    313  N   GLU A  36      40.101  48.658   0.971  1.00  0.00      RA0  N
ATOM    314  H   GLU A  36      39.310  49.170   0.630  1.00  0.00      RA0  H
ATOM    315  CA  GLU A  36      39.930  47.753   2.067  1.00  0.00      RA0  C
ATOM    316  CB  GLU A  36      38.459  47.854   2.503  1.00  0.00      RA0  C
ATOM    317  CG  GLU A  36      38.291  48.990   3.509  1.00  0.00      RA0  C
ATOM    318  CD  GLU A  36      36.957  49.725   3.466  1.00  0.00      RA0  C
ATOM    319  OE1 GLU A  36      35.916  49.088   3.606  1.00  0.00      RA0  O
ATOM    320  OE2 GLU A  36      36.970  50.957   3.345  1.00  0.00      RA0  O
ATOM    321  C   GLU A  36      40.307  46.333   1.615  1.00  0.00      RA0  C
ATOM    322  O   GLU A  36      41.005  45.602   2.312  1.00  0.00      RA0  O
ATOM    323  N   HIS A  37      39.879  45.973   0.420  1.00  0.00      RA0  N
ATOM    324  H   HIS A  37      39.311  46.613  -0.102  1.00  0.00      RA0  H
ATOM    325  CA  HIS A  37      40.215  44.681  -0.162  1.00  0.00      RA0  C
ATOM    326  CB  HIS A  37      39.546  44.557  -1.530  1.00  0.00      RA0  C
ATOM    327  CG  HIS A  37      39.747  43.174  -2.092  1.00  0.00      RA0  C
ATOM    328  ND1 HIS A  37      38.762  42.263  -2.169  1.00  0.00      RA0  N
ATOM    329  HD1 HIS A  37      37.829  42.386  -1.873  1.00  0.00      RA0  H
ATOM    330  CD2 HIS A  37      40.919  42.619  -2.613  1.00  0.00      RA0  C
ATOM    331  NE2 HIS A  37      40.629  41.360  -3.002  1.00  0.00      RA0  N
ATOM    332  CE1 HIS A  37      39.306  41.140  -2.736  1.00  0.00      RA0  C
ATOM    333  C   HIS A  37      41.729  44.562  -0.269  1.00  0.00      RA0  C
ATOM    334  O   HIS A  37      42.311  43.566   0.198  1.00  0.00      RA0  O
ATOM    335  N   HIS A  38      42.358  45.585  -0.838  1.00  0.00      RA0  N
ATOM    336  H   HIS A  38      41.834  46.386  -1.138  1.00  0.00      RA0  H
ATOM    337  CA  HIS A  38      43.808  45.520  -1.079  1.00  0.00      RA0  C
ATOM    338  CB  HIS A  38      44.279  46.653  -1.985  1.00  0.00      RA0  C
ATOM    339  CG  HIS A  38      43.777  46.453  -3.393  1.00  0.00      RA0  C
ATOM    340  ND1 HIS A  38      43.798  45.277  -4.051  1.00  0.00      RA0  N
ATOM    341  HD1 HIS A  38      44.114  44.410  -3.719  1.00  0.00      RA0  H
ATOM    342  CD2 HIS A  38      43.245  47.432  -4.235  1.00  0.00      RA0  C
ATOM    343  NE2 HIS A  38      42.945  46.834  -5.412  1.00  0.00      RA0  N
ATOM    344  CE1 HIS A  38      43.285  45.510  -5.301  1.00  0.00      RA0  C
ATOM    345  C   HIS A  38      44.615  45.560   0.230  1.00  0.00      RA0  C
ATOM    346  O   HIS A  38      45.719  44.999   0.309  1.00  0.00      RA0  O
ATOM    347  N   ALA A  39      44.057  46.171   1.266  1.00  0.00      RA0  N
ATOM    348  H   ALA A  39      43.199  46.675   1.148  1.00  0.00      RA0  H
ATOM    349  CA  ALA A  39      44.681  46.177   2.596  1.00  0.00      RA0  C
ATOM    350  CB  ALA A  39      43.873  47.029   3.577  1.00  0.00      RA0  C
ATOM    351  C   ALA A  39      44.804  44.774   3.160  1.00  0.00      RA0  C
ATOM    352  O   ALA A  39      45.803  44.428   3.774  1.00  0.00      RA0  O
ATOM    353  N   VAL A  40      43.775  43.962   2.980  1.00  0.00      RA0  N
ATOM    354  H   VAL A  40      42.981  44.276   2.453  1.00  0.00      RA0  H
ATOM    355  CA  VAL A  40      43.819  42.610   3.499  1.00  0.00      RA0  C
ATOM    356  CB  VAL A  40      42.427  41.993   3.511  1.00  0.00      RA0  C
ATOM    357  CG1 VAL A  40      42.464  40.537   3.971  1.00  0.00      RA0  C
ATOM    358  CG2 VAL A  40      41.501  42.843   4.383  1.00  0.00      RA0  C
ATOM    359  C   VAL A  40      44.815  41.795   2.686  1.00  0.00      RA0  C
ATOM    360  O   VAL A  40      45.540  40.958   3.235  1.00  0.00      RA0  O
ATOM    361  N   ARG A  41      44.833  42.021   1.384  1.00  0.00      RA0  N
ATOM    362  H   ARG A  41      44.209  42.701   0.995  1.00  0.00      RA0  H
ATOM    363  CA  ARG A  41      45.711  41.256   0.514  1.00  0.00      RA0  C
ATOM    364  CB  ARG A  41      45.376  41.517  -0.955  1.00  0.00      RA0  C
ATOM    365  CG  ARG A  41      44.054  40.915  -1.427  1.00  0.00      RA0  C
ATOM    366  CD  ARG A  41      44.068  39.386  -1.490  1.00  0.00      RA0  C
ATOM    367  NE  ARG A  41      42.797  38.888  -2.011  1.00  0.00      RA0  N
ATOM    368  HE  ARG A  41      42.415  39.334  -2.838  1.00  0.00      RA0  H
ATOM    369  CZ  ARG A  41      42.149  37.882  -1.354  1.00  0.00      RA0  C
ATOM    370  NH1 ARG A  41      42.740  37.268  -0.312  1.00  0.00      RA0  N
ATOM    371 HH11 ARG A  41      42.248  36.596   0.252  1.00  0.00      RA0  H
ATOM    372 HH12 ARG A  41      43.705  37.418  -0.041  1.00  0.00      RA0  H
ATOM    373  NH2 ARG A  41      40.916  37.519  -1.755  1.00  0.00      RA0  N
ATOM    374 HH21 ARG A  41      40.333  36.847  -1.282  1.00  0.00      RA0  H
ATOM    375 HH22 ARG A  41      40.547  37.937  -2.602  1.00  0.00      RA0  H
ATOM    376  C   ARG A  41      47.191  41.564   0.743  1.00  0.00      RA0  C
ATOM    377  O   ARG A  41      48.022  40.713   0.488  1.00  0.00      RA0  O
ATOM    378  N   THR A  42      47.504  42.765   1.203  1.00  0.00      RA0  N
ATOM    379  H   THR A  42      46.802  43.441   1.427  1.00  0.00      RA0  H
ATOM    380  CA  THR A  42      48.920  43.214   1.247  1.00  0.00      RA0  C
ATOM    381  CB  THR A  42      49.232  44.245   0.154  1.00  0.00      RA0  C
ATOM    382  OG1 THR A  42      48.283  45.310   0.150  1.00  0.00      RA0  O
ATOM    383  HG1 THR A  42      47.443  44.926  -0.066  1.00  0.00      RA0  H
ATOM    384  CG2 THR A  42      49.288  43.593  -1.229  1.00  0.00      RA0  C
ATOM    385  C   THR A  42      49.447  43.592   2.627  1.00  0.00      RA0  C
ATOM    386  O   THR A  42      50.678  43.744   2.797  1.00  0.00      RA0  O
ATOM    387  N   ASP A  43      48.563  43.801   3.601  1.00  0.00      RA0  N
ATOM    388  H   ASP A  43      47.578  43.659   3.492  1.00  0.00      RA0  H
ATOM    389  CA  ASP A  43      49.004  44.310   4.898  1.00  0.00      RA0  C
ATOM    390  CB  ASP A  43      49.097  45.840   4.902  1.00  0.00      RA0  C
ATOM    391  CG  ASP A  43      49.623  46.321   6.243  1.00  0.00      RA0  C
ATOM    392  OD1 ASP A  43      50.082  45.513   7.044  1.00  0.00      RA0  O
ATOM    393  OD2 ASP A  43      49.540  47.509   6.534  1.00  0.00      RA0  O
ATOM    394  C   ASP A  43      48.089  43.764   6.004  1.00  0.00      RA0  C
ATOM    395  O   ASP A  43      48.233  42.591   6.395  1.00  0.00      RA0  O
ATOM    396  N   ALA A  44      47.140  44.565   6.489  1.00  0.00      RA0  N
ATOM    397  H   ALA A  44      46.988  45.497   6.156  1.00  0.00      RA0  H
ATOM    398  CA  ALA A  44      46.194  44.086   7.503  1.00  0.00      RA0  C
ATOM    399  CB  ALA A  44      46.794  44.191   8.904  1.00  0.00      RA0  C
ATOM    400  C   ALA A  44      44.907  44.912   7.458  1.00  0.00      RA0  C
ATOM    401  O   ALA A  44      44.949  46.151   7.470  1.00  0.00      RA0  O
ATOM    402  N   GLY A  45      43.784  44.199   7.443  1.00  0.00      RA0  N
ATOM    403  H   GLY A  45      43.810  43.197   7.427  1.00  0.00      RA0  H
ATOM    404  CA  GLY A  45      42.471  44.813   7.598  1.00  0.00      RA0  C
ATOM    405  C   GLY A  45      41.689  44.078   8.662  1.00  0.00      RA0  C
ATOM    406  O   GLY A  45      42.001  42.941   8.989  1.00  0.00      RA0  O
ATOM    407  N   MSE A  46      40.634  44.695   9.171  1.00  0.00      RA0  N
ATOM    408  H   MSE A  46      40.382  45.620   8.873  1.00  0.00      RA0  H
ATOM    409  CA  MSE A  46      39.783  44.020  10.113  1.00  0.00      RA0  C
ATOM    410  CB  MSE A  46      40.166  44.380  11.546  1.00  0.00      RA0  C
ATOM    411  CG  MSE A  46      39.997  45.871  11.819  1.00  0.00      RA0  C
ATOM    412  SE  MSE A  46      40.451  46.306  13.497  1.00  0.00      RA0  S
ATOM    413  CE  MSE A  46      40.461  48.083  13.251  1.00  0.00      RA0  C
ATOM    414  C   MSE A  46      38.309  44.298   9.904  1.00  0.00      RA0  C
ATOM    415  O   MSE A  46      37.922  45.360   9.435  1.00  0.00      RA0  O
ATOM    416  N   PHE A  47      37.522  43.309  10.307  1.00  0.00      RA0  N
ATOM    417  H   PHE A  47      37.929  42.540  10.804  1.00  0.00      RA0  H
ATOM    418  CA  PHE A  47      36.079  43.300  10.121  1.00  0.00      RA0  C
ATOM    419  CB  PHE A  47      35.640  42.154   9.207  1.00  0.00      RA0  C
ATOM    420  CG  PHE A  47      36.376  42.152   7.890  1.00  0.00      RA0  C
ATOM    421  CD1 PHE A  47      37.573  41.455   7.760  1.00  0.00      RA0  C
ATOM    422  CD2 PHE A  47      35.844  42.829   6.800  1.00  0.00      RA0  C
ATOM    423  CE1 PHE A  47      38.231  41.424   6.538  1.00  0.00      RA0  C
ATOM    424  CE2 PHE A  47      36.499  42.794   5.576  1.00  0.00      RA0  C
ATOM    425  CZ  PHE A  47      37.689  42.090   5.446  1.00  0.00      RA0  C
ATOM    426  C   PHE A  47      35.406  43.063  11.465  1.00  0.00      RA0  C
ATOM    427  O   PHE A  47      35.855  42.232  12.288  1.00  0.00      RA0  O
ATOM    428  N   ASP A  48      34.328  43.799  11.710  1.00  0.00      RA0  N
ATOM    429  H   ASP A  48      33.951  44.388  10.999  1.00  0.00      RA0  H
ATOM    430  CA  ASP A  48      33.477  43.515  12.842  1.00  0.00      RA0  C
ATOM    431  CB  ASP A  48      32.502  44.627  13.193  1.00  0.00      RA0  C
ATOM    432  CG  ASP A  48      31.657  44.041  14.301  1.00  0.00      RA0  C
ATOM    433  OD1 ASP A  48      32.242  43.438  15.182  1.00  0.00      RA0  O
ATOM    434  OD2 ASP A  48      30.432  44.121  14.277  1.00  0.00      RA0  O
ATOM    435  C   ASP A  48      32.610  42.324  12.472  1.00  0.00      RA0  C
ATOM    436  O   ASP A  48      31.790  42.437  11.560  1.00  0.00      RA0  O
ATOM    437  N   VAL A  49      32.811  41.207  13.143  1.00  0.00      RA0  N
ATOM    438  H   VAL A  49      33.380  41.265  13.969  1.00  0.00      RA0  H
ATOM    439  CA  VAL A  49      31.989  40.024  12.914  1.00  0.00      RA0  C
ATOM    440  CB  VAL A  49      32.838  38.859  12.405  1.00  0.00      RA0  C
ATOM    441  CG1 VAL A  49      33.157  39.066  10.926  1.00  0.00      RA0  C
ATOM    442  CG2 VAL A  49      34.112  38.680  13.228  1.00  0.00      RA0  C
ATOM    443  C   VAL A  49      31.198  39.673  14.179  1.00  0.00      RA0  C
ATOM    444  O   VAL A  49      30.904  38.514  14.425  1.00  0.00      RA0  O
ATOM    445  N   SER A  50      30.753  40.704  14.897  1.00  0.00      RA0  N
ATOM    446  H   SER A  50      31.007  41.652  14.671  1.00  0.00      RA0  H
ATOM    447  CA  SER A  50      29.992  40.524  16.126  1.00  0.00      RA0  C
ATOM    448  CB  SER A  50      30.058  41.782  16.986  1.00  0.00      RA0  C
ATOM    449  OG  SER A  50      31.418  42.000  17.373  1.00  0.00      RA0  O
ATOM    450  HG  SER A  50      31.789  42.544  16.679  1.00  0.00      RA0  H
ATOM    451  C   SER A  50      28.561  40.100  15.828  1.00  0.00      RA0  C
ATOM    452  O   SER A  50      27.840  39.673  16.732  1.00  0.00      RA0  O
ATOM    453  N   HIS A  51      28.182  40.234  14.568  1.00  0.00      RA0  N
ATOM    454  H   HIS A  51      28.822  40.658  13.930  1.00  0.00      RA0  H
ATOM    455  CA  HIS A  51      26.905  39.713  14.046  1.00  0.00      RA0  C
ATOM    456  CB  HIS A  51      26.578  40.328  12.681  1.00  0.00      RA0  C
ATOM    457  CG  HIS A  51      27.315  39.610  11.576  1.00  0.00      RA0  C
ATOM    458  ND1 HIS A  51      26.699  38.825  10.675  1.00  0.00      RA0  N
ATOM    459  HD1 HIS A  51      25.733  38.675  10.621  1.00  0.00      RA0  H
ATOM    460  CD2 HIS A  51      28.685  39.625  11.299  1.00  0.00      RA0  C
ATOM    461  NE2 HIS A  51      28.887  38.832  10.219  1.00  0.00      RA0  N
ATOM    462  CE1 HIS A  51      27.667  38.340   9.834  1.00  0.00      RA0  C
ATOM    463  C   HIS A  51      26.854  38.188  14.001  1.00  0.00      RA0  C
ATOM    464  O   HIS A  51      25.781  37.616  13.793  1.00  0.00      RA0  O
ATOM    465  N   MSE A  52      27.981  37.529  14.208  1.00  0.00      RA0  N
ATOM    466  H   MSE A  52      28.813  37.987  14.526  1.00  0.00      RA0  H
ATOM    467  CA  MSE A  52      27.973  36.092  14.266  1.00  0.00      RA0  C
ATOM    468  CB  MSE A  52      29.262  35.503  13.692  1.00  0.00      RA0  C
ATOM    469  CG  MSE A  52      29.503  35.937  12.246  1.00  0.00      RA0  C
ATOM    470  SE  MSE A  52      30.948  35.168  11.500  1.00  0.00      RA0  S
ATOM    471  CE  MSE A  52      30.294  33.496  11.366  1.00  0.00      RA0  C
ATOM    472  C   MSE A  52      27.752  35.628  15.676  1.00  0.00      RA0  C
ATOM    473  O   MSE A  52      28.115  36.314  16.642  1.00  0.00      RA0  O
ATOM    474  N   THR A  53      27.146  34.449  15.781  1.00  0.00      RA0  N
ATOM    475  H   THR A  53      26.971  33.886  14.995  1.00  0.00      RA0  H
ATOM    476  CA  THR A  53      26.714  33.896  17.062  1.00  0.00      RA0  C
ATOM    477  CB  THR A  53      25.290  33.441  16.821  1.00  0.00      RA0  C
ATOM    478  OG1 THR A  53      24.511  34.600  16.481  1.00  0.00      RA0  O
ATOM    479  HG1 THR A  53      24.966  35.014  15.753  1.00  0.00      RA0  H
ATOM    480  CG2 THR A  53      24.698  32.672  18.000  1.00  0.00      RA0  C
ATOM    481  C   THR A  53      27.675  32.794  17.498  1.00  0.00      RA0  C
ATOM    482  O   THR A  53      27.947  31.852  16.754  1.00  0.00      RA0  O
ATOM    483  N   ILE A  54      28.219  32.942  18.699  1.00  0.00      RA0  N
ATOM    484  H   ILE A  54      27.928  33.701  19.283  1.00  0.00      RA0  H
ATOM    485  CA  ILE A  54      29.060  31.923  19.308  1.00  0.00      RA0  C
ATOM    486  CB  ILE A  54      30.195  32.598  20.071  1.00  0.00      RA0  C
ATOM    487  CG2 ILE A  54      31.088  31.575  20.766  1.00  0.00      RA0  C
ATOM    488  CG1 ILE A  54      30.978  33.521  19.137  1.00  0.00      RA0  C
ATOM    489  CD1 ILE A  54      32.049  34.324  19.873  1.00  0.00      RA0  C
ATOM    490  C   ILE A  54      28.161  31.103  20.242  1.00  0.00      RA0  C
ATOM    491  O   ILE A  54      27.425  31.665  21.073  1.00  0.00      RA0  O
ATOM    492  N   VAL A  55      28.184  29.787  20.052  1.00  0.00      RA0  N
ATOM    493  H   VAL A  55      28.853  29.374  19.434  1.00  0.00      RA0  H
ATOM    494  CA  VAL A  55      27.349  28.884  20.811  1.00  0.00      RA0  C
ATOM    495  CB  VAL A  55      26.453  28.087  19.863  1.00  0.00      RA0  C
ATOM    496  CG1 VAL A  55      25.564  27.118  20.638  1.00  0.00      RA0  C
ATOM    497  CG2 VAL A  55      25.652  29.007  18.943  1.00  0.00      RA0  C
ATOM    498  C   VAL A  55      28.281  27.951  21.538  1.00  0.00      RA0  C
ATOM    499  O   VAL A  55      29.040  27.205  20.907  1.00  0.00      RA0  O
ATOM    500  N   ASP A  56      28.211  27.986  22.860  1.00  0.00      RA0  N
ATOM    501  H   ASP A  56      27.577  28.598  23.318  1.00  0.00      RA0  H
ATOM    502  CA  ASP A  56      28.956  27.048  23.671  1.00  0.00      RA0  C
ATOM    503  CB  ASP A  56      29.438  27.725  24.976  1.00  0.00      RA0  C
ATOM    504  CG  ASP A  56      30.529  28.781  24.775  1.00  0.00      RA0  C
ATOM    505  OD1 ASP A  56      30.969  29.000  23.655  1.00  0.00      RA0  O
ATOM    506  OD2 ASP A  56      30.976  29.399  25.745  1.00  0.00      RA0  O
ATOM    507  C   ASP A  56      28.116  25.828  24.017  1.00  0.00      RA0  C
ATOM    508  O   ASP A  56      26.960  25.950  24.410  1.00  0.00      RA0  O
ATOM    509  N   LEU A  57      28.729  24.659  23.855  1.00  0.00      RA0  N
ATOM    510  H   LEU A  57      29.703  24.643  23.624  1.00  0.00      RA0  H
ATOM    511  CA  LEU A  57      28.103  23.379  24.134  1.00  0.00      RA0  C
ATOM    512  CB  LEU A  57      28.127  22.490  22.895  1.00  0.00      RA0  C
ATOM    513  CG  LEU A  57      27.406  23.063  21.679  1.00  0.00      RA0  C
ATOM    514  CD1 LEU A  57      27.517  22.109  20.494  1.00  0.00      RA0  C
ATOM    515  CD2 LEU A  57      25.950  23.413  21.978  1.00  0.00      RA0  C
ATOM    516  C   LEU A  57      28.813  22.653  25.271  1.00  0.00      RA0  C
ATOM    517  O   LEU A  57      30.009  22.434  25.190  1.00  0.00      RA0  O
ATOM    518  N   ARG A  58      28.069  22.237  26.300  1.00  0.00      RA0  N
ATOM    519  H   ARG A  58      27.080  22.406  26.319  1.00  0.00      RA0  H
ATOM    520  CA  ARG A  58      28.656  21.606  27.470  1.00  0.00      RA0  C
ATOM    521  CB  ARG A  58      28.547  22.601  28.604  1.00  0.00      RA0  C
ATOM    522  CG  ARG A  58      29.806  23.432  28.833  1.00  0.00      RA0  C
ATOM    523  CD  ARG A  58      30.054  23.563  30.336  1.00  0.00      RA0  C
ATOM    524  NE  ARG A  58      30.192  22.233  30.928  1.00  0.00      RA0  N
ATOM    525  HE  ARG A  58      31.024  21.698  30.717  1.00  0.00      RA0  H
ATOM    526  CZ  ARG A  58      29.147  21.651  31.587  1.00  0.00      RA0  C
ATOM    527  NH1 ARG A  58      28.020  22.360  31.809  1.00  0.00      RA0  N
ATOM    528 HH11 ARG A  58      27.166  22.021  32.219  1.00  0.00      RA0  H
ATOM    529 HH12 ARG A  58      27.888  23.318  31.502  1.00  0.00      RA0  H
ATOM    530  NH2 ARG A  58      29.255  20.360  31.954  1.00  0.00      RA0  N
ATOM    531 HH21 ARG A  58      28.551  19.855  32.450  1.00  0.00      RA0  H
ATOM    532 HH22 ARG A  58      30.096  19.845  31.692  1.00  0.00      RA0  H
ATOM    533  C   ARG A  58      27.929  20.296  27.806  1.00  0.00      RA0  C
ATOM    534  O   ARG A  58      26.718  20.205  27.682  1.00  0.00      RA0  O
ATOM    535  N   GLY A  59      28.672  19.309  28.271  1.00  0.00      RA0  N
ATOM    536  H   GLY A  59      29.661  19.427  28.411  1.00  0.00      RA0  H
ATOM    537  CA  GLY A  59      28.104  18.014  28.623  1.00  0.00      RA0  C
ATOM    538  C   GLY A  59      29.040  16.897  28.203  1.00  0.00      RA0  C
ATOM    539  O   GLY A  59      29.740  17.010  27.195  1.00  0.00      RA0  O
ATOM    540  N   SER A  60      29.039  15.806  28.966  1.00  0.00      RA0  N
ATOM    541  H   SER A  60      28.427  15.750  29.754  1.00  0.00      RA0  H
ATOM    542  CA  SER A  60      29.957  14.700  28.725  1.00  0.00      RA0  C
ATOM    543  CB  SER A  60      29.782  13.845  29.959  1.00  0.00      RA0  C
ATOM    544  OG  SER A  60      29.426  14.783  30.987  1.00  0.00      RA0  O
ATOM    545  HG  SER A  60      30.107  15.453  30.984  1.00  0.00      RA0  H
ATOM    546  C   SER A  60      29.752  14.043  27.361  1.00  0.00      RA0  C
ATOM    547  O   SER A  60      30.701  13.465  26.814  1.00  0.00      RA0  O
ATOM    548  N   ARG A  61      28.539  14.152  26.803  1.00  0.00      RA0  N
ATOM    549  H   ARG A  61      27.847  14.723  27.240  1.00  0.00      RA0  H
ATOM    550  CA  ARG A  61      28.235  13.580  25.491  1.00  0.00      RA0  C
ATOM    551  CB  ARG A  61      26.829  12.991  25.543  1.00  0.00      RA0  C
ATOM    552  CG  ARG A  61      26.640  12.139  26.802  1.00  0.00      RA0  C
ATOM    553  CD  ARG A  61      25.264  11.480  26.860  1.00  0.00      RA0  C
ATOM    554  NE  ARG A  61      25.061  10.705  25.644  1.00  0.00      RA0  N
ATOM    555  HE  ARG A  61      25.886  10.390  25.152  1.00  0.00      RA0  H
ATOM    556  CZ  ARG A  61      23.826  10.515  25.111  1.00  0.00      RA0  C
ATOM    557  NH1 ARG A  61      22.738  10.929  25.801  1.00  0.00      RA0  N
ATOM    558 HH11 ARG A  61      21.793  10.905  25.441  1.00  0.00      RA0  H
ATOM    559 HH12 ARG A  61      22.832  11.317  26.721  1.00  0.00      RA0  H
ATOM    560  NH2 ARG A  61      23.738   9.931  23.901  1.00  0.00      RA0  N
ATOM    561 HH21 ARG A  61      22.889   9.705  23.424  1.00  0.00      RA0  H
ATOM    562 HH22 ARG A  61      24.594   9.701  23.393  1.00  0.00      RA0  H
ATOM    563  C   ARG A  61      28.377  14.586  24.343  1.00  0.00      RA0  C
ATOM    564  O   ARG A  61      27.883  14.349  23.255  1.00  0.00      RA0  O
ATOM    565  N   THR A  62      29.068  15.696  24.556  1.00  0.00      RA0  N
ATOM    566  H   THR A  62      29.506  15.910  25.431  1.00  0.00      RA0  H
ATOM    567  CA  THR A  62      29.125  16.716  23.498  1.00  0.00      RA0  C
ATOM    568  CB  THR A  62      29.751  17.999  24.035  1.00  0.00      RA0  C
ATOM    569  OG1 THR A  62      29.005  18.441  25.169  1.00  0.00      RA0  O
ATOM    570  HG1 THR A  62      29.541  18.235  25.928  1.00  0.00      RA0  H
ATOM    571  CG2 THR A  62      29.771  19.099  22.976  1.00  0.00      RA0  C
ATOM    572  C   THR A  62      29.753  16.227  22.195  1.00  0.00      RA0  C
ATOM    573  O   THR A  62      29.208  16.500  21.115  1.00  0.00      RA0  O
ATOM    574  N   ARG A  63      30.862  15.494  22.279  1.00  0.00      RA0  N
ATOM    575  H   ARG A  63      31.248  15.288  23.179  1.00  0.00      RA0  H
ATOM    576  CA  ARG A  63      31.512  14.989  21.056  1.00  0.00      RA0  C
ATOM    577  CB  ARG A  63      32.853  14.315  21.350  1.00  0.00      RA0  C
ATOM    578  CG  ARG A  63      33.624  14.105  20.045  1.00  0.00      RA0  C
ATOM    579  CD  ARG A  63      34.916  13.300  20.175  1.00  0.00      RA0  C
ATOM    580  NE  ARG A  63      35.859  13.910  21.107  1.00  0.00      RA0  N
ATOM    581  HE  ARG A  63      35.763  13.764  22.108  1.00  0.00      RA0  H
ATOM    582  CZ  ARG A  63      36.924  14.641  20.673  1.00  0.00      RA0  C
ATOM    583  NH1 ARG A  63      37.052  14.966  19.372  1.00  0.00      RA0  N
ATOM    584 HH11 ARG A  63      37.861  15.469  19.049  1.00  0.00      RA0  H
ATOM    585 HH12 ARG A  63      36.367  14.748  18.670  1.00  0.00      RA0  H
ATOM    586  NH2 ARG A  63      37.848  15.032  21.565  1.00  0.00      RA0  N
ATOM    587 HH21 ARG A  63      38.683  15.533  21.341  1.00  0.00      RA0  H
ATOM    588 HH22 ARG A  63      37.670  14.803  22.543  1.00  0.00      RA0  H
ATOM    589  C   ARG A  63      30.575  14.030  20.331  1.00  0.00      RA0  C
ATOM    590  O   ARG A  63      30.398  14.108  19.117  1.00  0.00      RA0  O
ATOM    591  N   GLU A  64      29.966  13.136  21.094  1.00  0.00      RA0  N
ATOM    592  H   GLU A  64      30.095  13.169  22.083  1.00  0.00      RA0  H
ATOM    593  CA  GLU A  64      29.007  12.179  20.558  1.00  0.00      RA0  C
ATOM    594  CB  GLU A  64      28.368  11.350  21.676  1.00  0.00      RA0  C
ATOM    595  CG  GLU A  64      27.357  10.336  21.129  1.00  0.00      RA0  C
ATOM    596  CD  GLU A  64      26.445   9.863  22.242  1.00  0.00      RA0  C
ATOM    597  OE1 GLU A  64      26.637  10.266  23.382  1.00  0.00      RA0  O
ATOM    598  OE2 GLU A  64      25.506   9.118  21.979  1.00  0.00      RA0  O
ATOM    599  C   GLU A  64      27.896  12.887  19.786  1.00  0.00      RA0  C
ATOM    600  O   GLU A  64      27.583  12.517  18.641  1.00  0.00      RA0  O
ATOM    601  N   PHE A  65      27.315  13.903  20.412  1.00  0.00      RA0  N
ATOM    602  H   PHE A  65      27.592  14.105  21.353  1.00  0.00      RA0  H
ATOM    603  CA  PHE A  65      26.271  14.717  19.787  1.00  0.00      RA0  C
ATOM    604  CB  PHE A  65      25.862  15.844  20.739  1.00  0.00      RA0  C
ATOM    605  CG  PHE A  65      24.977  16.851  20.041  1.00  0.00      RA0  C
ATOM    606  CD1 PHE A  65      23.863  16.438  19.319  1.00  0.00      RA0  C
ATOM    607  CD2 PHE A  65      25.288  18.204  20.119  1.00  0.00      RA0  C
ATOM    608  CE1 PHE A  65      23.078  17.374  18.658  1.00  0.00      RA0  C
ATOM    609  CE2 PHE A  65      24.498  19.141  19.464  1.00  0.00      RA0  C
ATOM    610  CZ  PHE A  65      23.397  18.724  18.726  1.00  0.00      RA0  C
ATOM    611  C   PHE A  65      26.731  15.273  18.458  1.00  0.00      RA0  C
ATOM    612  O   PHE A  65      26.046  15.148  17.451  1.00  0.00      RA0  O
ATOM    613  N   LEU A  66      27.892  15.922  18.460  1.00  0.00      RA0  N
ATOM    614  H   LEU A  66      28.440  15.950  19.300  1.00  0.00      RA0  H
ATOM    615  CA  LEU A  66      28.377  16.573  17.243  1.00  0.00      RA0  C
ATOM    616  CB  LEU A  66      29.517  17.529  17.567  1.00  0.00      RA0  C
ATOM    617  CG  LEU A  66      29.019  18.731  18.362  1.00  0.00      RA0  C
ATOM    618  CD1 LEU A  66      30.168  19.640  18.787  1.00  0.00      RA0  C
ATOM    619  CD2 LEU A  66      27.941  19.499  17.597  1.00  0.00      RA0  C
ATOM    620  C   LEU A  66      28.764  15.604  16.132  1.00  0.00      RA0  C
ATOM    621  O   LEU A  66      28.697  15.968  14.960  1.00  0.00      RA0  O
ATOM    622  N   ARG A  67      29.192  14.397  16.484  1.00  0.00      RA0  N
ATOM    623  H   ARG A  67      29.252  14.163  17.457  1.00  0.00      RA0  H
ATOM    624  CA  ARG A  67      29.454  13.340  15.473  1.00  0.00      RA0  C
ATOM    625  CB  ARG A  67      30.071  12.066  16.058  1.00  0.00      RA0  C
ATOM    626  CG  ARG A  67      31.427  12.197  16.748  1.00  0.00      RA0  C
ATOM    627  CD  ARG A  67      32.088  10.830  16.958  1.00  0.00      RA0  C
ATOM    628  NE  ARG A  67      32.612  10.305  15.695  1.00  0.00      RA0  N
ATOM    629  HE  ARG A  67      33.069  10.968  15.079  1.00  0.00      RA0  H
ATOM    630  CZ  ARG A  67      32.551   8.982  15.364  1.00  0.00      RA0  C
ATOM    631  NH1 ARG A  67      31.872   8.115  16.150  1.00  0.00      RA0  N
ATOM    632 HH11 ARG A  67      31.797   7.135  15.929  1.00  0.00      RA0  H
ATOM    633 HH12 ARG A  67      31.406   8.425  16.983  1.00  0.00      RA0  H
ATOM    634  NH2 ARG A  67      33.170   8.565  14.241  1.00  0.00      RA0  N
ATOM    635 HH21 ARG A  67      33.177   7.613  13.920  1.00  0.00      RA0  H
ATOM    636 HH22 ARG A  67      33.660   9.244  13.667  1.00  0.00      RA0  H
ATOM    637  C   ARG A  67      28.188  12.911  14.731  1.00  0.00      RA0  C
ATOM    638  O   ARG A  67      28.254  12.355  13.637  1.00  0.00      RA0  O
ATOM    639  N   TYR A  68      27.042  13.117  15.373  1.00  0.00      RA0  N
ATOM    640  H   TYR A  68      27.043  13.518  16.290  1.00  0.00      RA0  H
ATOM    641  CA  TYR A  68      25.729  12.846  14.764  1.00  0.00      RA0  C
ATOM    642  CB  TYR A  68      24.783  12.375  15.868  1.00  0.00      RA0  C
ATOM    643  CG  TYR A  68      23.393  12.171  15.324  1.00  0.00      RA0  C
ATOM    644  CD1 TYR A  68      23.178  11.270  14.289  1.00  0.00      RA0  C
ATOM    645  CE1 TYR A  68      21.895  11.081  13.796  1.00  0.00      RA0  C
ATOM    646  CD2 TYR A  68      22.329  12.882  15.866  1.00  0.00      RA0  C
ATOM    647  CE2 TYR A  68      21.044  12.687  15.375  1.00  0.00      RA0  C
ATOM    648  CZ  TYR A  68      20.829  11.784  14.341  1.00  0.00      RA0  C
ATOM    649  OH  TYR A  68      19.556  11.588  13.848  1.00  0.00      RA0  O
ATOM    650  HH  TYR A  68      19.601  10.847  13.250  1.00  0.00      RA0  H
ATOM    651  C   TYR A  68      25.182  14.082  14.049  1.00  0.00      RA0  C
ATOM    652  O   TYR A  68      24.587  14.004  12.970  1.00  0.00      RA0  O
ATOM    653  N   LEU A  69      25.409  15.257  14.618  1.00  0.00      RA0  N
ATOM    654  H   LEU A  69      25.886  15.288  15.497  1.00  0.00      RA0  H
ATOM    655  CA  LEU A  69      24.885  16.493  14.010  1.00  0.00      RA0  C
ATOM    656  CB  LEU A  69      24.988  17.622  15.037  1.00  0.00      RA0  C
ATOM    657  CG  LEU A  69      24.235  18.891  14.637  1.00  0.00      RA0  C
ATOM    658  CD1 LEU A  69      22.723  18.679  14.680  1.00  0.00      RA0  C
ATOM    659  CD2 LEU A  69      24.664  20.100  15.467  1.00  0.00      RA0  C
ATOM    660  C   LEU A  69      25.563  16.920  12.701  1.00  0.00      RA0  C
ATOM    661  O   LEU A  69      24.902  17.411  11.761  1.00  0.00      RA0  O
ATOM    662  N   LEU A  70      26.889  16.776  12.653  1.00  0.00      RA0  N
ATOM    663  H   LEU A  70      27.367  16.244  13.355  1.00  0.00      RA0  H
ATOM    664  CA  LEU A  70      27.696  17.335  11.584  1.00  0.00      RA0  C
ATOM    665  CB  LEU A  70      28.893  18.084  12.169  1.00  0.00      RA0  C
ATOM    666  CG  LEU A  70      28.494  19.190  13.145  1.00  0.00      RA0  C
ATOM    667  CD1 LEU A  70      29.708  19.779  13.862  1.00  0.00      RA0  C
ATOM    668  CD2 LEU A  70      27.653  20.270  12.466  1.00  0.00      RA0  C
ATOM    669  C   LEU A  70      28.190  16.294  10.605  1.00  0.00      RA0  C
ATOM    670  O   LEU A  70      28.403  15.156  10.966  1.00  0.00      RA0  O
ATOM    671  N   ALA A  71      28.416  16.706   9.355  1.00  0.00      RA0  N
ATOM    672  H   ALA A  71      28.282  17.674   9.131  1.00  0.00      RA0  H
ATOM    673  CA  ALA A  71      28.853  15.767   8.340  1.00  0.00      RA0  C
ATOM    674  CB  ALA A  71      28.328  16.198   6.973  1.00  0.00      RA0  C
ATOM    675  C   ALA A  71      30.368  15.588   8.235  1.00  0.00      RA0  C
ATOM    676  O   ALA A  71      30.833  14.540   7.759  1.00  0.00      RA0  O
ATOM    677  N   ASN A  72      31.134  16.589   8.665  1.00  0.00      RA0  N
ATOM    678  H   ASN A  72      30.711  17.405   9.063  1.00  0.00      RA0  H
ATOM    679  CA  ASN A  72      32.539  16.342   8.981  1.00  0.00      RA0  C
ATOM    680  CB  ASN A  72      33.354  17.624   9.089  1.00  0.00      RA0  C
ATOM    681  CG  ASN A  72      34.811  17.374   8.744  1.00  0.00      RA0  C
ATOM    682  OD1 ASN A  72      35.364  16.277   8.873  1.00  0.00      RA0  O
ATOM    683  ND2 ASN A  72      35.418  18.482   8.279  1.00  0.00      RA0  N
ATOM    684 HD21 ASN A  72      34.884  19.334   8.200  1.00  0.00      RA0  H
ATOM    685 HD22 ASN A  72      36.368  18.559   7.981  1.00  0.00      RA0  H
ATOM    686  C   ASN A  72      32.503  15.581  10.309  1.00  0.00      RA0  C
ATOM    687  O   ASN A  72      31.427  15.435  10.899  1.00  0.00      RA0  O
ATOM    688  N   ASP A  73      33.647  15.069  10.759  1.00  0.00      RA0  N
ATOM    689  H   ASP A  73      34.516  15.307  10.330  1.00  0.00      RA0  H
ATOM    690  CA  ASP A  73      33.706  14.238  11.957  1.00  0.00      RA0  C
ATOM    691  CB  ASP A  73      34.159  12.798  11.725  1.00  0.00      RA0  C
ATOM    692  CG  ASP A  73      33.886  11.989  12.984  1.00  0.00      RA0  C
ATOM    693  OD1 ASP A  73      33.340  12.528  13.941  1.00  0.00      RA0  O
ATOM    694  OD2 ASP A  73      34.199  10.804  13.015  1.00  0.00      RA0  O
ATOM    695  C   ASP A  73      34.573  14.867  13.033  1.00  0.00      RA0  C
ATOM    696  O   ASP A  73      35.803  14.869  12.924  1.00  0.00      RA0  O
ATOM    697  N   VAL A  74      33.951  15.352  14.101  1.00  0.00      RA0  N
ATOM    698  H   VAL A  74      32.985  15.115  14.207  1.00  0.00      RA0  H
ATOM    699  CA  VAL A  74      34.717  16.007  15.148  1.00  0.00      RA0  C
ATOM    700  CB  VAL A  74      33.791  16.799  16.068  1.00  0.00      RA0  C
ATOM    701  CG1 VAL A  74      33.051  17.880  15.280  1.00  0.00      RA0  C
ATOM    702  CG2 VAL A  74      32.832  15.871  16.811  1.00  0.00      RA0  C
ATOM    703  C   VAL A  74      35.604  15.060  15.948  1.00  0.00      RA0  C
ATOM    704  O   VAL A  74      36.333  15.528  16.833  1.00  0.00      RA0  O
ATOM    705  N   ALA A  75      35.537  13.750  15.655  1.00  0.00      RA0  N
ATOM    706  H   ALA A  75      34.887  13.414  14.968  1.00  0.00      RA0  H
ATOM    707  CA  ALA A  75      36.504  12.790  16.211  1.00  0.00      RA0  C
ATOM    708  CB  ALA A  75      36.229  11.371  15.715  1.00  0.00      RA0  C
ATOM    709  C   ALA A  75      37.930  13.195  15.816  1.00  0.00      RA0  C
ATOM    710  O   ALA A  75      38.893  12.833  16.499  1.00  0.00      RA0  O
ATOM    711  N   LYS A  76      38.038  13.933  14.713  1.00  0.00      RA0  N
ATOM    712  H   LYS A  76      37.212  14.172  14.198  1.00  0.00      RA0  H
ATOM    713  CA  LYS A  76      39.319  14.412  14.204  1.00  0.00      RA0  C
ATOM    714  CB  LYS A  76      39.180  14.898  12.763  1.00  0.00      RA0  C
ATOM    715  CG  LYS A  76      38.623  13.882  11.769  1.00  0.00      RA0  C
ATOM    716  CD  LYS A  76      38.287  14.584  10.452  1.00  0.00      RA0  C
ATOM    717  CE  LYS A  76      37.644  13.668   9.413  1.00  0.00      RA0  C
ATOM    718  NZ  LYS A  76      37.246  14.474   8.250  1.00  0.00      RA0  N
ATOM    719  HZ1 LYS A  76      36.776  13.879   7.542  1.00  0.00      RA0  H
ATOM    720  HZ2 LYS A  76      36.576  15.211   8.560  1.00  0.00      RA0  H
ATOM    721  HZ3 LYS A  76      38.074  14.934   7.826  1.00  0.00      RA0  H
ATOM    722  C   LYS A  76      39.898  15.565  15.013  1.00  0.00      RA0  C
ATOM    723  O   LYS A  76      41.055  15.924  14.815  1.00  0.00      RA0  O
ATOM    724  N   LEU A  77      39.123  16.143  15.923  1.00  0.00      RA0  N
ATOM    725  H   LEU A  77      38.209  15.782  16.110  1.00  0.00      RA0  H
ATOM    726  CA  LEU A  77      39.623  17.176  16.810  1.00  0.00      RA0  C
ATOM    727  CB  LEU A  77      38.501  18.144  17.167  1.00  0.00      RA0  C
ATOM    728  CG  LEU A  77      37.834  18.784  15.950  1.00  0.00      RA0  C
ATOM    729  CD1 LEU A  77      36.698  19.732  16.342  1.00  0.00      RA0  C
ATOM    730  CD2 LEU A  77      38.856  19.469  15.049  1.00  0.00      RA0  C
ATOM    731  C   LEU A  77      40.167  16.489  18.054  1.00  0.00      RA0  C
ATOM    732  O   LEU A  77      39.427  16.189  18.980  1.00  0.00      RA0  O
ATOM    733  N   THR A  78      41.473  16.235  18.068  1.00  0.00      RA0  N
ATOM    734  H   THR A  78      42.039  16.487  17.285  1.00  0.00      RA0  H
ATOM    735  CA  THR A  78      42.107  15.488  19.185  1.00  0.00      RA0  C
ATOM    736  CB  THR A  78      42.822  14.368  18.449  1.00  0.00      RA0  C
ATOM    737  OG1 THR A  78      43.318  14.898  17.196  1.00  0.00      RA0  O
ATOM    738  HG1 THR A  78      42.618  14.710  16.567  1.00  0.00      RA0  H
ATOM    739  CG2 THR A  78      41.900  13.176  18.182  1.00  0.00      RA0  C
ATOM    740  C   THR A  78      43.078  16.304  20.027  1.00  0.00      RA0  C
ATOM    741  O   THR A  78      43.410  15.889  21.155  1.00  0.00      RA0  O
ATOM    742  N   LYS A  79      43.528  17.453  19.501  1.00  0.00      RA0  N
ATOM    743  H   LYS A  79      43.095  17.821  18.681  1.00  0.00      RA0  H
ATOM    744  CA  LYS A  79      44.312  18.401  20.272  1.00  0.00      RA0  C
ATOM    745  CB  LYS A  79      45.447  18.853  19.360  1.00  0.00      RA0  C
ATOM    746  CG  LYS A  79      46.089  17.563  18.842  1.00  0.00      RA0  C
ATOM    747  CD  LYS A  79      46.865  17.668  17.533  1.00  0.00      RA0  C
ATOM    748  CE  LYS A  79      47.315  16.281  17.058  1.00  0.00      RA0  C
ATOM    749  NZ  LYS A  79      46.154  15.395  16.847  1.00  0.00      RA0  N
ATOM    750  HZ1 LYS A  79      46.491  14.463  16.531  1.00  0.00      RA0  H
ATOM    751  HZ2 LYS A  79      45.600  15.267  17.718  1.00  0.00      RA0  H
ATOM    752  HZ3 LYS A  79      45.519  15.782  16.122  1.00  0.00      RA0  H
ATOM    753  C   LYS A  79      43.414  19.517  20.757  1.00  0.00      RA0  C
ATOM    754  O   LYS A  79      42.652  20.118  19.980  1.00  0.00      RA0  O
ATOM    755  N   SER A  80      43.494  19.801  22.042  1.00  0.00      RA0  N
ATOM    756  H   SER A  80      44.168  19.351  22.623  1.00  0.00      RA0  H
ATOM    757  CA  SER A  80      42.700  20.851  22.634  1.00  0.00      RA0  C
ATOM    758  CB  SER A  80      43.131  20.918  24.108  1.00  0.00      RA0  C
ATOM    759  OG  SER A  80      42.236  21.687  24.912  1.00  0.00      RA0  O
ATOM    760  HG  SER A  80      41.461  21.156  25.080  1.00  0.00      RA0  H
ATOM    761  C   SER A  80      42.842  22.179  21.880  1.00  0.00      RA0  C
ATOM    762  O   SER A  80      43.950  22.597  21.542  1.00  0.00      RA0  O
ATOM    763  N   GLY A  81      41.709  22.810  21.592  1.00  0.00      RA0  N
ATOM    764  H   GLY A  81      40.841  22.399  21.863  1.00  0.00      RA0  H
ATOM    765  CA  GLY A  81      41.659  24.027  20.776  1.00  0.00      RA0  C
ATOM    766  C   GLY A  81      41.477  23.854  19.277  1.00  0.00      RA0  C
ATOM    767  O   GLY A  81      41.195  24.831  18.591  1.00  0.00      RA0  O
ATOM    768  N   LYS A  82      41.617  22.633  18.765  1.00  0.00      RA0  N
ATOM    769  H   LYS A  82      41.736  21.864  19.395  1.00  0.00      RA0  H
ATOM    770  CA  LYS A  82      41.534  22.380  17.344  1.00  0.00      RA0  C
ATOM    771  CB  LYS A  82      42.047  20.962  17.046  1.00  0.00      RA0  C
ATOM    772  CG  LYS A  82      42.294  20.647  15.569  1.00  0.00      RA0  C
ATOM    773  CD  LYS A  82      43.217  21.684  14.942  1.00  0.00      RA0  C
ATOM    774  CE  LYS A  82      43.395  21.568  13.430  1.00  0.00      RA0  C
ATOM    775  NZ  LYS A  82      43.679  22.913  12.916  1.00  0.00      RA0  N
ATOM    776  HZ1 LYS A  82      43.640  22.943  11.880  1.00  0.00      RA0  H
ATOM    777  HZ2 LYS A  82      42.934  23.535  13.292  1.00  0.00      RA0  H
ATOM    778  HZ3 LYS A  82      44.587  23.318  13.225  1.00  0.00      RA0  H
ATOM    779  C   LYS A  82      40.106  22.609  16.820  1.00  0.00      RA0  C
ATOM    780  O   LYS A  82      39.126  22.282  17.484  1.00  0.00      RA0  O
ATOM    781  N   ALA A  83      40.029  23.199  15.641  1.00  0.00      RA0  N
ATOM    782  H   ALA A  83      40.860  23.438  15.143  1.00  0.00      RA0  H
ATOM    783  CA  ALA A  83      38.765  23.489  14.979  1.00  0.00      RA0  C
ATOM    784  CB  ALA A  83      38.620  24.991  14.747  1.00  0.00      RA0  C
ATOM    785  C   ALA A  83      38.671  22.791  13.623  1.00  0.00      RA0  C
ATOM    786  O   ALA A  83      39.659  22.429  13.001  1.00  0.00      RA0  O
ATOM    787  N   LEU A  84      37.443  22.581  13.172  1.00  0.00      RA0  N
ATOM    788  H   LEU A  84      36.640  22.834  13.720  1.00  0.00      RA0  H
ATOM    789  CA  LEU A  84      37.234  22.187  11.795  1.00  0.00      RA0  C
ATOM    790  CB  LEU A  84      37.205  20.656  11.591  1.00  0.00      RA0  C
ATOM    791  CG  LEU A  84      36.133  19.796  12.277  1.00  0.00      RA0  C
ATOM    792  CD1 LEU A  84      34.746  19.931  11.655  1.00  0.00      RA0  C
ATOM    793  CD2 LEU A  84      36.538  18.320  12.271  1.00  0.00      RA0  C
ATOM    794  C   LEU A  84      36.040  22.924  11.189  1.00  0.00      RA0  C
ATOM    795  O   LEU A  84      35.225  23.529  11.883  1.00  0.00      RA0  O
ATOM    796  N   TYR A  85      35.998  22.850   9.877  1.00  0.00      RA0  N
ATOM    797  H   TYR A  85      36.644  22.267   9.390  1.00  0.00      RA0  H
ATOM    798  CA  TYR A  85      34.907  23.412   9.072  1.00  0.00      RA0  C
ATOM    799  CB  TYR A  85      35.553  24.058   7.838  1.00  0.00      RA0  C
ATOM    800  CG  TYR A  85      34.570  24.655   6.854  1.00  0.00      RA0  C
ATOM    801  CD1 TYR A  85      34.316  26.021   6.874  1.00  0.00      RA0  C
ATOM    802  CE1 TYR A  85      33.485  26.591   5.917  1.00  0.00      RA0  C
ATOM    803  CD2 TYR A  85      33.952  23.859   5.896  1.00  0.00      RA0  C
ATOM    804  CE2 TYR A  85      33.112  24.426   4.945  1.00  0.00      RA0  C
ATOM    805  CZ  TYR A  85      32.883  25.797   4.948  1.00  0.00      RA0  C
ATOM    806  OH  TYR A  85      32.064  26.360   3.991  1.00  0.00      RA0  O
ATOM    807  HH  TYR A  85      31.435  26.933   4.447  1.00  0.00      RA0  H
ATOM    808  C   TYR A  85      33.967  22.272   8.678  1.00  0.00      RA0  C
ATOM    809  O   TYR A  85      34.404  21.226   8.177  1.00  0.00      RA0  O
ATOM    810  N   SER A  86      32.653  22.482   8.855  1.00  0.00      RA0  N
ATOM    811  H   SER A  86      32.286  23.353   9.199  1.00  0.00      RA0  H
ATOM    812  CA  SER A  86      31.685  21.431   8.538  1.00  0.00      RA0  C
ATOM    813  CB  SER A  86      31.443  20.594   9.806  1.00  0.00      RA0  C
ATOM    814  OG  SER A  86      30.672  19.407   9.532  1.00  0.00      RA0  O
ATOM    815  HG  SER A  86      29.757  19.688   9.497  1.00  0.00      RA0  H
ATOM    816  C   SER A  86      30.361  21.981   8.001  1.00  0.00      RA0  C
ATOM    817  O   SER A  86      29.965  23.107   8.309  1.00  0.00      RA0  O
ATOM    818  N   GLY A  87      29.716  21.168   7.167  1.00  0.00      RA0  N
ATOM    819  H   GLY A  87      30.151  20.301   6.933  1.00  0.00      RA0  H
ATOM    820  CA  GLY A  87      28.287  21.302   6.928  1.00  0.00      RA0  C
ATOM    821  C   GLY A  87      27.473  20.679   8.039  1.00  0.00      RA0  C
ATOM    822  O   GLY A  87      27.917  19.744   8.707  1.00  0.00      RA0  O
ATOM    823  N   MSE A  88      26.250  21.194   8.186  1.00  0.00      RA0  N
ATOM    824  H   MSE A  88      25.969  21.984   7.632  1.00  0.00      RA0  H
ATOM    825  CA  MSE A  88      25.238  20.667   9.074  1.00  0.00      RA0  C
ATOM    826  CB  MSE A  88      24.886  21.679  10.163  1.00  0.00      RA0  C
ATOM    827  CG  MSE A  88      23.739  21.200  11.055  1.00  0.00      RA0  C
ATOM    828  SE  MSE A  88      23.484  22.276  12.476  1.00  0.00      RA0  S
ATOM    829  CE  MSE A  88      23.349  23.837  11.590  1.00  0.00      RA0  C
ATOM    830  C   MSE A  88      24.063  20.421   8.138  1.00  0.00      RA0  C
ATOM    831  O   MSE A  88      23.555  21.362   7.509  1.00  0.00      RA0  O
ATOM    832  N   LEU A  89      23.687  19.165   8.001  1.00  0.00      RA0  N
ATOM    833  H   LEU A  89      23.955  18.466   8.666  1.00  0.00      RA0  H
ATOM    834  CA  LEU A  89      22.754  18.756   6.944  1.00  0.00      RA0  C
ATOM    835  CB  LEU A  89      23.297  17.565   6.155  1.00  0.00      RA0  C
ATOM    836  CG  LEU A  89      24.713  17.727   5.608  1.00  0.00      RA0  C
ATOM    837  CD1 LEU A  89      25.131  16.477   4.835  1.00  0.00      RA0  C
ATOM    838  CD2 LEU A  89      24.882  18.995   4.772  1.00  0.00      RA0  C
ATOM    839  C   LEU A  89      21.370  18.368   7.461  1.00  0.00      RA0  C
ATOM    840  O   LEU A  89      21.208  17.885   8.590  1.00  0.00      RA0  O
ATOM    841  N   ASN A  90      20.384  18.489   6.575  1.00  0.00      RA0  N
ATOM    842  H   ASN A  90      20.622  18.781   5.647  1.00  0.00      RA0  H
ATOM    843  CA  ASN A  90      19.064  17.944   6.872  1.00  0.00      RA0  C
ATOM    844  CB  ASN A  90      17.974  18.781   6.186  1.00  0.00      RA0  C
ATOM    845  CG  ASN A  90      18.148  18.787   4.675  1.00  0.00      RA0  C
ATOM    846  OD1 ASN A  90      18.360  17.761   4.037  1.00  0.00      RA0  O
ATOM    847  ND2 ASN A  90      18.030  20.008   4.124  1.00  0.00      RA0  N
ATOM    848 HD21 ASN A  90      17.942  20.833   4.698  1.00  0.00      RA0  H
ATOM    849 HD22 ASN A  90      18.034  20.217   3.141  1.00  0.00      RA0  H
ATOM    850  C   ASN A  90      19.018  16.487   6.403  1.00  0.00      RA0  C
ATOM    851  O   ASN A  90      19.973  15.979   5.830  1.00  0.00      RA0  O
ATOM    852  N   ALA A  91      17.918  15.791   6.668  1.00  0.00      RA0  N
ATOM    853  H   ALA A  91      17.129  16.247   7.072  1.00  0.00      RA0  H
ATOM    854  CA  ALA A  91      17.838  14.369   6.357  1.00  0.00      RA0  C
ATOM    855  CB  ALA A  91      16.558  13.765   6.935  1.00  0.00      RA0  C
ATOM    856  C   ALA A  91      17.886  14.091   4.858  1.00  0.00      RA0  C
ATOM    857  O   ALA A  91      18.229  12.989   4.455  1.00  0.00      RA0  O
ATOM    858  N   SER A  92      17.542  15.083   4.027  1.00  0.00      RA0  N
ATOM    859  H   SER A  92      17.302  15.996   4.350  1.00  0.00      RA0  H
ATOM    860  CA  SER A  92      17.594  14.959   2.575  1.00  0.00      RA0  C
ATOM    861  CB  SER A  92      16.542  15.951   2.128  1.00  0.00      RA0  C
ATOM    862  OG  SER A  92      15.732  16.211   3.290  1.00  0.00      RA0  O
ATOM    863  HG  SER A  92      15.110  16.875   3.024  1.00  0.00      RA0  H
ATOM    864  C   SER A  92      18.997  15.185   2.018  1.00  0.00      RA0  C
ATOM    865  O   SER A  92      19.215  15.090   0.808  1.00  0.00      RA0  O
ATOM    866  N   GLY A  93      19.932  15.485   2.901  1.00  0.00      RA0  N
ATOM    867  H   GLY A  93      19.695  15.646   3.861  1.00  0.00      RA0  H
ATOM    868  CA  GLY A  93      21.322  15.742   2.489  1.00  0.00      RA0  C
ATOM    869  C   GLY A  93      21.556  17.152   1.966  1.00  0.00      RA0  C
ATOM    870  O   GLY A  93      22.609  17.446   1.413  1.00  0.00      RA0  O
ATOM    871  N   GLY A  94      20.597  18.049   2.151  1.00  0.00      RA0  N
ATOM    872  H   GLY A  94      19.808  17.802   2.714  1.00  0.00      RA0  H
ATOM    873  CA  GLY A  94      20.797  19.454   1.844  1.00  0.00      RA0  C
ATOM    874  C   GLY A  94      21.469  20.174   3.011  1.00  0.00      RA0  C
ATOM    875  O   GLY A  94      21.515  19.672   4.143  1.00  0.00      RA0  O
ATOM    876  N   VAL A  95      22.004  21.355   2.748  1.00  0.00      RA0  N
ATOM    877  H   VAL A  95      21.821  21.815   1.874  1.00  0.00      RA0  H
ATOM    878  CA  VAL A  95      22.779  22.059   3.750  1.00  0.00      RA0  C
ATOM    879  CB  VAL A  95      23.938  22.807   3.094  1.00  0.00      RA0  C
ATOM    880  CG1 VAL A  95      24.865  23.417   4.144  1.00  0.00      RA0  C
ATOM    881  CG2 VAL A  95      24.702  21.902   2.131  1.00  0.00      RA0  C
ATOM    882  C   VAL A  95      21.909  23.021   4.523  1.00  0.00      RA0  C
ATOM    883  O   VAL A  95      21.337  23.957   3.934  1.00  0.00      RA0  O
ATOM    884  N   ILE A  96      21.837  22.795   5.828  1.00  0.00      RA0  N
ATOM    885  H   ILE A  96      22.351  22.025   6.204  1.00  0.00      RA0  H
ATOM    886  CA  ILE A  96      21.205  23.724   6.764  1.00  0.00      RA0  C
ATOM    887  CB  ILE A  96      20.925  23.007   8.088  1.00  0.00      RA0  C
ATOM    888  CG2 ILE A  96      20.336  23.931   9.150  1.00  0.00      RA0  C
ATOM    889  CG1 ILE A  96      20.038  21.791   7.864  1.00  0.00      RA0  C
ATOM    890  CD1 ILE A  96      19.692  21.110   9.184  1.00  0.00      RA0  C
ATOM    891  C   ILE A  96      22.105  24.922   7.010  1.00  0.00      RA0  C
ATOM    892  O   ILE A  96      21.636  26.055   7.018  1.00  0.00      RA0  O
ATOM    893  N   ASP A  97      23.403  24.677   7.207  1.00  0.00      RA0  N
ATOM    894  H   ASP A  97      23.796  23.757   7.259  1.00  0.00      RA0  H
ATOM    895  CA  ASP A  97      24.364  25.760   7.328  1.00  0.00      RA0  C
ATOM    896  CB  ASP A  97      24.226  26.772   8.496  1.00  0.00      RA0  C
ATOM    897  CG  ASP A  97      24.665  28.145   7.958  1.00  0.00      RA0  C
ATOM    898  OD1 ASP A  97      24.931  28.221   6.765  1.00  0.00      RA0  O
ATOM    899  OD2 ASP A  97      24.745  29.141   8.686  1.00  0.00      RA0  O
ATOM    900  C   ASP A  97      25.776  25.150   7.217  1.00  0.00      RA0  C
ATOM    901  O   ASP A  97      25.940  23.916   7.271  1.00  0.00      RA0  O
ATOM    902  N   ASP A  98      26.755  26.031   7.049  1.00  0.00      RA0  N
ATOM    903  H   ASP A  98      26.540  27.013   7.023  1.00  0.00      RA0  H
ATOM    904  CA  ASP A  98      28.135  25.692   7.330  1.00  0.00      RA0  C
ATOM    905  CB  ASP A  98      29.044  25.766   6.093  1.00  0.00      RA0  C
ATOM    906  CG  ASP A  98      29.846  27.048   5.967  1.00  0.00      RA0  C
ATOM    907  OD1 ASP A  98      29.683  27.749   4.971  1.00  0.00      RA0  O
ATOM    908  OD2 ASP A  98      30.725  27.290   6.788  1.00  0.00      RA0  O
ATOM    909  C   ASP A  98      28.626  26.441   8.568  1.00  0.00      RA0  C
ATOM    910  O   ASP A  98      28.047  27.450   8.983  1.00  0.00      RA0  O
ATOM    911  N   LEU A  99      29.680  25.920   9.185  1.00  0.00      RA0  N
ATOM    912  H   LEU A  99      30.196  25.166   8.775  1.00  0.00      RA0  H
ATOM    913  CA  LEU A  99      30.116  26.463  10.453  1.00  0.00      RA0  C
ATOM    914  CB  LEU A  99      29.138  26.063  11.572  1.00  0.00      RA0  C
ATOM    915  CG  LEU A  99      28.690  24.591  11.592  1.00  0.00      RA0  C
ATOM    916  CD1 LEU A  99      29.737  23.623  12.153  1.00  0.00      RA0  C
ATOM    917  CD2 LEU A  99      27.359  24.439  12.328  1.00  0.00      RA0  C
ATOM    918  C   LEU A  99      31.535  26.002  10.793  1.00  0.00      RA0  C
ATOM    919  O   LEU A  99      32.080  25.076  10.152  1.00  0.00      RA0  O
ATOM    920  N   ILE A 100      32.117  26.674  11.778  1.00  0.00      RA0  N
ATOM    921  H   ILE A 100      31.590  27.394  12.233  1.00  0.00      RA0  H
ATOM    922  CA  ILE A 100      33.357  26.250  12.405  1.00  0.00      RA0  C
ATOM    923  CB  ILE A 100      34.323  27.436  12.516  1.00  0.00      RA0  C
ATOM    924  CG2 ILE A 100      35.694  26.997  13.034  1.00  0.00      RA0  C
ATOM    925  CG1 ILE A 100      34.437  28.196  11.195  1.00  0.00      RA0  C
ATOM    926  CD1 ILE A 100      35.154  27.386  10.117  1.00  0.00      RA0  C
ATOM    927  C   ILE A 100      33.032  25.724  13.796  1.00  0.00      RA0  C
ATOM    928  O   ILE A 100      32.209  26.305  14.514  1.00  0.00      RA0  O
ATOM    929  N   VAL A 101      33.655  24.612  14.165  1.00  0.00      RA0  N
ATOM    930  H   VAL A 101      34.331  24.195  13.553  1.00  0.00      RA0  H
ATOM    931  CA  VAL A 101      33.464  24.010  15.481  1.00  0.00      RA0  C
ATOM    932  CB  VAL A 101      32.660  22.708  15.375  1.00  0.00      RA0  C
ATOM    933  CG1 VAL A 101      33.146  21.843  14.220  1.00  0.00      RA0  C
ATOM    934  CG2 VAL A 101      32.626  21.945  16.703  1.00  0.00      RA0  C
ATOM    935  C   VAL A 101      34.820  23.781  16.126  1.00  0.00      RA0  C
ATOM    936  O   VAL A 101      35.731  23.291  15.460  1.00  0.00      RA0  O
ATOM    937  N   TYR A 102      34.922  24.184  17.397  1.00  0.00      RA0  N
ATOM    938  H   TYR A 102      34.095  24.472  17.869  1.00  0.00      RA0  H
ATOM    939  CA  TYR A 102      36.137  24.019  18.230  1.00  0.00      RA0  C
ATOM    940  CB  TYR A 102      36.493  25.322  18.955  1.00  0.00      RA0  C
ATOM    941  CG  TYR A 102      36.674  26.494  18.015  1.00  0.00      RA0  C
ATOM    942  CD1 TYR A 102      35.566  27.164  17.510  1.00  0.00      RA0  C
ATOM    943  CE1 TYR A 102      35.733  28.246  16.657  1.00  0.00      RA0  C
ATOM    944  CD2 TYR A 102      37.953  26.919  17.670  1.00  0.00      RA0  C
ATOM    945  CE2 TYR A 102      38.121  28.007  16.817  1.00  0.00      RA0  C
ATOM    946  CZ  TYR A 102      37.009  28.667  16.306  1.00  0.00      RA0  C
ATOM    947  OH  TYR A 102      37.154  29.739  15.449  1.00  0.00      RA0  O
ATOM    948  HH  TYR A 102      38.070  29.939  15.293  1.00  0.00      RA0  H
ATOM    949  C   TYR A 102      35.944  22.933  19.282  1.00  0.00      RA0  C
ATOM    950  O   TYR A 102      34.884  22.843  19.913  1.00  0.00      RA0  O
ATOM    951  N   TYR A 103      36.987  22.137  19.493  1.00  0.00      RA0  N
ATOM    952  H   TYR A 103      37.828  22.287  18.966  1.00  0.00      RA0  H
ATOM    953  CA  TYR A 103      37.063  21.205  20.621  1.00  0.00      RA0  C
ATOM    954  CB  TYR A 103      37.659  19.890  20.125  1.00  0.00      RA0  C
ATOM    955  CG  TYR A 103      38.318  19.096  21.228  1.00  0.00      RA0  C
ATOM    956  CD1 TYR A 103      37.573  18.597  22.288  1.00  0.00      RA0  C
ATOM    957  CE1 TYR A 103      38.200  17.867  23.289  1.00  0.00      RA0  C
ATOM    958  CD2 TYR A 103      39.686  18.856  21.167  1.00  0.00      RA0  C
ATOM    959  CE2 TYR A 103      40.311  18.124  22.168  1.00  0.00      RA0  C
ATOM    960  CZ  TYR A 103      39.568  17.634  23.234  1.00  0.00      RA0  C
ATOM    961  OH  TYR A 103      40.186  16.914  24.235  1.00  0.00      RA0  O
ATOM    962  HH  TYR A 103      41.087  16.734  24.002  1.00  0.00      RA0  H
ATOM    963  C   TYR A 103      37.952  21.838  21.675  1.00  0.00      RA0  C
ATOM    964  O   TYR A 103      39.070  22.255  21.346  1.00  0.00      RA0  O
ATOM    965  N   PHE A 104      37.469  21.916  22.917  1.00  0.00      RA0  N
ATOM    966  H   PHE A 104      36.545  21.587  23.132  1.00  0.00      RA0  H
ATOM    967  CA  PHE A 104      38.297  22.371  24.068  1.00  0.00      RA0  C
ATOM    968  CB  PHE A 104      37.656  23.568  24.763  1.00  0.00      RA0  C
ATOM    969  CG  PHE A 104      37.587  24.726  23.798  1.00  0.00      RA0  C
ATOM    970  CD1 PHE A 104      38.760  25.278  23.296  1.00  0.00      RA0  C
ATOM    971  CD2 PHE A 104      36.354  25.242  23.418  1.00  0.00      RA0  C
ATOM    972  CE1 PHE A 104      38.701  26.361  22.427  1.00  0.00      RA0  C
ATOM    973  CE2 PHE A 104      36.296  26.326  22.553  1.00  0.00      RA0  C
ATOM    974  CZ  PHE A 104      37.469  26.890  22.065  1.00  0.00      RA0  C
ATOM    975  C   PHE A 104      38.549  21.234  25.057  1.00  0.00      RA0  C
ATOM    976  O   PHE A 104      39.695  20.881  25.318  1.00  0.00      RA0  O
ATOM    977  N   THR A 105      37.473  20.666  25.599  1.00  0.00      RA0  N
ATOM    978  H   THR A 105      36.550  21.026  25.448  1.00  0.00      RA0  H
ATOM    979  CA  THR A 105      37.528  19.428  26.379  1.00  0.00      RA0  C
ATOM    980  CB  THR A 105      37.445  19.954  27.793  1.00  0.00      RA0  C
ATOM    981  OG1 THR A 105      37.280  21.378  27.694  1.00  0.00      RA0  O
ATOM    982  HG1 THR A 105      37.365  21.724  28.573  1.00  0.00      RA0  H
ATOM    983  CG2 THR A 105      38.685  19.608  28.619  1.00  0.00      RA0  C
ATOM    984  C   THR A 105      36.371  18.515  25.975  1.00  0.00      RA0  C
ATOM    985  O   THR A 105      35.486  18.910  25.222  1.00  0.00      RA0  O
ATOM    986  N   GLU A 106      36.339  17.300  26.515  1.00  0.00      RA0  N
ATOM    987  H   GLU A 106      37.098  16.959  27.065  1.00  0.00      RA0  H
ATOM    988  CA  GLU A 106      35.233  16.397  26.204  1.00  0.00      RA0  C
ATOM    989  CB  GLU A 106      35.555  14.945  26.554  1.00  0.00      RA0  C
ATOM    990  CG  GLU A 106      36.814  14.436  25.827  1.00  0.00      RA0  C
ATOM    991  CD  GLU A 106      36.653  14.346  24.310  1.00  0.00      RA0  C
ATOM    992  OE1 GLU A 106      36.114  15.245  23.673  1.00  0.00      RA0  O
ATOM    993  OE2 GLU A 106      37.126  13.384  23.717  1.00  0.00      RA0  O
ATOM    994  C   GLU A 106      33.906  16.919  26.732  1.00  0.00      RA0  C
ATOM    995  O   GLU A 106      32.848  16.421  26.346  1.00  0.00      RA0  O
ATOM    996  N   ASP A 107      33.960  17.891  27.637  1.00  0.00      RA0  N
ATOM    997  H   ASP A 107      34.835  18.276  27.909  1.00  0.00      RA0  H
ATOM    998  CA  ASP A 107      32.769  18.505  28.199  1.00  0.00      RA0  C
ATOM    999  CB  ASP A 107      32.969  18.549  29.724  1.00  0.00      RA0  C
ATOM   1000  CG  ASP A 107      31.756  19.015  30.514  1.00  0.00      RA0  C
ATOM   1001  OD1 ASP A 107      30.701  18.390  30.458  1.00  0.00      RA0  O
ATOM   1002  OD2 ASP A 107      31.882  19.985  31.253  1.00  0.00      RA0  O
ATOM   1003  C   ASP A 107      32.470  19.884  27.594  1.00  0.00      RA0  C
ATOM   1004  O   ASP A 107      31.556  20.554  28.051  1.00  0.00      RA0  O
ATOM   1005  N   PHE A 108      33.236  20.316  26.583  1.00  0.00      RA0  N
ATOM   1006  H   PHE A 108      33.901  19.727  26.119  1.00  0.00      RA0  H
ATOM   1007  CA  PHE A 108      33.162  21.700  26.101  1.00  0.00      RA0  C
ATOM   1008  CB  PHE A 108      33.928  22.634  27.040  1.00  0.00      RA0  C
ATOM   1009  CG  PHE A 108      33.721  24.066  26.606  1.00  0.00      RA0  C
ATOM   1010  CD1 PHE A 108      32.479  24.482  26.143  1.00  0.00      RA0  C
ATOM   1011  CD2 PHE A 108      34.776  24.968  26.669  1.00  0.00      RA0  C
ATOM   1012  CE1 PHE A 108      32.301  25.791  25.719  1.00  0.00      RA0  C
ATOM   1013  CE2 PHE A 108      34.596  26.280  26.248  1.00  0.00      RA0  C
ATOM   1014  CZ  PHE A 108      33.361  26.689  25.761  1.00  0.00      RA0  C
ATOM   1015  C   PHE A 108      33.666  21.852  24.650  1.00  0.00      RA0  C
ATOM   1016  O   PHE A 108      34.880  21.753  24.368  1.00  0.00      RA0  O
ATOM   1017  N   PHE A 109      32.701  22.061  23.750  1.00  0.00      RA0  N
ATOM   1018  H   PHE A 109      31.761  22.162  24.093  1.00  0.00      RA0  H
ATOM   1019  CA  PHE A 109      32.924  22.476  22.360  1.00  0.00      RA0  C
ATOM   1020  CB  PHE A 109      32.341  21.448  21.384  1.00  0.00      RA0  C
ATOM   1021  CG  PHE A 109      33.133  20.158  21.300  1.00  0.00      RA0  C
ATOM   1022  CD1 PHE A 109      33.355  19.365  22.421  1.00  0.00      RA0  C
ATOM   1023  CD2 PHE A 109      33.615  19.742  20.064  1.00  0.00      RA0  C
ATOM   1024  CE1 PHE A 109      34.027  18.155  22.305  1.00  0.00      RA0  C
ATOM   1025  CE2 PHE A 109      34.285  18.530  19.943  1.00  0.00      RA0  C
ATOM   1026  CZ  PHE A 109      34.482  17.732  21.062  1.00  0.00      RA0  C
ATOM   1027  C   PHE A 109      32.241  23.819  22.089  1.00  0.00      RA0  C
ATOM   1028  O   PHE A 109      31.394  24.282  22.856  1.00  0.00      RA0  O
ATOM   1029  N   ARG A 110      32.585  24.424  20.962  1.00  0.00      RA0  N
ATOM   1030  H   ARG A 110      33.240  23.992  20.336  1.00  0.00      RA0  H
ATOM   1031  CA  ARG A 110      32.041  25.717  20.583  1.00  0.00      RA0  C
ATOM   1032  CB  ARG A 110      33.061  26.775  21.003  1.00  0.00      RA0  C
ATOM   1033  CG  ARG A 110      33.068  28.098  20.237  1.00  0.00      RA0  C
ATOM   1034  CD  ARG A 110      33.962  29.105  20.961  1.00  0.00      RA0  C
ATOM   1035  NE  ARG A 110      33.406  29.311  22.294  1.00  0.00      RA0  N
ATOM   1036  HE  ARG A 110      32.444  29.025  22.417  1.00  0.00      RA0  H
ATOM   1037  CZ  ARG A 110      34.083  29.867  23.337  1.00  0.00      RA0  C
ATOM   1038  NH1 ARG A 110      35.353  30.305  23.167  1.00  0.00      RA0  N
ATOM   1039 HH11 ARG A 110      35.890  30.732  23.904  1.00  0.00      RA0  H
ATOM   1040 HH12 ARG A 110      35.807  30.219  22.276  1.00  0.00      RA0  H
ATOM   1041  NH2 ARG A 110      33.451  29.961  24.524  1.00  0.00      RA0  N
ATOM   1042 HH21 ARG A 110      33.860  30.324  25.359  1.00  0.00      RA0  H
ATOM   1043 HH22 ARG A 110      32.484  29.636  24.605  1.00  0.00      RA0  H
ATOM   1044  C   ARG A 110      31.746  25.749  19.088  1.00  0.00      RA0  C
ATOM   1045  O   ARG A 110      32.562  25.276  18.300  1.00  0.00      RA0  O
ATOM   1046  N   LEU A 111      30.580  26.287  18.710  1.00  0.00      RA0  N
ATOM   1047  H   LEU A 111      29.993  26.716  19.397  1.00  0.00      RA0  H
ATOM   1048  CA  LEU A 111      30.212  26.506  17.300  1.00  0.00      RA0  C
ATOM   1049  CB  LEU A 111      28.812  25.960  17.023  1.00  0.00      RA0  C
ATOM   1050  CG  LEU A 111      28.629  24.457  17.210  1.00  0.00      RA0  C
ATOM   1051  CD1 LEU A 111      27.152  24.093  17.336  1.00  0.00      RA0  C
ATOM   1052  CD2 LEU A 111      29.283  23.662  16.087  1.00  0.00      RA0  C
ATOM   1053  C   LEU A 111      30.144  27.988  17.047  1.00  0.00      RA0  C
ATOM   1054  O   LEU A 111      29.820  28.761  17.961  1.00  0.00      RA0  O
ATOM   1055  N   VAL A 112      30.389  28.387  15.807  1.00  0.00      RA0  N
ATOM   1056  H   VAL A 112      30.679  27.732  15.104  1.00  0.00      RA0  H
ATOM   1057  CA  VAL A 112      30.190  29.775  15.392  1.00  0.00      RA0  C
ATOM   1058  CB  VAL A 112      31.527  30.473  15.118  1.00  0.00      RA0  C
ATOM   1059  CG1 VAL A 112      31.300  31.947  14.776  1.00  0.00      RA0  C
ATOM   1060  CG2 VAL A 112      32.506  30.320  16.285  1.00  0.00      RA0  C
ATOM   1061  C   VAL A 112      29.307  29.795  14.147  1.00  0.00      RA0  C
ATOM   1062  O   VAL A 112      29.639  29.175  13.139  1.00  0.00      RA0  O
ATOM   1063  N   VAL A 113      28.195  30.511  14.213  1.00  0.00      RA0  N
ATOM   1064  H   VAL A 113      27.979  31.044  15.032  1.00  0.00      RA0  H
ATOM   1065  CA  VAL A 113      27.286  30.606  13.069  1.00  0.00      RA0  C
ATOM   1066  CB  VAL A 113      26.022  29.759  13.284  1.00  0.00      RA0  C
ATOM   1067  CG1 VAL A 113      26.323  28.260  13.341  1.00  0.00      RA0  C
ATOM   1068  CG2 VAL A 113      25.242  30.238  14.510  1.00  0.00      RA0  C
ATOM   1069  C   VAL A 113      26.872  32.037  12.745  1.00  0.00      RA0  C
ATOM   1070  O   VAL A 113      26.968  32.956  13.570  1.00  0.00      RA0  O
ATOM   1071  N   ASN A 114      26.368  32.203  11.529  1.00  0.00      RA0  N
ATOM   1072  H   ASN A 114      26.149  31.378  11.001  1.00  0.00      RA0  H
ATOM   1073  CA  ASN A 114      25.969  33.509  11.022  1.00  0.00      RA0  C
ATOM   1074  CB  ASN A 114      25.815  33.431   9.497  1.00  0.00      RA0  C
ATOM   1075  CG  ASN A 114      27.035  32.829   8.834  1.00  0.00      RA0  C
ATOM   1076  OD1 ASN A 114      28.044  33.510   8.674  1.00  0.00      RA0  O
ATOM   1077  ND2 ASN A 114      26.896  31.532   8.472  1.00  0.00      RA0  N
ATOM   1078 HD21 ASN A 114      26.068  30.961   8.574  1.00  0.00      RA0  H
ATOM   1079 HD22 ASN A 114      27.630  30.992   8.053  1.00  0.00      RA0  H
ATOM   1080  C   ASN A 114      24.621  33.987  11.529  1.00  0.00      RA0  C
ATOM   1081  O   ASN A 114      23.769  33.189  11.905  1.00  0.00      RA0  O
ATOM   1082  N   SER A 115      24.446  35.308  11.508  1.00  0.00      RA0  N
ATOM   1083  H   SER A 115      25.219  35.897  11.283  1.00  0.00      RA0  H
ATOM   1084  CA  SER A 115      23.211  35.933  11.928  1.00  0.00      RA0  C
ATOM   1085  CB  SER A 115      23.335  37.459  11.881  1.00  0.00      RA0  C
ATOM   1086  OG  SER A 115      22.480  38.057  12.862  1.00  0.00      RA0  O
ATOM   1087  HG  SER A 115      21.595  37.759  12.675  1.00  0.00      RA0  H
ATOM   1088  C   SER A 115      22.004  35.426  11.128  1.00  0.00      RA0  C
ATOM   1089  O   SER A 115      20.951  35.137  11.684  1.00  0.00      RA0  O
ATOM   1090  N   ALA A 116      22.161  35.353   9.815  1.00  0.00      RA0  N
ATOM   1091  H   ALA A 116      23.061  35.500   9.411  1.00  0.00      RA0  H
ATOM   1092  CA  ALA A 116      21.043  35.018   8.928  1.00  0.00      RA0  C
ATOM   1093  CB  ALA A 116      21.508  34.976   7.473  1.00  0.00      RA0  C
ATOM   1094  C   ALA A 116      20.420  33.676   9.263  1.00  0.00      RA0  C
ATOM   1095  O   ALA A 116      19.203  33.489   9.107  1.00  0.00      RA0  O
ATOM   1096  N   THR A 117      21.240  32.742   9.737  1.00  0.00      RA0  N
ATOM   1097  H   THR A 117      22.227  32.864   9.840  1.00  0.00      RA0  H
ATOM   1098  CA  THR A 117      20.803  31.366  10.039  1.00  0.00      RA0  C
ATOM   1099  CB  THR A 117      21.821  30.526   9.299  1.00  0.00      RA0  C
ATOM   1100  OG1 THR A 117      22.893  31.382   8.867  1.00  0.00      RA0  O
ATOM   1101  HG1 THR A 117      23.570  30.726   8.653  1.00  0.00      RA0  H
ATOM   1102  CG2 THR A 117      21.204  29.834   8.089  1.00  0.00      RA0  C
ATOM   1103  C   THR A 117      20.765  31.032  11.528  1.00  0.00      RA0  C
ATOM   1104  O   THR A 117      20.453  29.895  11.901  1.00  0.00      RA0  O
ATOM   1105  N   ARG A 118      21.031  32.024  12.371  1.00  0.00      RA0  N
ATOM   1106  H   ARG A 118      21.284  32.916  11.998  1.00  0.00      RA0  H
ATOM   1107  CA  ARG A 118      21.119  31.830  13.819  1.00  0.00      RA0  C
ATOM   1108  CB  ARG A 118      21.347  33.197  14.470  1.00  0.00      RA0  C
ATOM   1109  CG  ARG A 118      21.227  33.221  15.993  1.00  0.00      RA0  C
ATOM   1110  CD  ARG A 118      21.375  34.638  16.554  1.00  0.00      RA0  C
ATOM   1111  NE  ARG A 118      20.920  34.704  17.940  1.00  0.00      RA0  N
ATOM   1112  HE  ARG A 118      19.952  34.420  18.053  1.00  0.00      RA0  H
ATOM   1113  CZ  ARG A 118      21.753  35.189  18.913  1.00  0.00      RA0  C
ATOM   1114  NH1 ARG A 118      23.023  35.524  18.609  1.00  0.00      RA0  N
ATOM   1115 HH11 ARG A 118      23.613  35.935  19.325  1.00  0.00      RA0  H
ATOM   1116 HH12 ARG A 118      23.435  35.373  17.701  1.00  0.00      RA0  H
ATOM   1117  NH2 ARG A 118      21.311  35.331  20.178  1.00  0.00      RA0  N
ATOM   1118 HH21 ARG A 118      21.933  35.667  20.914  1.00  0.00      RA0  H
ATOM   1119 HH22 ARG A 118      20.373  35.114  20.452  1.00  0.00      RA0  H
ATOM   1120  C   ARG A 118      19.916  31.116  14.423  1.00  0.00      RA0  C
ATOM   1121  O   ARG A 118      20.052  30.100  15.112  1.00  0.00      RA0  O
ATOM   1122  N   GLU A 119      18.728  31.646  14.183  1.00  0.00      RA0  N
ATOM   1123  H   GLU A 119      18.662  32.472  13.627  1.00  0.00      RA0  H
ATOM   1124  CA  GLU A 119      17.547  31.080  14.828  1.00  0.00      RA0  C
ATOM   1125  CB  GLU A 119      16.390  32.078  14.818  1.00  0.00      RA0  C
ATOM   1126  CG  GLU A 119      16.791  33.437  15.411  1.00  0.00      RA0  C
ATOM   1127  CD  GLU A 119      17.300  33.293  16.839  1.00  0.00      RA0  C
ATOM   1128  OE1 GLU A 119      16.831  32.414  17.557  1.00  0.00      RA0  O
ATOM   1129  OE2 GLU A 119      18.167  34.071  17.237  1.00  0.00      RA0  O
ATOM   1130  C   GLU A 119      17.167  29.693  14.294  1.00  0.00      RA0  C
ATOM   1131  O   GLU A 119      16.825  28.813  15.062  1.00  0.00      RA0  O
ATOM   1132  N   LYS A 120      17.286  29.493  12.992  1.00  0.00      RA0  N
ATOM   1133  H   LYS A 120      17.704  30.217  12.448  1.00  0.00      RA0  H
ATOM   1134  CA  LYS A 120      17.100  28.161  12.407  1.00  0.00      RA0  C
ATOM   1135  CB  LYS A 120      17.267  28.232  10.884  1.00  0.00      RA0  C
ATOM   1136  CG  LYS A 120      17.036  26.879  10.205  1.00  0.00      RA0  C
ATOM   1137  CD  LYS A 120      17.359  26.844   8.707  1.00  0.00      RA0  C
ATOM   1138  CE  LYS A 120      18.827  27.157   8.402  1.00  0.00      RA0  C
ATOM   1139  NZ  LYS A 120      19.193  26.667   7.065  1.00  0.00      RA0  N
ATOM   1140  HZ1 LYS A 120      20.198  26.853   6.859  1.00  0.00      RA0  H
ATOM   1141  HZ2 LYS A 120      19.081  25.631   7.036  1.00  0.00      RA0  H
ATOM   1142  HZ3 LYS A 120      18.626  27.028   6.279  1.00  0.00      RA0  H
ATOM   1143  C   LYS A 120      18.073  27.158  12.976  1.00  0.00      RA0  C
ATOM   1144  O   LYS A 120      17.715  26.044  13.303  1.00  0.00      RA0  O
ATOM   1145  N   ASP A 121      19.339  27.552  13.045  1.00  0.00      RA0  N
ATOM   1146  H   ASP A 121      19.664  28.410  12.650  1.00  0.00      RA0  H
ATOM   1147  CA  ASP A 121      20.385  26.683  13.575  1.00  0.00      RA0  C
ATOM   1148  CB  ASP A 121      21.775  27.257  13.346  1.00  0.00      RA0  C
ATOM   1149  CG  ASP A 121      22.004  27.407  11.858  1.00  0.00      RA0  C
ATOM   1150  OD1 ASP A 121      21.300  26.766  11.071  1.00  0.00      RA0  O
ATOM   1151  OD2 ASP A 121      22.874  28.190  11.494  1.00  0.00      RA0  O
ATOM   1152  C   ASP A 121      20.154  26.364  15.050  1.00  0.00      RA0  C
ATOM   1153  O   ASP A 121      20.295  25.218  15.483  1.00  0.00      RA0  O
ATOM   1154  N   LEU A 122      19.828  27.387  15.828  1.00  0.00      RA0  N
ATOM   1155  H   LEU A 122      19.743  28.295  15.416  1.00  0.00      RA0  H
ATOM   1156  CA  LEU A 122      19.602  27.193  17.256  1.00  0.00      RA0  C
ATOM   1157  CB  LEU A 122      19.361  28.517  17.979  1.00  0.00      RA0  C
ATOM   1158  CG  LEU A 122      20.637  29.345  18.120  1.00  0.00      RA0  C
ATOM   1159  CD1 LEU A 122      20.368  30.693  18.791  1.00  0.00      RA0  C
ATOM   1160  CD2 LEU A 122      21.744  28.557  18.822  1.00  0.00      RA0  C
ATOM   1161  C   LEU A 122      18.452  26.245  17.509  1.00  0.00      RA0  C
ATOM   1162  O   LEU A 122      18.522  25.412  18.398  1.00  0.00      RA0  O
ATOM   1163  N   SER A 123      17.383  26.364  16.730  1.00  0.00      RA0  N
ATOM   1164  H   SER A 123      17.359  27.058  16.009  1.00  0.00      RA0  H
ATOM   1165  CA  SER A 123      16.226  25.489  16.918  1.00  0.00      RA0  C
ATOM   1166  CB  SER A 123      15.086  26.071  16.093  1.00  0.00      RA0  C
ATOM   1167  OG  SER A 123      14.900  27.433  16.496  1.00  0.00      RA0  O
ATOM   1168  HG  SER A 123      15.583  27.959  16.089  1.00  0.00      RA0  H
ATOM   1169  C   SER A 123      16.595  24.052  16.582  1.00  0.00      RA0  C
ATOM   1170  O   SER A 123      16.212  23.125  17.291  1.00  0.00      RA0  O
ATOM   1171  N   TRP A 124      17.343  23.880  15.498  1.00  0.00      RA0  N
ATOM   1172  H   TRP A 124      17.647  24.674  14.964  1.00  0.00      RA0  H
ATOM   1173  CA  TRP A 124      17.787  22.548  15.055  1.00  0.00      RA0  C
ATOM   1174  CB  TRP A 124      18.418  22.677  13.667  1.00  0.00      RA0  C
ATOM   1175  CG  TRP A 124      18.817  21.330  13.110  1.00  0.00      RA0  C
ATOM   1176  CD2 TRP A 124      17.969  20.325  12.516  1.00  0.00      RA0  C
ATOM   1177  CE2 TRP A 124      18.797  19.253  12.109  1.00  0.00      RA0  C
ATOM   1178  CE3 TRP A 124      16.598  20.256  12.297  1.00  0.00      RA0  C
ATOM   1179  CD1 TRP A 124      20.115  20.804  13.029  1.00  0.00      RA0  C
ATOM   1180  NE1 TRP A 124      20.108  19.579  12.439  1.00  0.00      RA0  N
ATOM   1181  HE1 TRP A 124      20.895  19.023  12.256  1.00  0.00      RA0  H
ATOM   1182  CZ2 TRP A 124      18.233  18.146  11.487  1.00  0.00      RA0  C
ATOM   1183  CZ3 TRP A 124      16.046  19.142  11.676  1.00  0.00      RA0  C
ATOM   1184  CH2 TRP A 124      16.861  18.091  11.271  1.00  0.00      RA0  C
ATOM   1185  C   TRP A 124      18.760  21.909  16.045  1.00  0.00      RA0  C
ATOM   1186  O   TRP A 124      18.593  20.764  16.438  1.00  0.00      RA0  O
ATOM   1187  N   ILE A 125      19.761  22.681  16.455  1.00  0.00      RA0  N
ATOM   1188  H   ILE A 125      19.820  23.605  16.091  1.00  0.00      RA0  H
ATOM   1189  CA  ILE A 125      20.746  22.218  17.430  1.00  0.00      RA0  C
ATOM   1190  CB  ILE A 125      21.849  23.258  17.656  1.00  0.00      RA0  C
ATOM   1191  CG2 ILE A 125      22.771  22.872  18.815  1.00  0.00      RA0  C
ATOM   1192  CG1 ILE A 125      22.652  23.461  16.370  1.00  0.00      RA0  C
ATOM   1193  CD1 ILE A 125      23.550  24.696  16.437  1.00  0.00      RA0  C
ATOM   1194  C   ILE A 125      20.050  21.835  18.742  1.00  0.00      RA0  C
ATOM   1195  O   ILE A 125      20.290  20.760  19.269  1.00  0.00      RA0  O
ATOM   1196  N   THR A 126      19.185  22.715  19.246  1.00  0.00      RA0  N
ATOM   1197  H   THR A 126      19.020  23.584  18.781  1.00  0.00      RA0  H
ATOM   1198  CA  THR A 126      18.413  22.427  20.459  1.00  0.00      RA0  C
ATOM   1199  CB  THR A 126      17.577  23.644  20.843  1.00  0.00      RA0  C
ATOM   1200  OG1 THR A 126      18.450  24.768  21.012  1.00  0.00      RA0  O
ATOM   1201  HG1 THR A 126      18.613  25.118  20.145  1.00  0.00      RA0  H
ATOM   1202  CG2 THR A 126      16.766  23.409  22.119  1.00  0.00      RA0  C
ATOM   1203  C   THR A 126      17.638  21.140  20.388  1.00  0.00      RA0  C
ATOM   1204  O   THR A 126      17.679  20.344  21.333  1.00  0.00      RA0  O
ATOM   1205  N   GLN A 127      16.919  20.950  19.285  1.00  0.00      RA0  N
ATOM   1206  H   GLN A 127      16.931  21.647  18.564  1.00  0.00      RA0  H
ATOM   1207  CA  GLN A 127      16.103  19.760  19.063  1.00  0.00      RA0  C
ATOM   1208  CB  GLN A 127      15.406  19.879  17.707  1.00  0.00      RA0  C
ATOM   1209  CG  GLN A 127      14.536  18.679  17.336  1.00  0.00      RA0  C
ATOM   1210  CD  GLN A 127      13.854  18.961  16.014  1.00  0.00      RA0  C
ATOM   1211  OE1 GLN A 127      12.820  19.616  15.949  1.00  0.00      RA0  O
ATOM   1212  NE2 GLN A 127      14.489  18.435  14.952  1.00  0.00      RA0  N
ATOM   1213 HE21 GLN A 127      15.328  17.894  15.049  1.00  0.00      RA0  H
ATOM   1214 HE22 GLN A 127      14.151  18.569  14.022  1.00  0.00      RA0  H
ATOM   1215  C   GLN A 127      16.927  18.464  19.147  1.00  0.00      RA0  C
ATOM   1216  O   GLN A 127      16.596  17.540  19.877  1.00  0.00      RA0  O
ATOM   1217  N   HIS A 128      18.018  18.419  18.397  1.00  0.00      RA0  N
ATOM   1218  H   HIS A 128      18.299  19.240  17.892  1.00  0.00      RA0  H
ATOM   1219  CA  HIS A 128      18.844  17.228  18.341  1.00  0.00      RA0  C
ATOM   1220  CB  HIS A 128      19.640  17.157  17.035  1.00  0.00      RA0  C
ATOM   1221  CG  HIS A 128      18.689  16.787  15.924  1.00  0.00      RA0  C
ATOM   1222  ND1 HIS A 128      18.529  15.534  15.458  1.00  0.00      RA0  N
ATOM   1223  HD1 HIS A 128      19.013  14.729  15.746  1.00  0.00      RA0  H
ATOM   1224  CD2 HIS A 128      17.813  17.635  15.244  1.00  0.00      RA0  C
ATOM   1225  NE2 HIS A 128      17.114  16.878  14.365  1.00  0.00      RA0  N
ATOM   1226  CE1 HIS A 128      17.556  15.584  14.494  1.00  0.00      RA0  C
ATOM   1227  C   HIS A 128      19.769  17.062  19.563  1.00  0.00      RA0  C
ATOM   1228  O   HIS A 128      20.225  15.953  19.833  1.00  0.00      RA0  O
ATOM   1229  N   ALA A 129      20.027  18.136  20.308  1.00  0.00      RA0  N
ATOM   1230  H   ALA A 129      19.633  19.024  20.066  1.00  0.00      RA0  H
ATOM   1231  CA  ALA A 129      20.873  18.057  21.500  1.00  0.00      RA0  C
ATOM   1232  CB  ALA A 129      21.303  19.444  21.974  1.00  0.00      RA0  C
ATOM   1233  C   ALA A 129      20.202  17.338  22.680  1.00  0.00      RA0  C
ATOM   1234  O   ALA A 129      20.880  16.738  23.501  1.00  0.00      RA0  O
ATOM   1235  N   GLU A 130      18.881  17.425  22.754  1.00  0.00      RA0  N
ATOM   1236  H   GLU A 130      18.372  17.866  22.013  1.00  0.00      RA0  H
ATOM   1237  CA  GLU A 130      18.113  17.027  23.947  1.00  0.00      RA0  C
ATOM   1238  CB  GLU A 130      16.623  17.367  23.738  1.00  0.00      RA0  C
ATOM   1239  CG  GLU A 130      15.687  17.117  24.926  1.00  0.00      RA0  C
ATOM   1240  CD  GLU A 130      15.349  15.643  25.034  1.00  0.00      RA0  C
ATOM   1241  OE1 GLU A 130      15.297  14.977  24.003  1.00  0.00      RA0  O
ATOM   1242  OE2 GLU A 130      15.145  15.164  26.146  1.00  0.00      RA0  O
ATOM   1243  C   GLU A 130      18.400  15.609  24.440  1.00  0.00      RA0  C
ATOM   1244  O   GLU A 130      18.651  15.430  25.640  1.00  0.00      RA0  O
ATOM   1245  N   PRO A 131      18.393  14.603  23.570  1.00  0.00      RA0  N
ATOM   1246  CD  PRO A 131      18.043  14.605  22.145  1.00  0.00      RA0  C
ATOM   1247  CA  PRO A 131      18.648  13.234  24.018  1.00  0.00      RA0  C
ATOM   1248  CB  PRO A 131      18.322  12.359  22.801  1.00  0.00      RA0  C
ATOM   1249  CG  PRO A 131      17.473  13.223  21.882  1.00  0.00      RA0  C
ATOM   1250  C   PRO A 131      20.074  12.993  24.479  1.00  0.00      RA0  C
ATOM   1251  O   PRO A 131      20.319  12.039  25.221  1.00  0.00      RA0  O
ATOM   1252  N   PHE A 132      20.994  13.857  24.056  1.00  0.00      RA0  N
ATOM   1253  H   PHE A 132      20.708  14.667  23.540  1.00  0.00      RA0  H
ATOM   1254  CA  PHE A 132      22.381  13.799  24.487  1.00  0.00      RA0  C
ATOM   1255  CB  PHE A 132      23.315  14.295  23.381  1.00  0.00      RA0  C
ATOM   1256  CG  PHE A 132      23.126  13.527  22.094  1.00  0.00      RA0  C
ATOM   1257  CD1 PHE A 132      23.930  12.429  21.821  1.00  0.00      RA0  C
ATOM   1258  CD2 PHE A 132      22.167  13.928  21.171  1.00  0.00      RA0  C
ATOM   1259  CE1 PHE A 132      23.782  11.738  20.623  1.00  0.00      RA0  C
ATOM   1260  CE2 PHE A 132      22.016  13.238  19.975  1.00  0.00      RA0  C
ATOM   1261  CZ  PHE A 132      22.828  12.145  19.698  1.00  0.00      RA0  C
ATOM   1262  C   PHE A 132      22.668  14.592  25.770  1.00  0.00      RA0  C
ATOM   1263  O   PHE A 132      23.759  14.469  26.353  1.00  0.00      RA0  O
ATOM   1264  N   GLY A 133      21.702  15.400  26.203  1.00  0.00      RA0  N
ATOM   1265  H   GLY A 133      20.862  15.516  25.669  1.00  0.00      RA0  H
ATOM   1266  CA  GLY A 133      21.820  16.178  27.431  1.00  0.00      RA0  C
ATOM   1267  C   GLY A 133      22.832  17.306  27.350  1.00  0.00      RA0  C
ATOM   1268  O   GLY A 133      23.558  17.570  28.316  1.00  0.00      RA0  O
ATOM   1269  N   ILE A 134      22.864  17.993  26.212  1.00  0.00      RA0  N
ATOM   1270  H   ILE A 134      22.136  17.870  25.538  1.00  0.00      RA0  H
ATOM   1271  CA  ILE A 134      23.862  19.032  25.986  1.00  0.00      RA0  C
ATOM   1272  CB  ILE A 134      24.285  19.070  24.518  1.00  0.00      RA0  C
ATOM   1273  CG2 ILE A 134      25.363  20.125  24.269  1.00  0.00      RA0  C
ATOM   1274  CG1 ILE A 134      24.750  17.682  24.087  1.00  0.00      RA0  C
ATOM   1275  CD1 ILE A 134      25.852  17.145  24.998  1.00  0.00      RA0  C
ATOM   1276  C   ILE A 134      23.293  20.373  26.433  1.00  0.00      RA0  C
ATOM   1277  O   ILE A 134      22.166  20.722  26.075  1.00  0.00      RA0  O
ATOM   1278  N   GLU A 135      24.065  21.094  27.242  1.00  0.00      RA0  N
ATOM   1279  H   GLU A 135      24.977  20.753  27.463  1.00  0.00      RA0  H
ATOM   1280  CA  GLU A 135      23.728  22.449  27.678  1.00  0.00      RA0  C
ATOM   1281  CB  GLU A 135      24.479  22.613  29.006  1.00  0.00      RA0  C
ATOM   1282  CG  GLU A 135      24.655  23.993  29.643  1.00  0.00      RA0  C
ATOM   1283  CD  GLU A 135      25.619  23.828  30.812  1.00  0.00      RA0  C
ATOM   1284  OE1 GLU A 135      26.629  24.532  30.865  1.00  0.00      RA0  O
ATOM   1285  OE2 GLU A 135      25.400  22.953  31.651  1.00  0.00      RA0  O
ATOM   1286  C   GLU A 135      24.204  23.447  26.613  1.00  0.00      RA0  C
ATOM   1287  O   GLU A 135      25.387  23.508  26.304  1.00  0.00      RA0  O
ATOM   1288  N   ILE A 136      23.267  24.219  26.067  1.00  0.00      RA0  N
ATOM   1289  H   ILE A 136      22.357  24.245  26.475  1.00  0.00      RA0  H
ATOM   1290  CA  ILE A 136      23.543  25.167  24.980  1.00  0.00      RA0  C
ATOM   1291  CB  ILE A 136      22.477  25.002  23.902  1.00  0.00      RA0  C
ATOM   1292  CG2 ILE A 136      22.673  25.979  22.742  1.00  0.00      RA0  C
ATOM   1293  CG1 ILE A 136      22.428  23.546  23.446  1.00  0.00      RA0  C
ATOM   1294  CD1 ILE A 136      21.335  23.309  22.412  1.00  0.00      RA0  C
ATOM   1295  C   ILE A 136      23.525  26.578  25.545  1.00  0.00      RA0  C
ATOM   1296  O   ILE A 136      22.514  26.993  26.112  1.00  0.00      RA0  O
ATOM   1297  N   THR A 137      24.636  27.308  25.390  1.00  0.00      RA0  N
ATOM   1298  H   THR A 137      25.458  26.901  24.993  1.00  0.00      RA0  H
ATOM   1299  CA  THR A 137      24.751  28.675  25.878  1.00  0.00      RA0  C
ATOM   1300  CB  THR A 137      25.773  28.551  26.992  1.00  0.00      RA0  C
ATOM   1301  OG1 THR A 137      25.445  27.366  27.731  1.00  0.00      RA0  O
ATOM   1302  HG1 THR A 137      26.203  27.112  28.243  1.00  0.00      RA0  H
ATOM   1303  CG2 THR A 137      25.837  29.785  27.893  1.00  0.00      RA0  C
ATOM   1304  C   THR A 137      25.140  29.591  24.728  1.00  0.00      RA0  C
ATOM   1305  O   THR A 137      26.202  29.420  24.130  1.00  0.00      RA0  O
ATOM   1306  N   VAL A 138      24.276  30.548  24.409  1.00  0.00      RA0  N
ATOM   1307  H   VAL A 138      23.496  30.726  25.006  1.00  0.00      RA0  H
ATOM   1308  CA  VAL A 138      24.569  31.510  23.345  1.00  0.00      RA0  C
ATOM   1309  CB  VAL A 138      23.271  31.978  22.696  1.00  0.00      RA0  C
ATOM   1310  CG1 VAL A 138      23.557  32.879  21.499  1.00  0.00      RA0  C
ATOM   1311  CG2 VAL A 138      22.410  30.775  22.307  1.00  0.00      RA0  C
ATOM   1312  C   VAL A 138      25.368  32.678  23.936  1.00  0.00      RA0  C
ATOM   1313  O   VAL A 138      24.944  33.289  24.920  1.00  0.00      RA0  O
ATOM   1314  N   ARG A 139      26.488  33.018  23.307  1.00  0.00      RA0  N
ATOM   1315  H   ARG A 139      26.673  32.628  22.409  1.00  0.00      RA0  H
ATOM   1316  CA  ARG A 139      27.450  33.974  23.874  1.00  0.00      RA0  C
ATOM   1317  CB  ARG A 139      28.872  33.478  23.643  1.00  0.00      RA0  C
ATOM   1318  CG  ARG A 139      29.075  32.058  24.174  1.00  0.00      RA0  C
ATOM   1319  CD  ARG A 139      28.615  31.915  25.626  1.00  0.00      RA0  C
ATOM   1320  NE  ARG A 139      29.092  33.047  26.413  1.00  0.00      RA0  N
ATOM   1321  HE  ARG A 139      28.571  33.912  26.369  1.00  0.00      RA0  H
ATOM   1322  CZ  ARG A 139      30.279  32.994  27.061  1.00  0.00      RA0  C
ATOM   1323  NH1 ARG A 139      30.954  31.822  27.122  1.00  0.00      RA0  N
ATOM   1324 HH11 ARG A 139      31.796  31.706  27.645  1.00  0.00      RA0  H
ATOM   1325 HH12 ARG A 139      30.631  30.994  26.628  1.00  0.00      RA0  H
ATOM   1326  NH2 ARG A 139      30.742  34.130  27.620  1.00  0.00      RA0  N
ATOM   1327 HH21 ARG A 139      31.577  34.225  28.160  1.00  0.00      RA0  H
ATOM   1328 HH22 ARG A 139      30.227  35.003  27.485  1.00  0.00      RA0  H
ATOM   1329  C   ARG A 139      27.259  35.386  23.330  1.00  0.00      RA0  C
ATOM   1330  O   ARG A 139      28.145  35.986  22.706  1.00  0.00      RA0  O
ATOM   1331  N   ASP A 140      26.099  35.947  23.626  1.00  0.00      RA0  N
ATOM   1332  H   ASP A 140      25.418  35.428  24.145  1.00  0.00      RA0  H
ATOM   1333  CA  ASP A 140      25.763  37.288  23.171  1.00  0.00      RA0  C
ATOM   1334  CB  ASP A 140      24.240  37.498  23.143  1.00  0.00      RA0  C
ATOM   1335  CG  ASP A 140      23.530  36.528  22.199  1.00  0.00      RA0  C
ATOM   1336  OD1 ASP A 140      23.941  36.365  21.052  1.00  0.00      RA0  O
ATOM   1337  OD2 ASP A 140      22.527  35.940  22.595  1.00  0.00      RA0  O
ATOM   1338  C   ASP A 140      26.461  38.356  24.001  1.00  0.00      RA0  C
ATOM   1339  O   ASP A 140      26.303  39.538  23.728  1.00  0.00      RA0  O
ATOM   1340  N   ASP A 141      27.195  37.921  25.031  1.00  0.00      RA0  N
ATOM   1341  H   ASP A 141      27.323  36.945  25.205  1.00  0.00      RA0  H
ATOM   1342  CA  ASP A 141      28.079  38.774  25.811  1.00  0.00      RA0  C
ATOM   1343  CB  ASP A 141      28.319  38.135  27.184  1.00  0.00      RA0  C
ATOM   1344  CG  ASP A 141      29.136  36.852  27.066  1.00  0.00      RA0  C
ATOM   1345  OD1 ASP A 141      28.677  35.884  26.462  1.00  0.00      RA0  O
ATOM   1346  OD2 ASP A 141      30.229  36.789  27.618  1.00  0.00      RA0  O
ATOM   1347  C   ASP A 141      29.436  39.080  25.147  1.00  0.00      RA0  C
ATOM   1348  O   ASP A 141      30.193  39.924  25.662  1.00  0.00      RA0  O
ATOM   1349  N   LEU A 142      29.715  38.394  24.033  1.00  0.00      RA0  N
ATOM   1350  H   LEU A 142      29.034  37.792  23.612  1.00  0.00      RA0  H
ATOM   1351  CA  LEU A 142      30.966  38.532  23.283  1.00  0.00      RA0  C
ATOM   1352  CB  LEU A 142      31.614  37.166  23.048  1.00  0.00      RA0  C
ATOM   1353  CG  LEU A 142      31.907  36.377  24.326  1.00  0.00      RA0  C
ATOM   1354  CD1 LEU A 142      32.443  34.979  24.014  1.00  0.00      RA0  C
ATOM   1355  CD2 LEU A 142      32.839  37.133  25.272  1.00  0.00      RA0  C
ATOM   1356  C   LEU A 142      30.768  39.226  21.951  1.00  0.00      RA0  C
ATOM   1357  O   LEU A 142      29.785  38.975  21.236  1.00  0.00      RA0  O
ATOM   1358  N   SER A 143      31.742  40.055  21.608  1.00  0.00      RA0  N
ATOM   1359  H   SER A 143      32.496  40.277  22.223  1.00  0.00      RA0  H
ATOM   1360  CA  SER A 143      31.886  40.617  20.278  1.00  0.00      RA0  C
ATOM   1361  CB  SER A 143      32.142  42.086  20.497  1.00  0.00      RA0  C
ATOM   1362  OG  SER A 143      32.032  42.276  21.904  1.00  0.00      RA0  O
ATOM   1363  HG  SER A 143      31.129  42.042  22.102  1.00  0.00      RA0  H
ATOM   1364  C   SER A 143      33.074  39.904  19.640  1.00  0.00      RA0  C
ATOM   1365  O   SER A 143      33.806  39.158  20.310  1.00  0.00      RA0  O
ATOM   1366  N   MSE A 144      33.253  40.097  18.350  1.00  0.00      RA0  N
ATOM   1367  H   MSE A 144      32.690  40.718  17.800  1.00  0.00      RA0  H
ATOM   1368  CA  MSE A 144      34.328  39.411  17.655  1.00  0.00      RA0  C
ATOM   1369  CB  MSE A 144      33.844  38.030  17.199  1.00  0.00      RA0  C
ATOM   1370  CG  MSE A 144      34.950  37.128  16.647  1.00  0.00      RA0  C
ATOM   1371  SE  MSE A 144      34.395  35.429  16.427  1.00  0.00      RA0  S
ATOM   1372  CE  MSE A 144      32.875  35.773  15.528  1.00  0.00      RA0  C
ATOM   1373  C   MSE A 144      34.823  40.277  16.518  1.00  0.00      RA0  C
ATOM   1374  O   MSE A 144      34.018  40.927  15.822  1.00  0.00      RA0  O
ATOM   1375  N   ILE A 145      36.145  40.281  16.350  1.00  0.00      RA0  N
ATOM   1376  H   ILE A 145      36.722  39.723  16.951  1.00  0.00      RA0  H
ATOM   1377  CA  ILE A 145      36.817  41.057  15.315  1.00  0.00      RA0  C
ATOM   1378  CB  ILE A 145      37.632  42.195  15.942  1.00  0.00      RA0  C
ATOM   1379  CG2 ILE A 145      38.309  43.045  14.865  1.00  0.00      RA0  C
ATOM   1380  CG1 ILE A 145      36.781  43.049  16.885  1.00  0.00      RA0  C
ATOM   1381  CD1 ILE A 145      37.596  44.107  17.632  1.00  0.00      RA0  C
ATOM   1382  C   ILE A 145      37.729  40.128  14.530  1.00  0.00      RA0  C
ATOM   1383  O   ILE A 145      38.504  39.373  15.126  1.00  0.00      RA0  O
ATOM   1384  N   ALA A 146      37.627  40.164  13.204  1.00  0.00      RA0  N
ATOM   1385  H   ALA A 146      37.039  40.863  12.797  1.00  0.00      RA0  H
ATOM   1386  CA  ALA A 146      38.491  39.366  12.339  1.00  0.00      RA0  C
ATOM   1387  CB  ALA A 146      37.703  38.891  11.126  1.00  0.00      RA0  C
ATOM   1388  C   ALA A 146      39.592  40.260  11.825  1.00  0.00      RA0  C
ATOM   1389  O   ALA A 146      39.320  41.270  11.191  1.00  0.00      RA0  O
ATOM   1390  N   VAL A 147      40.832  39.879  12.100  1.00  0.00      RA0  N
ATOM   1391  H   VAL A 147      40.996  39.037  12.600  1.00  0.00      RA0  H
ATOM   1392  CA  VAL A 147      41.994  40.689  11.695  1.00  0.00      RA0  C
ATOM   1393  CB  VAL A 147      42.872  40.977  12.915  1.00  0.00      RA0  C
ATOM   1394  CG1 VAL A 147      44.032  41.906  12.561  1.00  0.00      RA0  C
ATOM   1395  CG2 VAL A 147      42.038  41.524  14.075  1.00  0.00      RA0  C
ATOM   1396  C   VAL A 147      42.735  39.835  10.682  1.00  0.00      RA0  C
ATOM   1397  O   VAL A 147      43.186  38.736  11.015  1.00  0.00      RA0  O
ATOM   1398  N   GLN A 148      42.820  40.325   9.451  1.00  0.00      RA0  N
ATOM   1399  H   GLN A 148      42.577  41.272   9.259  1.00  0.00      RA0  H
ATOM   1400  CA  GLN A 148      43.218  39.503   8.302  1.00  0.00      RA0  C
ATOM   1401  CB  GLN A 148      41.972  39.166   7.475  1.00  0.00      RA0  C
ATOM   1402  CG  GLN A 148      40.685  38.971   8.292  1.00  0.00      RA0  C
ATOM   1403  CD  GLN A 148      40.376  37.508   8.553  1.00  0.00      RA0  C
ATOM   1404  OE1 GLN A 148      39.616  36.903   7.797  1.00  0.00      RA0  O
ATOM   1405  NE2 GLN A 148      40.942  36.993   9.663  1.00  0.00      RA0  N
ATOM   1406 HE21 GLN A 148      41.570  37.512  10.250  1.00  0.00      RA0  H
ATOM   1407 HE22 GLN A 148      40.761  36.058   9.991  1.00  0.00      RA0  H
ATOM   1408  C   GLN A 148      44.283  40.159   7.421  1.00  0.00      RA0  C
ATOM   1409  O   GLN A 148      44.236  41.371   7.132  1.00  0.00      RA0  O
ATOM   1410  N   GLY A 149      45.222  39.347   6.947  1.00  0.00      RA0  N
ATOM   1411  H   GLY A 149      45.307  38.403   7.261  1.00  0.00      RA0  H
ATOM   1412  CA  GLY A 149      46.256  39.825   6.042  1.00  0.00      RA0  C
ATOM   1413  C   GLY A 149      47.621  39.353   6.499  1.00  0.00      RA0  C
ATOM   1414  O   GLY A 149      47.767  38.836   7.614  1.00  0.00      RA0  O
ATOM   1415  N   PRO A 150      48.615  39.532   5.647  1.00  0.00      RA0  N
ATOM   1416  CD  PRO A 150      48.492  40.149   4.333  1.00  0.00      RA0  C
ATOM   1417  CA  PRO A 150      49.959  39.020   5.916  1.00  0.00      RA0  C
ATOM   1418  CB  PRO A 150      50.689  39.248   4.587  1.00  0.00      RA0  C
ATOM   1419  CG  PRO A 150      49.933  40.378   3.899  1.00  0.00      RA0  C
ATOM   1420  C   PRO A 150      50.669  39.625   7.147  1.00  0.00      RA0  C
ATOM   1421  O   PRO A 150      51.533  38.974   7.746  1.00  0.00      RA0  O
ATOM   1422  N   ASN A 151      50.253  40.809   7.565  1.00  0.00      RA0  N
ATOM   1423  H   ASN A 151      49.535  41.287   7.052  1.00  0.00      RA0  H
ATOM   1424  CA  ASN A 151      50.760  41.443   8.778  1.00  0.00      RA0  C
ATOM   1425  CB  ASN A 151      51.190  42.891   8.551  1.00  0.00      RA0  C
ATOM   1426  CG  ASN A 151      52.502  42.980   7.809  1.00  0.00      RA0  C
ATOM   1427  OD1 ASN A 151      53.502  42.380   8.186  1.00  0.00      RA0  O
ATOM   1428  ND2 ASN A 151      52.438  43.762   6.717  1.00  0.00      RA0  N
ATOM   1429 HD21 ASN A 151      51.599  44.282   6.519  1.00  0.00      RA0  H
ATOM   1430 HD22 ASN A 151      53.195  43.874   6.074  1.00  0.00      RA0  H
ATOM   1431  C   ASN A 151      49.733  41.475   9.912  1.00  0.00      RA0  C
ATOM   1432  O   ASN A 151      49.956  42.116  10.946  1.00  0.00      RA0  O
ATOM   1433  N   ALA A 152      48.610  40.780   9.739  1.00  0.00      RA0  N
ATOM   1434  H   ALA A 152      48.500  40.203   8.927  1.00  0.00      RA0  H
ATOM   1435  CA  ALA A 152      47.525  40.831  10.724  1.00  0.00      RA0  C
ATOM   1436  CB  ALA A 152      46.307  40.084  10.210  1.00  0.00      RA0  C
ATOM   1437  C   ALA A 152      47.870  40.232  12.082  1.00  0.00      RA0  C
ATOM   1438  O   ALA A 152      47.643  40.855  13.112  1.00  0.00      RA0  O
ATOM   1439  N   GLN A 153      48.417  39.025  12.076  1.00  0.00      RA0  N
ATOM   1440  H   GLN A 153      48.620  38.602  11.194  1.00  0.00      RA0  H
ATOM   1441  CA  GLN A 153      48.786  38.360  13.322  1.00  0.00      RA0  C
ATOM   1442  CB  GLN A 153      49.246  36.938  13.023  1.00  0.00      RA0  C
ATOM   1443  CG  GLN A 153      48.074  36.158  12.430  1.00  0.00      RA0  C
ATOM   1444  CD  GLN A 153      48.531  34.801  11.953  1.00  0.00      RA0  C
ATOM   1445  OE1 GLN A 153      49.633  34.643  11.444  1.00  0.00      RA0  O
ATOM   1446  NE2 GLN A 153      47.622  33.828  12.140  1.00  0.00      RA0  N
ATOM   1447 HE21 GLN A 153      46.697  34.016  12.488  1.00  0.00      RA0  H
ATOM   1448 HE22 GLN A 153      47.851  32.874  11.948  1.00  0.00      RA0  H
ATOM   1449  C   GLN A 153      49.832  39.187  14.072  1.00  0.00      RA0  C
ATOM   1450  O   GLN A 153      49.689  39.419  15.253  1.00  0.00      RA0  O
ATOM   1451  N   ALA A 154      50.851  39.664  13.363  1.00  0.00      RA0  N
ATOM   1452  H   ALA A 154      50.899  39.474  12.385  1.00  0.00      RA0  H
ATOM   1453  CA  ALA A 154      51.905  40.471  13.987  1.00  0.00      RA0  C
ATOM   1454  CB  ALA A 154      52.975  40.833  12.957  1.00  0.00      RA0  C
ATOM   1455  C   ALA A 154      51.351  41.767  14.598  1.00  0.00      RA0  C
ATOM   1456  O   ALA A 154      51.682  42.119  15.731  1.00  0.00      RA0  O
ATOM   1457  N   LYS A 155      50.525  42.479  13.847  1.00  0.00      RA0  N
ATOM   1458  H   LYS A 155      50.271  42.156  12.933  1.00  0.00      RA0  H
ATOM   1459  CA  LYS A 155      49.955  43.733  14.328  1.00  0.00      RA0  C
ATOM   1460  CB  LYS A 155      49.236  44.476  13.205  1.00  0.00      RA0  C
ATOM   1461  CG  LYS A 155      50.190  45.186  12.244  1.00  0.00      RA0  C
ATOM   1462  CD  LYS A 155      49.434  45.830  11.081  1.00  0.00      RA0  C
ATOM   1463  CE  LYS A 155      50.311  46.699  10.177  1.00  0.00      RA0  C
ATOM   1464  NZ  LYS A 155      49.524  47.102   9.007  1.00  0.00      RA0  N
ATOM   1465  HZ1 LYS A 155      50.065  47.641   8.296  1.00  0.00      RA0  H
ATOM   1466  HZ2 LYS A 155      49.268  46.273   8.431  1.00  0.00      RA0  H
ATOM   1467  HZ3 LYS A 155      48.659  47.632   9.221  1.00  0.00      RA0  H
ATOM   1468  C   LYS A 155      49.019  43.509  15.502  1.00  0.00      RA0  C
ATOM   1469  O   LYS A 155      49.099  44.228  16.516  1.00  0.00      RA0  O
ATOM   1470  N   ALA A 156      48.162  42.490  15.413  1.00  0.00      RA0  N
ATOM   1471  H   ALA A 156      48.142  41.923  14.590  1.00  0.00      RA0  H
ATOM   1472  CA  ALA A 156      47.302  42.150  16.552  1.00  0.00      RA0  C
ATOM   1473  CB  ALA A 156      46.380  40.978  16.209  1.00  0.00      RA0  C
ATOM   1474  C   ALA A 156      48.114  41.792  17.779  1.00  0.00      RA0  C
ATOM   1475  O   ALA A 156      47.756  42.196  18.881  1.00  0.00      RA0  O
ATOM   1476  N   ALA A 157      49.205  41.055  17.580  1.00  0.00      RA0  N
ATOM   1477  H   ALA A 157      49.470  40.791  16.651  1.00  0.00      RA0  H
ATOM   1478  CA  ALA A 157      49.982  40.538  18.704  1.00  0.00      RA0  C
ATOM   1479  CB  ALA A 157      51.042  39.544  18.228  1.00  0.00      RA0  C
ATOM   1480  C   ALA A 157      50.677  41.640  19.516  1.00  0.00      RA0  C
ATOM   1481  O   ALA A 157      50.990  41.430  20.683  1.00  0.00      RA0  O
ATOM   1482  N   THR A 158      50.868  42.824  18.922  1.00  0.00      RA0  N
ATOM   1483  H   THR A 158      50.593  42.961  17.970  1.00  0.00      RA0  H
ATOM   1484  CA  THR A 158      51.429  43.975  19.664  1.00  0.00      RA0  C
ATOM   1485  CB  THR A 158      51.828  45.120  18.719  1.00  0.00      RA0  C
ATOM   1486  OG1 THR A 158      50.708  45.710  18.057  1.00  0.00      RA0  O
ATOM   1487  HG1 THR A 158      50.311  45.056  17.495  1.00  0.00      RA0  H
ATOM   1488  CG2 THR A 158      52.855  44.636  17.695  1.00  0.00      RA0  C
ATOM   1489  C   THR A 158      50.521  44.382  20.809  1.00  0.00      RA0  C
ATOM   1490  O   THR A 158      50.962  45.065  21.722  1.00  0.00      RA0  O
ATOM   1491  N   LEU A 159      49.248  43.993  20.740  1.00  0.00      RA0  N
ATOM   1492  H   LEU A 159      48.926  43.433  19.975  1.00  0.00      RA0  H
ATOM   1493  CA  LEU A 159      48.252  44.320  21.759  1.00  0.00      RA0  C
ATOM   1494  CB  LEU A 159      46.926  44.643  21.083  1.00  0.00      RA0  C
ATOM   1495  CG  LEU A 159      47.125  45.696  19.992  1.00  0.00      RA0  C
ATOM   1496  CD1 LEU A 159      45.869  45.864  19.149  1.00  0.00      RA0  C
ATOM   1497  CD2 LEU A 159      47.626  47.031  20.548  1.00  0.00      RA0  C
ATOM   1498  C   LEU A 159      48.105  43.238  22.813  1.00  0.00      RA0  C
ATOM   1499  O   LEU A 159      47.451  43.472  23.828  1.00  0.00      RA0  O
ATOM   1500  N   PHE A 160      48.698  42.073  22.573  1.00  0.00      RA0  N
ATOM   1501  H   PHE A 160      49.362  42.013  21.829  1.00  0.00      RA0  H
ATOM   1502  CA  PHE A 160      48.603  40.937  23.502  1.00  0.00      RA0  C
ATOM   1503  CB  PHE A 160      48.952  39.617  22.806  1.00  0.00      RA0  C
ATOM   1504  CG  PHE A 160      47.978  39.277  21.699  1.00  0.00      RA0  C
ATOM   1505  CD1 PHE A 160      46.777  39.963  21.554  1.00  0.00      RA0  C
ATOM   1506  CD2 PHE A 160      48.296  38.255  20.811  1.00  0.00      RA0  C
ATOM   1507  CE1 PHE A 160      45.916  39.653  20.508  1.00  0.00      RA0  C
ATOM   1508  CE2 PHE A 160      47.435  37.943  19.765  1.00  0.00      RA0  C
ATOM   1509  CZ  PHE A 160      46.252  38.653  19.604  1.00  0.00      RA0  C
ATOM   1510  C   PHE A 160      49.512  41.150  24.702  1.00  0.00      RA0  C
ATOM   1511  O   PHE A 160      50.613  41.693  24.567  1.00  0.00      RA0  O
ATOM   1512  N   ASN A 161      49.063  40.712  25.872  1.00  0.00      RA0  N
ATOM   1513  H   ASN A 161      48.167  40.272  25.880  1.00  0.00      RA0  H
ATOM   1514  CA  ASN A 161      49.950  40.653  27.032  1.00  0.00      RA0  C
ATOM   1515  CB  ASN A 161      49.201  40.736  28.366  1.00  0.00      RA0  C
ATOM   1516  CG  ASN A 161      48.436  39.464  28.668  1.00  0.00      RA0  C
ATOM   1517  OD1 ASN A 161      48.945  38.351  28.612  1.00  0.00      RA0  O
ATOM   1518  ND2 ASN A 161      47.164  39.700  29.033  1.00  0.00      RA0  N
ATOM   1519 HD21 ASN A 161      46.799  40.633  29.002  1.00  0.00      RA0  H
ATOM   1520 HD22 ASN A 161      46.541  38.979  29.335  1.00  0.00      RA0  H
ATOM   1521  C   ASN A 161      50.853  39.435  26.959  1.00  0.00      RA0  C
ATOM   1522  O   ASN A 161      50.729  38.619  26.053  1.00  0.00      RA0  O
ATOM   1523  N   ASP A 162      51.794  39.296  27.889  1.00  0.00      RA0  N
ATOM   1524  H   ASP A 162      52.004  40.008  28.560  1.00  0.00      RA0  H
ATOM   1525  CA  ASP A 162      52.735  38.177  27.810  1.00  0.00      RA0  C
ATOM   1526  CB  ASP A 162      53.883  38.401  28.785  1.00  0.00      RA0  C
ATOM   1527  CG  ASP A 162      54.659  39.567  28.193  1.00  0.00      RA0  C
ATOM   1528  OD1 ASP A 162      55.726  39.342  27.632  1.00  0.00      RA0  O
ATOM   1529  OD2 ASP A 162      54.156  40.691  28.186  1.00  0.00      RA0  O
ATOM   1530  C   ASP A 162      52.051  36.797  27.793  1.00  0.00      RA0  C
ATOM   1531  O   ASP A 162      52.419  35.931  27.012  1.00  0.00      RA0  O
ATOM   1532  N   ALA A 163      51.038  36.602  28.628  1.00  0.00      RA0  N
ATOM   1533  H   ALA A 163      50.660  37.388  29.118  1.00  0.00      RA0  H
ATOM   1534  CA  ALA A 163      50.345  35.322  28.698  1.00  0.00      RA0  C
ATOM   1535  CB  ALA A 163      49.338  35.305  29.849  1.00  0.00      RA0  C
ATOM   1536  C   ALA A 163      49.621  35.020  27.395  1.00  0.00      RA0  C
ATOM   1537  O   ALA A 163      49.547  33.860  26.982  1.00  0.00      RA0  O
ATOM   1538  N   GLN A 164      49.090  36.067  26.761  1.00  0.00      RA0  N
ATOM   1539  H   GLN A 164      49.264  36.980  27.136  1.00  0.00      RA0  H
ATOM   1540  CA  GLN A 164      48.368  35.918  25.499  1.00  0.00      RA0  C
ATOM   1541  CB  GLN A 164      47.535  37.165  25.232  1.00  0.00      RA0  C
ATOM   1542  CG  GLN A 164      46.503  37.342  26.344  1.00  0.00      RA0  C
ATOM   1543  CD  GLN A 164      45.803  38.668  26.190  1.00  0.00      RA0  C
ATOM   1544  OE1 GLN A 164      46.419  39.678  25.874  1.00  0.00      RA0  O
ATOM   1545  NE2 GLN A 164      44.491  38.621  26.460  1.00  0.00      RA0  N
ATOM   1546 HE21 GLN A 164      44.054  37.744  26.681  1.00  0.00      RA0  H
ATOM   1547 HE22 GLN A 164      43.907  39.432  26.426  1.00  0.00      RA0  H
ATOM   1548  C   GLN A 164      49.346  35.587  24.361  1.00  0.00      RA0  C
ATOM   1549  O   GLN A 164      49.126  34.668  23.565  1.00  0.00      RA0  O
ATOM   1550  N   ARG A 165      50.458  36.308  24.315  1.00  0.00      RA0  N
ATOM   1551  H   ARG A 165      50.612  37.032  24.988  1.00  0.00      RA0  H
ATOM   1552  CA  ARG A 165      51.531  35.935  23.381  1.00  0.00      RA0  C
ATOM   1553  CB  ARG A 165      52.680  36.941  23.477  1.00  0.00      RA0  C
ATOM   1554  CG  ARG A 165      52.480  38.076  22.466  1.00  0.00      RA0  C
ATOM   1555  CD  ARG A 165      53.440  39.260  22.619  1.00  0.00      RA0  C
ATOM   1556  NE  ARG A 165      52.955  40.223  23.608  1.00  0.00      RA0  N
ATOM   1557  HE  ARG A 165      52.133  40.757  23.366  1.00  0.00      RA0  H
ATOM   1558  CZ  ARG A 165      53.591  40.372  24.807  1.00  0.00      RA0  C
ATOM   1559  NH1 ARG A 165      54.664  39.613  25.103  1.00  0.00      RA0  N
ATOM   1560 HH11 ARG A 165      55.110  39.684  26.014  1.00  0.00      RA0  H
ATOM   1561 HH12 ARG A 165      55.060  38.946  24.472  1.00  0.00      RA0  H
ATOM   1562  NH2 ARG A 165      53.128  41.277  25.688  1.00  0.00      RA0  N
ATOM   1563 HH21 ARG A 165      53.564  41.378  26.600  1.00  0.00      RA0  H
ATOM   1564 HH22 ARG A 165      52.333  41.856  25.463  1.00  0.00      RA0  H
ATOM   1565  C   ARG A 165      51.980  34.494  23.535  1.00  0.00      RA0  C
ATOM   1566  O   ARG A 165      52.159  33.776  22.545  1.00  0.00      RA0  O
ATOM   1567  N   GLN A 166      52.157  34.057  24.776  1.00  0.00      RA0  N
ATOM   1568  H   GLN A 166      52.008  34.683  25.542  1.00  0.00      RA0  H
ATOM   1569  CA  GLN A 166      52.576  32.684  25.045  1.00  0.00      RA0  C
ATOM   1570  CB  GLN A 166      52.862  32.529  26.536  1.00  0.00      RA0  C
ATOM   1571  CG  GLN A 166      53.454  31.171  26.908  1.00  0.00      RA0  C
ATOM   1572  CD  GLN A 166      53.794  31.182  28.382  1.00  0.00      RA0  C
ATOM   1573  OE1 GLN A 166      53.215  30.467  29.192  1.00  0.00      RA0  O
ATOM   1574  NE2 GLN A 166      54.775  32.049  28.692  1.00  0.00      RA0  N
ATOM   1575 HE21 GLN A 166      55.212  32.603  27.983  1.00  0.00      RA0  H
ATOM   1576 HE22 GLN A 166      55.085  32.158  29.636  1.00  0.00      RA0  H
ATOM   1577  C   GLN A 166      51.533  31.681  24.562  1.00  0.00      RA0  C
ATOM   1578  O   GLN A 166      51.876  30.670  23.956  1.00  0.00      RA0  O
ATOM   1579  N   ALA A 167      50.258  31.982  24.804  1.00  0.00      RA0  N
ATOM   1580  H   ALA A 167      50.036  32.816  25.310  1.00  0.00      RA0  H
ATOM   1581  CA  ALA A 167      49.158  31.086  24.378  1.00  0.00      RA0  C
ATOM   1582  CB  ALA A 167      47.807  31.660  24.807  1.00  0.00      RA0  C
ATOM   1583  C   ALA A 167      49.116  30.813  22.872  1.00  0.00      RA0  C
ATOM   1584  O   ALA A 167      48.801  29.685  22.428  1.00  0.00      RA0  O
ATOM   1585  N   VAL A 168      49.425  31.834  22.089  1.00  0.00      RA0  N
ATOM   1586  H   VAL A 168      49.769  32.683  22.496  1.00  0.00      RA0  H
ATOM   1587  CA  VAL A 168      49.321  31.743  20.625  1.00  0.00      RA0  C
ATOM   1588  CB  VAL A 168      48.665  33.004  20.059  1.00  0.00      RA0  C
ATOM   1589  CG1 VAL A 168      47.308  33.231  20.722  1.00  0.00      RA0  C
ATOM   1590  CG2 VAL A 168      49.573  34.230  20.187  1.00  0.00      RA0  C
ATOM   1591  C   VAL A 168      50.657  31.484  19.929  1.00  0.00      RA0  C
ATOM   1592  O   VAL A 168      50.715  31.423  18.695  1.00  0.00      RA0  O
ATOM   1593  N   GLU A 169      51.728  31.355  20.708  1.00  0.00      RA0  N
ATOM   1594  H   GLU A 169      51.651  31.324  21.704  1.00  0.00      RA0  H
ATOM   1595  CA  GLU A 169      53.048  31.167  20.125  1.00  0.00      RA0  C
ATOM   1596  CB  GLU A 169      54.147  31.191  21.188  1.00  0.00      RA0  C
ATOM   1597  CG  GLU A 169      55.536  30.974  20.578  1.00  0.00      RA0  C
ATOM   1598  CD  GLU A 169      55.740  31.927  19.414  1.00  0.00      RA0  C
ATOM   1599  OE1 GLU A 169      55.845  33.129  19.647  1.00  0.00      RA0  O
ATOM   1600  OE2 GLU A 169      55.786  31.465  18.274  1.00  0.00      RA0  O
ATOM   1601  C   GLU A 169      53.058  29.870  19.317  1.00  0.00      RA0  C
ATOM   1602  O   GLU A 169      52.779  28.805  19.838  1.00  0.00      RA0  O
ATOM   1603  N   GLY A 170      53.408  29.971  18.043  1.00  0.00      RA0  N
ATOM   1604  H   GLY A 170      53.796  30.860  17.781  1.00  0.00      RA0  H
ATOM   1605  CA  GLY A 170      53.506  28.805  17.182  1.00  0.00      RA0  C
ATOM   1606  C   GLY A 170      52.162  28.201  16.796  1.00  0.00      RA0  C
ATOM   1607  O   GLY A 170      52.104  27.085  16.275  1.00  0.00      RA0  O
ATOM   1608  N   MSE A 171      51.077  28.930  17.048  1.00  0.00      RA0  N
ATOM   1609  H   MSE A 171      51.154  29.872  17.387  1.00  0.00      RA0  H
ATOM   1610  CA  MSE A 171      49.757  28.348  16.869  1.00  0.00      RA0  C
ATOM   1611  CB  MSE A 171      48.683  29.209  17.543  1.00  0.00      RA0  C
ATOM   1612  CG  MSE A 171      47.297  28.564  17.511  1.00  0.00      RA0  C
ATOM   1613  SE  MSE A 171      46.071  29.397  18.535  1.00  0.00      RA0  S
ATOM   1614  CE  MSE A 171      46.004  30.969  17.664  1.00  0.00      RA0  C
ATOM   1615  C   MSE A 171      49.476  28.143  15.389  1.00  0.00      RA0  C
ATOM   1616  O   MSE A 171      49.657  29.058  14.559  1.00  0.00      RA0  O
ATOM   1617  N   LYS A 172      49.040  26.931  15.073  1.00  0.00      RA0  N
ATOM   1618  H   LYS A 172      48.719  26.357  15.824  1.00  0.00      RA0  H
ATOM   1619  CA  LYS A 172      48.779  26.534  13.705  1.00  0.00      RA0  C
ATOM   1620  CB  LYS A 172      48.993  25.013  13.660  1.00  0.00      RA0  C
ATOM   1621  CG  LYS A 172      50.401  24.604  14.104  1.00  0.00      RA0  C
ATOM   1622  CD  LYS A 172      51.501  25.184  13.211  1.00  0.00      RA0  C
ATOM   1623  CE  LYS A 172      52.913  24.781  13.649  1.00  0.00      RA0  C
ATOM   1624  NZ  LYS A 172      53.193  25.298  14.995  1.00  0.00      RA0  N
ATOM   1625  HZ1 LYS A 172      54.180  25.137  15.271  1.00  0.00      RA0  H
ATOM   1626  HZ2 LYS A 172      52.998  26.322  15.035  1.00  0.00      RA0  H
ATOM   1627  HZ3 LYS A 172      52.560  24.883  15.707  1.00  0.00      RA0  H
ATOM   1628  C   LYS A 172      47.375  26.970  13.306  1.00  0.00      RA0  C
ATOM   1629  O   LYS A 172      46.557  27.358  14.161  1.00  0.00      RA0  O
ATOM   1630  N   PRO A 173      47.092  26.928  12.007  1.00  0.00      RA0  N
ATOM   1631  CD  PRO A 173      48.024  26.693  10.905  1.00  0.00      RA0  C
ATOM   1632  CA  PRO A 173      45.761  27.243  11.526  1.00  0.00      RA0  C
ATOM   1633  CB  PRO A 173      45.871  27.080  10.007  1.00  0.00      RA0  C
ATOM   1634  CG  PRO A 173      47.344  27.317   9.696  1.00  0.00      RA0  C
ATOM   1635  C   PRO A 173      44.672  26.386  12.117  1.00  0.00      RA0  C
ATOM   1636  O   PRO A 173      44.882  25.207  12.420  1.00  0.00      RA0  O
ATOM   1637  N   PHE A 174      43.490  26.985  12.253  1.00  0.00      RA0  N
ATOM   1638  H   PHE A 174      43.403  27.956  12.028  1.00  0.00      RA0  H
ATOM   1639  CA  PHE A 174      42.322  26.266  12.761  1.00  0.00      RA0  C
ATOM   1640  CB  PHE A 174      41.798  25.210  11.784  1.00  0.00      RA0  C
ATOM   1641  CG  PHE A 174      40.788  25.830  10.850  1.00  0.00      RA0  C
ATOM   1642  CD1 PHE A 174      41.160  26.854   9.986  1.00  0.00      RA0  C
ATOM   1643  CD2 PHE A 174      39.476  25.372  10.861  1.00  0.00      RA0  C
ATOM   1644  CE1 PHE A 174      40.219  27.420   9.134  1.00  0.00      RA0  C
ATOM   1645  CE2 PHE A 174      38.535  25.936  10.009  1.00  0.00      RA0  C
ATOM   1646  CZ  PHE A 174      38.907  26.960   9.147  1.00  0.00      RA0  C
ATOM   1647  C   PHE A 174      42.534  25.730  14.172  1.00  0.00      RA0  C
ATOM   1648  O   PHE A 174      42.263  24.574  14.453  1.00  0.00      RA0  O
ATOM   1649  N   PHE A 175      42.978  26.638  15.037  1.00  0.00      RA0  N
ATOM   1650  H   PHE A 175      43.192  27.584  14.771  1.00  0.00      RA0  H
ATOM   1651  CA  PHE A 175      42.992  26.464  16.470  1.00  0.00      RA0  C
ATOM   1652  CB  PHE A 175      44.414  26.334  17.014  1.00  0.00      RA0  C
ATOM   1653  CG  PHE A 175      45.002  24.956  16.844  1.00  0.00      RA0  C
ATOM   1654  CD1 PHE A 175      45.704  24.628  15.690  1.00  0.00      RA0  C
ATOM   1655  CD2 PHE A 175      44.875  24.026  17.869  1.00  0.00      RA0  C
ATOM   1656  CE1 PHE A 175      46.322  23.388  15.586  1.00  0.00      RA0  C
ATOM   1657  CE2 PHE A 175      45.493  22.786  17.764  1.00  0.00      RA0  C
ATOM   1658  CZ  PHE A 175      46.235  22.476  16.631  1.00  0.00      RA0  C
ATOM   1659  C   PHE A 175      42.410  27.704  17.092  1.00  0.00      RA0  C
ATOM   1660  O   PHE A 175      42.512  28.793  16.518  1.00  0.00      RA0  O
ATOM   1661  N   GLY A 176      41.847  27.534  18.283  1.00  0.00      RA0  N
ATOM   1662  H   GLY A 176      41.795  26.633  18.719  1.00  0.00      RA0  H
ATOM   1663  CA  GLY A 176      41.388  28.641  19.101  1.00  0.00      RA0  C
ATOM   1664  C   GLY A 176      41.825  28.478  20.534  1.00  0.00      RA0  C
ATOM   1665  O   GLY A 176      41.907  27.354  21.041  1.00  0.00      RA0  O
ATOM   1666  N   VAL A 177      42.139  29.584  21.200  1.00  0.00      RA0  N
ATOM   1667  H   VAL A 177      42.168  30.476  20.742  1.00  0.00      RA0  H
ATOM   1668  CA  VAL A 177      42.519  29.532  22.587  1.00  0.00      RA0  C
ATOM   1669  CB  VAL A 177      44.043  29.344  22.681  1.00  0.00      RA0  C
ATOM   1670  CG1 VAL A 177      44.791  30.476  21.975  1.00  0.00      RA0  C
ATOM   1671  CG2 VAL A 177      44.520  29.129  24.119  1.00  0.00      RA0  C
ATOM   1672  C   VAL A 177      42.041  30.750  23.388  1.00  0.00      RA0  C
ATOM   1673  O   VAL A 177      42.105  31.891  22.928  1.00  0.00      RA0  O
ATOM   1674  N   GLN A 178      41.555  30.479  24.588  1.00  0.00      RA0  N
ATOM   1675  H   GLN A 178      41.657  29.545  24.926  1.00  0.00      RA0  H
ATOM   1676  CA  GLN A 178      41.186  31.500  25.553  1.00  0.00      RA0  C
ATOM   1677  CB  GLN A 178      40.080  30.978  26.470  1.00  0.00      RA0  C
ATOM   1678  CG  GLN A 178      39.307  32.079  27.201  1.00  0.00      RA0  C
ATOM   1679  CD  GLN A 178      38.416  32.813  26.219  1.00  0.00      RA0  C
ATOM   1680  OE1 GLN A 178      37.716  32.208  25.405  1.00  0.00      RA0  O
ATOM   1681  NE2 GLN A 178      38.475  34.151  26.354  1.00  0.00      RA0  N
ATOM   1682 HE21 GLN A 178      39.034  34.572  27.079  1.00  0.00      RA0  H
ATOM   1683 HE22 GLN A 178      37.975  34.794  25.772  1.00  0.00      RA0  H
ATOM   1684  C   GLN A 178      42.415  31.912  26.358  1.00  0.00      RA0  C
ATOM   1685  O   GLN A 178      43.094  31.076  26.975  1.00  0.00      RA0  O
ATOM   1686  N   ALA A 179      42.707  33.204  26.330  1.00  0.00      RA0  N
ATOM   1687  H   ALA A 179      42.170  33.840  25.782  1.00  0.00      RA0  H
ATOM   1688  CA  ALA A 179      43.784  33.759  27.131  1.00  0.00      RA0  C
ATOM   1689  CB  ALA A 179      44.993  34.048  26.247  1.00  0.00      RA0  C
ATOM   1690  C   ALA A 179      43.255  35.042  27.758  1.00  0.00      RA0  C
ATOM   1691  O   ALA A 179      43.239  36.105  27.120  1.00  0.00      RA0  O
ATOM   1692  N   GLY A 180      42.746  34.898  28.984  1.00  0.00      RA0  N
ATOM   1693  H   GLY A 180      42.714  33.978  29.371  1.00  0.00      RA0  H
ATOM   1694  CA  GLY A 180      42.057  35.972  29.670  1.00  0.00      RA0  C
ATOM   1695  C   GLY A 180      40.810  36.407  28.929  1.00  0.00      RA0  C
ATOM   1696  O   GLY A 180      39.985  35.568  28.546  1.00  0.00      RA0  O
ATOM   1697  N   ASP A 181      40.701  37.712  28.683  1.00  0.00      RA0  N
ATOM   1698  H   ASP A 181      41.343  38.362  29.086  1.00  0.00      RA0  H
ATOM   1699  CA  ASP A 181      39.529  38.296  28.017  1.00  0.00      RA0  C
ATOM   1700  CB  ASP A 181      39.464  39.828  28.138  1.00  0.00      RA0  C
ATOM   1701  CG  ASP A 181      38.869  40.288  29.459  1.00  0.00      RA0  C
ATOM   1702  OD1 ASP A 181      39.511  40.091  30.486  1.00  0.00      RA0  O
ATOM   1703  OD2 ASP A 181      37.783  40.876  29.460  1.00  0.00      RA0  O
ATOM   1704  C   ASP A 181      39.459  37.959  26.533  1.00  0.00      RA0  C
ATOM   1705  O   ASP A 181      38.399  38.139  25.930  1.00  0.00      RA0  O
ATOM   1706  N   LEU A 182      40.560  37.449  25.952  1.00  0.00      RA0  N
ATOM   1707  H   LEU A 182      41.332  37.133  26.502  1.00  0.00      RA0  H
ATOM   1708  CA  LEU A 182      40.642  37.233  24.509  1.00  0.00      RA0  C
ATOM   1709  CB  LEU A 182      41.922  37.831  23.921  1.00  0.00      RA0  C
ATOM   1710  CG  LEU A 182      42.090  39.341  24.108  1.00  0.00      RA0  C
ATOM   1711  CD1 LEU A 182      43.361  39.847  23.424  1.00  0.00      RA0  C
ATOM   1712  CD2 LEU A 182      40.870  40.130  23.644  1.00  0.00      RA0  C
ATOM   1713  C   LEU A 182      40.566  35.774  24.165  1.00  0.00      RA0  C
ATOM   1714  O   LEU A 182      41.315  34.957  24.688  1.00  0.00      RA0  O
ATOM   1715  N   PHE A 183      39.626  35.464  23.275  1.00  0.00      RA0  N
ATOM   1716  H   PHE A 183      39.045  36.198  22.916  1.00  0.00      RA0  H
ATOM   1717  CA  PHE A 183      39.596  34.178  22.589  1.00  0.00      RA0  C
ATOM   1718  CB  PHE A 183      38.155  33.689  22.465  1.00  0.00      RA0  C
ATOM   1719  CG  PHE A 183      38.114  32.406  21.670  1.00  0.00      RA0  C
ATOM   1720  CD1 PHE A 183      38.717  31.259  22.172  1.00  0.00      RA0  C
ATOM   1721  CD2 PHE A 183      37.471  32.373  20.437  1.00  0.00      RA0  C
ATOM   1722  CE1 PHE A 183      38.675  30.079  21.440  1.00  0.00      RA0  C
ATOM   1723  CE2 PHE A 183      37.430  31.193  19.705  1.00  0.00      RA0  C
ATOM   1724  CZ  PHE A 183      38.031  30.045  20.208  1.00  0.00      RA0  C
ATOM   1725  C   PHE A 183      40.194  34.416  21.213  1.00  0.00      RA0  C
ATOM   1726  O   PHE A 183      39.650  35.194  20.429  1.00  0.00      RA0  O
ATOM   1727  N   ILE A 184      41.337  33.787  20.943  1.00  0.00      RA0  N
ATOM   1728  H   ILE A 184      41.708  33.092  21.559  1.00  0.00      RA0  H
ATOM   1729  CA  ILE A 184      42.100  34.086  19.731  1.00  0.00      RA0  C
ATOM   1730  CB  ILE A 184      43.507  34.551  20.111  1.00  0.00      RA0  C
ATOM   1731  CG2 ILE A 184      44.305  34.968  18.876  1.00  0.00      RA0  C
ATOM   1732  CG1 ILE A 184      43.447  35.658  21.164  1.00  0.00      RA0  C
ATOM   1733  CD1 ILE A 184      44.807  35.979  21.785  1.00  0.00      RA0  C
ATOM   1734  C   ILE A 184      42.159  32.841  18.879  1.00  0.00      RA0  C
ATOM   1735  O   ILE A 184      42.575  31.784  19.353  1.00  0.00      RA0  O
ATOM   1736  N   ALA A 185      41.710  32.970  17.637  1.00  0.00      RA0  N
ATOM   1737  H   ALA A 185      41.386  33.854  17.292  1.00  0.00      RA0  H
ATOM   1738  CA  ALA A 185      41.616  31.830  16.725  1.00  0.00      RA0  C
ATOM   1739  CB  ALA A 185      40.152  31.452  16.502  1.00  0.00      RA0  C
ATOM   1740  C   ALA A 185      42.277  32.134  15.389  1.00  0.00      RA0  C
ATOM   1741  O   ALA A 185      42.167  33.234  14.874  1.00  0.00      RA0  O
ATOM   1742  N   THR A 186      42.990  31.141  14.862  1.00  0.00      RA0  N
ATOM   1743  H   THR A 186      43.054  30.256  15.330  1.00  0.00      RA0  H
ATOM   1744  CA  THR A 186      43.633  31.230  13.551  1.00  0.00      RA0  C
ATOM   1745  CB  THR A 186      44.840  30.306  13.633  1.00  0.00      RA0  C
ATOM   1746  OG1 THR A 186      44.630  29.350  14.686  1.00  0.00      RA0  O
ATOM   1747  HG1 THR A 186      45.431  28.831  14.741  1.00  0.00      RA0  H
ATOM   1748  CG2 THR A 186      46.155  31.053  13.838  1.00  0.00      RA0  C
ATOM   1749  C   THR A 186      42.669  30.774  12.458  1.00  0.00      RA0  C
ATOM   1750  O   THR A 186      42.839  29.702  11.833  1.00  0.00      RA0  O
ATOM   1751  N   THR A 187      41.649  31.616  12.254  1.00  0.00      RA0  N
ATOM   1752  H   THR A 187      41.532  32.447  12.802  1.00  0.00      RA0  H
ATOM   1753  CA  THR A 187      40.588  31.408  11.282  1.00  0.00      RA0  C
ATOM   1754  CB  THR A 187      39.374  31.019  12.116  1.00  0.00      RA0  C
ATOM   1755  OG1 THR A 187      39.435  31.736  13.355  1.00  0.00      RA0  O
ATOM   1756  HG1 THR A 187      38.868  32.496  13.205  1.00  0.00      RA0  H
ATOM   1757  CG2 THR A 187      39.320  29.514  12.395  1.00  0.00      RA0  C
ATOM   1758  C   THR A 187      40.383  32.686  10.472  1.00  0.00      RA0  C
ATOM   1759  O   THR A 187      40.945  33.751  10.779  1.00  0.00      RA0  O
ATOM   1760  N   GLY A 188      39.570  32.584   9.423  1.00  0.00      RA0  N
ATOM   1761  H   GLY A 188      39.059  31.763   9.163  1.00  0.00      RA0  H
ATOM   1762  CA  GLY A 188      39.319  33.722   8.585  1.00  0.00      RA0  C
ATOM   1763  C   GLY A 188      38.484  33.350   7.377  1.00  0.00      RA0  C
ATOM   1764  O   GLY A 188      38.259  32.169   7.109  1.00  0.00      RA0  O
ATOM   1765  N   TYR A 189      38.034  34.376   6.693  1.00  0.00      RA0  N
ATOM   1766  H   TYR A 189      38.349  35.282   6.989  1.00  0.00      RA0  H
ATOM   1767  CA  TYR A 189      37.176  34.275   5.523  1.00  0.00      RA0  C
ATOM   1768  CB  TYR A 189      35.844  34.865   5.999  1.00  0.00      RA0  C
ATOM   1769  CG  TYR A 189      34.632  34.628   5.127  1.00  0.00      RA0  C
ATOM   1770  CD1 TYR A 189      34.348  33.384   4.573  1.00  0.00      RA0  C
ATOM   1771  CE1 TYR A 189      33.170  33.206   3.850  1.00  0.00      RA0  C
ATOM   1772  CD2 TYR A 189      33.757  35.688   4.932  1.00  0.00      RA0  C
ATOM   1773  CE2 TYR A 189      32.582  35.511   4.215  1.00  0.00      RA0  C
ATOM   1774  CZ  TYR A 189      32.289  34.269   3.669  1.00  0.00      RA0  C
ATOM   1775  OH  TYR A 189      31.132  34.114   2.934  1.00  0.00      RA0  O
ATOM   1776  HH  TYR A 189      30.780  34.963   2.694  1.00  0.00      RA0  H
ATOM   1777  C   TYR A 189      37.773  35.015   4.324  1.00  0.00      RA0  C
ATOM   1778  O   TYR A 189      37.037  35.478   3.454  1.00  0.00      RA0  O
ATOM   1779  N   THR A 190      39.113  35.092   4.246  1.00  0.00      RA0  N
ATOM   1780  H   THR A 190      39.682  34.684   4.958  1.00  0.00      RA0  H
ATOM   1781  CA  THR A 190      39.760  35.962   3.272  1.00  0.00      RA0  C
ATOM   1782  CB  THR A 190      40.390  36.953   4.211  1.00  0.00      RA0  C
ATOM   1783  OG1 THR A 190      40.641  36.204   5.410  1.00  0.00      RA0  O
ATOM   1784  HG1 THR A 190      40.420  36.770   6.145  1.00  0.00      RA0  H
ATOM   1785  CG2 THR A 190      39.461  38.127   4.530  1.00  0.00      RA0  C
ATOM   1786  C   THR A 190      40.745  35.308   2.321  1.00  0.00      RA0  C
ATOM   1787  O   THR A 190      41.059  35.900   1.287  1.00  0.00      RA0  O
ATOM   1788  N   GLY A 191      41.231  34.122   2.655  1.00  0.00      RA0  N
ATOM   1789  H   GLY A 191      40.939  33.716   3.519  1.00  0.00      RA0  H
ATOM   1790  CA  GLY A 191      42.315  33.493   1.897  1.00  0.00      RA0  C
ATOM   1791  C   GLY A 191      43.697  33.959   2.369  1.00  0.00      RA0  C
ATOM   1792  O   GLY A 191      44.704  33.636   1.746  1.00  0.00      RA0  O
ATOM   1793  N   GLU A 192      43.716  34.765   3.436  1.00  0.00      RA0  N
ATOM   1794  H   GLU A 192      42.899  34.949   3.981  1.00  0.00      RA0  H
ATOM   1795  CA  GLU A 192      44.948  35.243   4.050  1.00  0.00      RA0  C
ATOM   1796  CB  GLU A 192      44.964  36.772   4.083  1.00  0.00      RA0  C
ATOM   1797  CG  GLU A 192      44.667  37.389   2.715  1.00  0.00      RA0  C
ATOM   1798  CD  GLU A 192      45.601  36.790   1.684  1.00  0.00      RA0  C
ATOM   1799  OE1 GLU A 192      46.783  36.648   1.976  1.00  0.00      RA0  O
ATOM   1800  OE2 GLU A 192      45.142  36.436   0.598  1.00  0.00      RA0  O
ATOM   1801  C   GLU A 192      45.079  34.658   5.443  1.00  0.00      RA0  C
ATOM   1802  O   GLU A 192      44.120  34.139   6.001  1.00  0.00      RA0  O
ATOM   1803  N   ALA A 193      46.273  34.795   6.018  1.00  0.00      RA0  N
ATOM   1804  H   ALA A 193      46.951  35.328   5.514  1.00  0.00      RA0  H
ATOM   1805  CA  ALA A 193      46.501  34.558   7.441  1.00  0.00      RA0  C
ATOM   1806  CB  ALA A 193      47.996  34.587   7.762  1.00  0.00      RA0  C
ATOM   1807  C   ALA A 193      45.797  35.615   8.278  1.00  0.00      RA0  C
ATOM   1808  O   ALA A 193      45.417  36.662   7.786  1.00  0.00      RA0  O
ATOM   1809  N   GLY A 194      45.619  35.310   9.551  1.00  0.00      RA0  N
ATOM   1810  H   GLY A 194      45.857  34.424   9.951  1.00  0.00      RA0  H
ATOM   1811  CA  GLY A 194      44.989  36.252  10.455  1.00  0.00      RA0  C
ATOM   1812  C   GLY A 194      44.460  35.601  11.697  1.00  0.00      RA0  C
ATOM   1813  O   GLY A 194      44.756  34.437  11.964  1.00  0.00      RA0  O
ATOM   1814  N   TYR A 195      43.694  36.388  12.467  1.00  0.00      RA0  N
ATOM   1815  H   TYR A 195      43.416  37.303  12.174  1.00  0.00      RA0  H
ATOM   1816  CA  TYR A 195      43.018  35.893  13.639  1.00  0.00      RA0  C
ATOM   1817  CB  TYR A 195      43.584  36.522  14.913  1.00  0.00      RA0  C
ATOM   1818  CG  TYR A 195      44.939  35.978  15.285  1.00  0.00      RA0  C
ATOM   1819  CD1 TYR A 195      45.221  34.629  15.122  1.00  0.00      RA0  C
ATOM   1820  CE1 TYR A 195      46.458  34.133  15.513  1.00  0.00      RA0  C
ATOM   1821  CD2 TYR A 195      45.896  36.831  15.824  1.00  0.00      RA0  C
ATOM   1822  CE2 TYR A 195      47.131  36.332  16.222  1.00  0.00      RA0  C
ATOM   1823  CZ  TYR A 195      47.410  34.981  16.064  1.00  0.00      RA0  C
ATOM   1824  OH  TYR A 195      48.632  34.471  16.443  1.00  0.00      RA0  O
ATOM   1825  HH  TYR A 195      49.122  35.111  16.944  1.00  0.00      RA0  H
ATOM   1826  C   TYR A 195      41.549  36.328  13.574  1.00  0.00      RA0  C
ATOM   1827  O   TYR A 195      41.222  37.317  12.900  1.00  0.00      RA0  O
ATOM   1828  N   GLU A 196      40.713  35.591  14.292  1.00  0.00      RA0  N
ATOM   1829  H   GLU A 196      41.032  34.742  14.714  1.00  0.00      RA0  H
ATOM   1830  CA  GLU A 196      39.442  36.110  14.790  1.00  0.00      RA0  C
ATOM   1831  CB  GLU A 196      38.279  35.345  14.115  1.00  0.00      RA0  C
ATOM   1832  CG  GLU A 196      38.330  35.686  12.604  1.00  0.00      RA0  C
ATOM   1833  CD  GLU A 196      37.318  34.979  11.708  1.00  0.00      RA0  C
ATOM   1834  OE1 GLU A 196      37.280  33.751  11.744  1.00  0.00      RA0  O
ATOM   1835  OE2 GLU A 196      36.624  35.651  10.922  1.00  0.00      RA0  O
ATOM   1836  C   GLU A 196      39.548  36.155  16.312  1.00  0.00      RA0  C
ATOM   1837  O   GLU A 196      40.030  35.204  16.966  1.00  0.00      RA0  O
ATOM   1838  N   ILE A 197      39.134  37.269  16.880  1.00  0.00      RA0  N
ATOM   1839  H   ILE A 197      38.681  37.980  16.344  1.00  0.00      RA0  H
ATOM   1840  CA  ILE A 197      39.331  37.519  18.301  1.00  0.00      RA0  C
ATOM   1841  CB  ILE A 197      40.351  38.637  18.533  1.00  0.00      RA0  C
ATOM   1842  CG2 ILE A 197      40.530  38.891  20.030  1.00  0.00      RA0  C
ATOM   1843  CG1 ILE A 197      41.684  38.320  17.852  1.00  0.00      RA0  C
ATOM   1844  CD1 ILE A 197      42.716  39.439  17.989  1.00  0.00      RA0  C
ATOM   1845  C   ILE A 197      37.992  37.864  18.938  1.00  0.00      RA0  C
ATOM   1846  O   ILE A 197      37.379  38.861  18.577  1.00  0.00      RA0  O
ATOM   1847  N   ALA A 198      37.529  37.025  19.869  1.00  0.00      RA0  N
ATOM   1848  H   ALA A 198      38.121  36.286  20.192  1.00  0.00      RA0  H
ATOM   1849  CA  ALA A 198      36.277  37.299  20.579  1.00  0.00      RA0  C
ATOM   1850  CB  ALA A 198      35.434  36.031  20.700  1.00  0.00      RA0  C
ATOM   1851  C   ALA A 198      36.610  37.807  21.973  1.00  0.00      RA0  C
ATOM   1852  O   ALA A 198      37.544  37.323  22.614  1.00  0.00      RA0  O
ATOM   1853  N   LEU A 199      35.836  38.781  22.442  1.00  0.00      RA0  N
ATOM   1854  H   LEU A 199      35.049  39.132  21.923  1.00  0.00      RA0  H
ATOM   1855  CA  LEU A 199      36.077  39.382  23.745  1.00  0.00      RA0  C
ATOM   1856  CB  LEU A 199      37.194  40.427  23.558  1.00  0.00      RA0  C
ATOM   1857  CG  LEU A 199      36.849  41.720  22.798  1.00  0.00      RA0  C
ATOM   1858  CD1 LEU A 199      37.919  42.769  23.070  1.00  0.00      RA0  C
ATOM   1859  CD2 LEU A 199      36.652  41.566  21.285  1.00  0.00      RA0  C
ATOM   1860  C   LEU A 199      34.791  40.024  24.251  1.00  0.00      RA0  C
ATOM   1861  O   LEU A 199      33.848  40.211  23.482  1.00  0.00      RA0  O
ATOM   1862  N   PRO A 200      34.731  40.356  25.543  1.00  0.00      RA0  N
ATOM   1863  CD  PRO A 200      35.722  40.074  26.577  1.00  0.00      RA0  C
ATOM   1864  CA  PRO A 200      33.512  40.955  26.107  1.00  0.00      RA0  C
ATOM   1865  CB  PRO A 200      33.850  41.096  27.590  1.00  0.00      RA0  C
ATOM   1866  CG  PRO A 200      34.910  40.035  27.860  1.00  0.00      RA0  C
ATOM   1867  C   PRO A 200      33.071  42.178  25.358  1.00  0.00      RA0  C
ATOM   1868  O   PRO A 200      33.899  42.999  24.964  1.00  0.00      RA0  O
ATOM   1869  N   ASN A 201      31.760  42.311  25.160  1.00  0.00      RA0  N
ATOM   1870  H   ASN A 201      31.178  41.541  25.430  1.00  0.00      RA0  H
ATOM   1871  CA  ASN A 201      31.212  43.471  24.462  1.00  0.00      RA0  C
ATOM   1872  CB  ASN A 201      29.685  43.517  24.634  1.00  0.00      RA0  C
ATOM   1873  CG  ASN A 201      28.998  42.446  23.804  1.00  0.00      RA0  C
ATOM   1874  OD1 ASN A 201      29.467  42.066  22.739  1.00  0.00      RA0  O
ATOM   1875  ND2 ASN A 201      27.860  41.972  24.346  1.00  0.00      RA0  N
ATOM   1876 HD21 ASN A 201      27.504  42.297  25.221  1.00  0.00      RA0  H
ATOM   1877 HD22 ASN A 201      27.322  41.253  23.887  1.00  0.00      RA0  H
ATOM   1878  C   ASN A 201      31.800  44.788  24.983  1.00  0.00      RA0  C
ATOM   1879  O   ASN A 201      32.125  45.698  24.208  1.00  0.00      RA0  O
ATOM   1880  N   GLU A 202      31.935  44.870  26.299  1.00  0.00      RA0  N
ATOM   1881  H   GLU A 202      31.873  44.052  26.870  1.00  0.00      RA0  H
ATOM   1882  CA  GLU A 202      32.386  46.099  26.965  1.00  0.00      RA0  C
ATOM   1883  CB  GLU A 202      31.960  46.084  28.448  1.00  0.00      RA0  C
ATOM   1884  CG  GLU A 202      33.023  45.927  29.551  1.00  0.00      RA0  C
ATOM   1885  CD  GLU A 202      33.594  44.523  29.627  1.00  0.00      RA0  C
ATOM   1886  OE1 GLU A 202      33.830  43.913  28.596  1.00  0.00      RA0  O
ATOM   1887  OE2 GLU A 202      33.868  44.035  30.721  1.00  0.00      RA0  O
ATOM   1888  C   GLU A 202      33.868  46.439  26.747  1.00  0.00      RA0  C
ATOM   1889  O   GLU A 202      34.297  47.572  27.036  1.00  0.00      RA0  O
ATOM   1890  N   LYS A 203      34.639  45.457  26.281  1.00  0.00      RA0  N
ATOM   1891  H   LYS A 203      34.227  44.558  26.131  1.00  0.00      RA0  H
ATOM   1892  CA  LYS A 203      36.055  45.639  25.902  1.00  0.00      RA0  C
ATOM   1893  CB  LYS A 203      36.947  44.430  26.194  1.00  0.00      RA0  C
ATOM   1894  CG  LYS A 203      36.921  43.796  27.575  1.00  0.00      RA0  C
ATOM   1895  CD  LYS A 203      37.177  44.753  28.735  1.00  0.00      RA0  C
ATOM   1896  CE  LYS A 203      37.145  43.976  30.049  1.00  0.00      RA0  C
ATOM   1897  NZ  LYS A 203      36.070  42.977  29.976  1.00  0.00      RA0  N
ATOM   1898  HZ1 LYS A 203      36.466  42.033  29.760  1.00  0.00      RA0  H
ATOM   1899  HZ2 LYS A 203      35.510  42.975  30.852  1.00  0.00      RA0  H
ATOM   1900  HZ3 LYS A 203      35.348  43.262  29.276  1.00  0.00      RA0  H
ATOM   1901  C   LYS A 203      36.285  45.904  24.414  1.00  0.00      RA0  C
ATOM   1902  O   LYS A 203      37.393  46.235  23.996  1.00  0.00      RA0  O
ATOM   1903  N   ALA A 204      35.250  45.707  23.604  1.00  0.00      RA0  N
ATOM   1904  H   ALA A 204      34.349  45.515  23.999  1.00  0.00      RA0  H
ATOM   1905  CA  ALA A 204      35.403  45.662  22.157  1.00  0.00      RA0  C
ATOM   1906  CB  ALA A 204      34.088  45.253  21.494  1.00  0.00      RA0  C
ATOM   1907  C   ALA A 204      35.881  46.979  21.553  1.00  0.00      RA0  C
ATOM   1908  O   ALA A 204      36.794  46.997  20.704  1.00  0.00      RA0  O
ATOM   1909  N   ALA A 205      35.277  48.078  21.979  1.00  0.00      RA0  N
ATOM   1910  H   ALA A 205      34.668  48.022  22.770  1.00  0.00      RA0  H
ATOM   1911  CA  ALA A 205      35.531  49.388  21.340  1.00  0.00      RA0  C
ATOM   1912  CB  ALA A 205      34.616  50.462  21.930  1.00  0.00      RA0  C
ATOM   1913  C   ALA A 205      36.972  49.794  21.545  1.00  0.00      RA0  C
ATOM   1914  O   ALA A 205      37.616  50.274  20.637  1.00  0.00      RA0  O
ATOM   1915  N   ASP A 206      37.483  49.586  22.747  1.00  0.00      RA0  N
ATOM   1916  H   ASP A 206      36.931  49.273  23.524  1.00  0.00      RA0  H
ATOM   1917  CA  ASP A 206      38.866  49.965  23.032  1.00  0.00      RA0  C
ATOM   1918  CB  ASP A 206      39.160  49.815  24.523  1.00  0.00      RA0  C
ATOM   1919  CG  ASP A 206      38.022  50.397  25.332  1.00  0.00      RA0  C
ATOM   1920  OD1 ASP A 206      38.142  51.534  25.782  1.00  0.00      RA0  O
ATOM   1921  OD2 ASP A 206      37.018  49.706  25.508  1.00  0.00      RA0  O
ATOM   1922  C   ASP A 206      39.848  49.089  22.256  1.00  0.00      RA0  C
ATOM   1923  O   ASP A 206      40.889  49.562  21.834  1.00  0.00      RA0  O
ATOM   1924  N   PHE A 207      39.524  47.812  22.099  1.00  0.00      RA0  N
ATOM   1925  H   PHE A 207      38.658  47.489  22.489  1.00  0.00      RA0  H
ATOM   1926  CA  PHE A 207      40.396  46.894  21.394  1.00  0.00      RA0  C
ATOM   1927  CB  PHE A 207      39.935  45.458  21.621  1.00  0.00      RA0  C
ATOM   1928  CG  PHE A 207      40.925  44.489  21.023  1.00  0.00      RA0  C
ATOM   1929  CD1 PHE A 207      42.282  44.618  21.298  1.00  0.00      RA0  C
ATOM   1930  CD2 PHE A 207      40.477  43.458  20.206  1.00  0.00      RA0  C
ATOM   1931  CE1 PHE A 207      43.189  43.713  20.760  1.00  0.00      RA0  C
ATOM   1932  CE2 PHE A 207      41.384  42.554  19.668  1.00  0.00      RA0  C
ATOM   1933  CZ  PHE A 207      42.740  42.680  19.947  1.00  0.00      RA0  C
ATOM   1934  C   PHE A 207      40.414  47.237  19.906  1.00  0.00      RA0  C
ATOM   1935  O   PHE A 207      41.479  47.299  19.293  1.00  0.00      RA0  O
ATOM   1936  N   TRP A 208      39.238  47.512  19.343  1.00  0.00      RA0  N
ATOM   1937  H   TRP A 208      38.416  47.436  19.906  1.00  0.00      RA0  H
ATOM   1938  CA  TRP A 208      39.124  48.045  17.980  1.00  0.00      RA0  C
ATOM   1939  CB  TRP A 208      37.654  48.363  17.688  1.00  0.00      RA0  C
ATOM   1940  CG  TRP A 208      37.428  48.883  16.285  1.00  0.00      RA0  C
ATOM   1941  CD2 TRP A 208      37.069  48.135  15.103  1.00  0.00      RA0  C
ATOM   1942  CE2 TRP A 208      36.918  49.058  14.040  1.00  0.00      RA0  C
ATOM   1943  CE3 TRP A 208      36.862  46.781  14.870  1.00  0.00      RA0  C
ATOM   1944  CD1 TRP A 208      37.477  50.221  15.861  1.00  0.00      RA0  C
ATOM   1945  NE1 TRP A 208      37.177  50.330  14.540  1.00  0.00      RA0  N
ATOM   1946  HE1 TRP A 208      37.138  51.169  14.032  1.00  0.00      RA0  H
ATOM   1947  CZ2 TRP A 208      36.564  48.598  12.777  1.00  0.00      RA0  C
ATOM   1948  CZ3 TRP A 208      36.509  46.335  13.601  1.00  0.00      RA0  C
ATOM   1949  CH2 TRP A 208      36.359  47.241  12.558  1.00  0.00      RA0  C
ATOM   1950  C   TRP A 208      40.012  49.281  17.774  1.00  0.00      RA0  C
ATOM   1951  O   TRP A 208      40.789  49.361  16.814  1.00  0.00      RA0  O
ATOM   1952  N   ARG A 209      39.881  50.268  18.660  1.00  0.00      RA0  N
ATOM   1953  H   ARG A 209      39.240  50.172  19.426  1.00  0.00      RA0  H
ATOM   1954  CA  ARG A 209      40.678  51.485  18.541  1.00  0.00      RA0  C
ATOM   1955  CB  ARG A 209      40.391  52.363  19.757  1.00  0.00      RA0  C
ATOM   1956  CG  ARG A 209      39.183  53.274  19.626  1.00  0.00      RA0  C
ATOM   1957  CD  ARG A 209      39.623  54.722  19.398  1.00  0.00      RA0  C
ATOM   1958  NE  ARG A 209      40.725  54.804  18.439  1.00  0.00      RA0  N
ATOM   1959  HE  ARG A 209      41.676  54.834  18.800  1.00  0.00      RA0  H
ATOM   1960  CZ  ARG A 209      40.493  54.785  17.096  1.00  0.00      RA0  C
ATOM   1961  NH1 ARG A 209      39.231  54.667  16.615  1.00  0.00      RA0  N
ATOM   1962 HH11 ARG A 209      39.005  54.691  15.640  1.00  0.00      RA0  H
ATOM   1963 HH12 ARG A 209      38.436  54.527  17.228  1.00  0.00      RA0  H
ATOM   1964  NH2 ARG A 209      41.551  54.878  16.270  1.00  0.00      RA0  N
ATOM   1965 HH21 ARG A 209      41.507  54.891  15.272  1.00  0.00      RA0  H
ATOM   1966 HH22 ARG A 209      42.475  54.934  16.687  1.00  0.00      RA0  H
ATOM   1967  C   ARG A 209      42.182  51.183  18.623  1.00  0.00      RA0  C
ATOM   1968  O   ARG A 209      42.974  51.759  17.883  1.00  0.00      RA0  O
ATOM   1969  N   ALA A 210      42.564  50.281  19.527  1.00  0.00      RA0  N
ATOM   1970  H   ALA A 210      41.894  49.880  20.154  1.00  0.00      RA0  H
ATOM   1971  CA  ALA A 210      43.973  49.900  19.650  1.00  0.00      RA0  C
ATOM   1972  CB  ALA A 210      44.159  48.927  20.814  1.00  0.00      RA0  C
ATOM   1973  C   ALA A 210      44.485  49.255  18.351  1.00  0.00      RA0  C
ATOM   1974  O   ALA A 210      45.640  49.465  17.961  1.00  0.00      RA0  O
ATOM   1975  N   LEU A 211      43.615  48.486  17.688  1.00  0.00      RA0  N
ATOM   1976  H   LEU A 211      42.695  48.363  18.064  1.00  0.00      RA0  H
ATOM   1977  CA  LEU A 211      43.980  47.816  16.445  1.00  0.00      RA0  C
ATOM   1978  CB  LEU A 211      42.893  46.823  16.036  1.00  0.00      RA0  C
ATOM   1979  CG  LEU A 211      42.904  45.480  16.761  1.00  0.00      RA0  C
ATOM   1980  CD1 LEU A 211      41.538  44.799  16.691  1.00  0.00      RA0  C
ATOM   1981  CD2 LEU A 211      44.010  44.565  16.230  1.00  0.00      RA0  C
ATOM   1982  C   LEU A 211      44.160  48.818  15.300  1.00  0.00      RA0  C
ATOM   1983  O   LEU A 211      45.096  48.693  14.533  1.00  0.00      RA0  O
ATOM   1984  N   VAL A 212      43.303  49.829  15.232  1.00  0.00      RA0  N
ATOM   1985  H   VAL A 212      42.561  49.856  15.906  1.00  0.00      RA0  H
ATOM   1986  CA  VAL A 212      43.474  50.924  14.281  1.00  0.00      RA0  C
ATOM   1987  CB  VAL A 212      42.413  52.017  14.450  1.00  0.00      RA0  C
ATOM   1988  CG1 VAL A 212      42.635  53.125  13.418  1.00  0.00      RA0  C
ATOM   1989  CG2 VAL A 212      40.985  51.482  14.385  1.00  0.00      RA0  C
ATOM   1990  C   VAL A 212      44.844  51.543  14.477  1.00  0.00      RA0  C
ATOM   1991  O   VAL A 212      45.622  51.698  13.519  1.00  0.00      RA0  O
ATOM   1992  N   GLU A 213      45.154  51.866  15.726  1.00  0.00      RA0  N
ATOM   1993  H   GLU A 213      44.510  51.731  16.485  1.00  0.00      RA0  H
ATOM   1994  CA  GLU A 213      46.448  52.480  16.040  1.00  0.00      RA0  C
ATOM   1995  CB  GLU A 213      46.462  52.993  17.488  1.00  0.00      RA0  C
ATOM   1996  CG  GLU A 213      45.879  54.414  17.617  1.00  0.00      RA0  C
ATOM   1997  CD  GLU A 213      44.531  54.455  18.329  1.00  0.00      RA0  C
ATOM   1998  OE1 GLU A 213      43.662  55.217  17.908  1.00  0.00      RA0  O
ATOM   1999  OE2 GLU A 213      44.352  53.759  19.322  1.00  0.00      RA0  O
ATOM   2000  C   GLU A 213      47.628  51.559  15.686  1.00  0.00      RA0  C
ATOM   2001  O   GLU A 213      48.710  52.037  15.319  1.00  0.00      RA0  O
ATOM   2002  N   ALA A 214      47.415  50.247  15.776  1.00  0.00      RA0  N
ATOM   2003  H   ALA A 214      46.538  49.931  16.143  1.00  0.00      RA0  H
ATOM   2004  CA  ALA A 214      48.424  49.241  15.402  1.00  0.00      RA0  C
ATOM   2005  CB  ALA A 214      48.064  47.869  15.978  1.00  0.00      RA0  C
ATOM   2006  C   ALA A 214      48.627  49.103  13.890  1.00  0.00      RA0  C
ATOM   2007  O   ALA A 214      49.448  48.297  13.454  1.00  0.00      RA0  O
ATOM   2008  N   GLY A 215      47.862  49.854  13.101  1.00  0.00      RA0  N
ATOM   2009  H   GLY A 215      47.132  50.411  13.500  1.00  0.00      RA0  H
ATOM   2010  CA  GLY A 215      48.031  49.877  11.666  1.00  0.00      RA0  C
ATOM   2011  C   GLY A 215      47.119  48.898  10.949  1.00  0.00      RA0  C
ATOM   2012  O   GLY A 215      47.398  48.508   9.817  1.00  0.00      RA0  O
ATOM   2013  N   VAL A 216      46.016  48.507  11.586  1.00  0.00      RA0  N
ATOM   2014  H   VAL A 216      45.761  48.904  12.472  1.00  0.00      RA0  H
ATOM   2015  CA  VAL A 216      45.030  47.614  10.938  1.00  0.00      RA0  C
ATOM   2016  CB  VAL A 216      44.544  46.567  11.937  1.00  0.00      RA0  C
ATOM   2017  CG1 VAL A 216      43.723  45.499  11.227  1.00  0.00      RA0  C
ATOM   2018  CG2 VAL A 216      45.713  45.948  12.703  1.00  0.00      RA0  C
ATOM   2019  C   VAL A 216      43.867  48.464  10.407  1.00  0.00      RA0  C
ATOM   2020  O   VAL A 216      43.235  49.198  11.162  1.00  0.00      RA0  O
ATOM   2021  N   LYS A 217      43.595  48.357   9.112  1.00  0.00      RA0  N
ATOM   2022  H   LYS A 217      44.057  47.653   8.566  1.00  0.00      RA0  H
ATOM   2023  CA  LYS A 217      42.593  49.191   8.446  1.00  0.00      RA0  C
ATOM   2024  CB  LYS A 217      42.857  49.419   6.951  1.00  0.00      RA0  C
ATOM   2025  CG  LYS A 217      42.120  50.688   6.489  1.00  0.00      RA0  C
ATOM   2026  CD  LYS A 217      41.276  50.543   5.220  1.00  0.00      RA0  C
ATOM   2027  CE  LYS A 217      40.421  51.790   4.923  1.00  0.00      RA0  C
ATOM   2028  NZ  LYS A 217      39.734  51.635   3.633  1.00  0.00      RA0  N
ATOM   2029  HZ1 LYS A 217      38.742  51.314   3.692  1.00  0.00      RA0  H
ATOM   2030  HZ2 LYS A 217      39.803  52.471   3.019  1.00  0.00      RA0  H
ATOM   2031  HZ3 LYS A 217      40.269  50.960   3.045  1.00  0.00      RA0  H
ATOM   2032  C   LYS A 217      41.187  48.640   8.645  1.00  0.00      RA0  C
ATOM   2033  O   LYS A 217      40.949  47.459   8.367  1.00  0.00      RA0  O
ATOM   2034  N   PRO A 218      40.240  49.470   9.110  1.00  0.00      RA0  N
ATOM   2035  CD  PRO A 218      40.435  50.785   9.707  1.00  0.00      RA0  C
ATOM   2036  CA  PRO A 218      38.845  49.048   9.072  1.00  0.00      RA0  C
ATOM   2037  CB  PRO A 218      38.121  50.262   9.666  1.00  0.00      RA0  C
ATOM   2038  CG  PRO A 218      39.161  50.998  10.509  1.00  0.00      RA0  C
ATOM   2039  C   PRO A 218      38.347  48.677   7.649  1.00  0.00      RA0  C
ATOM   2040  O   PRO A 218      38.499  49.440   6.697  1.00  0.00      RA0  O
ATOM   2041  N   CYS A 219      37.719  47.510   7.563  1.00  0.00      RA0  N
ATOM   2042  H   CYS A 219      37.578  46.919   8.360  1.00  0.00      RA0  H
ATOM   2043  CA  CYS A 219      37.224  46.966   6.307  1.00  0.00      RA0  C
ATOM   2044  CB  CYS A 219      38.147  45.833   5.868  1.00  0.00      RA0  C
ATOM   2045  SG  CYS A 219      39.879  46.340   5.735  1.00  0.00      RA0  S
ATOM   2046  C   CYS A 219      35.773  46.522   6.465  1.00  0.00      RA0  C
ATOM   2047  O   CYS A 219      35.413  45.922   7.468  1.00  0.00      RA0  O
ATOM   2048  N   GLY A 220      34.983  46.773   5.422  1.00  0.00      RA0  N
ATOM   2049  H   GLY A 220      35.380  47.232   4.621  1.00  0.00      RA0  H
ATOM   2050  CA  GLY A 220      33.552  46.565   5.440  1.00  0.00      RA0  C
ATOM   2051  C   GLY A 220      33.083  45.327   4.699  1.00  0.00      RA0  C
ATOM   2052  O   GLY A 220      33.852  44.474   4.286  1.00  0.00      RA0  O
ATOM   2053  N   LEU A 221      31.771  45.231   4.564  1.00  0.00      RA0  N
ATOM   2054  H   LEU A 221      31.211  45.978   4.927  1.00  0.00      RA0  H
ATOM   2055  CA  LEU A 221      31.127  44.069   3.968  1.00  0.00      RA0  C
ATOM   2056  CB  LEU A 221      29.613  44.152   4.136  1.00  0.00      RA0  C
ATOM   2057  CG  LEU A 221      29.168  44.265   5.592  1.00  0.00      RA0  C
ATOM   2058  CD1 LEU A 221      27.682  44.602   5.676  1.00  0.00      RA0  C
ATOM   2059  CD2 LEU A 221      29.536  43.029   6.415  1.00  0.00      RA0  C
ATOM   2060  C   LEU A 221      31.454  43.911   2.501  1.00  0.00      RA0  C
ATOM   2061  O   LEU A 221      31.499  42.783   1.981  1.00  0.00      RA0  O
ATOM   2062  N   GLY A 222      31.651  45.020   1.799  1.00  0.00      RA0  N
ATOM   2063  H   GLY A 222      31.630  45.912   2.254  1.00  0.00      RA0  H
ATOM   2064  CA  GLY A 222      31.971  44.962   0.369  1.00  0.00      RA0  C
ATOM   2065  C   GLY A 222      33.273  44.205   0.122  1.00  0.00      RA0  C
ATOM   2066  O   GLY A 222      33.332  43.260  -0.639  1.00  0.00      RA0  O
ATOM   2067  N   ALA A 223      34.314  44.594   0.835  1.00  0.00      RA0  N
ATOM   2068  H   ALA A 223      34.194  45.335   1.495  1.00  0.00      RA0  H
ATOM   2069  CA  ALA A 223      35.586  43.875   0.781  1.00  0.00      RA0  C
ATOM   2070  CB  ALA A 223      36.655  44.636   1.561  1.00  0.00      RA0  C
ATOM   2071  C   ALA A 223      35.477  42.455   1.366  1.00  0.00      RA0  C
ATOM   2072  O   ALA A 223      36.089  41.507   0.856  1.00  0.00      RA0  O
ATOM   2073  N   ARG A 224      34.691  42.279   2.425  1.00  0.00      RA0  N
ATOM   2074  H   ARG A 224      34.235  43.064   2.848  1.00  0.00      RA0  H
ATOM   2075  CA  ARG A 224      34.478  40.940   2.972  1.00  0.00      RA0  C
ATOM   2076  CB  ARG A 224      33.687  40.819   4.298  1.00  0.00      RA0  C
ATOM   2077  CG  ARG A 224      33.918  39.448   5.000  1.00  0.00      RA0  C
ATOM   2078  CD  ARG A 224      33.861  39.440   6.550  1.00  0.00      RA0  C
ATOM   2079  NE  ARG A 224      33.870  38.091   7.161  1.00  0.00      RA0  N
ATOM   2080  HE  ARG A 224      33.087  37.512   6.908  1.00  0.00      RA0  H
ATOM   2081  CZ  ARG A 224      34.817  37.710   8.097  1.00  0.00      RA0  C
ATOM   2082  NH1 ARG A 224      35.868  38.520   8.327  1.00  0.00      RA0  N
ATOM   2083 HH11 ARG A 224      36.576  38.262   8.994  1.00  0.00      RA0  H
ATOM   2084 HH12 ARG A 224      35.979  39.394   7.849  1.00  0.00      RA0  H
ATOM   2085  NH2 ARG A 224      34.712  36.544   8.793  1.00  0.00      RA0  N
ATOM   2086 HH21 ARG A 224      35.388  36.246   9.498  1.00  0.00      RA0  H
ATOM   2087 HH22 ARG A 224      33.950  35.903   8.661  1.00  0.00      RA0  H
ATOM   2088  C   ARG A 224      34.041  40.003   1.827  1.00  0.00      RA0  C
ATOM   2089  O   ARG A 224      34.525  38.876   1.697  1.00  0.00      RA0  O
ATOM   2090  N   ASP A 225      33.130  40.476   0.983  1.00  0.00      RA0  N
ATOM   2091  H   ASP A 225      32.732  41.388   1.097  1.00  0.00      RA0  H
ATOM   2092  CA  ASP A 225      32.631  39.627  -0.077  1.00  0.00      RA0  C
ATOM   2093  CB  ASP A 225      31.208  39.872  -0.582  1.00  0.00      RA0  C
ATOM   2094  CG  ASP A 225      30.594  38.487  -0.795  1.00  0.00      RA0  C
ATOM   2095  OD1 ASP A 225      30.287  37.824   0.192  1.00  0.00      RA0  O
ATOM   2096  OD2 ASP A 225      30.458  38.027  -1.928  1.00  0.00      RA0  O
ATOM   2097  C   ASP A 225      33.641  39.385  -1.205  1.00  0.00      RA0  C
ATOM   2098  O   ASP A 225      33.788  38.242  -1.635  1.00  0.00      RA0  O
ATOM   2099  N   THR A 226      34.304  40.433  -1.695  1.00  0.00      RA0  N
ATOM   2100  H   THR A 226      34.200  41.315  -1.239  1.00  0.00      RA0  H
ATOM   2101  CA  THR A 226      35.314  40.237  -2.754  1.00  0.00      RA0  C
ATOM   2102  CB  THR A 226      35.718  41.651  -3.148  1.00  0.00      RA0  C
ATOM   2103  OG1 THR A 226      35.695  42.488  -1.983  1.00  0.00      RA0  O
ATOM   2104  HG1 THR A 226      34.792  42.785  -1.876  1.00  0.00      RA0  H
ATOM   2105  CG2 THR A 226      34.766  42.245  -4.184  1.00  0.00      RA0  C
ATOM   2106  C   THR A 226      36.448  39.327  -2.276  1.00  0.00      RA0  C
ATOM   2107  O   THR A 226      36.926  38.467  -3.028  1.00  0.00      RA0  O
ATOM   2108  N   LEU A 227      36.856  39.517  -1.033  1.00  0.00      RA0  N
ATOM   2109  H   LEU A 227      36.398  40.206  -0.469  1.00  0.00      RA0  H
ATOM   2110  CA  LEU A 227      37.914  38.685  -0.456  1.00  0.00      RA0  C
ATOM   2111  CB  LEU A 227      38.295  39.174   0.938  1.00  0.00      RA0  C
ATOM   2112  CG  LEU A 227      39.072  40.490   0.932  1.00  0.00      RA0  C
ATOM   2113  CD1 LEU A 227      38.916  41.248   2.245  1.00  0.00      RA0  C
ATOM   2114  CD2 LEU A 227      40.542  40.285   0.583  1.00  0.00      RA0  C
ATOM   2115  C   LEU A 227      37.532  37.211  -0.385  1.00  0.00      RA0  C
ATOM   2116  O   LEU A 227      38.288  36.330  -0.819  1.00  0.00      RA0  O
ATOM   2117  N   ARG A 228      36.357  36.916   0.162  1.00  0.00      RA0  N
ATOM   2118  H   ARG A 228      35.730  37.639   0.466  1.00  0.00      RA0  H
ATOM   2119  CA  ARG A 228      35.964  35.525   0.333  1.00  0.00      RA0  C
ATOM   2120  CB  ARG A 228      34.749  35.410   1.265  1.00  0.00      RA0  C
ATOM   2121  CG  ARG A 228      33.388  35.854   0.707  1.00  0.00      RA0  C
ATOM   2122  CD  ARG A 228      32.577  34.762  -0.008  1.00  0.00      RA0  C
ATOM   2123  NE  ARG A 228      31.484  35.365  -0.761  1.00  0.00      RA0  N
ATOM   2124  HE  ARG A 228      31.342  36.363  -0.661  1.00  0.00      RA0  H
ATOM   2125  CZ  ARG A 228      30.637  34.632  -1.535  1.00  0.00      RA0  C
ATOM   2126  NH1 ARG A 228      30.811  33.291  -1.658  1.00  0.00      RA0  N
ATOM   2127 HH11 ARG A 228      30.157  32.707  -2.169  1.00  0.00      RA0  H
ATOM   2128 HH12 ARG A 228      31.589  32.805  -1.236  1.00  0.00      RA0  H
ATOM   2129  NH2 ARG A 228      29.634  35.288  -2.156  1.00  0.00      RA0  N
ATOM   2130 HH21 ARG A 228      28.942  34.835  -2.739  1.00  0.00      RA0  H
ATOM   2131 HH22 ARG A 228      29.568  36.297  -2.037  1.00  0.00      RA0  H
ATOM   2132  C   ARG A 228      35.668  34.814  -1.003  1.00  0.00      RA0  C
ATOM   2133  O   ARG A 228      35.923  33.623  -1.156  1.00  0.00      RA0  O
ATOM   2134  N   LEU A 229      35.145  35.532  -1.977  1.00  0.00      RA0  N
ATOM   2135  H   LEU A 229      34.914  36.497  -1.826  1.00  0.00      RA0  H
ATOM   2136  CA  LEU A 229      34.809  34.909  -3.261  1.00  0.00      RA0  C
ATOM   2137  CB  LEU A 229      33.935  35.840  -4.098  1.00  0.00      RA0  C
ATOM   2138  CG  LEU A 229      33.460  35.139  -5.369  1.00  0.00      RA0  C
ATOM   2139  CD1 LEU A 229      32.655  33.892  -5.022  1.00  0.00      RA0  C
ATOM   2140  CD2 LEU A 229      32.689  36.065  -6.306  1.00  0.00      RA0  C
ATOM   2141  C   LEU A 229      36.111  34.576  -4.022  1.00  0.00      RA0  C
ATOM   2142  O   LEU A 229      36.287  33.467  -4.555  1.00  0.00      RA0  O
ATOM   2143  N   GLU A 230      37.034  35.540  -4.032  1.00  0.00      RA0  N
ATOM   2144  H   GLU A 230      36.834  36.435  -3.625  1.00  0.00      RA0  H
ATOM   2145  CA  GLU A 230      38.381  35.294  -4.562  1.00  0.00      RA0  C
ATOM   2146  CB  GLU A 230      39.307  36.496  -4.410  1.00  0.00      RA0  C
ATOM   2147  CG  GLU A 230      38.998  37.680  -5.326  1.00  0.00      RA0  C
ATOM   2148  CD  GLU A 230      40.058  38.739  -5.109  1.00  0.00      RA0  C
ATOM   2149  OE1 GLU A 230      40.930  38.530  -4.274  1.00  0.00      RA0  O
ATOM   2150  OE2 GLU A 230      40.029  39.772  -5.770  1.00  0.00      RA0  O
ATOM   2151  C   GLU A 230      39.019  34.066  -3.917  1.00  0.00      RA0  C
ATOM   2152  O   GLU A 230      39.668  33.269  -4.598  1.00  0.00      RA0  O
ATOM   2153  N   ALA A 231      38.831  33.907  -2.617  1.00  0.00      RA0  N
ATOM   2154  H   ALA A 231      38.266  34.571  -2.124  1.00  0.00      RA0  H
ATOM   2155  CA  ALA A 231      39.380  32.767  -1.858  1.00  0.00      RA0  C
ATOM   2156  CB  ALA A 231      39.396  33.100  -0.371  1.00  0.00      RA0  C
ATOM   2157  C   ALA A 231      38.647  31.439  -2.040  1.00  0.00      RA0  C
ATOM   2158  O   ALA A 231      39.074  30.408  -1.501  1.00  0.00      RA0  O
ATOM   2159  N   GLY A 232      37.567  31.457  -2.827  1.00  0.00      RA0  N
ATOM   2160  H   GLY A 232      37.240  32.322  -3.206  1.00  0.00      RA0  H
ATOM   2161  CA  GLY A 232      36.742  30.290  -3.072  1.00  0.00      RA0  C
ATOM   2162  C   GLY A 232      35.941  29.830  -1.874  1.00  0.00      RA0  C
ATOM   2163  O   GLY A 232      35.687  28.643  -1.730  1.00  0.00      RA0  O
ATOM   2164  N   MSE A 233      35.543  30.755  -1.019  1.00  0.00      RA0  N
ATOM   2165  H   MSE A 233      35.612  31.724  -1.255  1.00  0.00      RA0  H
ATOM   2166  CA  MSE A 233      34.851  30.396   0.205  1.00  0.00      RA0  C
ATOM   2167  CB  MSE A 233      35.383  31.213   1.380  1.00  0.00      RA0  C
ATOM   2168  CG  MSE A 233      36.842  30.887   1.692  1.00  0.00      RA0  C
ATOM   2169  SE  MSE A 233      37.508  31.892   3.028  1.00  0.00      RA0  S
ATOM   2170  CE  MSE A 233      39.099  31.071   3.194  1.00  0.00      RA0  C
ATOM   2171  C   MSE A 233      33.343  30.613   0.033  1.00  0.00      RA0  C
ATOM   2172  O   MSE A 233      32.922  31.559  -0.633  1.00  0.00      RA0  O
ATOM   2173  N   ASN A 234      32.553  29.646   0.524  1.00  0.00      RA0  N
ATOM   2174  H   ASN A 234      32.934  28.968   1.150  1.00  0.00      RA0  H
ATOM   2175  CA  ASN A 234      31.112  29.673   0.312  1.00  0.00      RA0  C
ATOM   2176  CB  ASN A 234      30.488  28.310   0.624  1.00  0.00      RA0  C
ATOM   2177  CG  ASN A 234      30.844  27.287  -0.431  1.00  0.00      RA0  C
ATOM   2178  OD1 ASN A 234      31.423  27.592  -1.468  1.00  0.00      RA0  O
ATOM   2179  ND2 ASN A 234      30.458  26.042  -0.108  1.00  0.00      RA0  N
ATOM   2180 HD21 ASN A 234      30.028  25.851   0.776  1.00  0.00      RA0  H
ATOM   2181 HD22 ASN A 234      30.601  25.279  -0.745  1.00  0.00      RA0  H
ATOM   2182  C   ASN A 234      30.404  30.690   1.155  1.00  0.00      RA0  C
ATOM   2183  O   ASN A 234      30.860  31.034   2.257  1.00  0.00      RA0  O
ATOM   2184  N   LEU A 235      29.266  31.150   0.627  1.00  0.00      RA0  N
ATOM   2185  H   LEU A 235      28.998  30.879  -0.303  1.00  0.00      RA0  H
ATOM   2186  CA  LEU A 235      28.326  31.974   1.328  1.00  0.00      RA0  C
ATOM   2187  CB  LEU A 235      28.244  33.368   0.713  1.00  0.00      RA0  C
ATOM   2188  CG  LEU A 235      27.362  34.330   1.510  1.00  0.00      RA0  C
ATOM   2189  CD1 LEU A 235      27.761  34.393   2.985  1.00  0.00      RA0  C
ATOM   2190  CD2 LEU A 235      27.340  35.720   0.874  1.00  0.00      RA0  C
ATOM   2191  C   LEU A 235      26.971  31.277   1.303  1.00  0.00      RA0  C
ATOM   2192  O   LEU A 235      26.360  31.076   0.224  1.00  0.00      RA0  O
ATOM   2193  N   TYR A 236      26.522  30.899   2.494  1.00  0.00      RA0  N
ATOM   2194  H   TYR A 236      27.061  31.110   3.309  1.00  0.00      RA0  H
ATOM   2195  CA  TYR A 236      25.247  30.214   2.640  1.00  0.00      RA0  C
ATOM   2196  CB  TYR A 236      24.917  29.899   4.091  1.00  0.00      RA0  C
ATOM   2197  CG  TYR A 236      23.675  29.032   4.162  1.00  0.00      RA0  C
ATOM   2198  CD1 TYR A 236      23.737  27.684   3.823  1.00  0.00      RA0  C
ATOM   2199  CE1 TYR A 236      22.613  26.875   3.958  1.00  0.00      RA0  C
ATOM   2200  CD2 TYR A 236      22.468  29.577   4.586  1.00  0.00      RA0  C
ATOM   2201  CE2 TYR A 236      21.343  28.769   4.710  1.00  0.00      RA0  C
ATOM   2202  CZ  TYR A 236      21.417  27.412   4.423  1.00  0.00      RA0  C
ATOM   2203  OH  TYR A 236      20.303  26.608   4.616  1.00  0.00      RA0  O
ATOM   2204  HH  TYR A 236      20.528  25.709   4.356  1.00  0.00      RA0  H
ATOM   2205  C   TYR A 236      24.144  31.086   2.032  1.00  0.00      RA0  C
ATOM   2206  O   TYR A 236      24.106  32.313   2.217  1.00  0.00      RA0  O
ATOM   2207  N   GLY A 237      23.246  30.435   1.316  1.00  0.00      RA0  N
ATOM   2208  H   GLY A 237      23.350  29.451   1.178  1.00  0.00      RA0  H
ATOM   2209  CA  GLY A 237      22.192  31.105   0.599  1.00  0.00      RA0  C
ATOM   2210  C   GLY A 237      22.547  31.302  -0.857  1.00  0.00      RA0  C
ATOM   2211  O   GLY A 237      21.666  31.439  -1.692  1.00  0.00      RA0  O
ATOM   2212  N   GLN A 238      23.843  31.343  -1.166  1.00  0.00      RA0  N
ATOM   2213  H   GLN A 238      24.542  31.226  -0.461  1.00  0.00      RA0  H
ATOM   2214  CA  GLN A 238      24.307  31.522  -2.538  1.00  0.00      RA0  C
ATOM   2215  CB  GLN A 238      25.230  32.734  -2.647  1.00  0.00      RA0  C
ATOM   2216  CG  GLN A 238      24.423  33.996  -2.344  1.00  0.00      RA0  C
ATOM   2217  CD  GLN A 238      25.235  35.254  -2.559  1.00  0.00      RA0  C
ATOM   2218  OE1 GLN A 238      25.274  36.137  -1.708  1.00  0.00      RA0  O
ATOM   2219  NE2 GLN A 238      25.816  35.329  -3.764  1.00  0.00      RA0  N
ATOM   2220 HE21 GLN A 238      25.882  34.556  -4.404  1.00  0.00      RA0  H
ATOM   2221 HE22 GLN A 238      26.213  36.164  -4.146  1.00  0.00      RA0  H
ATOM   2222  C   GLN A 238      24.942  30.239  -3.057  1.00  0.00      RA0  C
ATOM   2223  O   GLN A 238      24.418  29.622  -3.995  1.00  0.00      RA0  O
ATOM   2224  N   GLU A 239      26.053  29.798  -2.480  1.00  0.00      RA0  N
ATOM   2225  H   GLU A 239      26.494  30.343  -1.763  1.00  0.00      RA0  H
ATOM   2226  CA  GLU A 239      26.675  28.534  -2.930  1.00  0.00      RA0  C
ATOM   2227  CB  GLU A 239      28.123  28.481  -2.448  1.00  0.00      RA0  C
ATOM   2228  CG  GLU A 239      29.142  29.214  -3.328  1.00  0.00      RA0  C
ATOM   2229  CD  GLU A 239      28.854  30.696  -3.454  1.00  0.00      RA0  C
ATOM   2230  OE1 GLU A 239      28.876  31.410  -2.451  1.00  0.00      RA0  O
ATOM   2231  OE2 GLU A 239      28.630  31.145  -4.573  1.00  0.00      RA0  O
ATOM   2232  C   GLU A 239      25.933  27.271  -2.514  1.00  0.00      RA0  C
ATOM   2233  O   GLU A 239      26.139  26.226  -3.112  1.00  0.00      RA0  O
ATOM   2234  N   MSE A 240      25.119  27.368  -1.464  1.00  0.00      RA0  N
ATOM   2235  H   MSE A 240      24.982  28.232  -0.979  1.00  0.00      RA0  H
ATOM   2236  CA  MSE A 240      24.269  26.270  -1.053  1.00  0.00      RA0  C
ATOM   2237  CB  MSE A 240      25.051  25.204  -0.280  1.00  0.00      RA0  C
ATOM   2238  CG  MSE A 240      25.628  25.671   1.059  1.00  0.00      RA0  C
ATOM   2239  SE  MSE A 240      26.943  26.890   0.925  1.00  0.00      RA0  S
ATOM   2240  CE  MSE A 240      27.379  26.947   2.669  1.00  0.00      RA0  C
ATOM   2241  C   MSE A 240      23.074  26.743  -0.209  1.00  0.00      RA0  C
ATOM   2242  O   MSE A 240      23.028  27.868   0.285  1.00  0.00      RA0  O
ATOM   2243  N   ASP A 241      22.115  25.848  -0.068  1.00  0.00      RA0  N
ATOM   2244  H   ASP A 241      22.065  24.963  -0.535  1.00  0.00      RA0  H
ATOM   2245  CA  ASP A 241      20.985  26.060   0.851  1.00  0.00      RA0  C
ATOM   2246  CB  ASP A 241      19.933  26.957   0.194  1.00  0.00      RA0  C
ATOM   2247  CG  ASP A 241      19.079  26.092  -0.712  1.00  0.00      RA0  C
ATOM   2248  OD1 ASP A 241      19.610  25.449  -1.607  1.00  0.00      RA0  O
ATOM   2249  OD2 ASP A 241      17.885  25.969  -0.459  1.00  0.00      RA0  O
ATOM   2250  C   ASP A 241      20.379  24.703   1.105  1.00  0.00      RA0  C
ATOM   2251  O   ASP A 241      20.979  23.675   0.726  1.00  0.00      RA0  O
ATOM   2252  N   GLU A 242      19.212  24.647   1.743  1.00  0.00      RA0  N
ATOM   2253  H   GLU A 242      18.644  25.468   1.785  1.00  0.00      RA0  H
ATOM   2254  CA  GLU A 242      18.651  23.352   2.133  1.00  0.00      RA0  C
ATOM   2255  CB  GLU A 242      17.366  23.586   2.925  1.00  0.00      RA0  C
ATOM   2256  CG  GLU A 242      17.471  24.575   4.084  1.00  0.00      RA0  C
ATOM   2257  CD  GLU A 242      17.933  23.864   5.335  1.00  0.00      RA0  C
ATOM   2258  OE1 GLU A 242      18.238  22.679   5.269  1.00  0.00      RA0  O
ATOM   2259  OE2 GLU A 242      17.962  24.496   6.385  1.00  0.00      RA0  O
ATOM   2260  C   GLU A 242      18.278  22.431   0.982  1.00  0.00      RA0  C
ATOM   2261  O   GLU A 242      18.046  21.243   1.204  1.00  0.00      RA0  O
ATOM   2262  N   THR A 243      18.251  22.974  -0.234  1.00  0.00      RA0  N
ATOM   2263  H   THR A 243      18.483  23.940  -0.378  1.00  0.00      RA0  H
ATOM   2264  CA  THR A 243      17.926  22.200  -1.441  1.00  0.00      RA0  C
ATOM   2265  CB  THR A 243      16.906  22.984  -2.284  1.00  0.00      RA0  C
ATOM   2266  OG1 THR A 243      17.401  24.240  -2.763  1.00  0.00      RA0  O
ATOM   2267  HG1 THR A 243      17.768  24.745  -2.031  1.00  0.00      RA0  H
ATOM   2268  CG2 THR A 243      15.624  23.201  -1.479  1.00  0.00      RA0  C
ATOM   2269  C   THR A 243      19.141  21.692  -2.195  1.00  0.00      RA0  C
ATOM   2270  O   THR A 243      18.994  20.964  -3.182  1.00  0.00      RA0  O
ATOM   2271  N   ILE A 244      20.331  22.094  -1.749  1.00  0.00      RA0  N
ATOM   2272  H   ILE A 244      20.399  22.642  -0.912  1.00  0.00      RA0  H
ATOM   2273  CA  ILE A 244      21.581  21.781  -2.428  1.00  0.00      RA0  C
ATOM   2274  CB  ILE A 244      22.320  23.072  -2.807  1.00  0.00      RA0  C
ATOM   2275  CG2 ILE A 244      23.720  22.810  -3.369  1.00  0.00      RA0  C
ATOM   2276  CG1 ILE A 244      21.477  23.864  -3.804  1.00  0.00      RA0  C
ATOM   2277  CD1 ILE A 244      21.113  23.019  -5.025  1.00  0.00      RA0  C
ATOM   2278  C   ILE A 244      22.465  20.857  -1.601  1.00  0.00      RA0  C
ATOM   2279  O   ILE A 244      22.743  21.144  -0.436  1.00  0.00      RA0  O
ATOM   2280  N   SER A 245      22.978  19.801  -2.244  1.00  0.00      RA0  N
ATOM   2281  H   SER A 245      22.800  19.695  -3.219  1.00  0.00      RA0  H
ATOM   2282  CA  SER A 245      23.866  18.868  -1.601  1.00  0.00      RA0  C
ATOM   2283  CB  SER A 245      23.976  17.658  -2.534  1.00  0.00      RA0  C
ATOM   2284  OG  SER A 245      24.956  16.726  -2.066  1.00  0.00      RA0  O
ATOM   2285  HG  SER A 245      24.446  15.992  -1.719  1.00  0.00      RA0  H
ATOM   2286  C   SER A 245      25.237  19.526  -1.367  1.00  0.00      RA0  C
ATOM   2287  O   SER A 245      25.682  20.283  -2.225  1.00  0.00      RA0  O
ATOM   2288  N   PRO A 246      25.924  19.234  -0.270  1.00  0.00      RA0  N
ATOM   2289  CD  PRO A 246      25.503  18.382   0.832  1.00  0.00      RA0  C
ATOM   2290  CA  PRO A 246      27.298  19.749  -0.108  1.00  0.00      RA0  C
ATOM   2291  CB  PRO A 246      27.702  19.197   1.264  1.00  0.00      RA0  C
ATOM   2292  CG  PRO A 246      26.812  17.980   1.496  1.00  0.00      RA0  C
ATOM   2293  C   PRO A 246      28.197  19.301  -1.264  1.00  0.00      RA0  C
ATOM   2294  O   PRO A 246      29.143  20.032  -1.632  1.00  0.00      RA0  O
ATOM   2295  N   LEU A 247      27.880  18.149  -1.874  1.00  0.00      RA0  N
ATOM   2296  H   LEU A 247      27.051  17.648  -1.613  1.00  0.00      RA0  H
ATOM   2297  CA  LEU A 247      28.665  17.623  -2.980  1.00  0.00      RA0  C
ATOM   2298  CB  LEU A 247      28.188  16.221  -3.357  1.00  0.00      RA0  C
ATOM   2299  CG  LEU A 247      28.179  15.238  -2.185  1.00  0.00      RA0  C
ATOM   2300  CD1 LEU A 247      27.598  13.886  -2.599  1.00  0.00      RA0  C
ATOM   2301  CD2 LEU A 247      29.554  15.088  -1.532  1.00  0.00      RA0  C
ATOM   2302  C   LEU A 247      28.625  18.535  -4.204  1.00  0.00      RA0  C
ATOM   2303  O   LEU A 247      29.546  18.526  -5.009  1.00  0.00      RA0  O
ATOM   2304  N   ALA A 248      27.568  19.327  -4.321  1.00  0.00      RA0  N
ATOM   2305  H   ALA A 248      26.884  19.363  -3.592  1.00  0.00      RA0  H
ATOM   2306  CA  ALA A 248      27.369  20.270  -5.437  1.00  0.00      RA0  C
ATOM   2307  CB  ALA A 248      25.897  20.291  -5.854  1.00  0.00      RA0  C
ATOM   2308  C   ALA A 248      27.794  21.707  -5.074  1.00  0.00      RA0  C
ATOM   2309  O   ALA A 248      27.575  22.639  -5.859  1.00  0.00      RA0  O
ATOM   2310  N   ALA A 249      28.371  21.860  -3.885  1.00  0.00      RA0  N
ATOM   2311  H   ALA A 249      28.527  21.072  -3.289  1.00  0.00      RA0  H
ATOM   2312  CA  ALA A 249      28.788  23.152  -3.359  1.00  0.00      RA0  C
ATOM   2313  CB  ALA A 249      27.959  23.517  -2.129  1.00  0.00      RA0  C
ATOM   2314  C   ALA A 249      30.270  23.147  -2.963  1.00  0.00      RA0  C
ATOM   2315  O   ALA A 249      30.702  23.907  -2.115  1.00  0.00      RA0  O
ATOM   2316  N   ASN A 250      31.036  22.280  -3.607  1.00  0.00      RA0  N
ATOM   2317  H   ASN A 250      30.617  21.700  -4.303  1.00  0.00      RA0  H
ATOM   2318  CA  ASN A 250      32.482  22.179  -3.337  1.00  0.00      RA0  C
ATOM   2319  CB  ASN A 250      33.253  23.407  -3.836  1.00  0.00      RA0  C
ATOM   2320  CG  ASN A 250      34.743  23.175  -3.693  1.00  0.00      RA0  C
ATOM   2321  OD1 ASN A 250      35.253  22.089  -3.958  1.00  0.00      RA0  O
ATOM   2322  ND2 ASN A 250      35.414  24.265  -3.272  1.00  0.00      RA0  N
ATOM   2323 HD21 ASN A 250      34.922  25.114  -3.062  1.00  0.00      RA0  H
ATOM   2324 HD22 ASN A 250      36.404  24.281  -3.141  1.00  0.00      RA0  H
ATOM   2325  C   ASN A 250      32.761  21.910  -1.864  1.00  0.00      RA0  C
ATOM   2326  O   ASN A 250      33.743  22.427  -1.336  1.00  0.00      RA0  O
ATOM   2327  N   MSE A 251      31.903  21.100  -1.211  1.00  0.00      RA0  N
ATOM   2328  H   MSE A 251      31.083  20.756  -1.673  1.00  0.00      RA0  H
ATOM   2329  CA  MSE A 251      32.087  20.727   0.185  1.00  0.00      RA0  C
ATOM   2330  CB  MSE A 251      30.920  21.204   1.049  1.00  0.00      RA0  C
ATOM   2331  CG  MSE A 251      30.719  22.717   1.022  1.00  0.00      RA0  C
ATOM   2332  SE  MSE A 251      29.291  23.237   1.984  1.00  0.00      RA0  S
ATOM   2333  CE  MSE A 251      29.901  22.742   3.602  1.00  0.00      RA0  C
ATOM   2334  C   MSE A 251      32.289  19.230   0.356  1.00  0.00      RA0  C
ATOM   2335  O   MSE A 251      32.310  18.724   1.466  1.00  0.00      RA0  O
ATOM   2336  N   GLY A 252      32.527  18.521  -0.744  1.00  0.00      RA0  N
ATOM   2337  H   GLY A 252      32.519  18.972  -1.634  1.00  0.00      RA0  H
ATOM   2338  CA  GLY A 252      32.811  17.085  -0.658  1.00  0.00      RA0  C
ATOM   2339  C   GLY A 252      33.976  16.799   0.295  1.00  0.00      RA0  C
ATOM   2340  O   GLY A 252      33.971  15.798   1.058  1.00  0.00      RA0  O
ATOM   2341  N   TRP A 253      34.991  17.641   0.210  1.00  0.00      RA0  N
ATOM   2342  H   TRP A 253      34.925  18.405  -0.428  1.00  0.00      RA0  H
ATOM   2343  CA  TRP A 253      36.197  17.479   0.996  1.00  0.00      RA0  C
ATOM   2344  CB  TRP A 253      37.294  18.465   0.566  1.00  0.00      RA0  C
ATOM   2345  CG  TRP A 253      36.859  19.901   0.740  1.00  0.00      RA0  C
ATOM   2346  CD2 TRP A 253      37.256  20.835   1.766  1.00  0.00      RA0  C
ATOM   2347  CE2 TRP A 253      36.592  22.058   1.511  1.00  0.00      RA0  C
ATOM   2348  CE3 TRP A 253      38.109  20.729   2.858  1.00  0.00      RA0  C
ATOM   2349  CD1 TRP A 253      35.980  20.620  -0.081  1.00  0.00      RA0  C
ATOM   2350  NE1 TRP A 253      35.816  21.888   0.369  1.00  0.00      RA0  N
ATOM   2351  HE1 TRP A 253      35.238  22.561  -0.063  1.00  0.00      RA0  H
ATOM   2352  CZ2 TRP A 253      36.798  23.142   2.356  1.00  0.00      RA0  C
ATOM   2353  CZ3 TRP A 253      38.307  21.822   3.695  1.00  0.00      RA0  C
ATOM   2354  CH2 TRP A 253      37.653  23.023   3.446  1.00  0.00      RA0  C
ATOM   2355  C   TRP A 253      35.916  17.534   2.484  1.00  0.00      RA0  C
ATOM   2356  O   TRP A 253      36.757  17.128   3.276  1.00  0.00      RA0  O
ATOM   2357  N   THR A 254      34.758  18.071   2.869  1.00  0.00      RA0  N
ATOM   2358  H   THR A 254      34.045  18.291   2.209  1.00  0.00      RA0  H
ATOM   2359  CA  THR A 254      34.404  18.171   4.283  1.00  0.00      RA0  C
ATOM   2360  CB  THR A 254      33.796  19.537   4.640  1.00  0.00      RA0  C
ATOM   2361  OG1 THR A 254      32.688  19.885   3.808  1.00  0.00      RA0  O
ATOM   2362  HG1 THR A 254      32.910  19.651   2.918  1.00  0.00      RA0  H
ATOM   2363  CG2 THR A 254      34.859  20.628   4.590  1.00  0.00      RA0  C
ATOM   2364  C   THR A 254      33.587  16.989   4.797  1.00  0.00      RA0  C
ATOM   2365  O   THR A 254      33.267  16.939   5.988  1.00  0.00      RA0  O
ATOM   2366  N   ILE A 255      33.257  16.046   3.925  1.00  0.00      RA0  N
ATOM   2367  H   ILE A 255      33.649  16.013   3.004  1.00  0.00      RA0  H
ATOM   2368  CA  ILE A 255      32.444  14.906   4.342  1.00  0.00      RA0  C
ATOM   2369  CB  ILE A 255      31.506  14.424   3.242  1.00  0.00      RA0  C
ATOM   2370  CG2 ILE A 255      30.523  13.418   3.842  1.00  0.00      RA0  C
ATOM   2371  CG1 ILE A 255      30.802  15.592   2.544  1.00  0.00      RA0  C
ATOM   2372  CD1 ILE A 255      29.960  16.455   3.488  1.00  0.00      RA0  C
ATOM   2373  C   ILE A 255      33.352  13.791   4.823  1.00  0.00      RA0  C
ATOM   2374  O   ILE A 255      34.159  13.254   4.058  1.00  0.00      RA0  O
ATOM   2375  N   ALA A 256      33.192  13.431   6.087  1.00  0.00      RA0  N
ATOM   2376  H   ALA A 256      32.430  13.854   6.584  1.00  0.00      RA0  H
ATOM   2377  CA  ALA A 256      33.960  12.356   6.709  1.00  0.00      RA0  C
ATOM   2378  CB  ALA A 256      34.189  12.642   8.183  1.00  0.00      RA0  C
ATOM   2379  C   ALA A 256      33.215  11.032   6.566  1.00  0.00      RA0  C
ATOM   2380  O   ALA A 256      32.539  10.595   7.469  1.00  0.00      RA0  O
ATOM   2381  N   TRP A 257      33.338  10.385   5.405  1.00  0.00      RA0  N
ATOM   2382  H   TRP A 257      33.909  10.793   4.691  1.00  0.00      RA0  H
ATOM   2383  CA  TRP A 257      32.592   9.142   5.141  1.00  0.00      RA0  C
ATOM   2384  CB  TRP A 257      32.779   8.678   3.691  1.00  0.00      RA0  C
ATOM   2385  CG  TRP A 257      32.527   9.785   2.691  1.00  0.00      RA0  C
ATOM   2386  CD2 TRP A 257      31.278  10.182   2.084  1.00  0.00      RA0  C
ATOM   2387  CE2 TRP A 257      31.556  11.234   1.180  1.00  0.00      RA0  C
ATOM   2388  CE3 TRP A 257      29.971   9.737   2.233  1.00  0.00      RA0  C
ATOM   2389  CD1 TRP A 257      33.490  10.629   2.118  1.00  0.00      RA0  C
ATOM   2390  NE1 TRP A 257      32.923  11.486   1.228  1.00  0.00      RA0  N
ATOM   2391  HE1 TRP A 257      33.399  12.180   0.725  1.00  0.00      RA0  H
ATOM   2392  CZ2 TRP A 257      30.523  11.806   0.447  1.00  0.00      RA0  C
ATOM   2393  CZ3 TRP A 257      28.947  10.320   1.495  1.00  0.00      RA0  C
ATOM   2394  CH2 TRP A 257      29.221  11.349   0.603  1.00  0.00      RA0  C
ATOM   2395  C   TRP A 257      33.013   8.009   6.068  1.00  0.00      RA0  C
ATOM   2396  O   TRP A 257      32.180   7.220   6.548  1.00  0.00      RA0  O
ATOM   2397  N   GLU A 258      34.316   7.914   6.324  1.00  0.00      RA0  N
ATOM   2398  H   GLU A 258      34.955   8.616   6.026  1.00  0.00      RA0  H
ATOM   2399  CA  GLU A 258      34.824   6.879   7.215  1.00  0.00      RA0  C
ATOM   2400  CB  GLU A 258      36.083   6.244   6.633  1.00  0.00      RA0  C
ATOM   2401  CG  GLU A 258      35.668   5.428   5.410  1.00  0.00      RA0  C
ATOM   2402  CD  GLU A 258      34.499   4.551   5.817  1.00  0.00      RA0  C
ATOM   2403  OE1 GLU A 258      34.677   3.710   6.697  1.00  0.00      RA0  O
ATOM   2404  OE2 GLU A 258      33.407   4.730   5.277  1.00  0.00      RA0  O
ATOM   2405  C   GLU A 258      35.008   7.492   8.597  1.00  0.00      RA0  C
ATOM   2406  O   GLU A 258      35.400   8.650   8.685  1.00  0.00      RA0  O
ATOM   2407  N   PRO A 259      34.736   6.765   9.685  1.00  0.00      RA0  N
ATOM   2408  CD  PRO A 259      34.883   7.311  11.030  1.00  0.00      RA0  C
ATOM   2409  CA  PRO A 259      34.299   5.371   9.697  1.00  0.00      RA0  C
ATOM   2410  CB  PRO A 259      34.596   4.958  11.138  1.00  0.00      RA0  C
ATOM   2411  CG  PRO A 259      34.359   6.222  11.956  1.00  0.00      RA0  C
ATOM   2412  C   PRO A 259      32.834   5.247   9.296  1.00  0.00      RA0  C
ATOM   2413  O   PRO A 259      32.029   6.113   9.667  1.00  0.00      RA0  O
ATOM   2414  N   ALA A 260      32.529   4.188   8.555  1.00  0.00      RA0  N
ATOM   2415  H   ALA A 260      33.292   3.657   8.175  1.00  0.00      RA0  H
ATOM   2416  CA  ALA A 260      31.192   3.923   8.026  1.00  0.00      RA0  C
ATOM   2417  CB  ALA A 260      31.186   2.641   7.194  1.00  0.00      RA0  C
ATOM   2418  C   ALA A 260      30.138   3.805   9.102  1.00  0.00      RA0  C
ATOM   2419  O   ALA A 260      28.960   4.052   8.837  1.00  0.00      RA0  O
ATOM   2420  N   ASP A 261      30.539   3.435  10.314  1.00  0.00      RA0  N
ATOM   2421  H   ASP A 261      31.507   3.315  10.550  1.00  0.00      RA0  H
ATOM   2422  CA  ASP A 261      29.585   3.218  11.397  1.00  0.00      RA0  C
ATOM   2423  CB  ASP A 261      30.264   2.325  12.429  1.00  0.00      RA0  C
ATOM   2424  CG  ASP A 261      31.580   2.994  12.820  1.00  0.00      RA0  C
ATOM   2425  OD1 ASP A 261      32.592   2.672  12.202  1.00  0.00      RA0  O
ATOM   2426  OD2 ASP A 261      31.602   3.855  13.702  1.00  0.00      RA0  O
ATOM   2427  C   ASP A 261      29.212   4.466  12.159  1.00  0.00      RA0  C
ATOM   2428  O   ASP A 261      28.453   4.397  13.132  1.00  0.00      RA0  O
ATOM   2429  N   ARG A 262      29.736   5.609  11.747  1.00  0.00      RA0  N
ATOM   2430  H   ARG A 262      30.358   5.607  10.964  1.00  0.00      RA0  H
ATOM   2431  CA  ARG A 262      29.318   6.867  12.343  1.00  0.00      RA0  C
ATOM   2432  CB  ARG A 262      30.381   7.957  12.221  1.00  0.00      RA0  C
ATOM   2433  CG  ARG A 262      29.817   9.279  12.756  1.00  0.00      RA0  C
ATOM   2434  CD  ARG A 262      30.707  10.498  12.532  1.00  0.00      RA0  C
ATOM   2435  NE  ARG A 262      30.955  10.755  11.116  1.00  0.00      RA0  N
ATOM   2436  HE  ARG A 262      31.499  10.066  10.626  1.00  0.00      RA0  H
ATOM   2437  CZ  ARG A 262      30.536  11.942  10.584  1.00  0.00      RA0  C
ATOM   2438  NH1 ARG A 262      29.766  12.777  11.327  1.00  0.00      RA0  N
ATOM   2439 HH11 ARG A 262      29.498  13.711  11.044  1.00  0.00      RA0  H
ATOM   2440 HH12 ARG A 262      29.387  12.501  12.223  1.00  0.00      RA0  H
ATOM   2441  NH2 ARG A 262      30.904  12.241   9.316  1.00  0.00      RA0  N
ATOM   2442 HH21 ARG A 262      30.658  13.108   8.864  1.00  0.00      RA0  H
ATOM   2443 HH22 ARG A 262      31.446  11.591   8.763  1.00  0.00      RA0  H
ATOM   2444  C   ARG A 262      28.042   7.389  11.657  1.00  0.00      RA0  C
ATOM   2445  O   ARG A 262      28.080   7.868  10.541  1.00  0.00      RA0  O
ATOM   2446  N   ASP A 263      26.942   7.332  12.388  1.00  0.00      RA0  N
ATOM   2447  H   ASP A 263      26.996   6.971  13.317  1.00  0.00      RA0  H
ATOM   2448  CA  ASP A 263      25.668   7.872  11.955  1.00  0.00      RA0  C
ATOM   2449  CB  ASP A 263      24.507   7.287  12.752  1.00  0.00      RA0  C
ATOM   2450  CG  ASP A 263      23.220   7.878  12.215  1.00  0.00      RA0  C
ATOM   2451  OD1 ASP A 263      23.146   8.118  11.011  1.00  0.00      RA0  O
ATOM   2452  OD2 ASP A 263      22.301   8.104  12.998  1.00  0.00      RA0  O
ATOM   2453  C   ASP A 263      25.683   9.379  12.085  1.00  0.00      RA0  C
ATOM   2454  O   ASP A 263      26.083   9.924  13.117  1.00  0.00      RA0  O
ATOM   2455  N   PHE A 264      25.256  10.062  11.034  1.00  0.00      RA0  N
ATOM   2456  H   PHE A 264      24.735   9.568  10.331  1.00  0.00      RA0  H
ATOM   2457  CA  PHE A 264      25.059  11.496  11.096  1.00  0.00      RA0  C
ATOM   2458  CB  PHE A 264      26.328  12.286  10.744  1.00  0.00      RA0  C
ATOM   2459  CG  PHE A 264      26.779  12.104   9.313  1.00  0.00      RA0  C
ATOM   2460  CD1 PHE A 264      26.305  12.950   8.317  1.00  0.00      RA0  C
ATOM   2461  CD2 PHE A 264      27.703  11.115   8.996  1.00  0.00      RA0  C
ATOM   2462  CE1 PHE A 264      26.787  12.838   7.018  1.00  0.00      RA0  C
ATOM   2463  CE2 PHE A 264      28.191  11.007   7.699  1.00  0.00      RA0  C
ATOM   2464  CZ  PHE A 264      27.749  11.883   6.715  1.00  0.00      RA0  C
ATOM   2465  C   PHE A 264      23.870  11.875  10.224  1.00  0.00      RA0  C
ATOM   2466  O   PHE A 264      23.512  11.145   9.305  1.00  0.00      RA0  O
ATOM   2467  N   ILE A 265      23.266  13.012  10.523  1.00  0.00      RA0  N
ATOM   2468  H   ILE A 265      23.693  13.594  11.219  1.00  0.00      RA0  H
ATOM   2469  CA  ILE A 265      22.069  13.439   9.815  1.00  0.00      RA0  C
ATOM   2470  CB  ILE A 265      21.448  14.657  10.504  1.00  0.00      RA0  C
ATOM   2471  CG2 ILE A 265      20.094  15.012   9.886  1.00  0.00      RA0  C
ATOM   2472  CG1 ILE A 265      21.355  14.464  12.014  1.00  0.00      RA0  C
ATOM   2473  CD1 ILE A 265      20.970  15.754  12.737  1.00  0.00      RA0  C
ATOM   2474  C   ILE A 265      22.411  13.803   8.383  1.00  0.00      RA0  C
ATOM   2475  O   ILE A 265      23.336  14.573   8.142  1.00  0.00      RA0  O
ATOM   2476  N   GLY A 266      21.694  13.189   7.447  1.00  0.00      RA0  N
ATOM   2477  H   GLY A 266      21.036  12.480   7.702  1.00  0.00      RA0  H
ATOM   2478  CA  GLY A 266      21.956  13.377   6.009  1.00  0.00      RA0  C
ATOM   2479  C   GLY A 266      22.772  12.263   5.385  1.00  0.00      RA0  C
ATOM   2480  O   GLY A 266      22.902  12.218   4.166  1.00  0.00      RA0  O
ATOM   2481  N   ARG A 267      23.273  11.338   6.203  1.00  0.00      RA0  N
ATOM   2482  H   ARG A 267      23.030  11.331   7.175  1.00  0.00      RA0  H
ATOM   2483  CA  ARG A 267      24.264  10.372   5.743  1.00  0.00      RA0  C
ATOM   2484  CB  ARG A 267      24.814   9.441   6.835  1.00  0.00      RA0  C
ATOM   2485  CG  ARG A 267      25.921   8.590   6.194  1.00  0.00      RA0  C
ATOM   2486  CD  ARG A 267      26.707   7.586   7.044  1.00  0.00      RA0  C
ATOM   2487  NE  ARG A 267      27.637   6.894   6.149  1.00  0.00      RA0  N
ATOM   2488  HE  ARG A 267      27.254   6.591   5.262  1.00  0.00      RA0  H
ATOM   2489  CZ  ARG A 267      28.964   6.717   6.425  1.00  0.00      RA0  C
ATOM   2490  NH1 ARG A 267      29.452   6.998   7.656  1.00  0.00      RA0  N
ATOM   2491 HH11 ARG A 267      30.441   6.925   7.846  1.00  0.00      RA0  H
ATOM   2492 HH12 ARG A 267      28.853   7.268   8.420  1.00  0.00      RA0  H
ATOM   2493  NH2 ARG A 267      29.774   6.271   5.440  1.00  0.00      RA0  N
ATOM   2494 HH21 ARG A 267      30.760   6.099   5.585  1.00  0.00      RA0  H
ATOM   2495 HH22 ARG A 267      29.400   6.109   4.509  1.00  0.00      RA0  H
ATOM   2496  C   ARG A 267      23.779   9.532   4.586  1.00  0.00      RA0  C
ATOM   2497  O   ARG A 267      24.436   9.471   3.571  1.00  0.00      RA0  O
ATOM   2498  N   GLU A 268      22.630   8.882   4.712  1.00  0.00      RA0  N
ATOM   2499  H   GLU A 268      22.005   9.177   5.438  1.00  0.00      RA0  H
ATOM   2500  CA  GLU A 268      22.198   7.978   3.636  1.00  0.00      RA0  C
ATOM   2501  CB  GLU A 268      21.050   7.068   4.105  1.00  0.00      RA0  C
ATOM   2502  CG  GLU A 268      20.191   7.594   5.268  1.00  0.00      RA0  C
ATOM   2503  CD  GLU A 268      19.659   8.974   4.941  1.00  0.00      RA0  C
ATOM   2504  OE1 GLU A 268      18.820   9.080   4.055  1.00  0.00      RA0  O
ATOM   2505  OE2 GLU A 268      20.141   9.948   5.522  1.00  0.00      RA0  O
ATOM   2506  C   GLU A 268      21.822   8.751   2.370  1.00  0.00      RA0  C
ATOM   2507  O   GLU A 268      22.071   8.283   1.265  1.00  0.00      RA0  O
ATOM   2508  N   ALA A 269      21.224   9.927   2.516  1.00  0.00      RA0  N
ATOM   2509  H   ALA A 269      20.869  10.175   3.425  1.00  0.00      RA0  H
ATOM   2510  CA  ALA A 269      20.878  10.736   1.313  1.00  0.00      RA0  C
ATOM   2511  CB  ALA A 269      20.114  11.984   1.728  1.00  0.00      RA0  C
ATOM   2512  C   ALA A 269      22.157  11.136   0.573  1.00  0.00      RA0  C
ATOM   2513  O   ALA A 269      22.237  11.113  -0.660  1.00  0.00      RA0  O
ATOM   2514  N   LEU A 270      23.169  11.466   1.347  1.00  0.00      RA0  N
ATOM   2515  H   LEU A 270      23.041  11.437   2.342  1.00  0.00      RA0  H
ATOM   2516  CA  LEU A 270      24.458  11.851   0.806  1.00  0.00      RA0  C
ATOM   2517  CB  LEU A 270      25.342  12.375   1.928  1.00  0.00      RA0  C
ATOM   2518  CG  LEU A 270      26.289  13.448   1.418  1.00  0.00      RA0  C
ATOM   2519  CD1 LEU A 270      25.524  14.519   0.646  1.00  0.00      RA0  C
ATOM   2520  CD2 LEU A 270      27.111  14.044   2.554  1.00  0.00      RA0  C
ATOM   2521  C   LEU A 270      25.115  10.691   0.071  1.00  0.00      RA0  C
ATOM   2522  O   LEU A 270      25.678  10.870  -1.011  1.00  0.00      RA0  O
ATOM   2523  N   GLU A 271      25.041   9.490   0.650  1.00  0.00      RA0  N
ATOM   2524  H   GLU A 271      24.576   9.400   1.535  1.00  0.00      RA0  H
ATOM   2525  CA  GLU A 271      25.599   8.306   0.008  1.00  0.00      RA0  C
ATOM   2526  CB  GLU A 271      25.767   7.145   1.002  1.00  0.00      RA0  C
ATOM   2527  CG  GLU A 271      26.665   7.673   2.139  1.00  0.00      RA0  C
ATOM   2528  CD  GLU A 271      27.497   6.612   2.848  1.00  0.00      RA0  C
ATOM   2529  OE1 GLU A 271      26.939   5.739   3.496  1.00  0.00      RA0  O
ATOM   2530  OE2 GLU A 271      28.725   6.686   2.808  1.00  0.00      RA0  O
ATOM   2531  C   GLU A 271      24.949   8.043  -1.335  1.00  0.00      RA0  C
ATOM   2532  O   GLU A 271      25.613   7.631  -2.296  1.00  0.00      RA0  O
ATOM   2533  N   VAL A 272      23.629   8.230  -1.400  1.00  0.00      RA0  N
ATOM   2534  H   VAL A 272      23.133   8.508  -0.573  1.00  0.00      RA0  H
ATOM   2535  CA  VAL A 272      22.913   8.064  -2.654  1.00  0.00      RA0  C
ATOM   2536  CB  VAL A 272      21.402   8.123  -2.417  1.00  0.00      RA0  C
ATOM   2537  CG1 VAL A 272      20.620   8.111  -3.731  1.00  0.00      RA0  C
ATOM   2538  CG2 VAL A 272      20.966   6.988  -1.489  1.00  0.00      RA0  C
ATOM   2539  C   VAL A 272      23.351   9.134  -3.669  1.00  0.00      RA0  C
ATOM   2540  O   VAL A 272      23.580   8.838  -4.844  1.00  0.00      RA0  O
ATOM   2541  N   GLN A 273      23.486  10.370  -3.202  1.00  0.00      RA0  N
ATOM   2542  H   GLN A 273      23.308  10.540  -2.231  1.00  0.00      RA0  H
ATOM   2543  CA  GLN A 273      23.943  11.461  -4.065  1.00  0.00      RA0  C
ATOM   2544  CB  GLN A 273      23.833  12.775  -3.295  1.00  0.00      RA0  C
ATOM   2545  CG  GLN A 273      22.353  13.074  -3.038  1.00  0.00      RA0  C
ATOM   2546  CD  GLN A 273      22.200  14.027  -1.873  1.00  0.00      RA0  C
ATOM   2547  OE1 GLN A 273      23.097  14.800  -1.556  1.00  0.00      RA0  O
ATOM   2548  NE2 GLN A 273      21.004  13.940  -1.262  1.00  0.00      RA0  N
ATOM   2549 HE21 GLN A 273      20.356  13.232  -1.538  1.00  0.00      RA0  H
ATOM   2550 HE22 GLN A 273      20.694  14.536  -0.514  1.00  0.00      RA0  H
ATOM   2551  C   GLN A 273      25.334  11.173  -4.634  1.00  0.00      RA0  C
ATOM   2552  O   GLN A 273      25.568  11.387  -5.817  1.00  0.00      RA0  O
ATOM   2553  N   ARG A 274      26.231  10.646  -3.796  1.00  0.00      RA0  N
ATOM   2554  H   ARG A 274      25.970  10.469  -2.847  1.00  0.00      RA0  H
ATOM   2555  CA  ARG A 274      27.565  10.283  -4.262  1.00  0.00      RA0  C
ATOM   2556  CB  ARG A 274      28.369   9.842  -3.036  1.00  0.00      RA0  C
ATOM   2557  CG  ARG A 274      29.821   9.426  -3.270  1.00  0.00      RA0  C
ATOM   2558  CD  ARG A 274      30.276   8.483  -2.152  1.00  0.00      RA0  C
ATOM   2559  NE  ARG A 274      29.408   7.306  -2.138  1.00  0.00      RA0  N
ATOM   2560  HE  ARG A 274      29.077   6.937  -3.021  1.00  0.00      RA0  H
ATOM   2561  CZ  ARG A 274      29.010   6.695  -0.982  1.00  0.00      RA0  C
ATOM   2562  NH1 ARG A 274      29.479   7.134   0.203  1.00  0.00      RA0  N
ATOM   2563 HH11 ARG A 274      29.165   6.744   1.086  1.00  0.00      RA0  H
ATOM   2564 HH12 ARG A 274      30.150   7.871   0.275  1.00  0.00      RA0  H
ATOM   2565  NH2 ARG A 274      28.148   5.665  -1.040  1.00  0.00      RA0  N
ATOM   2566 HH21 ARG A 274      27.793   5.178  -0.241  1.00  0.00      RA0  H
ATOM   2567 HH22 ARG A 274      27.794   5.329  -1.939  1.00  0.00      RA0  H
ATOM   2568  C   ARG A 274      27.530   9.170  -5.311  1.00  0.00      RA0  C
ATOM   2569  O   ARG A 274      28.216   9.245  -6.333  1.00  0.00      RA0  O
ATOM   2570  N   GLU A 275      26.704   8.163  -5.069  1.00  0.00      RA0  N
ATOM   2571  H   GLU A 275      26.220   8.097  -4.194  1.00  0.00      RA0  H
ATOM   2572  CA  GLU A 275      26.486   7.079  -6.026  1.00  0.00      RA0  C
ATOM   2573  CB  GLU A 275      25.545   6.008  -5.467  1.00  0.00      RA0  C
ATOM   2574  CG  GLU A 275      26.216   4.680  -5.094  1.00  0.00      RA0  C
ATOM   2575  CD  GLU A 275      27.009   4.809  -3.805  1.00  0.00      RA0  C
ATOM   2576  OE1 GLU A 275      26.551   4.314  -2.777  1.00  0.00      RA0  O
ATOM   2577  OE2 GLU A 275      28.097   5.383  -3.810  1.00  0.00      RA0  O
ATOM   2578  C   GLU A 275      25.951   7.572  -7.361  1.00  0.00      RA0  C
ATOM   2579  O   GLU A 275      26.364   7.113  -8.426  1.00  0.00      RA0  O
ATOM   2580  N   HIS A 276      24.971   8.463  -7.308  1.00  0.00      RA0  N
ATOM   2581  H   HIS A 276      24.710   8.841  -6.419  1.00  0.00      RA0  H
ATOM   2582  CA  HIS A 276      24.309   8.917  -8.514  1.00  0.00      RA0  C
ATOM   2583  CB  HIS A 276      22.923   9.486  -8.194  1.00  0.00      RA0  C
ATOM   2584  CG  HIS A 276      21.900   8.388  -8.016  1.00  0.00      RA0  C
ATOM   2585  ND1 HIS A 276      20.669   8.448  -8.556  1.00  0.00      RA0  N
ATOM   2586  HD1 HIS A 276      20.319   9.175  -9.111  1.00  0.00      RA0  H
ATOM   2587  CD2 HIS A 276      22.017   7.192  -7.301  1.00  0.00      RA0  C
ATOM   2588  NE2 HIS A 276      20.838   6.532  -7.417  1.00  0.00      RA0  N
ATOM   2589  CE1 HIS A 276      20.010   7.304  -8.189  1.00  0.00      RA0  C
ATOM   2590  C   HIS A 276      25.104   9.966  -9.265  1.00  0.00      RA0  C
ATOM   2591  O   HIS A 276      24.933  10.098 -10.475  1.00  0.00      RA0  O
ATOM   2592  N   GLY A 277      25.919  10.718  -8.523  1.00  0.00      RA0  N
ATOM   2593  H   GLY A 277      25.926  10.598  -7.531  1.00  0.00      RA0  H
ATOM   2594  CA  GLY A 277      26.588  11.904  -9.048  1.00  0.00      RA0  C
ATOM   2595  C   GLY A 277      25.760  13.145  -8.814  1.00  0.00      RA0  C
ATOM   2596  O   GLY A 277      24.514  13.078  -8.742  1.00  0.00      RA0  O
ATOM   2597  N   THR A 278      26.440  14.288  -8.703  1.00  0.00      RA0  N
ATOM   2598  H   THR A 278      27.435  14.324  -8.743  1.00  0.00      RA0  H
ATOM   2599  CA  THR A 278      25.757  15.568  -8.526  1.00  0.00      RA0  C
ATOM   2600  CB  THR A 278      26.008  15.882  -7.063  1.00  0.00      RA0  C
ATOM   2601  OG1 THR A 278      27.183  15.161  -6.662  1.00  0.00      RA0  O
ATOM   2602  HG1 THR A 278      27.917  15.657  -7.008  1.00  0.00      RA0  H
ATOM   2603  CG2 THR A 278      24.828  15.501  -6.166  1.00  0.00      RA0  C
ATOM   2604  C   THR A 278      26.320  16.617  -9.470  1.00  0.00      RA0  C
ATOM   2605  O   THR A 278      27.309  16.391 -10.188  1.00  0.00      RA0  O
ATOM   2606  N   GLU A 279      25.679  17.769  -9.444  1.00  0.00      RA0  N
ATOM   2607  H   GLU A 279      24.894  17.882  -8.839  1.00  0.00      RA0  H
ATOM   2608  CA  GLU A 279      26.239  18.968 -10.038  1.00  0.00      RA0  C
ATOM   2609  CB  GLU A 279      25.324  20.175  -9.852  1.00  0.00      RA0  C
ATOM   2610  CG  GLU A 279      23.870  20.080 -10.290  1.00  0.00      RA0  C
ATOM   2611  CD  GLU A 279      23.197  21.321  -9.742  1.00  0.00      RA0  C
ATOM   2612  OE1 GLU A 279      22.388  21.214  -8.829  1.00  0.00      RA0  O
ATOM   2613  OE2 GLU A 279      23.509  22.421 -10.183  1.00  0.00      RA0  O
ATOM   2614  C   GLU A 279      27.507  19.356  -9.262  1.00  0.00      RA0  C
ATOM   2615  O   GLU A 279      27.809  18.772  -8.218  1.00  0.00      RA0  O
ATOM   2616  N   LYS A 280      28.275  20.295  -9.804  1.00  0.00      RA0  N
ATOM   2617  H   LYS A 280      28.004  20.776 -10.642  1.00  0.00      RA0  H
ATOM   2618  CA  LYS A 280      29.527  20.680  -9.184  1.00  0.00      RA0  C
ATOM   2619  CB  LYS A 280      30.719  19.961  -9.809  1.00  0.00      RA0  C
ATOM   2620  CG  LYS A 280      30.940  20.238 -11.293  1.00  0.00      RA0  C
ATOM   2621  CD  LYS A 280      32.096  19.379 -11.790  1.00  0.00      RA0  C
ATOM   2622  CE  LYS A 280      32.359  19.475 -13.290  1.00  0.00      RA0  C
ATOM   2623  NZ  LYS A 280      33.158  18.305 -13.679  1.00  0.00      RA0  N
ATOM   2624  HZ1 LYS A 280      33.312  18.248 -14.701  1.00  0.00      RA0  H
ATOM   2625  HZ2 LYS A 280      34.039  18.223 -13.144  1.00  0.00      RA0  H
ATOM   2626  HZ3 LYS A 280      32.593  17.454 -13.450  1.00  0.00      RA0  H
ATOM   2627  C   LYS A 280      29.683  22.178  -9.211  1.00  0.00      RA0  C
ATOM   2628  O   LYS A 280      29.246  22.849 -10.129  1.00  0.00      RA0  O
ATOM   2629  N   LEU A 281      30.353  22.677  -8.200  1.00  0.00      RA0  N
ATOM   2630  H   LEU A 281      30.804  22.060  -7.559  1.00  0.00      RA0  H
ATOM   2631  CA  LEU A 281      30.658  24.089  -8.112  1.00  0.00      RA0  C
ATOM   2632  CB  LEU A 281      30.673  24.523  -6.647  1.00  0.00      RA0  C
ATOM   2633  CG  LEU A 281      30.779  26.034  -6.439  1.00  0.00      RA0  C
ATOM   2634  CD1 LEU A 281      29.483  26.750  -6.819  1.00  0.00      RA0  C
ATOM   2635  CD2 LEU A 281      31.203  26.380  -5.013  1.00  0.00      RA0  C
ATOM   2636  C   LEU A 281      32.011  24.336  -8.760  1.00  0.00      RA0  C
ATOM   2637  O   LEU A 281      33.034  23.759  -8.374  1.00  0.00      RA0  O
ATOM   2638  N   VAL A 282      32.001  25.160  -9.805  1.00  0.00      RA0  N
ATOM   2639  H   VAL A 282      31.163  25.645 -10.041  1.00  0.00      RA0  H
ATOM   2640  CA  VAL A 282      33.204  25.528 -10.522  1.00  0.00      RA0  C
ATOM   2641  CB  VAL A 282      33.129  25.105 -11.991  1.00  0.00      RA0  C
ATOM   2642  CG1 VAL A 282      33.015  23.587 -12.127  1.00  0.00      RA0  C
ATOM   2643  CG2 VAL A 282      32.013  25.854 -12.721  1.00  0.00      RA0  C
ATOM   2644  C   VAL A 282      33.445  27.044 -10.439  1.00  0.00      RA0  C
ATOM   2645  O   VAL A 282      32.574  27.810 -10.004  1.00  0.00      RA0  O
ATOM   2646  N   GLY A 283      34.626  27.468 -10.858  1.00  0.00      RA0  N
ATOM   2647  H   GLY A 283      35.244  26.817 -11.300  1.00  0.00      RA0  H
ATOM   2648  CA  GLY A 283      34.939  28.875 -11.012  1.00  0.00      RA0  C
ATOM   2649  C   GLY A 283      34.754  29.281 -12.453  1.00  0.00      RA0  C
ATOM   2650  O   GLY A 283      34.875  28.456 -13.373  1.00  0.00      RA0  O
ATOM   2651  N   LEU A 284      34.425  30.550 -12.656  1.00  0.00      RA0  N
ATOM   2652  H   LEU A 284      34.307  31.168 -11.876  1.00  0.00      RA0  H
ATOM   2653  CA  LEU A 284      34.368  31.156 -13.992  1.00  0.00      RA0  C
ATOM   2654  CB  LEU A 284      32.943  31.551 -14.376  1.00  0.00      RA0  C
ATOM   2655  CG  LEU A 284      31.933  30.408 -14.454  1.00  0.00      RA0  C
ATOM   2656  CD1 LEU A 284      30.537  30.948 -14.756  1.00  0.00      RA0  C
ATOM   2657  CD2 LEU A 284      32.347  29.328 -15.453  1.00  0.00      RA0  C
ATOM   2658  C   LEU A 284      35.194  32.425 -13.939  1.00  0.00      RA0  C
ATOM   2659  O   LEU A 284      35.170  33.133 -12.939  1.00  0.00      RA0  O
ATOM   2660  N   VAL A 285      35.932  32.657 -15.018  1.00  0.00      RA0  N
ATOM   2661  H   VAL A 285      35.893  32.011 -15.783  1.00  0.00      RA0  H
ATOM   2662  CA  VAL A 285      36.717  33.865 -15.231  1.00  0.00      RA0  C
ATOM   2663  CB  VAL A 285      38.199  33.476 -15.267  1.00  0.00      RA0  C
ATOM   2664  CG1 VAL A 285      39.080  34.585 -15.843  1.00  0.00      RA0  C
ATOM   2665  CG2 VAL A 285      38.669  33.003 -13.890  1.00  0.00      RA0  C
ATOM   2666  C   VAL A 285      36.307  34.525 -16.554  1.00  0.00      RA0  C
ATOM   2667  O   VAL A 285      36.271  33.894 -17.616  1.00  0.00      RA0  O
ATOM   2668  N   MSE A 286      36.020  35.818 -16.490  1.00  0.00      RA0  N
ATOM   2669  H   MSE A 286      36.103  36.317 -15.622  1.00  0.00      RA0  H
ATOM   2670  CA  MSE A 286      35.698  36.579 -17.670  1.00  0.00      RA0  C
ATOM   2671  CB  MSE A 286      34.247  37.052 -17.657  1.00  0.00      RA0  C
ATOM   2672  CG  MSE A 286      33.864  37.701 -18.987  1.00  0.00      RA0  C
ATOM   2673  SE  MSE A 286      32.150  38.238 -19.018  1.00  0.00      RA0  S
ATOM   2674  CE  MSE A 286      32.268  39.460 -17.708  1.00  0.00      RA0  C
ATOM   2675  C   MSE A 286      36.644  37.771 -17.754  1.00  0.00      RA0  C
ATOM   2676  O   MSE A 286      36.491  38.724 -17.011  1.00  0.00      RA0  O
ATOM   2677  N   THR A 287      37.660  37.670 -18.609  1.00  0.00      RA0  N
ATOM   2678  H   THR A 287      37.816  36.826 -19.120  1.00  0.00      RA0  H
ATOM   2679  CA  THR A 287      38.602  38.789 -18.835  1.00  0.00      RA0  C
ATOM   2680  CB  THR A 287      39.810  38.097 -19.422  1.00  0.00      RA0  C
ATOM   2681  OG1 THR A 287      39.679  36.701 -19.108  1.00  0.00      RA0  O
ATOM   2682  HG1 THR A 287      40.529  36.306 -19.266  1.00  0.00      RA0  H
ATOM   2683  CG2 THR A 287      41.128  38.669 -18.899  1.00  0.00      RA0  C
ATOM   2684  C   THR A 287      38.007  39.900 -19.698  1.00  0.00      RA0  C
ATOM   2685  O   THR A 287      38.496  41.041 -19.694  1.00  0.00      RA0  O
ATOM   2686  N   GLU A 288      36.976  39.563 -20.459  1.00  0.00      RA0  N
ATOM   2687  H   GLU A 288      36.555  38.668 -20.335  1.00  0.00      RA0  H
ATOM   2688  CA  GLU A 288      36.258  40.542 -21.252  1.00  0.00      RA0  C
ATOM   2689  CB  GLU A 288      35.291  39.901 -22.249  1.00  0.00      RA0  C
ATOM   2690  CG  GLU A 288      35.510  40.438 -23.672  1.00  0.00      RA0  C
ATOM   2691  CD  GLU A 288      35.493  41.953 -23.641  1.00  0.00      RA0  C
ATOM   2692  OE1 GLU A 288      34.409  42.538 -23.591  1.00  0.00      RA0  O
ATOM   2693  OE2 GLU A 288      36.564  42.554 -23.529  1.00  0.00      RA0  O
ATOM   2694  C   GLU A 288      35.578  41.524 -20.326  1.00  0.00      RA0  C
ATOM   2695  O   GLU A 288      35.261  41.196 -19.186  1.00  0.00      RA0  O
ATOM   2696  N   LYS A 289      35.355  42.734 -20.814  1.00  0.00      RA0  N
ATOM   2697  H   LYS A 289      35.303  42.859 -21.806  1.00  0.00      RA0  H
ATOM   2698  CA  LYS A 289      34.808  43.781 -19.965  1.00  0.00      RA0  C
ATOM   2699  CB  LYS A 289      34.935  45.139 -20.659  1.00  0.00      RA0  C
ATOM   2700  CG  LYS A 289      36.281  45.262 -21.386  1.00  0.00      RA0  C
ATOM   2701  CD  LYS A 289      37.516  45.101 -20.488  1.00  0.00      RA0  C
ATOM   2702  CE  LYS A 289      38.686  44.446 -21.231  1.00  0.00      RA0  C
ATOM   2703  NZ  LYS A 289      38.317  43.076 -21.619  1.00  0.00      RA0  N
ATOM   2704  HZ1 LYS A 289      38.994  42.685 -22.299  1.00  0.00      RA0  H
ATOM   2705  HZ2 LYS A 289      38.260  42.448 -20.786  1.00  0.00      RA0  H
ATOM   2706  HZ3 LYS A 289      37.399  43.091 -22.117  1.00  0.00      RA0  H
ATOM   2707  C   LYS A 289      33.379  43.426 -19.595  1.00  0.00      RA0  C
ATOM   2708  O   LYS A 289      32.632  42.874 -20.400  1.00  0.00      RA0  O
ATOM   2709  N   GLY A 290      33.013  43.721 -18.356  1.00  0.00      RA0  N
ATOM   2710  H   GLY A 290      33.692  44.057 -17.705  1.00  0.00      RA0  H
ATOM   2711  CA  GLY A 290      31.687  43.389 -17.865  1.00  0.00      RA0  C
ATOM   2712  C   GLY A 290      31.833  42.752 -16.507  1.00  0.00      RA0  C
ATOM   2713  O   GLY A 290      32.950  42.444 -16.062  1.00  0.00      RA0  O
ATOM   2714  N   VAL A 291      30.708  42.562 -15.838  1.00  0.00      RA0  N
ATOM   2715  H   VAL A 291      29.817  42.806 -16.223  1.00  0.00      RA0  H
ATOM   2716  CA  VAL A 291      30.709  41.920 -14.517  1.00  0.00      RA0  C
ATOM   2717  CB  VAL A 291      30.432  42.932 -13.384  1.00  0.00      RA0  C
ATOM   2718  CG1 VAL A 291      30.393  42.276 -11.999  1.00  0.00      RA0  C
ATOM   2719  CG2 VAL A 291      31.455  44.068 -13.379  1.00  0.00      RA0  C
ATOM   2720  C   VAL A 291      29.698  40.769 -14.489  1.00  0.00      RA0  C
ATOM   2721  O   VAL A 291      28.548  40.905 -14.924  1.00  0.00      RA0  O
ATOM   2722  N   LEU A 292      30.166  39.625 -14.000  1.00  0.00      RA0  N
ATOM   2723  H   LEU A 292      31.075  39.670 -13.590  1.00  0.00      RA0  H
ATOM   2724  CA  LEU A 292      29.327  38.462 -13.794  1.00  0.00      RA0  C
ATOM   2725  CB  LEU A 292      30.201  37.225 -13.573  1.00  0.00      RA0  C
ATOM   2726  CG  LEU A 292      31.066  36.858 -14.783  1.00  0.00      RA0  C
ATOM   2727  CD1 LEU A 292      32.121  35.805 -14.439  1.00  0.00      RA0  C
ATOM   2728  CD2 LEU A 292      30.217  36.439 -15.984  1.00  0.00      RA0  C
ATOM   2729  C   LEU A 292      28.431  38.707 -12.569  1.00  0.00      RA0  C
ATOM   2730  O   LEU A 292      28.914  39.162 -11.524  1.00  0.00      RA0  O
ATOM   2731  N   ARG A 293      27.134  38.411 -12.709  1.00  0.00      RA0  N
ATOM   2732  H   ARG A 293      26.824  38.004 -13.566  1.00  0.00      RA0  H
ATOM   2733  CA  ARG A 293      26.157  38.651 -11.644  1.00  0.00      RA0  C
ATOM   2734  CB  ARG A 293      25.065  39.465 -12.342  1.00  0.00      RA0  C
ATOM   2735  CG  ARG A 293      23.956  40.140 -11.537  1.00  0.00      RA0  C
ATOM   2736  CD  ARG A 293      22.913  40.750 -12.486  1.00  0.00      RA0  C
ATOM   2737  NE  ARG A 293      23.537  41.651 -13.457  1.00  0.00      RA0  N
ATOM   2738  HE  ARG A 293      24.315  42.235 -13.191  1.00  0.00      RA0  H
ATOM   2739  CZ  ARG A 293      23.138  41.750 -14.744  1.00  0.00      RA0  C
ATOM   2740  NH1 ARG A 293      22.142  41.009 -15.215  1.00  0.00      RA0  N
ATOM   2741 HH11 ARG A 293      21.893  41.116 -16.189  1.00  0.00      RA0  H
ATOM   2742 HH12 ARG A 293      21.646  40.363 -14.641  1.00  0.00      RA0  H
ATOM   2743  NH2 ARG A 293      23.744  42.601 -15.557  1.00  0.00      RA0  N
ATOM   2744 HH21 ARG A 293      23.457  42.684 -16.519  1.00  0.00      RA0  H
ATOM   2745 HH22 ARG A 293      24.512  43.174 -15.216  1.00  0.00      RA0  H
ATOM   2746  C   ARG A 293      25.599  37.355 -11.079  1.00  0.00      RA0  C
ATOM   2747  O   ARG A 293      25.424  36.381 -11.806  1.00  0.00      RA0  O
ATOM   2748  N   ASN A 294      25.240  37.378  -9.799  1.00  0.00      RA0  N
ATOM   2749  H   ASN A 294      25.382  38.205  -9.259  1.00  0.00      RA0  H
ATOM   2750  CA  ASN A 294      24.497  36.266  -9.191  1.00  0.00      RA0  C
ATOM   2751  CB  ASN A 294      23.920  36.791  -7.886  1.00  0.00      RA0  C
ATOM   2752  CG  ASN A 294      24.577  36.135  -6.712  1.00  0.00      RA0  C
ATOM   2753  OD1 ASN A 294      25.741  36.405  -6.408  1.00  0.00      RA0  O
ATOM   2754  ND2 ASN A 294      23.770  35.272  -6.087  1.00  0.00      RA0  N
ATOM   2755 HD21 ASN A 294      22.833  35.106  -6.430  1.00  0.00      RA0  H
ATOM   2756 HD22 ASN A 294      24.030  34.656  -5.348  1.00  0.00      RA0  H
ATOM   2757  C   ASN A 294      23.291  35.885 -10.049  1.00  0.00      RA0  C
ATOM   2758  O   ASN A 294      22.611  36.762 -10.617  1.00  0.00      RA0  O
ATOM   2759  N   GLU A 295      23.046  34.590 -10.131  1.00  0.00      RA0  N
ATOM   2760  H   GLU A 295      23.538  33.966  -9.519  1.00  0.00      RA0  H
ATOM   2761  CA  GLU A 295      21.881  34.003 -10.797  1.00  0.00      RA0  C
ATOM   2762  CB  GLU A 295      20.550  34.544 -10.251  1.00  0.00      RA0  C
ATOM   2763  CG  GLU A 295      20.132  33.966  -8.892  1.00  0.00      RA0  C
ATOM   2764  CD  GLU A 295      21.146  34.313  -7.821  1.00  0.00      RA0  C
ATOM   2765  OE1 GLU A 295      21.055  35.397  -7.252  1.00  0.00      RA0  O
ATOM   2766  OE2 GLU A 295      22.034  33.506  -7.559  1.00  0.00      RA0  O
ATOM   2767  C   GLU A 295      21.911  34.023 -12.341  1.00  0.00      RA0  C
ATOM   2768  O   GLU A 295      20.986  33.530 -12.981  1.00  0.00      RA0  O
ATOM   2769  N   LEU A 296      22.949  34.586 -12.954  1.00  0.00      RA0  N
ATOM   2770  H   LEU A 296      23.677  34.983 -12.394  1.00  0.00      RA0  H
ATOM   2771  CA  LEU A 296      23.110  34.493 -14.398  1.00  0.00      RA0  C
ATOM   2772  CB  LEU A 296      24.347  35.312 -14.787  1.00  0.00      RA0  C
ATOM   2773  CG  LEU A 296      24.517  35.671 -16.266  1.00  0.00      RA0  C
ATOM   2774  CD1 LEU A 296      23.406  36.590 -16.776  1.00  0.00      RA0  C
ATOM   2775  CD2 LEU A 296      25.891  36.292 -16.522  1.00  0.00      RA0  C
ATOM   2776  C   LEU A 296      23.217  33.013 -14.834  1.00  0.00      RA0  C
ATOM   2777  O   LEU A 296      23.923  32.228 -14.197  1.00  0.00      RA0  O
ATOM   2778  N   PRO A 297      22.509  32.611 -15.885  1.00  0.00      RA0  N
ATOM   2779  CD  PRO A 297      21.466  33.368 -16.560  1.00  0.00      RA0  C
ATOM   2780  CA  PRO A 297      22.690  31.265 -16.443  1.00  0.00      RA0  C
ATOM   2781  CB  PRO A 297      21.584  31.185 -17.499  1.00  0.00      RA0  C
ATOM   2782  CG  PRO A 297      20.580  32.284 -17.154  1.00  0.00      RA0  C
ATOM   2783  C   PRO A 297      24.068  31.043 -17.084  1.00  0.00      RA0  C
ATOM   2784  O   PRO A 297      24.695  31.984 -17.585  1.00  0.00      RA0  O
ATOM   2785  N   VAL A 298      24.496  29.790 -17.072  1.00  0.00      RA0  N
ATOM   2786  H   VAL A 298      23.909  29.076 -16.679  1.00  0.00      RA0  H
ATOM   2787  CA  VAL A 298      25.767  29.376 -17.650  1.00  0.00      RA0  C
ATOM   2788  CB  VAL A 298      26.714  28.918 -16.538  1.00  0.00      RA0  C
ATOM   2789  CG1 VAL A 298      28.072  28.512 -17.106  1.00  0.00      RA0  C
ATOM   2790  CG2 VAL A 298      26.839  29.960 -15.429  1.00  0.00      RA0  C
ATOM   2791  C   VAL A 298      25.457  28.200 -18.559  1.00  0.00      RA0  C
ATOM   2792  O   VAL A 298      24.972  27.172 -18.079  1.00  0.00      RA0  O
ATOM   2793  N   ARG A 299      25.730  28.330 -19.853  1.00  0.00      RA0  N
ATOM   2794  H   ARG A 299      26.209  29.132 -20.206  1.00  0.00      RA0  H
ATOM   2795  CA  ARG A 299      25.339  27.304 -20.783  1.00  0.00      RA0  C
ATOM   2796  CB  ARG A 299      24.363  27.849 -21.818  1.00  0.00      RA0  C
ATOM   2797  CG  ARG A 299      23.030  28.160 -21.158  1.00  0.00      RA0  C
ATOM   2798  CD  ARG A 299      21.951  28.606 -22.134  1.00  0.00      RA0  C
ATOM   2799  NE  ARG A 299      20.696  28.679 -21.401  1.00  0.00      RA0  N
ATOM   2800  HE  ARG A 299      20.535  27.975 -20.692  1.00  0.00      RA0  H
ATOM   2801  CZ  ARG A 299      19.766  29.641 -21.619  1.00  0.00      RA0  C
ATOM   2802  NH1 ARG A 299      19.960  30.533 -22.617  1.00  0.00      RA0  N
ATOM   2803 HH11 ARG A 299      19.311  31.270 -22.817  1.00  0.00      RA0  H
ATOM   2804 HH12 ARG A 299      20.781  30.478 -23.195  1.00  0.00      RA0  H
ATOM   2805  NH2 ARG A 299      18.681  29.672 -20.821  1.00  0.00      RA0  N
ATOM   2806 HH21 ARG A 299      17.902  30.292 -20.899  1.00  0.00      RA0  H
ATOM   2807 HH22 ARG A 299      18.655  29.011 -20.040  1.00  0.00      RA0  H
ATOM   2808  C   ARG A 299      26.519  26.656 -21.488  1.00  0.00      RA0  C
ATOM   2809  O   ARG A 299      27.532  27.302 -21.806  1.00  0.00      RA0  O
ATOM   2810  N   PHE A 300      26.362  25.362 -21.718  1.00  0.00      RA0  N
ATOM   2811  H   PHE A 300      25.521  24.876 -21.457  1.00  0.00      RA0  H
ATOM   2812  CA  PHE A 300      27.330  24.589 -22.461  1.00  0.00      RA0  C
ATOM   2813  CB  PHE A 300      28.557  24.257 -21.598  1.00  0.00      RA0  C
ATOM   2814  CG  PHE A 300      28.183  23.441 -20.378  1.00  0.00      RA0  C
ATOM   2815  CD1 PHE A 300      27.728  24.070 -19.223  1.00  0.00      RA0  C
ATOM   2816  CD2 PHE A 300      28.311  22.056 -20.402  1.00  0.00      RA0  C
ATOM   2817  CE1 PHE A 300      27.420  23.322 -18.093  1.00  0.00      RA0  C
ATOM   2818  CE2 PHE A 300      28.004  21.307 -19.272  1.00  0.00      RA0  C
ATOM   2819  CZ  PHE A 300      27.571  21.941 -18.113  1.00  0.00      RA0  C
ATOM   2820  C   PHE A 300      26.674  23.306 -22.983  1.00  0.00      RA0  C
ATOM   2821  O   PHE A 300      25.535  22.967 -22.621  1.00  0.00      RA0  O
ATOM   2822  N   THR A 301      27.376  22.629 -23.884  1.00  0.00      RA0  N
ATOM   2823  H   THR A 301      28.277  22.914 -24.203  1.00  0.00      RA0  H
ATOM   2824  CA  THR A 301      26.934  21.344 -24.416  1.00  0.00      RA0  C
ATOM   2825  CB  THR A 301      26.795  21.604 -25.899  1.00  0.00      RA0  C
ATOM   2826  OG1 THR A 301      26.377  22.968 -26.062  1.00  0.00      RA0  O
ATOM   2827  HG1 THR A 301      26.280  23.111 -26.993  1.00  0.00      RA0  H
ATOM   2828  CG2 THR A 301      25.847  20.627 -26.591  1.00  0.00      RA0  C
ATOM   2829  C   THR A 301      27.989  20.306 -24.065  1.00  0.00      RA0  C
ATOM   2830  O   THR A 301      29.174  20.558 -24.288  1.00  0.00      RA0  O
ATOM   2831  N   ASP A 302      27.580  19.152 -23.528  1.00  0.00      RA0  N
ATOM   2832  H   ASP A 302      26.609  18.912 -23.480  1.00  0.00      RA0  H
ATOM   2833  CA  ASP A 302      28.564  18.123 -23.156  1.00  0.00      RA0  C
ATOM   2834  CB  ASP A 302      27.981  17.210 -22.072  1.00  0.00      RA0  C
ATOM   2835  CG  ASP A 302      27.502  15.917 -22.700  1.00  0.00      RA0  C
ATOM   2836  OD1 ASP A 302      26.585  15.940 -23.511  1.00  0.00      RA0  O
ATOM   2837  OD2 ASP A 302      28.098  14.881 -22.437  1.00  0.00      RA0  O
ATOM   2838  C   ASP A 302      28.993  17.345 -24.374  1.00  0.00      RA0  C
ATOM   2839  O   ASP A 302      28.489  17.576 -25.474  1.00  0.00      RA0  O
ATOM   2840  N   ALA A 303      29.948  16.438 -24.178  1.00  0.00      RA0  N
ATOM   2841  H   ALA A 303      30.077  16.117 -23.239  1.00  0.00      RA0  H
ATOM   2842  CA  ALA A 303      30.554  15.735 -25.303  1.00  0.00      RA0  C
ATOM   2843  CB  ALA A 303      31.693  14.837 -24.821  1.00  0.00      RA0  C
ATOM   2844  C   ALA A 303      29.544  14.886 -26.056  1.00  0.00      RA0  C
ATOM   2845  O   ALA A 303      29.715  14.642 -27.238  1.00  0.00      RA0  O
ATOM   2846  N   GLN A 304      28.482  14.467 -25.370  1.00  0.00      RA0  N
ATOM   2847  H   GLN A 304      28.325  14.779 -24.429  1.00  0.00      RA0  H
ATOM   2848  CA  GLN A 304      27.435  13.648 -25.963  1.00  0.00      RA0  C
ATOM   2849  CB  GLN A 304      26.870  12.646 -24.957  1.00  0.00      RA0  C
ATOM   2850  CG  GLN A 304      27.410  11.230 -25.198  1.00  0.00      RA0  C
ATOM   2851  CD  GLN A 304      28.903  11.125 -24.924  1.00  0.00      RA0  C
ATOM   2852  OE1 GLN A 304      29.326  10.668 -23.868  1.00  0.00      RA0  O
ATOM   2853  NE2 GLN A 304      29.693  11.488 -25.954  1.00  0.00      RA0  N
ATOM   2854 HE21 GLN A 304      29.313  11.903 -26.783  1.00  0.00      RA0  H
ATOM   2855 HE22 GLN A 304      30.684  11.380 -25.904  1.00  0.00      RA0  H
ATOM   2856  C   GLN A 304      26.352  14.498 -26.663  1.00  0.00      RA0  C
ATOM   2857  O   GLN A 304      25.423  13.951 -27.245  1.00  0.00      RA0  O
ATOM   2858  N   GLY A 305      26.476  15.823 -26.599  1.00  0.00      RA0  N
ATOM   2859  H   GLY A 305      27.161  16.212 -25.979  1.00  0.00      RA0  H
ATOM   2860  CA  GLY A 305      25.537  16.742 -27.241  1.00  0.00      RA0  C
ATOM   2861  C   GLY A 305      24.366  17.210 -26.386  1.00  0.00      RA0  C
ATOM   2862  O   GLY A 305      23.473  17.922 -26.886  1.00  0.00      RA0  O
ATOM   2863  N   ASN A 306      24.350  16.828 -25.110  1.00  0.00      RA0  N
ATOM   2864  H   ASN A 306      25.162  16.388 -24.727  1.00  0.00      RA0  H
ATOM   2865  CA  ASN A 306      23.293  17.265 -24.215  1.00  0.00      RA0  C
ATOM   2866  CB  ASN A 306      23.328  16.526 -22.876  1.00  0.00      RA0  C
ATOM   2867  CG  ASN A 306      23.101  15.041 -23.029  1.00  0.00      RA0  C
ATOM   2868  OD1 ASN A 306      21.979  14.575 -23.208  1.00  0.00      RA0  O
ATOM   2869  ND2 ASN A 306      24.229  14.316 -22.919  1.00  0.00      RA0  N
ATOM   2870 HD21 ASN A 306      25.119  14.778 -22.794  1.00  0.00      RA0  H
ATOM   2871 HD22 ASN A 306      24.259  13.319 -22.959  1.00  0.00      RA0  H
ATOM   2872  C   ASN A 306      23.555  18.737 -23.892  1.00  0.00      RA0  C
ATOM   2873  O   ASN A 306      24.662  19.087 -23.502  1.00  0.00      RA0  O
ATOM   2874  N   GLN A 307      22.558  19.592 -24.094  1.00  0.00      RA0  N
ATOM   2875  H   GLN A 307      21.655  19.227 -24.310  1.00  0.00      RA0  H
ATOM   2876  CA  GLN A 307      22.691  21.008 -23.702  1.00  0.00      RA0  C
ATOM   2877  CB  GLN A 307      21.757  21.846 -24.565  1.00  0.00      RA0  C
ATOM   2878  CG  GLN A 307      22.113  21.623 -26.034  1.00  0.00      RA0  C
ATOM   2879  CD  GLN A 307      21.034  22.195 -26.921  1.00  0.00      RA0  C
ATOM   2880  OE1 GLN A 307      20.491  23.268 -26.686  1.00  0.00      RA0  O
ATOM   2881  NE2 GLN A 307      20.741  21.395 -27.962  1.00  0.00      RA0  N
ATOM   2882 HE21 GLN A 307      21.233  20.530 -28.080  1.00  0.00      RA0  H
ATOM   2883 HE22 GLN A 307      20.038  21.643 -28.629  1.00  0.00      RA0  H
ATOM   2884  C   GLN A 307      22.391  21.139 -22.219  1.00  0.00      RA0  C
ATOM   2885  O   GLN A 307      21.406  20.566 -21.713  1.00  0.00      RA0  O
ATOM   2886  N   HIS A 308      23.245  21.895 -21.530  1.00  0.00      RA0  N
ATOM   2887  H   HIS A 308      23.927  22.440 -22.011  1.00  0.00      RA0  H
ATOM   2888  CA  HIS A 308      23.174  22.063 -20.094  1.00  0.00      RA0  C
ATOM   2889  CB  HIS A 308      24.331  21.332 -19.425  1.00  0.00      RA0  C
ATOM   2890  CG  HIS A 308      24.071  19.841 -19.440  1.00  0.00      RA0  C
ATOM   2891  ND1 HIS A 308      22.871  19.283 -19.699  1.00  0.00      RA0  N
ATOM   2892  HD1 HIS A 308      22.046  19.740 -19.985  1.00  0.00      RA0  H
ATOM   2893  CD2 HIS A 308      24.987  18.821 -19.166  1.00  0.00      RA0  C
ATOM   2894  NE2 HIS A 308      24.320  17.644 -19.256  1.00  0.00      RA0  N
ATOM   2895  CE1 HIS A 308      23.021  17.928 -19.584  1.00  0.00      RA0  C
ATOM   2896  C   HIS A 308      23.109  23.530 -19.723  1.00  0.00      RA0  C
ATOM   2897  O   HIS A 308      23.609  24.399 -20.439  1.00  0.00      RA0  O
ATOM   2898  N   GLU A 309      22.458  23.777 -18.599  1.00  0.00      RA0  N
ATOM   2899  H   GLU A 309      22.043  23.056 -18.045  1.00  0.00      RA0  H
ATOM   2900  CA  GLU A 309      22.377  25.103 -18.018  1.00  0.00      RA0  C
ATOM   2901  CB  GLU A 309      21.018  25.730 -18.354  1.00  0.00      RA0  C
ATOM   2902  CG  GLU A 309      20.830  27.163 -17.852  1.00  0.00      RA0  C
ATOM   2903  CD  GLU A 309      19.655  27.791 -18.580  1.00  0.00      RA0  C
ATOM   2904  OE1 GLU A 309      19.140  27.195 -19.521  1.00  0.00      RA0  O
ATOM   2905  OE2 GLU A 309      19.287  28.921 -18.280  1.00  0.00      RA0  O
ATOM   2906  C   GLU A 309      22.650  25.033 -16.528  1.00  0.00      RA0  C
ATOM   2907  O   GLU A 309      21.931  24.375 -15.789  1.00  0.00      RA0  O
ATOM   2908  N   GLY A 310      23.709  25.710 -16.106  1.00  0.00      RA0  N
ATOM   2909  H   GLY A 310      24.196  26.264 -16.769  1.00  0.00      RA0  H
ATOM   2910  CA  GLY A 310      23.991  25.941 -14.712  1.00  0.00      RA0  C
ATOM   2911  C   GLY A 310      23.645  27.360 -14.335  1.00  0.00      RA0  C
ATOM   2912  O   GLY A 310      22.960  28.061 -15.068  1.00  0.00      RA0  O
ATOM   2913  N   ILE A 311      24.158  27.787 -13.192  1.00  0.00      RA0  N
ATOM   2914  H   ILE A 311      24.729  27.188 -12.623  1.00  0.00      RA0  H
ATOM   2915  CA  ILE A 311      23.850  29.107 -12.679  1.00  0.00      RA0  C
ATOM   2916  CB  ILE A 311      22.548  29.010 -11.870  1.00  0.00      RA0  C
ATOM   2917  CG2 ILE A 311      22.665  27.983 -10.740  1.00  0.00      RA0  C
ATOM   2918  CG1 ILE A 311      22.068  30.371 -11.376  1.00  0.00      RA0  C
ATOM   2919  CD1 ILE A 311      20.745  30.271 -10.617  1.00  0.00      RA0  C
ATOM   2920  C   ILE A 311      24.996  29.670 -11.857  1.00  0.00      RA0  C
ATOM   2921  O   ILE A 311      25.632  28.948 -11.116  1.00  0.00      RA0  O
ATOM   2922  N   ILE A 312      25.275  30.961 -12.016  1.00  0.00      RA0  N
ATOM   2923  H   ILE A 312      24.689  31.502 -12.620  1.00  0.00      RA0  H
ATOM   2924  CA  ILE A 312      26.184  31.649 -11.097  1.00  0.00      RA0  C
ATOM   2925  CB  ILE A 312      26.552  33.019 -11.666  1.00  0.00      RA0  C
ATOM   2926  CG2 ILE A 312      27.363  33.855 -10.678  1.00  0.00      RA0  C
ATOM   2927  CG1 ILE A 312      27.295  32.842 -12.988  1.00  0.00      RA0  C
ATOM   2928  CD1 ILE A 312      27.768  34.168 -13.580  1.00  0.00      RA0  C
ATOM   2929  C   ILE A 312      25.583  31.771  -9.706  1.00  0.00      RA0  C
ATOM   2930  O   ILE A 312      24.445  32.273  -9.526  1.00  0.00      RA0  O
ATOM   2931  N   THR A 313      26.355  31.344  -8.720  1.00  0.00      RA0  N
ATOM   2932  H   THR A 313      27.267  30.957  -8.863  1.00  0.00      RA0  H
ATOM   2933  CA  THR A 313      25.942  31.436  -7.336  1.00  0.00      RA0  C
ATOM   2934  CB  THR A 313      26.459  30.170  -6.670  1.00  0.00      RA0  C
ATOM   2935  OG1 THR A 313      27.815  29.940  -7.068  1.00  0.00      RA0  O
ATOM   2936  HG1 THR A 313      28.320  30.206  -6.295  1.00  0.00      RA0  H
ATOM   2937  CG2 THR A 313      25.608  28.963  -7.070  1.00  0.00      RA0  C
ATOM   2938  C   THR A 313      26.412  32.753  -6.728  1.00  0.00      RA0  C
ATOM   2939  O   THR A 313      25.665  33.424  -5.992  1.00  0.00      RA0  O
ATOM   2940  N   SER A 314      27.657  33.130  -7.030  1.00  0.00      RA0  N
ATOM   2941  H   SER A 314      28.263  32.540  -7.568  1.00  0.00      RA0  H
ATOM   2942  CA  SER A 314      28.190  34.438  -6.623  1.00  0.00      RA0  C
ATOM   2943  CB  SER A 314      28.985  34.316  -5.317  1.00  0.00      RA0  C
ATOM   2944  OG  SER A 314      28.191  33.894  -4.198  1.00  0.00      RA0  O
ATOM   2945  HG  SER A 314      28.179  32.932  -4.226  1.00  0.00      RA0  H
ATOM   2946  C   SER A 314      29.105  34.945  -7.690  1.00  0.00      RA0  C
ATOM   2947  O   SER A 314      29.994  34.209  -8.140  1.00  0.00      RA0  O
ATOM   2948  N   GLY A 315      28.901  36.186  -8.097  1.00  0.00      RA0  N
ATOM   2949  H   GLY A 315      28.195  36.752  -7.665  1.00  0.00      RA0  H
ATOM   2950  CA  GLY A 315      29.794  36.828  -9.023  1.00  0.00      RA0  C
ATOM   2951  C   GLY A 315      30.290  38.164  -8.514  1.00  0.00      RA0  C
ATOM   2952  O   GLY A 315      29.679  38.787  -7.626  1.00  0.00      RA0  O
ATOM   2953  N   THR A 316      31.434  38.590  -9.028  1.00  0.00      RA0  N
ATOM   2954  H   THR A 316      31.958  38.062  -9.702  1.00  0.00      RA0  H
ATOM   2955  CA  THR A 316      31.988  39.885  -8.655  1.00  0.00      RA0  C
ATOM   2956  CB  THR A 316      32.457  39.648  -7.207  1.00  0.00      RA0  C
ATOM   2957  OG1 THR A 316      31.564  40.304  -6.309  1.00  0.00      RA0  O
ATOM   2958  HG1 THR A 316      30.707  39.905  -6.466  1.00  0.00      RA0  H
ATOM   2959  CG2 THR A 316      33.930  39.898  -6.887  1.00  0.00      RA0  C
ATOM   2960  C   THR A 316      33.059  40.335  -9.637  1.00  0.00      RA0  C
ATOM   2961  O   THR A 316      33.493  39.572 -10.521  1.00  0.00      RA0  O
ATOM   2962  N   PHE A 317      33.474  41.591  -9.496  1.00  0.00      RA0  N
ATOM   2963  H   PHE A 317      33.112  42.152  -8.752  1.00  0.00      RA0  H
ATOM   2964  CA  PHE A 317      34.704  42.043 -10.130  1.00  0.00      RA0  C
ATOM   2965  CB  PHE A 317      34.545  43.497 -10.577  1.00  0.00      RA0  C
ATOM   2966  CG  PHE A 317      35.611  43.869 -11.582  1.00  0.00      RA0  C
ATOM   2967  CD1 PHE A 317      36.819  44.452 -11.141  1.00  0.00      RA0  C
ATOM   2968  CD2 PHE A 317      35.370  43.632 -12.952  1.00  0.00      RA0  C
ATOM   2969  CE1 PHE A 317      37.797  44.816 -12.086  1.00  0.00      RA0  C
ATOM   2970  CE2 PHE A 317      36.344  43.996 -13.901  1.00  0.00      RA0  C
ATOM   2971  CZ  PHE A 317      37.544  44.590 -13.456  1.00  0.00      RA0  C
ATOM   2972  C   PHE A 317      35.833  41.884  -9.098  1.00  0.00      RA0  C
ATOM   2973  O   PHE A 317      35.757  42.443  -7.987  1.00  0.00      RA0  O
ATOM   2974  N   SER A 318      36.827  41.062  -9.440  1.00  0.00      RA0  N
ATOM   2975  H   SER A 318      36.896  40.708 -10.374  1.00  0.00      RA0  H
ATOM   2976  CA  SER A 318      37.974  40.804  -8.559  1.00  0.00      RA0  C
ATOM   2977  CB  SER A 318      38.614  39.505  -9.066  1.00  0.00      RA0  C
ATOM   2978  OG  SER A 318      39.876  39.224  -8.450  1.00  0.00      RA0  O
ATOM   2979  HG  SER A 318      39.718  39.138  -7.509  1.00  0.00      RA0  H
ATOM   2980  C   SER A 318      38.959  41.989  -8.500  1.00  0.00      RA0  C
ATOM   2981  O   SER A 318      39.617  42.278  -9.506  1.00  0.00      RA0  O
ATOM   2982  N   PRO A 319      39.077  42.671  -7.354  1.00  0.00      RA0  N
ATOM   2983  CD  PRO A 319      38.281  42.504  -6.148  1.00  0.00      RA0  C
ATOM   2984  CA  PRO A 319      40.064  43.743  -7.245  1.00  0.00      RA0  C
ATOM   2985  CB  PRO A 319      39.789  44.315  -5.849  1.00  0.00      RA0  C
ATOM   2986  CG  PRO A 319      38.370  43.873  -5.492  1.00  0.00      RA0  C
ATOM   2987  C   PRO A 319      41.499  43.247  -7.414  1.00  0.00      RA0  C
ATOM   2988  O   PRO A 319      42.308  43.949  -7.980  1.00  0.00      RA0  O
ATOM   2989  N   THR A 320      41.809  42.052  -6.922  1.00  0.00      RA0  N
ATOM   2990  H   THR A 320      41.156  41.474  -6.426  1.00  0.00      RA0  H
ATOM   2991  CA  THR A 320      43.177  41.529  -7.035  1.00  0.00      RA0  C
ATOM   2992  CB  THR A 320      43.270  40.372  -6.056  1.00  0.00      RA0  C
ATOM   2993  OG1 THR A 320      42.608  40.757  -4.846  1.00  0.00      RA0  O
ATOM   2994  HG1 THR A 320      41.767  40.285  -4.833  1.00  0.00      RA0  H
ATOM   2995  CG2 THR A 320      44.713  39.945  -5.784  1.00  0.00      RA0  C
ATOM   2996  C   THR A 320      43.516  41.153  -8.466  1.00  0.00      RA0  C
ATOM   2997  O   THR A 320      44.624  41.454  -8.958  1.00  0.00      RA0  O
ATOM   2998  N   LEU A 321      42.585  40.511  -9.159  1.00  0.00      RA0  N
ATOM   2999  H   LEU A 321      41.677  40.338  -8.769  1.00  0.00      RA0  H
ATOM   3000  CA  LEU A 321      42.878  40.035 -10.511  1.00  0.00      RA0  C
ATOM   3001  CB  LEU A 321      42.068  38.778 -10.803  1.00  0.00      RA0  C
ATOM   3002  CG  LEU A 321      42.400  37.641  -9.840  1.00  0.00      RA0  C
ATOM   3003  CD1 LEU A 321      41.435  36.465  -9.981  1.00  0.00      RA0  C
ATOM   3004  CD2 LEU A 321      43.857  37.212  -9.980  1.00  0.00      RA0  C
ATOM   3005  C   LEU A 321      42.640  41.067 -11.603  1.00  0.00      RA0  C
ATOM   3006  O   LEU A 321      43.277  41.029 -12.647  1.00  0.00      RA0  O
ATOM   3007  N   GLY A 322      41.710  41.986 -11.366  1.00  0.00      RA0  N
ATOM   3008  H   GLY A 322      41.199  41.953 -10.508  1.00  0.00      RA0  H
ATOM   3009  CA  GLY A 322      41.354  43.001 -12.326  1.00  0.00      RA0  C
ATOM   3010  C   GLY A 322      40.411  42.552 -13.429  1.00  0.00      RA0  C
ATOM   3011  O   GLY A 322      40.387  43.142 -14.494  1.00  0.00      RA0  O
ATOM   3012  N   TYR A 323      39.611  41.518 -13.164  1.00  0.00      RA0  N
ATOM   3013  H   TYR A 323      39.607  41.068 -12.269  1.00  0.00      RA0  H
ATOM   3014  CA  TYR A 323      38.576  41.082 -14.083  1.00  0.00      RA0  C
ATOM   3015  CB  TYR A 323      39.142  40.207 -15.211  1.00  0.00      RA0  C
ATOM   3016  CG  TYR A 323      40.009  39.080 -14.694  1.00  0.00      RA0  C
ATOM   3017  CD1 TYR A 323      39.449  37.997 -14.026  1.00  0.00      RA0  C
ATOM   3018  CE1 TYR A 323      40.255  36.951 -13.595  1.00  0.00      RA0  C
ATOM   3019  CD2 TYR A 323      41.382  39.118 -14.912  1.00  0.00      RA0  C
ATOM   3020  CE2 TYR A 323      42.188  38.066 -14.491  1.00  0.00      RA0  C
ATOM   3021  CZ  TYR A 323      41.622  36.976 -13.840  1.00  0.00      RA0  C
ATOM   3022  OH  TYR A 323      42.414  35.919 -13.438  1.00  0.00      RA0  O
ATOM   3023  HH  TYR A 323      43.326  36.128 -13.599  1.00  0.00      RA0  H
ATOM   3024  C   TYR A 323      37.495  40.349 -13.273  1.00  0.00      RA0  C
ATOM   3025  O   TYR A 323      37.658  40.139 -12.075  1.00  0.00      RA0  O
ATOM   3026  N   SER A 324      36.418  39.952 -13.952  1.00  0.00      RA0  N
ATOM   3027  H   SER A 324      36.399  39.962 -14.953  1.00  0.00      RA0  H
ATOM   3028  CA  SER A 324      35.267  39.346 -13.283  1.00  0.00      RA0  C
ATOM   3029  CB  SER A 324      34.008  39.633 -14.087  1.00  0.00      RA0  C
ATOM   3030  OG  SER A 324      33.668  41.009 -13.908  1.00  0.00      RA0  O
ATOM   3031  HG  SER A 324      33.718  41.430 -14.765  1.00  0.00      RA0  H
ATOM   3032  C   SER A 324      35.474  37.865 -12.982  1.00  0.00      RA0  C
ATOM   3033  O   SER A 324      36.028  37.139 -13.800  1.00  0.00      RA0  O
ATOM   3034  N   ILE A 325      35.016  37.433 -11.809  1.00  0.00      RA0  N
ATOM   3035  H   ILE A 325      34.505  38.043 -11.197  1.00  0.00      RA0  H
ATOM   3036  CA  ILE A 325      35.057  36.023 -11.440  1.00  0.00      RA0  C
ATOM   3037  CB  ILE A 325      36.151  35.752 -10.406  1.00  0.00      RA0  C
ATOM   3038  CG2 ILE A 325      37.558  35.925 -10.981  1.00  0.00      RA0  C
ATOM   3039  CG1 ILE A 325      35.908  36.607  -9.162  1.00  0.00      RA0  C
ATOM   3040  CD1 ILE A 325      36.802  36.212  -7.992  1.00  0.00      RA0  C
ATOM   3041  C   ILE A 325      33.720  35.598 -10.854  1.00  0.00      RA0  C
ATOM   3042  O   ILE A 325      32.936  36.431 -10.374  1.00  0.00      RA0  O
ATOM   3043  N   ALA A 326      33.504  34.293 -10.824  1.00  0.00      RA0  N
ATOM   3044  H   ALA A 326      34.141  33.637 -11.239  1.00  0.00      RA0  H
ATOM   3045  CA  ALA A 326      32.285  33.768 -10.225  1.00  0.00      RA0  C
ATOM   3046  CB  ALA A 326      31.139  33.809 -11.236  1.00  0.00      RA0  C
ATOM   3047  C   ALA A 326      32.440  32.346  -9.779  1.00  0.00      RA0  C
ATOM   3048  O   ALA A 326      33.253  31.591 -10.332  1.00  0.00      RA0  O
ATOM   3049  N   LEU A 327      31.649  31.977  -8.775  1.00  0.00      RA0  N
ATOM   3050  H   LEU A 327      31.003  32.647  -8.410  1.00  0.00      RA0  H
ATOM   3051  CA  LEU A 327      31.360  30.590  -8.485  1.00  0.00      RA0  C
ATOM   3052  CB  LEU A 327      31.272  30.332  -6.981  1.00  0.00      RA0  C
ATOM   3053  CG  LEU A 327      32.632  30.492  -6.300  1.00  0.00      RA0  C
ATOM   3054  CD1 LEU A 327      32.593  30.102  -4.821  1.00  0.00      RA0  C
ATOM   3055  CD2 LEU A 327      33.730  29.747  -7.054  1.00  0.00      RA0  C
ATOM   3056  C   LEU A 327      30.035  30.255  -9.205  1.00  0.00      RA0  C
ATOM   3057  O   LEU A 327      29.129  31.098  -9.287  1.00  0.00      RA0  O
ATOM   3058  N   ALA A 328      29.974  29.054  -9.764  1.00  0.00      RA0  N
ATOM   3059  H   ALA A 328      30.745  28.416  -9.690  1.00  0.00      RA0  H
ATOM   3060  CA  ALA A 328      28.781  28.571 -10.476  1.00  0.00      RA0  C
ATOM   3061  CB  ALA A 328      28.922  28.807 -11.979  1.00  0.00      RA0  C
ATOM   3062  C   ALA A 328      28.548  27.092 -10.243  1.00  0.00      RA0  C
ATOM   3063  O   ALA A 328      29.489  26.294 -10.209  1.00  0.00      RA0  O
ATOM   3064  N   ARG A 329      27.274  26.747 -10.086  1.00  0.00      RA0  N
ATOM   3065  H   ARG A 329      26.577  27.454 -10.224  1.00  0.00      RA0  H
ATOM   3066  CA  ARG A 329      26.834  25.349 -10.011  1.00  0.00      RA0  C
ATOM   3067  CB  ARG A 329      25.645  25.226  -9.079  1.00  0.00      RA0  C
ATOM   3068  CG  ARG A 329      26.008  24.760  -7.675  1.00  0.00      RA0  C
ATOM   3069  CD  ARG A 329      24.739  24.573  -6.851  1.00  0.00      RA0  C
ATOM   3070  NE  ARG A 329      23.729  23.891  -7.658  1.00  0.00      RA0  N
ATOM   3071  HE  ARG A 329      23.956  23.026  -8.135  1.00  0.00      RA0  H
ATOM   3072  CZ  ARG A 329      22.506  24.457  -7.853  1.00  0.00      RA0  C
ATOM   3073  NH1 ARG A 329      22.195  25.609  -7.214  1.00  0.00      RA0  N
ATOM   3074 HH11 ARG A 329      21.309  26.065  -7.319  1.00  0.00      RA0  H
ATOM   3075 HH12 ARG A 329      22.853  26.051  -6.597  1.00  0.00      RA0  H
ATOM   3076  NH2 ARG A 329      21.638  23.846  -8.681  1.00  0.00      RA0  N
ATOM   3077 HH21 ARG A 329      20.712  24.152  -8.894  1.00  0.00      RA0  H
ATOM   3078 HH22 ARG A 329      21.954  22.987  -9.136  1.00  0.00      RA0  H
ATOM   3079  C   ARG A 329      26.426  24.886 -11.388  1.00  0.00      RA0  C
ATOM   3080  O   ARG A 329      25.532  25.466 -11.999  1.00  0.00      RA0  O
ATOM   3081  N   VAL A 330      27.076  23.837 -11.877  1.00  0.00      RA0  N
ATOM   3082  H   VAL A 330      27.747  23.344 -11.317  1.00  0.00      RA0  H
ATOM   3083  CA  VAL A 330      26.872  23.373 -13.250  1.00  0.00      RA0  C
ATOM   3084  CB  VAL A 330      28.029  23.818 -14.159  1.00  0.00      RA0  C
ATOM   3085  CG1 VAL A 330      28.072  25.337 -14.343  1.00  0.00      RA0  C
ATOM   3086  CG2 VAL A 330      29.361  23.250 -13.668  1.00  0.00      RA0  C
ATOM   3087  C   VAL A 330      26.727  21.859 -13.287  1.00  0.00      RA0  C
ATOM   3088  O   VAL A 330      27.312  21.162 -12.449  1.00  0.00      RA0  O
ATOM   3089  N   PRO A 331      25.943  21.344 -14.233  1.00  0.00      RA0  N
ATOM   3090  CD  PRO A 331      25.024  22.079 -15.091  1.00  0.00      RA0  C
ATOM   3091  CA  PRO A 331      25.950  19.905 -14.494  1.00  0.00      RA0  C
ATOM   3092  CB  PRO A 331      24.980  19.774 -15.671  1.00  0.00      RA0  C
ATOM   3093  CG  PRO A 331      24.071  21.000 -15.585  1.00  0.00      RA0  C
ATOM   3094  C   PRO A 331      27.348  19.347 -14.784  1.00  0.00      RA0  C
ATOM   3095  O   PRO A 331      28.232  20.051 -15.286  1.00  0.00      RA0  O
ATOM   3096  N   GLU A 332      27.531  18.066 -14.471  1.00  0.00      RA0  N
ATOM   3097  H   GLU A 332      26.766  17.549 -14.096  1.00  0.00      RA0  H
ATOM   3098  CA  GLU A 332      28.723  17.330 -14.878  1.00  0.00      RA0  C
ATOM   3099  CB  GLU A 332      28.798  15.898 -14.344  1.00  0.00      RA0  C
ATOM   3100  CG  GLU A 332      29.716  15.738 -13.123  1.00  0.00      RA0  C
ATOM   3101  CD  GLU A 332      31.166  16.124 -13.404  1.00  0.00      RA0  C
ATOM   3102  OE1 GLU A 332      31.958  16.186 -12.471  1.00  0.00      RA0  O
ATOM   3103  OE2 GLU A 332      31.545  16.443 -14.529  1.00  0.00      RA0  O
ATOM   3104  C   GLU A 332      28.862  17.352 -16.391  1.00  0.00      RA0  C
ATOM   3105  O   GLU A 332      27.873  17.349 -17.132  1.00  0.00      RA0  O
ATOM   3106  N   GLY A 333      30.109  17.367 -16.828  1.00  0.00      RA0  N
ATOM   3107  H   GLY A 333      30.834  17.328 -16.142  1.00  0.00      RA0  H
ATOM   3108  CA  GLY A 333      30.447  17.276 -18.229  1.00  0.00      RA0  C
ATOM   3109  C   GLY A 333      30.902  18.586 -18.822  1.00  0.00      RA0  C
ATOM   3110  O   GLY A 333      31.150  18.640 -20.008  1.00  0.00      RA0  O
ATOM   3111  N   ILE A 334      31.018  19.642 -18.012  1.00  0.00      RA0  N
ATOM   3112  H   ILE A 334      30.755  19.549 -17.055  1.00  0.00      RA0  H
ATOM   3113  CA  ILE A 334      31.517  20.923 -18.524  1.00  0.00      RA0  C
ATOM   3114  CB  ILE A 334      31.320  22.025 -17.471  1.00  0.00      RA0  C
ATOM   3115  CG2 ILE A 334      32.254  21.844 -16.275  1.00  0.00      RA0  C
ATOM   3116  CG1 ILE A 334      31.402  23.427 -18.077  1.00  0.00      RA0  C
ATOM   3117  CD1 ILE A 334      30.958  24.507 -17.090  1.00  0.00      RA0  C
ATOM   3118  C   ILE A 334      32.975  20.818 -19.015  1.00  0.00      RA0  C
ATOM   3119  O   ILE A 334      33.771  20.034 -18.478  1.00  0.00      RA0  O
ATOM   3120  N   GLY A 335      33.296  21.587 -20.051  1.00  0.00      RA0  N
ATOM   3121  H   GLY A 335      32.608  22.226 -20.389  1.00  0.00      RA0  H
ATOM   3122  CA  GLY A 335      34.659  21.696 -20.582  1.00  0.00      RA0  C
ATOM   3123  C   GLY A 335      35.442  22.889 -20.041  1.00  0.00      RA0  C
ATOM   3124  O   GLY A 335      35.270  23.319 -18.883  1.00  0.00      RA0  O
ATOM   3125  N   GLU A 336      36.312  23.417 -20.896  1.00  0.00      RA0  N
ATOM   3126  H   GLU A 336      36.341  23.081 -21.835  1.00  0.00      RA0  H
ATOM   3127  CA  GLU A 336      37.242  24.464 -20.519  1.00  0.00      RA0  C
ATOM   3128  CB  GLU A 336      38.485  24.417 -21.410  1.00  0.00      RA0  C
ATOM   3129  CG  GLU A 336      39.746  23.901 -20.705  1.00  0.00      RA0  C
ATOM   3130  CD  GLU A 336      40.322  24.994 -19.826  1.00  0.00      RA0  C
ATOM   3131  OE1 GLU A 336      40.330  26.149 -20.243  1.00  0.00      RA0  O
ATOM   3132  OE2 GLU A 336      40.759  24.712 -18.712  1.00  0.00      RA0  O
ATOM   3133  C   GLU A 336      36.572  25.829 -20.582  1.00  0.00      RA0  C
ATOM   3134  O   GLU A 336      37.055  26.778 -19.986  1.00  0.00      RA0  O
ATOM   3135  N   THR A 337      35.461  25.909 -21.305  1.00  0.00      RA0  N
ATOM   3136  H   THR A 337      35.070  25.133 -21.792  1.00  0.00      RA0  H
ATOM   3137  CA  THR A 337      34.717  27.161 -21.467  1.00  0.00      RA0  C
ATOM   3138  CB  THR A 337      35.172  27.568 -22.866  1.00  0.00      RA0  C
ATOM   3139  OG1 THR A 337      36.521  27.110 -23.029  1.00  0.00      RA0  O
ATOM   3140  HG1 THR A 337      37.015  27.473 -22.300  1.00  0.00      RA0  H
ATOM   3141  CG2 THR A 337      35.033  29.046 -23.226  1.00  0.00      RA0  C
ATOM   3142  C   THR A 337      33.204  26.953 -21.365  1.00  0.00      RA0  C
ATOM   3143  O   THR A 337      32.696  25.840 -21.477  1.00  0.00      RA0  O
ATOM   3144  N   ALA A 338      32.487  28.051 -21.176  1.00  0.00      RA0  N
ATOM   3145  H   ALA A 338      32.915  28.956 -21.091  1.00  0.00      RA0  H
ATOM   3146  CA  ALA A 338      31.041  28.030 -21.187  1.00  0.00      RA0  C
ATOM   3147  CB  ALA A 338      30.492  27.752 -19.789  1.00  0.00      RA0  C
ATOM   3148  C   ALA A 338      30.565  29.390 -21.661  1.00  0.00      RA0  C
ATOM   3149  O   ALA A 338      31.390  30.274 -21.979  1.00  0.00      RA0  O
ATOM   3150  N   ILE A 339      29.248  29.554 -21.759  1.00  0.00      RA0  N
ATOM   3151  H   ILE A 339      28.601  28.838 -21.492  1.00  0.00      RA0  H
ATOM   3152  CA  ILE A 339      28.680  30.798 -22.271  1.00  0.00      RA0  C
ATOM   3153  CB  ILE A 339      27.891  30.502 -23.546  1.00  0.00      RA0  C
ATOM   3154  CG2 ILE A 339      27.179  31.759 -24.027  1.00  0.00      RA0  C
ATOM   3155  CG1 ILE A 339      28.752  29.883 -24.646  1.00  0.00      RA0  C
ATOM   3156  CD1 ILE A 339      29.714  30.897 -25.262  1.00  0.00      RA0  C
ATOM   3157  C   ILE A 339      27.754  31.433 -21.261  1.00  0.00      RA0  C
ATOM   3158  O   ILE A 339      26.894  30.753 -20.693  1.00  0.00      RA0  O
ATOM   3159  N   VAL A 340      27.913  32.744 -21.070  1.00  0.00      RA0  N
ATOM   3160  H   VAL A 340      28.607  33.253 -21.584  1.00  0.00      RA0  H
ATOM   3161  CA  VAL A 340      26.991  33.543 -20.267  1.00  0.00      RA0  C
ATOM   3162  CB  VAL A 340      27.662  34.073 -18.999  1.00  0.00      RA0  C
ATOM   3163  CG1 VAL A 340      28.083  32.938 -18.064  1.00  0.00      RA0  C
ATOM   3164  CG2 VAL A 340      28.823  34.999 -19.347  1.00  0.00      RA0  C
ATOM   3165  C   VAL A 340      26.496  34.702 -21.155  1.00  0.00      RA0  C
ATOM   3166  O   VAL A 340      27.145  35.050 -22.142  1.00  0.00      RA0  O
ATOM   3167  N   GLN A 341      25.339  35.269 -20.835  1.00  0.00      RA0  N
ATOM   3168  H   GLN A 341      24.895  34.986 -19.984  1.00  0.00      RA0  H
ATOM   3169  CA  GLN A 341      24.821  36.437 -21.565  1.00  0.00      RA0  C
ATOM   3170  CB  GLN A 341      23.298  36.427 -21.508  1.00  0.00      RA0  C
ATOM   3171  CG  GLN A 341      22.717  35.424 -22.495  1.00  0.00      RA0  C
ATOM   3172  CD  GLN A 341      23.032  35.930 -23.882  1.00  0.00      RA0  C
ATOM   3173  OE1 GLN A 341      22.941  37.120 -24.161  1.00  0.00      RA0  O
ATOM   3174  NE2 GLN A 341      23.400  34.967 -24.733  1.00  0.00      RA0  N
ATOM   3175 HE21 GLN A 341      23.536  33.997 -24.500  1.00  0.00      RA0  H
ATOM   3176 HE22 GLN A 341      23.595  35.102 -25.704  1.00  0.00      RA0  H
ATOM   3177  C   GLN A 341      25.349  37.761 -20.982  1.00  0.00      RA0  C
ATOM   3178  O   GLN A 341      25.161  38.040 -19.801  1.00  0.00      RA0  O
ATOM   3179  N   ILE A 342      26.028  38.563 -21.807  1.00  0.00      RA0  N
ATOM   3180  H   ILE A 342      26.194  38.264 -22.741  1.00  0.00      RA0  H
ATOM   3181  CA  ILE A 342      26.585  39.864 -21.359  1.00  0.00      RA0  C
ATOM   3182  CB  ILE A 342      28.109  39.796 -21.105  1.00  0.00      RA0  C
ATOM   3183  CG2 ILE A 342      28.690  41.150 -20.675  1.00  0.00      RA0  C
ATOM   3184  CG1 ILE A 342      28.506  38.703 -20.105  1.00  0.00      RA0  C
ATOM   3185  CD1 ILE A 342      28.171  38.984 -18.640  1.00  0.00      RA0  C
ATOM   3186  C   ILE A 342      26.260  40.925 -22.412  1.00  0.00      RA0  C
ATOM   3187  O   ILE A 342      26.634  40.773 -23.577  1.00  0.00      RA0  O
ATOM   3188  N   ARG A 343      25.548  41.979 -22.001  1.00  0.00      RA0  N
ATOM   3189  H   ARG A 343      25.210  41.975 -21.061  1.00  0.00      RA0  H
ATOM   3190  CA  ARG A 343      25.081  43.025 -22.916  1.00  0.00      RA0  C
ATOM   3191  CB  ARG A 343      26.279  43.871 -23.409  1.00  0.00      RA0  C
ATOM   3192  CG  ARG A 343      27.276  44.265 -22.305  1.00  0.00      RA0  C
ATOM   3193  CD  ARG A 343      28.538  45.025 -22.749  1.00  0.00      RA0  C
ATOM   3194  NE  ARG A 343      29.434  44.254 -23.622  1.00  0.00      RA0  N
ATOM   3195  HE  ARG A 343      29.091  43.976 -24.524  1.00  0.00      RA0  H
ATOM   3196  CZ  ARG A 343      30.714  43.977 -23.270  1.00  0.00      RA0  C
ATOM   3197  NH1 ARG A 343      31.134  44.265 -22.042  1.00  0.00      RA0  N
ATOM   3198 HH11 ARG A 343      32.014  43.907 -21.720  1.00  0.00      RA0  H
ATOM   3199 HH12 ARG A 343      30.598  44.815 -21.397  1.00  0.00      RA0  H
ATOM   3200  NH2 ARG A 343      31.555  43.407 -24.140  1.00  0.00      RA0  N
ATOM   3201 HH21 ARG A 343      32.509  43.166 -23.907  1.00  0.00      RA0  H
ATOM   3202 HH22 ARG A 343      31.274  43.220 -25.091  1.00  0.00      RA0  H
ATOM   3203  C   ARG A 343      24.265  42.442 -24.067  1.00  0.00      RA0  C
ATOM   3204  O   ARG A 343      24.450  42.807 -25.229  1.00  0.00      RA0  O
ATOM   3205  N   ASN A 344      23.366  41.521 -23.721  1.00  0.00      RA0  N
ATOM   3206  H   ASN A 344      23.265  41.320 -22.747  1.00  0.00      RA0  H
ATOM   3207  CA  ASN A 344      22.421  40.918 -24.669  1.00  0.00      RA0  C
ATOM   3208  CB  ASN A 344      21.438  41.906 -25.305  1.00  0.00      RA0  C
ATOM   3209  CG  ASN A 344      20.160  41.169 -25.660  1.00  0.00      RA0  C
ATOM   3210  OD1 ASN A 344      19.666  40.339 -24.907  1.00  0.00      RA0  O
ATOM   3211  ND2 ASN A 344      19.638  41.528 -26.834  1.00  0.00      RA0  N
ATOM   3212 HD21 ASN A 344      20.057  42.190 -27.448  1.00  0.00      RA0  H
ATOM   3213 HD22 ASN A 344      18.779  41.120 -27.164  1.00  0.00      RA0  H
ATOM   3214  C   ASN A 344      23.093  40.014 -25.721  1.00  0.00      RA0  C
ATOM   3215  O   ASN A 344      22.540  39.768 -26.793  1.00  0.00      RA0  O
ATOM   3216  N   ARG A 345      24.282  39.515 -25.398  1.00  0.00      RA0  N
ATOM   3217  H   ARG A 345      24.674  39.703 -24.500  1.00  0.00      RA0  H
ATOM   3218  CA  ARG A 345      25.063  38.723 -26.332  1.00  0.00      RA0  C
ATOM   3219  CB  ARG A 345      26.061  39.579 -27.104  1.00  0.00      RA0  C
ATOM   3220  CG  ARG A 345      26.235  39.022 -28.520  1.00  0.00      RA0  C
ATOM   3221  CD  ARG A 345      27.636  39.254 -29.070  1.00  0.00      RA0  C
ATOM   3222  NE  ARG A 345      28.613  38.672 -28.151  1.00  0.00      RA0  N
ATOM   3223  HE  ARG A 345      28.518  37.706 -27.889  1.00  0.00      RA0  H
ATOM   3224  CZ  ARG A 345      29.559  39.457 -27.578  1.00  0.00      RA0  C
ATOM   3225  NH1 ARG A 345      30.363  38.982 -26.626  1.00  0.00      RA0  N
ATOM   3226 HH11 ARG A 345      31.087  39.557 -26.236  1.00  0.00      RA0  H
ATOM   3227 HH12 ARG A 345      30.236  38.043 -26.285  1.00  0.00      RA0  H
ATOM   3228  NH2 ARG A 345      29.680  40.712 -27.971  1.00  0.00      RA0  N
ATOM   3229 HH21 ARG A 345      30.374  41.358 -27.617  1.00  0.00      RA0  H
ATOM   3230 HH22 ARG A 345      29.106  41.126 -28.674  1.00  0.00      RA0  H
ATOM   3231  C   ARG A 345      25.727  37.587 -25.583  1.00  0.00      RA0  C
ATOM   3232  O   ARG A 345      25.883  37.655 -24.383  1.00  0.00      RA0  O
ATOM   3233  N   GLU A 346      26.084  36.536 -26.309  1.00  0.00      RA0  N
ATOM   3234  H   GLU A 346      25.904  36.540 -27.289  1.00  0.00      RA0  H
ATOM   3235  CA  GLU A 346      26.852  35.451 -25.729  1.00  0.00      RA0  C
ATOM   3236  CB  GLU A 346      26.905  34.310 -26.745  1.00  0.00      RA0  C
ATOM   3237  CG  GLU A 346      25.538  33.883 -27.286  1.00  0.00      RA0  C
ATOM   3238  CD  GLU A 346      25.113  32.582 -26.641  1.00  0.00      RA0  C
ATOM   3239  OE1 GLU A 346      25.680  31.553 -26.992  1.00  0.00      RA0  O
ATOM   3240  OE2 GLU A 346      24.222  32.593 -25.793  1.00  0.00      RA0  O
ATOM   3241  C   GLU A 346      28.269  35.924 -25.459  1.00  0.00      RA0  C
ATOM   3242  O   GLU A 346      28.894  36.633 -26.287  1.00  0.00      RA0  O
ATOM   3243  N   MSE A 347      28.756  35.515 -24.305  1.00  0.00      RA0  N
ATOM   3244  H   MSE A 347      28.189  34.958 -23.695  1.00  0.00      RA0  H
ATOM   3245  CA  MSE A 347      30.084  35.818 -23.850  1.00  0.00      RA0  C
ATOM   3246  CB  MSE A 347      30.084  36.855 -22.738  1.00  0.00      RA0  C
ATOM   3247  CG  MSE A 347      31.503  37.309 -22.402  1.00  0.00      RA0  C
ATOM   3248  SE  MSE A 347      32.227  38.284 -23.730  1.00  0.00      RA0  S
ATOM   3249  CE  MSE A 347      31.371  39.831 -23.388  1.00  0.00      RA0  C
ATOM   3250  C   MSE A 347      30.685  34.509 -23.359  1.00  0.00      RA0  C
ATOM   3251  O   MSE A 347      30.230  33.957 -22.361  1.00  0.00      RA0  O
ATOM   3252  N   PRO A 348      31.711  34.019 -24.045  1.00  0.00      RA0  N
ATOM   3253  CD  PRO A 348      32.204  34.517 -25.320  1.00  0.00      RA0  C
ATOM   3254  CA  PRO A 348      32.458  32.885 -23.541  1.00  0.00      RA0  C
ATOM   3255  CB  PRO A 348      33.430  32.573 -24.686  1.00  0.00      RA0  C
ATOM   3256  CG  PRO A 348      32.894  33.301 -25.920  1.00  0.00      RA0  C
ATOM   3257  C   PRO A 348      33.202  33.247 -22.267  1.00  0.00      RA0  C
ATOM   3258  O   PRO A 348      33.696  34.375 -22.104  1.00  0.00      RA0  O
ATOM   3259  N   VAL A 349      33.222  32.312 -21.336  1.00  0.00      RA0  N
ATOM   3260  H   VAL A 349      32.828  31.409 -21.510  1.00  0.00      RA0  H
ATOM   3261  CA  VAL A 349      33.948  32.492 -20.109  1.00  0.00      RA0  C
ATOM   3262  CB  VAL A 349      33.015  32.641 -18.903  1.00  0.00      RA0  C
ATOM   3263  CG1 VAL A 349      32.319  33.998 -18.908  1.00  0.00      RA0  C
ATOM   3264  CG2 VAL A 349      32.023  31.481 -18.809  1.00  0.00      RA0  C
ATOM   3265  C   VAL A 349      34.827  31.280 -19.931  1.00  0.00      RA0  C
ATOM   3266  O   VAL A 349      34.558  30.225 -20.490  1.00  0.00      RA0  O
ATOM   3267  N   LYS A 350      35.887  31.447 -19.159  1.00  0.00      RA0  N
ATOM   3268  H   LYS A 350      35.999  32.302 -18.650  1.00  0.00      RA0  H
ATOM   3269  CA  LYS A 350      36.790  30.350 -18.882  1.00  0.00      RA0  C
ATOM   3270  CB  LYS A 350      38.265  30.745 -18.723  1.00  0.00      RA0  C
ATOM   3271  CG  LYS A 350      39.020  29.513 -18.206  1.00  0.00      RA0  C
ATOM   3272  CD  LYS A 350      40.541  29.517 -18.172  1.00  0.00      RA0  C
ATOM   3273  CE  LYS A 350      41.028  28.295 -17.385  1.00  0.00      RA0  C
ATOM   3274  NZ  LYS A 350      40.342  27.080 -17.842  1.00  0.00      RA0  N
ATOM   3275  HZ1 LYS A 350      39.504  26.829 -17.283  1.00  0.00      RA0  H
ATOM   3276  HZ2 LYS A 350      40.053  27.128 -18.843  1.00  0.00      RA0  H
ATOM   3277  HZ3 LYS A 350      40.965  26.243 -17.858  1.00  0.00      RA0  H
ATOM   3278  C   LYS A 350      36.316  29.641 -17.614  1.00  0.00      RA0  C
ATOM   3279  O   LYS A 350      35.999  30.274 -16.601  1.00  0.00      RA0  O
ATOM   3280  N   VAL A 351      36.255  28.318 -17.676  1.00  0.00      RA0  N
ATOM   3281  H   VAL A 351      36.595  27.847 -18.491  1.00  0.00      RA0  H
ATOM   3282  CA  VAL A 351      35.904  27.497 -16.539  1.00  0.00      RA0  C
ATOM   3283  CB  VAL A 351      35.116  26.273 -16.999  1.00  0.00      RA0  C
ATOM   3284  CG1 VAL A 351      34.713  25.378 -15.826  1.00  0.00      RA0  C
ATOM   3285  CG2 VAL A 351      33.914  26.716 -17.827  1.00  0.00      RA0  C
ATOM   3286  C   VAL A 351      37.164  27.076 -15.787  1.00  0.00      RA0  C
ATOM   3287  O   VAL A 351      38.088  26.550 -16.388  1.00  0.00      RA0  O
ATOM   3288  N   THR A 352      37.174  27.295 -14.482  1.00  0.00      RA0  N
ATOM   3289  H   THR A 352      36.342  27.569 -14.005  1.00  0.00      RA0  H
ATOM   3290  CA  THR A 352      38.346  27.051 -13.661  1.00  0.00      RA0  C
ATOM   3291  CB  THR A 352      38.921  28.459 -13.493  1.00  0.00      RA0  C
ATOM   3292  OG1 THR A 352      38.571  29.226 -14.657  1.00  0.00      RA0  O
ATOM   3293  HG1 THR A 352      37.648  29.444 -14.578  1.00  0.00      RA0  H
ATOM   3294  CG2 THR A 352      40.437  28.492 -13.279  1.00  0.00      RA0  C
ATOM   3295  C   THR A 352      37.972  26.343 -12.384  1.00  0.00      RA0  C
ATOM   3296  O   THR A 352      36.804  26.043 -12.109  1.00  0.00      RA0  O
ATOM   3297  N   LYS A 353      38.988  26.084 -11.576  1.00  0.00      RA0  N
ATOM   3298  H   LYS A 353      39.893  26.416 -11.826  1.00  0.00      RA0  H
ATOM   3299  CA  LYS A 353      38.787  25.613 -10.208  1.00  0.00      RA0  C
ATOM   3300  CB  LYS A 353      40.139  25.238  -9.588  1.00  0.00      RA0  C
ATOM   3301  CG  LYS A 353      40.699  23.980 -10.259  1.00  0.00      RA0  C
ATOM   3302  CD  LYS A 353      41.917  23.385  -9.549  1.00  0.00      RA0  C
ATOM   3303  CE  LYS A 353      42.371  22.076 -10.204  1.00  0.00      RA0  C
ATOM   3304  NZ  LYS A 353      43.467  21.472  -9.431  1.00  0.00      RA0  N
ATOM   3305  HZ1 LYS A 353      43.761  20.585  -9.887  1.00  0.00      RA0  H
ATOM   3306  HZ2 LYS A 353      44.276  22.124  -9.394  1.00  0.00      RA0  H
ATOM   3307  HZ3 LYS A 353      43.140  21.268  -8.465  1.00  0.00      RA0  H
ATOM   3308  C   LYS A 353      38.029  26.695  -9.424  1.00  0.00      RA0  C
ATOM   3309  O   LYS A 353      38.202  27.881  -9.719  1.00  0.00      RA0  O
ATOM   3310  N   PRO A 354      37.258  26.302  -8.410  1.00  0.00      RA0  N
ATOM   3311  CD  PRO A 354      36.986  24.916  -8.036  1.00  0.00      RA0  C
ATOM   3312  CA  PRO A 354      36.501  27.253  -7.598  1.00  0.00      RA0  C
ATOM   3313  CB  PRO A 354      35.412  26.359  -6.997  1.00  0.00      RA0  C
ATOM   3314  CG  PRO A 354      36.097  25.011  -6.804  1.00  0.00      RA0  C
ATOM   3315  C   PRO A 354      37.339  27.971  -6.530  1.00  0.00      RA0  C
ATOM   3316  O   PRO A 354      37.011  27.956  -5.349  1.00  0.00      RA0  O
ATOM   3317  N   VAL A 355      38.428  28.601  -6.960  1.00  0.00      RA0  N
ATOM   3318  H   VAL A 355      38.679  28.668  -7.931  1.00  0.00      RA0  H
ATOM   3319  CA  VAL A 355      39.315  29.351  -6.064  1.00  0.00      RA0  C
ATOM   3320  CB  VAL A 355      40.161  28.399  -5.201  1.00  0.00      RA0  C
ATOM   3321  CG1 VAL A 355      40.973  27.421  -6.053  1.00  0.00      RA0  C
ATOM   3322  CG2 VAL A 355      41.020  29.161  -4.188  1.00  0.00      RA0  C
ATOM   3323  C   VAL A 355      40.171  30.197  -7.002  1.00  0.00      RA0  C
ATOM   3324  O   VAL A 355      40.488  29.763  -8.113  1.00  0.00      RA0  O
ATOM   3325  N   PHE A 356      40.529  31.393  -6.555  1.00  0.00      RA0  N
ATOM   3326  H   PHE A 356      40.255  31.700  -5.641  1.00  0.00      RA0  H
ATOM   3327  CA  PHE A 356      41.155  32.376  -7.446  1.00  0.00      RA0  C
ATOM   3328  CB  PHE A 356      40.146  33.458  -7.848  1.00  0.00      RA0  C
ATOM   3329  CG  PHE A 356      38.872  32.844  -8.383  1.00  0.00      RA0  C
ATOM   3330  CD1 PHE A 356      37.749  32.757  -7.567  1.00  0.00      RA0  C
ATOM   3331  CD2 PHE A 356      38.819  32.370  -9.688  1.00  0.00      RA0  C
ATOM   3332  CE1 PHE A 356      36.572  32.204  -8.058  1.00  0.00      RA0  C
ATOM   3333  CE2 PHE A 356      37.642  31.817 -10.180  1.00  0.00      RA0  C
ATOM   3334  CZ  PHE A 356      36.518  31.740  -9.366  1.00  0.00      RA0  C
ATOM   3335  C   PHE A 356      42.409  33.037  -6.865  1.00  0.00      RA0  C
ATOM   3336  O   PHE A 356      43.353  33.247  -7.599  1.00  0.00      RA0  O
ATOM   3337  N   VAL A 357      42.399  33.345  -5.575  1.00  0.00      RA0  N
ATOM   3338  H   VAL A 357      41.607  33.143  -4.993  1.00  0.00      RA0  H
ATOM   3339  CA  VAL A 357      43.499  34.057  -4.912  1.00  0.00      RA0  C
ATOM   3340  CB  VAL A 357      43.202  35.562  -4.785  1.00  0.00      RA0  C
ATOM   3341  CG1 VAL A 357      44.301  36.277  -3.996  1.00  0.00      RA0  C
ATOM   3342  CG2 VAL A 357      42.986  36.238  -6.139  1.00  0.00      RA0  C
ATOM   3343  C   VAL A 357      43.699  33.458  -3.520  1.00  0.00      RA0  C
ATOM   3344  O   VAL A 357      42.740  33.229  -2.797  1.00  0.00      RA0  O
ATOM   3345  N   ARG A 358      44.946  33.183  -3.150  1.00  0.00      RA0  N
ATOM   3346  H   ARG A 358      45.728  33.391  -3.747  1.00  0.00      RA0  H
ATOM   3347  CA  ARG A 358      45.290  32.775  -1.790  1.00  0.00      RA0  C
ATOM   3348  CB  ARG A 358      45.513  31.262  -1.777  1.00  0.00      RA0  C
ATOM   3349  CG  ARG A 358      44.397  30.434  -1.138  1.00  0.00      RA0  C
ATOM   3350  CD  ARG A 358      44.813  29.882   0.229  1.00  0.00      RA0  C
ATOM   3351  NE  ARG A 358      45.170  30.968   1.136  1.00  0.00      RA0  N
ATOM   3352  HE  ARG A 358      44.498  31.711   1.227  1.00  0.00      RA0  H
ATOM   3353  CZ  ARG A 358      46.383  31.013   1.762  1.00  0.00      RA0  C
ATOM   3354  NH1 ARG A 358      47.281  30.023   1.576  1.00  0.00      RA0  N
ATOM   3355 HH11 ARG A 358      48.195  30.068   1.994  1.00  0.00      RA0  H
ATOM   3356 HH12 ARG A 358      47.074  29.220   1.011  1.00  0.00      RA0  H
ATOM   3357  NH2 ARG A 358      46.671  32.069   2.545  1.00  0.00      RA0  N
ATOM   3358 HH21 ARG A 358      47.553  32.164   3.032  1.00  0.00      RA0  H
ATOM   3359 HH22 ARG A 358      46.022  32.837   2.629  1.00  0.00      RA0  H
ATOM   3360  C   ARG A 358      46.601  33.472  -1.436  1.00  0.00      RA0  C
ATOM   3361  O   ARG A 358      47.474  33.559  -2.291  1.00  0.00      RA0  O
ATOM   3362  N   ASN A 359      46.729  33.924  -0.197  1.00  0.00      RA0  N
ATOM   3363  H   ASN A 359      45.906  34.132   0.337  1.00  0.00      RA0  H
ATOM   3364  CA  ASN A 359      47.998  34.501   0.307  1.00  0.00      RA0  C
ATOM   3365  CB  ASN A 359      49.080  33.447   0.520  1.00  0.00      RA0  C
ATOM   3366  CG  ASN A 359      49.503  33.456   1.970  1.00  0.00      RA0  C
ATOM   3367  OD1 ASN A 359      49.255  32.490   2.695  1.00  0.00      RA0  O
ATOM   3368  ND2 ASN A 359      50.117  34.582   2.370  1.00  0.00      RA0  N
ATOM   3369 HD21 ASN A 359      50.266  35.334   1.721  1.00  0.00      RA0  H
ATOM   3370 HD22 ASN A 359      50.436  34.730   3.306  1.00  0.00      RA0  H
ATOM   3371  C   ASN A 359      48.561  35.541  -0.626  1.00  0.00      RA0  C
ATOM   3372  O   ASN A 359      49.753  35.507  -1.003  1.00  0.00      RA0  O
ATOM   3373  N   GLY A 360      47.702  36.480  -1.005  1.00  0.00      RA0  N
ATOM   3374  H   GLY A 360      46.816  36.484  -0.533  1.00  0.00      RA0  H
ATOM   3375  CA  GLY A 360      48.109  37.622  -1.768  1.00  0.00      RA0  C
ATOM   3376  C   GLY A 360      48.455  37.393  -3.200  1.00  0.00      RA0  C
ATOM   3377  O   GLY A 360      48.970  38.312  -3.858  1.00  0.00      RA0  O
ATOM   3378  N   LYS A 361      48.157  36.206  -3.727  1.00  0.00      RA0  N
ATOM   3379  H   LYS A 361      47.745  35.467  -3.190  1.00  0.00      RA0  H
ATOM   3380  CA  LYS A 361      48.555  35.894  -5.075  1.00  0.00      RA0  C
ATOM   3381  CB  LYS A 361      49.893  35.150  -5.043  1.00  0.00      RA0  C
ATOM   3382  CG  LYS A 361      50.400  34.772  -6.435  1.00  0.00      RA0  C
ATOM   3383  CD  LYS A 361      51.589  33.817  -6.420  1.00  0.00      RA0  C
ATOM   3384  CE  LYS A 361      51.854  33.241  -7.813  1.00  0.00      RA0  C
ATOM   3385  NZ  LYS A 361      50.682  32.473  -8.258  1.00  0.00      RA0  N
ATOM   3386  HZ1 LYS A 361      50.806  32.131  -9.231  1.00  0.00      RA0  H
ATOM   3387  HZ2 LYS A 361      50.499  31.674  -7.622  1.00  0.00      RA0  H
ATOM   3388  HZ3 LYS A 361      49.823  33.064  -8.245  1.00  0.00      RA0  H
ATOM   3389  C   LYS A 361      47.501  35.067  -5.793  1.00  0.00      RA0  C
ATOM   3390  O   LYS A 361      46.890  34.198  -5.193  1.00  0.00      RA0  O
ATOM   3391  N   ALA A 362      47.345  35.328  -7.092  1.00  0.00      RA0  N
ATOM   3392  H   ALA A 362      47.831  36.115  -7.466  1.00  0.00      RA0  H
ATOM   3393  CA  ALA A 362      46.536  34.514  -7.970  1.00  0.00      RA0  C
ATOM   3394  CB  ALA A 362      46.689  34.967  -9.420  1.00  0.00      RA0  C
ATOM   3395  C   ALA A 362      47.009  33.070  -7.892  1.00  0.00      RA0  C
ATOM   3396  O   ALA A 362      48.212  32.796  -7.850  1.00  0.00      RA0  O
ATOM   3397  N   VAL A 363      46.048  32.154  -7.859  1.00  0.00      RA0  N
ATOM   3398  H   VAL A 363      45.103  32.479  -7.944  1.00  0.00      RA0  H
ATOM   3399  CA  VAL A 363      46.343  30.718  -7.868  1.00  0.00      RA0  C
ATOM   3400  CB  VAL A 363      45.085  29.873  -7.652  1.00  0.00      RA0  C
ATOM   3401  CG1 VAL A 363      44.489  30.146  -6.269  1.00  0.00      RA0  C
ATOM   3402  CG2 VAL A 363      44.074  30.056  -8.786  1.00  0.00      RA0  C
ATOM   3403  C   VAL A 363      47.023  30.360  -9.192  1.00  0.00      RA0  C
ATOM   3404  O   VAL A 363      46.891  31.065 -10.242  1.00  0.00      RA0  O
ATOM   3405  N   ALA A 364      47.768  29.261  -9.159  1.00  0.00      RA0  N
ATOM   3406  H   ALA A 364      47.783  28.717  -8.322  1.00  0.00      RA0  H
ATOM   3407  CA  ALA A 364      48.611  28.868 -10.295  1.00  0.00      RA0  C
ATOM   3408  CB  ALA A 364      49.230  27.492 -10.047  1.00  0.00      RA0  C
ATOM   3409  C   ALA A 364      47.902  28.848 -11.638  1.00  0.00      RA0  C
ATOM   3410  O   ALA A 364      48.486  29.249 -12.620  1.00  0.00      RA0  O
ATOM   3411  N   GLY A 365      46.645  28.411 -11.692  1.00  0.00      RA0  N
ATOM   3412  H   GLY A 365      46.162  28.187 -10.850  1.00  0.00      RA0  H
ATOM   3413  CA  GLY A 365      45.936  28.351 -12.980  1.00  0.00      RA0  C
ATOM   3414  C   GLY A 365      45.653  29.709 -13.591  1.00  0.00      RA0  C
ATOM   3415  O   GLY A 365      45.342  29.814 -14.775  1.00  0.00      RA0  O
ATOM   3416  N   LEU A 366      45.784  30.757 -12.792  1.00  0.00      RA0  N
ATOM   3417  H   LEU A 366      46.119  30.656 -11.861  1.00  0.00      RA0  H
ATOM   3418  CA  LEU A 366      45.544  32.127 -13.278  1.00  0.00      RA0  C
ATOM   3419  CB  LEU A 366      44.562  32.851 -12.357  1.00  0.00      RA0  C
ATOM   3420  CG  LEU A 366      43.191  32.174 -12.310  1.00  0.00      RA0  C
ATOM   3421  CD1 LEU A 366      42.273  32.828 -11.278  1.00  0.00      RA0  C
ATOM   3422  CD2 LEU A 366      42.542  32.111 -13.693  1.00  0.00      RA0  C
ATOM   3423  C   LEU A 366      46.807  32.966 -13.459  1.00  0.00      RA0  C
ATOM   3424  O   LEU A 366      46.720  34.191 -13.624  1.00  0.00      RA0  O
ATOM   3425  N   CYS A 367      47.976  32.332 -13.390  1.00  0.00      RA0  N
ATOM   3426  H   CYS A 367      48.055  31.338 -13.269  1.00  0.00      RA0  H
ATOM   3427  CA  CYS A 367      49.235  33.019 -13.722  1.00  0.00      RA0  C
ATOM   3428  CB  CYS A 367      49.741  33.769 -12.489  1.00  0.00      RA0  C
ATOM   3429  SG  CYS A 367      49.905  32.730 -11.009  1.00  0.00      RA0  S
ATOM   3430  C   CYS A 367      50.294  32.088 -14.318  1.00  0.00      RA0  C
ATOM   3431  O   CYS A 367      50.122  30.864 -14.369  1.00  0.00      RA0  O
END
HEADER lig.004.14.pdb
ATOM      1  N   ASN A   2      23.892  68.038 -14.871  1.00  0.00      LA0  N
ATOM      2  H   ASN A   2      24.090  67.139 -14.476  1.00  0.00      LA0  H
ATOM      3  CA  ASN A   2      23.237  68.099 -16.177  1.00  0.00      LA0  C
ATOM      4  CB  ASN A   2      24.132  67.457 -17.244  1.00  0.00      LA0  C
ATOM      5  CG  ASN A   2      23.500  67.566 -18.619  1.00  0.00      LA0  C
ATOM      6  OD1 ASN A   2      22.671  68.426 -18.891  1.00  0.00      LA0  O
ATOM      7  ND2 ASN A   2      23.932  66.652 -19.486  1.00  0.00      LA0  N
ATOM      8 HD21 ASN A   2      24.561  65.932 -19.167  1.00  0.00      LA0  H
ATOM      9 HD22 ASN A   2      23.631  66.652 -20.435  1.00  0.00      LA0  H
ATOM     10  C   ASN A   2      21.861  67.460 -16.162  1.00  0.00      LA0  C
ATOM     11  O   ASN A   2      21.711  66.243 -16.175  1.00  0.00      LA0  O
ATOM     12  N   VAL A   3      20.858  68.346 -16.124  1.00  0.00      LA0  N
ATOM     13  H   VAL A   3      21.047  69.327 -16.103  1.00  0.00      LA0  H
ATOM     14  CA  VAL A   3      19.480  67.856 -16.167  1.00  0.00      LA0  C
ATOM     15  CB  VAL A   3      18.780  68.161 -14.827  1.00  0.00      LA0  C
ATOM     16  CG1 VAL A   3      17.347  67.634 -14.773  1.00  0.00      LA0  C
ATOM     17  CG2 VAL A   3      19.577  67.615 -13.638  1.00  0.00      LA0  C
ATOM     18  C   VAL A   3      18.732  68.451 -17.361  1.00  0.00      LA0  C
ATOM     19  O   VAL A   3      18.122  69.510 -17.287  1.00  0.00      LA0  O
ATOM     20  N   PRO A   4      18.828  67.746 -18.513  1.00  0.00      LA0  N
ATOM     21  CD  PRO A   4      19.592  66.532 -18.751  1.00  0.00      LA0  C
ATOM     22  CA  PRO A   4      18.159  68.228 -19.725  1.00  0.00      LA0  C
ATOM     23  CB  PRO A   4      18.549  67.183 -20.773  1.00  0.00      LA0  C
ATOM     24  CG  PRO A   4      19.837  66.558 -20.252  1.00  0.00      LA0  C
ATOM     25  C   PRO A   4      16.657  68.426 -19.579  1.00  0.00      LA0  C
ATOM     26  O   PRO A   4      15.919  67.607 -19.037  1.00  0.00      LA0  O
ATOM     27  N   ALA A   5      16.247  69.601 -20.074  1.00  0.00      LA0  N
ATOM     28  H   ALA A   5      16.900  70.156 -20.585  1.00  0.00      LA0  H
ATOM     29  CA  ALA A   5      14.886  70.057 -19.804  1.00  0.00      LA0  C
ATOM     30  CB  ALA A   5      14.736  71.531 -20.184  1.00  0.00      LA0  C
ATOM     31  C   ALA A   5      13.774  69.268 -20.472  1.00  0.00      LA0  C
ATOM     32  O   ALA A   5      12.621  69.313 -20.066  1.00  0.00      LA0  O
ATOM     33  N   GLU A   6      14.163  68.544 -21.528  1.00  0.00      LA0  N
ATOM     34  H   GLU A   6      15.122  68.442 -21.801  1.00  0.00      LA0  H
ATOM     35  CA  GLU A   6      13.142  67.806 -22.264  1.00  0.00      LA0  C
ATOM     36  CB  GLU A   6      13.547  67.693 -23.744  1.00  0.00      LA0  C
ATOM     37  CG  GLU A   6      14.468  66.537 -24.187  1.00  0.00      LA0  C
ATOM     38  CD  GLU A   6      15.901  66.573 -23.662  1.00  0.00      LA0  C
ATOM     39  OE1 GLU A   6      16.597  65.568 -23.825  1.00  0.00      LA0  O
ATOM     40  OE2 GLU A   6      16.333  67.587 -23.115  1.00  0.00      LA0  O
ATOM     41  C   GLU A   6      12.743  66.467 -21.659  1.00  0.00      LA0  C
ATOM     42  O   GLU A   6      11.887  65.747 -22.165  1.00  0.00      LA0  O
ATOM     43  N   LEU A   7      13.420  66.144 -20.549  1.00  0.00      LA0  N
ATOM     44  H   LEU A   7      14.050  66.779 -20.103  1.00  0.00      LA0  H
ATOM     45  CA  LEU A   7      13.200  64.807 -20.023  1.00  0.00      LA0  C
ATOM     46  CB  LEU A   7      14.519  64.204 -19.559  1.00  0.00      LA0  C
ATOM     47  CG  LEU A   7      15.603  64.230 -20.625  1.00  0.00      LA0  C
ATOM     48  CD1 LEU A   7      16.964  63.885 -20.049  1.00  0.00      LA0  C
ATOM     49  CD2 LEU A   7      15.265  63.310 -21.783  1.00  0.00      LA0  C
ATOM     50  C   LEU A   7      12.198  64.724 -18.897  1.00  0.00      LA0  C
ATOM     51  O   LEU A   7      12.109  65.571 -18.016  1.00  0.00      LA0  O
ATOM     52  N   LYS A   8      11.480  63.601 -18.949  1.00  0.00      LA0  N
ATOM     53  H   LYS A   8      11.594  63.001 -19.741  1.00  0.00      LA0  H
ATOM     54  CA  LYS A   8      10.890  63.101 -17.715  1.00  0.00      LA0  C
ATOM     55  CB  LYS A   8       9.637  62.303 -18.065  1.00  0.00      LA0  C
ATOM     56  CG  LYS A   8       8.423  63.219 -18.226  1.00  0.00      LA0  C
ATOM     57  CD  LYS A   8       7.773  63.485 -16.871  1.00  0.00      LA0  C
ATOM     58  CE  LYS A   8       6.667  64.535 -16.872  1.00  0.00      LA0  C
ATOM     59  NZ  LYS A   8       5.710  64.218 -15.805  1.00  0.00      LA0  N
ATOM     60  HZ1 LYS A   8       4.914  64.897 -15.815  1.00  0.00      LA0  H
ATOM     61  HZ2 LYS A   8       5.233  63.323 -16.034  1.00  0.00      LA0  H
ATOM     62  HZ3 LYS A   8       6.126  64.146 -14.854  1.00  0.00      LA0  H
ATOM     63  C   LYS A   8      11.930  62.259 -16.999  1.00  0.00      LA0  C
ATOM     64  O   LYS A   8      12.918  61.850 -17.594  1.00  0.00      LA0  O
ATOM     65  N   TYR A   9      11.694  62.033 -15.707  1.00  0.00      LA0  N
ATOM     66  H   TYR A   9      10.887  62.420 -15.260  1.00  0.00      LA0  H
ATOM     67  CA  TYR A   9      12.700  61.326 -14.919  1.00  0.00      LA0  C
ATOM     68  CB  TYR A   9      13.530  62.307 -14.087  1.00  0.00      LA0  C
ATOM     69  CG  TYR A   9      14.380  63.210 -14.950  1.00  0.00      LA0  C
ATOM     70  CD1 TYR A   9      13.872  64.461 -15.359  1.00  0.00      LA0  C
ATOM     71  CE1 TYR A   9      14.681  65.300 -16.141  1.00  0.00      LA0  C
ATOM     72  CD2 TYR A   9      15.670  62.779 -15.310  1.00  0.00      LA0  C
ATOM     73  CE2 TYR A   9      16.480  63.622 -16.086  1.00  0.00      LA0  C
ATOM     74  CZ  TYR A   9      15.975  64.870 -16.494  1.00  0.00      LA0  C
ATOM     75  OH  TYR A   9      16.779  65.683 -17.267  1.00  0.00      LA0  O
ATOM     76  HH  TYR A   9      16.244  66.334 -17.717  1.00  0.00      LA0  H
ATOM     77  C   TYR A   9      12.021  60.367 -13.976  1.00  0.00      LA0  C
ATOM     78  O   TYR A   9      10.915  60.627 -13.510  1.00  0.00      LA0  O
ATOM     79  N   SER A  10      12.705  59.255 -13.700  1.00  0.00      LA0  N
ATOM     80  H   SER A  10      13.634  59.090 -14.039  1.00  0.00      LA0  H
ATOM     81  CA  SER A  10      12.152  58.464 -12.611  1.00  0.00      LA0  C
ATOM     82  CB  SER A  10      12.459  56.978 -12.828  1.00  0.00      LA0  C
ATOM     83  OG  SER A  10      13.866  56.737 -12.749  1.00  0.00      LA0  O
ATOM     84  HG  SER A  10      13.969  55.815 -13.027  1.00  0.00      LA0  H
ATOM     85  C   SER A  10      12.647  58.993 -11.275  1.00  0.00      LA0  C
ATOM     86  O   SER A  10      13.377  59.974 -11.206  1.00  0.00      LA0  O
ATOM     87  N   LYS A  11      12.226  58.300 -10.211  1.00  0.00      LA0  N
ATOM     88  H   LYS A  11      11.689  57.464 -10.334  1.00  0.00      LA0  H
ATOM     89  CA  LYS A  11      12.908  58.565  -8.942  1.00  0.00      LA0  C
ATOM     90  CB  LYS A  11      11.967  58.261  -7.769  1.00  0.00      LA0  C
ATOM     91  CG  LYS A  11      10.513  58.636  -8.085  1.00  0.00      LA0  C
ATOM     92  CD  LYS A  11       9.464  58.183  -7.063  1.00  0.00      LA0  C
ATOM     93  CE  LYS A  11       9.508  56.689  -6.716  1.00  0.00      LA0  C
ATOM     94  NZ  LYS A  11       9.551  55.846  -7.919  1.00  0.00      LA0  N
ATOM     95  HZ1 LYS A  11       9.846  54.879  -7.658  1.00  0.00      LA0  H
ATOM     96  HZ2 LYS A  11       8.699  55.834  -8.505  1.00  0.00      LA0  H
ATOM     97  HZ3 LYS A  11      10.381  56.092  -8.504  1.00  0.00      LA0  H
ATOM     98  C   LYS A  11      14.179  57.729  -8.844  1.00  0.00      LA0  C
ATOM     99  O   LYS A  11      15.150  58.057  -8.181  1.00  0.00      LA0  O
ATOM    100  N   GLU A  12      14.078  56.616  -9.581  1.00  0.00      LA0  N
ATOM    101  H   GLU A  12      13.231  56.424 -10.073  1.00  0.00      LA0  H
ATOM    102  CA  GLU A  12      15.028  55.516  -9.631  1.00  0.00      LA0  C
ATOM    103  CB  GLU A  12      14.262  54.325 -10.218  1.00  0.00      LA0  C
ATOM    104  CG  GLU A  12      13.128  53.693  -9.379  1.00  0.00      LA0  C
ATOM    105  CD  GLU A  12      12.017  54.641  -8.928  1.00  0.00      LA0  C
ATOM    106  OE1 GLU A  12      11.462  55.418  -9.712  1.00  0.00      LA0  O
ATOM    107  OE2 GLU A  12      11.675  54.602  -7.752  1.00  0.00      LA0  O
ATOM    108  C   GLU A  12      16.314  55.819 -10.398  1.00  0.00      LA0  C
ATOM    109  O   GLU A  12      17.307  55.115 -10.266  1.00  0.00      LA0  O
ATOM    110  N   HIS A  13      16.244  56.944 -11.149  1.00  0.00      LA0  N
ATOM    111  H   HIS A  13      15.311  57.241 -11.350  1.00  0.00      LA0  H
ATOM    112  CA  HIS A  13      17.357  57.671 -11.786  1.00  0.00      LA0  C
ATOM    113  CB  HIS A  13      18.744  57.517 -11.128  1.00  0.00      LA0  C
ATOM    114  CG  HIS A  13      18.749  58.008  -9.699  1.00  0.00      LA0  C
ATOM    115  ND1 HIS A  13      18.495  59.279  -9.341  1.00  0.00      LA0  N
ATOM    116  HD1 HIS A  13      18.293  60.023  -9.947  1.00  0.00      LA0  H
ATOM    117  CD2 HIS A  13      19.026  57.267  -8.546  1.00  0.00      LA0  C
ATOM    118  NE2 HIS A  13      18.933  58.113  -7.492  1.00  0.00      LA0  N
ATOM    119  CE1 HIS A  13      18.605  59.351  -7.978  1.00  0.00      LA0  C
ATOM    120  C   HIS A  13      17.508  57.506 -13.289  1.00  0.00      LA0  C
ATOM    121  O   HIS A  13      18.480  57.973 -13.885  1.00  0.00      LA0  O
ATOM    122  N   GLU A  14      16.497  56.872 -13.895  1.00  0.00      LA0  N
ATOM    123  H   GLU A  14      15.791  56.396 -13.366  1.00  0.00      LA0  H
ATOM    124  CA  GLU A  14      16.417  56.942 -15.352  1.00  0.00      LA0  C
ATOM    125  CB  GLU A  14      15.523  55.862 -15.978  1.00  0.00      LA0  C
ATOM    126  CG  GLU A  14      15.667  54.420 -15.493  1.00  0.00      LA0  C
ATOM    127  CD  GLU A  14      14.922  54.254 -14.189  1.00  0.00      LA0  C
ATOM    128  OE1 GLU A  14      15.567  54.160 -13.155  1.00  0.00      LA0  O
ATOM    129  OE2 GLU A  14      13.694  54.272 -14.188  1.00  0.00      LA0  O
ATOM    130  C   GLU A  14      15.884  58.277 -15.832  1.00  0.00      LA0  C
ATOM    131  O   GLU A  14      15.296  59.060 -15.092  1.00  0.00      LA0  O
ATOM    132  N   TRP A  15      16.091  58.482 -17.134  1.00  0.00      LA0  N
ATOM    133  H   TRP A  15      16.597  57.803 -17.666  1.00  0.00      LA0  H
ATOM    134  CA  TRP A  15      15.354  59.540 -17.808  1.00  0.00      LA0  C
ATOM    135  CB  TRP A  15      16.280  60.619 -18.376  1.00  0.00      LA0  C
ATOM    136  CG  TRP A  15      17.300  60.039 -19.328  1.00  0.00      LA0  C
ATOM    137  CD2 TRP A  15      17.191  59.778 -20.746  1.00  0.00      LA0  C
ATOM    138  CE2 TRP A  15      18.448  59.236 -21.174  1.00  0.00      LA0  C
ATOM    139  CE3 TRP A  15      16.151  59.945 -21.685  1.00  0.00      LA0  C
ATOM    140  CD1 TRP A  15      18.597  59.650 -18.986  1.00  0.00      LA0  C
ATOM    141  NE1 TRP A  15      19.278  59.180 -20.061  1.00  0.00      LA0  N
ATOM    142  HE1 TRP A  15      20.212  58.862 -20.053  1.00  0.00      LA0  H
ATOM    143  CZ2 TRP A  15      18.643  58.879 -22.525  1.00  0.00      LA0  C
ATOM    144  CZ3 TRP A  15      16.358  59.586 -23.033  1.00  0.00      LA0  C
ATOM    145  CH2 TRP A  15      17.595  59.053 -23.451  1.00  0.00      LA0  C
ATOM    146  C   TRP A  15      14.501  58.952 -18.903  1.00  0.00      LA0  C
ATOM    147  O   TRP A  15      14.692  57.817 -19.328  1.00  0.00      LA0  O
ATOM    148  N   LEU A  16      13.568  59.795 -19.342  1.00  0.00      LA0  N
ATOM    149  H   LEU A  16      13.494  60.708 -18.941  1.00  0.00      LA0  H
ATOM    150  CA  LEU A  16      12.611  59.360 -20.340  1.00  0.00      LA0  C
ATOM    151  CB  LEU A  16      11.325  58.928 -19.646  1.00  0.00      LA0  C
ATOM    152  CG  LEU A  16      10.529  57.960 -20.507  1.00  0.00      LA0  C
ATOM    153  CD1 LEU A  16      11.247  56.622 -20.618  1.00  0.00      LA0  C
ATOM    154  CD2 LEU A  16       9.104  57.787 -20.008  1.00  0.00      LA0  C
ATOM    155  C   LEU A  16      12.327  60.476 -21.317  1.00  0.00      LA0  C
ATOM    156  O   LEU A  16      11.784  61.514 -20.957  1.00  0.00      LA0  O
ATOM    157  N   ARG A  17      12.720  60.230 -22.566  1.00  0.00      LA0  N
ATOM    158  H   ARG A  17      13.131  59.348 -22.800  1.00  0.00      LA0  H
ATOM    159  CA  ARG A  17      12.426  61.251 -23.562  1.00  0.00      LA0  C
ATOM    160  CB  ARG A  17      13.679  61.566 -24.381  1.00  0.00      LA0  C
ATOM    161  CG  ARG A  17      13.541  62.738 -25.360  1.00  0.00      LA0  C
ATOM    162  CD  ARG A  17      14.886  63.334 -25.780  1.00  0.00      LA0  C
ATOM    163  NE  ARG A  17      15.820  62.302 -26.208  1.00  0.00      LA0  N
ATOM    164  HE  ARG A  17      15.524  61.619 -26.883  1.00  0.00      LA0  H
ATOM    165  CZ  ARG A  17      17.065  62.220 -25.701  1.00  0.00      LA0  C
ATOM    166  NH1 ARG A  17      17.530  63.118 -24.831  1.00  0.00      LA0  N
ATOM    167 HH11 ARG A  17      18.445  63.019 -24.439  1.00  0.00      LA0  H
ATOM    168 HH12 ARG A  17      16.989  63.927 -24.544  1.00  0.00      LA0  H
ATOM    169  NH2 ARG A  17      17.825  61.205 -26.092  1.00  0.00      LA0  N
ATOM    170 HH21 ARG A  17      18.753  61.079 -25.723  1.00  0.00      LA0  H
ATOM    171 HH22 ARG A  17      17.454  60.552 -26.768  1.00  0.00      LA0  H
ATOM    172  C   ARG A  17      11.289  60.840 -24.460  1.00  0.00      LA0  C
ATOM    173  O   ARG A  17      11.262  59.730 -24.978  1.00  0.00      LA0  O
ATOM    174  N   LYS A  18      10.375  61.802 -24.648  1.00  0.00      LA0  N
ATOM    175  H   LYS A  18      10.479  62.672 -24.167  1.00  0.00      LA0  H
ATOM    176  CA  LYS A  18       9.493  61.684 -25.806  1.00  0.00      LA0  C
ATOM    177  CB  LYS A  18       8.288  62.615 -25.648  1.00  0.00      LA0  C
ATOM    178  CG  LYS A  18       7.213  62.451 -26.729  1.00  0.00      LA0  C
ATOM    179  CD  LYS A  18       6.653  61.033 -26.737  1.00  0.00      LA0  C
ATOM    180  CE  LYS A  18       5.378  60.862 -27.557  1.00  0.00      LA0  C
ATOM    181  NZ  LYS A  18       4.813  59.545 -27.246  1.00  0.00      LA0  N
ATOM    182  HZ1 LYS A  18       3.833  59.459 -27.597  1.00  0.00      LA0  H
ATOM    183  HZ2 LYS A  18       5.388  58.752 -27.594  1.00  0.00      LA0  H
ATOM    184  HZ3 LYS A  18       4.647  59.454 -26.219  1.00  0.00      LA0  H
ATOM    185  C   LYS A  18      10.277  62.022 -27.058  1.00  0.00      LA0  C
ATOM    186  O   LYS A  18      10.444  63.178 -27.425  1.00  0.00      LA0  O
ATOM    187  N   GLU A  19      10.816  60.961 -27.657  1.00  0.00      LA0  N
ATOM    188  H   GLU A  19      10.559  60.030 -27.385  1.00  0.00      LA0  H
ATOM    189  CA  GLU A  19      11.701  61.263 -28.771  1.00  0.00      LA0  C
ATOM    190  CB  GLU A  19      12.816  60.222 -28.821  1.00  0.00      LA0  C
ATOM    191  CG  GLU A  19      14.193  60.846 -29.068  1.00  0.00      LA0  C
ATOM    192  CD  GLU A  19      15.255  59.808 -28.794  1.00  0.00      LA0  C
ATOM    193  OE1 GLU A  19      15.978  59.930 -27.809  1.00  0.00      LA0  O
ATOM    194  OE2 GLU A  19      15.312  58.820 -29.515  1.00  0.00      LA0  O
ATOM    195  C   GLU A  19      10.944  61.439 -30.072  1.00  0.00      LA0  C
ATOM    196  O   GLU A  19       9.739  61.226 -30.135  1.00  0.00      LA0  O
ATOM    197  N   ALA A  20      11.689  61.851 -31.112  1.00  0.00      LA0  N
ATOM    198  H   ALA A  20      12.672  61.971 -30.987  1.00  0.00      LA0  H
ATOM    199  CA  ALA A  20      11.041  62.196 -32.381  1.00  0.00      LA0  C
ATOM    200  CB  ALA A  20      12.072  62.743 -33.368  1.00  0.00      LA0  C
ATOM    201  C   ALA A  20      10.269  61.072 -33.059  1.00  0.00      LA0  C
ATOM    202  O   ALA A  20       9.340  61.291 -33.823  1.00  0.00      LA0  O
ATOM    203  N   ASP A  21      10.703  59.849 -32.733  1.00  0.00      LA0  N
ATOM    204  H   ASP A  21      11.407  59.697 -32.040  1.00  0.00      LA0  H
ATOM    205  CA  ASP A  21      10.010  58.670 -33.249  1.00  0.00      LA0  C
ATOM    206  CB  ASP A  21      10.969  57.470 -33.234  1.00  0.00      LA0  C
ATOM    207  CG  ASP A  21      11.418  57.058 -31.833  1.00  0.00      LA0  C
ATOM    208  OD1 ASP A  21      11.357  57.833 -30.881  1.00  0.00      LA0  O
ATOM    209  OD2 ASP A  21      11.850  55.931 -31.667  1.00  0.00      LA0  O
ATOM    210  C   ASP A  21       8.697  58.337 -32.552  1.00  0.00      LA0  C
ATOM    211  O   ASP A  21       7.944  57.457 -32.949  1.00  0.00      LA0  O
ATOM    212  N   GLY A  22       8.447  59.086 -31.471  1.00  0.00      LA0  N
ATOM    213  H   GLY A  22       9.125  59.742 -31.145  1.00  0.00      LA0  H
ATOM    214  CA  GLY A  22       7.224  58.842 -30.721  1.00  0.00      LA0  C
ATOM    215  C   GLY A  22       7.434  57.995 -29.482  1.00  0.00      LA0  C
ATOM    216  O   GLY A  22       6.609  57.993 -28.566  1.00  0.00      LA0  O
ATOM    217  N   THR A  23       8.561  57.265 -29.491  1.00  0.00      LA0  N
ATOM    218  H   THR A  23       9.285  57.421 -30.167  1.00  0.00      LA0  H
ATOM    219  CA  THR A  23       8.776  56.377 -28.357  1.00  0.00      LA0  C
ATOM    220  CB  THR A  23       9.717  55.221 -28.726  1.00  0.00      LA0  C
ATOM    221  OG1 THR A  23      11.022  55.702 -29.061  1.00  0.00      LA0  O
ATOM    222  HG1 THR A  23      10.949  56.004 -29.970  1.00  0.00      LA0  H
ATOM    223  CG2 THR A  23       9.144  54.367 -29.857  1.00  0.00      LA0  C
ATOM    224  C   THR A  23       9.284  57.109 -27.135  1.00  0.00      LA0  C
ATOM    225  O   THR A  23       9.519  58.315 -27.139  1.00  0.00      LA0  O
ATOM    226  N   TYR A  24       9.449  56.301 -26.086  1.00  0.00      LA0  N
ATOM    227  H   TYR A  24       9.204  55.331 -26.110  1.00  0.00      LA0  H
ATOM    228  CA  TYR A  24      10.129  56.823 -24.919  1.00  0.00      LA0  C
ATOM    229  CB  TYR A  24       9.294  56.524 -23.679  1.00  0.00      LA0  C
ATOM    230  CG  TYR A  24       8.020  57.321 -23.765  1.00  0.00      LA0  C
ATOM    231  CD1 TYR A  24       6.834  56.679 -24.175  1.00  0.00      LA0  C
ATOM    232  CE1 TYR A  24       5.680  57.453 -24.371  1.00  0.00      LA0  C
ATOM    233  CD2 TYR A  24       8.067  58.696 -23.465  1.00  0.00      LA0  C
ATOM    234  CE2 TYR A  24       6.915  59.466 -23.660  1.00  0.00      LA0  C
ATOM    235  CZ  TYR A  24       5.752  58.842 -24.151  1.00  0.00      LA0  C
ATOM    236  OH  TYR A  24       4.672  59.638 -24.466  1.00  0.00      LA0  O
ATOM    237  HH  TYR A  24       3.862  59.118 -24.466  1.00  0.00      LA0  H
ATOM    238  C   TYR A  24      11.516  56.244 -24.829  1.00  0.00      LA0  C
ATOM    239  O   TYR A  24      11.716  55.090 -24.470  1.00  0.00      LA0  O
ATOM    240  N   THR A  25      12.478  57.088 -25.196  1.00  0.00      LA0  N
ATOM    241  H   THR A  25      12.257  58.032 -25.449  1.00  0.00      LA0  H
ATOM    242  CA  THR A  25      13.844  56.609 -25.035  1.00  0.00      LA0  C
ATOM    243  CB  THR A  25      14.768  57.399 -25.959  1.00  0.00      LA0  C
ATOM    244  OG1 THR A  25      14.206  57.465 -27.275  1.00  0.00      LA0  O
ATOM    245  HG1 THR A  25      14.779  58.105 -27.712  1.00  0.00      LA0  H
ATOM    246  CG2 THR A  25      16.178  56.813 -26.035  1.00  0.00      LA0  C
ATOM    247  C   THR A  25      14.278  56.690 -23.581  1.00  0.00      LA0  C
ATOM    248  O   THR A  25      13.968  57.644 -22.878  1.00  0.00      LA0  O
ATOM    249  N   VAL A  26      14.963  55.624 -23.162  1.00  0.00      LA0  N
ATOM    250  H   VAL A  26      15.217  54.904 -23.806  1.00  0.00      LA0  H
ATOM    251  CA  VAL A  26      15.345  55.489 -21.764  1.00  0.00      LA0  C
ATOM    252  CB  VAL A  26      14.717  54.232 -21.145  1.00  0.00      LA0  C
ATOM    253  CG1 VAL A  26      14.744  54.287 -19.616  1.00  0.00      LA0  C
ATOM    254  CG2 VAL A  26      13.317  53.950 -21.683  1.00  0.00      LA0  C
ATOM    255  C   VAL A  26      16.847  55.372 -21.666  1.00  0.00      LA0  C
ATOM    256  O   VAL A  26      17.491  54.716 -22.482  1.00  0.00      LA0  O
ATOM    257  N   GLY A  27      17.371  56.008 -20.623  1.00  0.00      LA0  N
ATOM    258  H   GLY A  27      16.789  56.556 -20.016  1.00  0.00      LA0  H
ATOM    259  CA  GLY A  27      18.774  55.814 -20.284  1.00  0.00      LA0  C
ATOM    260  C   GLY A  27      18.929  56.192 -18.834  1.00  0.00      LA0  C
ATOM    261  O   GLY A  27      17.966  56.616 -18.206  1.00  0.00      LA0  O
ATOM    262  N   ILE A  28      20.149  56.034 -18.315  1.00  0.00      LA0  N
ATOM    263  H   ILE A  28      20.929  55.796 -18.891  1.00  0.00      LA0  H
ATOM    264  CA  ILE A  28      20.303  56.564 -16.962  1.00  0.00      LA0  C
ATOM    265  CB  ILE A  28      21.251  55.708 -16.118  1.00  0.00      LA0  C
ATOM    266  CG2 ILE A  28      20.623  54.342 -15.842  1.00  0.00      LA0  C
ATOM    267  CG1 ILE A  28      22.648  55.614 -16.735  1.00  0.00      LA0  C
ATOM    268  CD1 ILE A  28      23.631  54.842 -15.859  1.00  0.00      LA0  C
ATOM    269  C   ILE A  28      20.749  58.009 -16.998  1.00  0.00      LA0  C
ATOM    270  O   ILE A  28      21.259  58.486 -18.005  1.00  0.00      LA0  O
ATOM    271  N   THR A  29      20.506  58.691 -15.877  1.00  0.00      LA0  N
ATOM    272  H   THR A  29      20.104  58.238 -15.081  1.00  0.00      LA0  H
ATOM    273  CA  THR A  29      20.906  60.094 -15.858  1.00  0.00      LA0  C
ATOM    274  CB  THR A  29      20.098  60.837 -14.798  1.00  0.00      LA0  C
ATOM    275  OG1 THR A  29      20.196  60.180 -13.525  1.00  0.00      LA0  O
ATOM    276  HG1 THR A  29      19.597  59.433 -13.566  1.00  0.00      LA0  H
ATOM    277  CG2 THR A  29      18.637  60.952 -15.215  1.00  0.00      LA0  C
ATOM    278  C   THR A  29      22.394  60.289 -15.637  1.00  0.00      LA0  C
ATOM    279  O   THR A  29      23.114  59.355 -15.299  1.00  0.00      LA0  O
ATOM    280  N   GLU A  30      22.803  61.559 -15.794  1.00  0.00      LA0  N
ATOM    281  H   GLU A  30      22.153  62.239 -16.126  1.00  0.00      LA0  H
ATOM    282  CA  GLU A  30      24.174  61.983 -15.506  1.00  0.00      LA0  C
ATOM    283  CB  GLU A  30      24.259  63.511 -15.579  1.00  0.00      LA0  C
ATOM    284  CG  GLU A  30      25.631  64.062 -15.971  1.00  0.00      LA0  C
ATOM    285  CD  GLU A  30      25.887  63.784 -17.439  1.00  0.00      LA0  C
ATOM    286  OE1 GLU A  30      26.814  63.044 -17.741  1.00  0.00      LA0  O
ATOM    287  OE2 GLU A  30      25.156  64.301 -18.281  1.00  0.00      LA0  O
ATOM    288  C   GLU A  30      24.634  61.492 -14.147  1.00  0.00      LA0  C
ATOM    289  O   GLU A  30      25.529  60.671 -14.009  1.00  0.00      LA0  O
ATOM    290  N   HIS A  31      23.872  61.959 -13.142  1.00  0.00      LA0  N
ATOM    291  H   HIS A  31      23.220  62.692 -13.319  1.00  0.00      LA0  H
ATOM    292  CA  HIS A  31      24.209  61.551 -11.781  1.00  0.00      LA0  C
ATOM    293  CB  HIS A  31      23.330  62.280 -10.766  1.00  0.00      LA0  C
ATOM    294  CG  HIS A  31      24.073  62.386  -9.454  1.00  0.00      LA0  C
ATOM    295  ND1 HIS A  31      25.323  62.871  -9.339  1.00  0.00      LA0  N
ATOM    296  HD1 HIS A  31      25.920  63.200 -10.059  1.00  0.00      LA0  H
ATOM    297  CD2 HIS A  31      23.620  62.014  -8.186  1.00  0.00      LA0  C
ATOM    298  NE2 HIS A  31      24.617  62.282  -7.308  1.00  0.00      LA0  N
ATOM    299  CE1 HIS A  31      25.666  62.810  -8.017  1.00  0.00      LA0  C
ATOM    300  C   HIS A  31      24.239  60.052 -11.539  1.00  0.00      LA0  C
ATOM    301  O   HIS A  31      25.058  59.524 -10.801  1.00  0.00      LA0  O
ATOM    302  N   ALA A  32      23.327  59.359 -12.240  1.00  0.00      LA0  N
ATOM    303  H   ALA A  32      22.700  59.820 -12.865  1.00  0.00      LA0  H
ATOM    304  CA  ALA A  32      23.402  57.902 -12.147  1.00  0.00      LA0  C
ATOM    305  CB  ALA A  32      22.206  57.253 -12.841  1.00  0.00      LA0  C
ATOM    306  C   ALA A  32      24.694  57.315 -12.701  1.00  0.00      LA0  C
ATOM    307  O   ALA A  32      25.302  56.428 -12.111  1.00  0.00      LA0  O
ATOM    308  N   GLN A  33      25.115  57.866 -13.852  1.00  0.00      LA0  N
ATOM    309  H   GLN A  33      24.638  58.647 -14.261  1.00  0.00      LA0  H
ATOM    310  CA  GLN A  33      26.384  57.376 -14.385  1.00  0.00      LA0  C
ATOM    311  CB  GLN A  33      26.500  57.620 -15.903  1.00  0.00      LA0  C
ATOM    312  CG  GLN A  33      26.667  59.052 -16.431  1.00  0.00      LA0  C
ATOM    313  CD  GLN A  33      28.103  59.524 -16.314  1.00  0.00      LA0  C
ATOM    314  OE1 GLN A  33      29.013  58.765 -16.004  1.00  0.00      LA0  O
ATOM    315  NE2 GLN A  33      28.275  60.813 -16.592  1.00  0.00      LA0  N
ATOM    316 HE21 GLN A  33      27.525  61.423 -16.869  1.00  0.00      LA0  H
ATOM    317 HE22 GLN A  33      29.180  61.227 -16.570  1.00  0.00      LA0  H
ATOM    318  C   GLN A  33      27.611  57.770 -13.575  1.00  0.00      LA0  C
ATOM    319  O   GLN A  33      28.575  57.021 -13.506  1.00  0.00      LA0  O
ATOM    320  N   GLU A  34      27.502  58.924 -12.893  1.00  0.00      LA0  N
ATOM    321  H   GLU A  34      26.734  59.537 -13.080  1.00  0.00      LA0  H
ATOM    322  CA  GLU A  34      28.518  59.291 -11.902  1.00  0.00      LA0  C
ATOM    323  CB  GLU A  34      28.204  60.658 -11.293  1.00  0.00      LA0  C
ATOM    324  CG  GLU A  34      28.145  61.843 -12.261  1.00  0.00      LA0  C
ATOM    325  CD  GLU A  34      27.559  63.038 -11.529  1.00  0.00      LA0  C
ATOM    326  OE1 GLU A  34      28.045  63.382 -10.454  1.00  0.00      LA0  O
ATOM    327  OE2 GLU A  34      26.573  63.600 -12.000  1.00  0.00      LA0  O
ATOM    328  C   GLU A  34      28.624  58.279 -10.768  1.00  0.00      LA0  C
ATOM    329  O   GLU A  34      29.665  57.697 -10.473  1.00  0.00      LA0  O
ATOM    330  N   LEU A  35      27.451  58.064 -10.142  1.00  0.00      LA0  N
ATOM    331  H   LEU A  35      26.657  58.604 -10.425  1.00  0.00      LA0  H
ATOM    332  CA  LEU A  35      27.371  57.123  -9.022  1.00  0.00      LA0  C
ATOM    333  CB  LEU A  35      25.933  56.995  -8.514  1.00  0.00      LA0  C
ATOM    334  CG  LEU A  35      25.355  58.288  -7.933  1.00  0.00      LA0  C
ATOM    335  CD1 LEU A  35      23.860  58.153  -7.643  1.00  0.00      LA0  C
ATOM    336  CD2 LEU A  35      26.141  58.785  -6.718  1.00  0.00      LA0  C
ATOM    337  C   LEU A  35      27.922  55.752  -9.359  1.00  0.00      LA0  C
ATOM    338  O   LEU A  35      28.726  55.165  -8.638  1.00  0.00      LA0  O
ATOM    339  N   LEU A  36      27.485  55.287 -10.536  1.00  0.00      LA0  N
ATOM    340  H   LEU A  36      26.816  55.821 -11.059  1.00  0.00      LA0  H
ATOM    341  CA  LEU A  36      28.049  54.051 -11.062  1.00  0.00      LA0  C
ATOM    342  CB  LEU A  36      27.278  53.625 -12.307  1.00  0.00      LA0  C
ATOM    343  CG  LEU A  36      26.026  52.839 -11.924  1.00  0.00      LA0  C
ATOM    344  CD1 LEU A  36      24.967  52.828 -13.023  1.00  0.00      LA0  C
ATOM    345  CD2 LEU A  36      26.400  51.426 -11.492  1.00  0.00      LA0  C
ATOM    346  C   LEU A  36      29.545  54.111 -11.307  1.00  0.00      LA0  C
ATOM    347  O   LEU A  36      30.327  53.425 -10.652  1.00  0.00      LA0  O
ATOM    348  N   GLY A  37      29.927  54.965 -12.247  1.00  0.00      LA0  N
ATOM    349  H   GLY A  37      29.254  55.497 -12.758  1.00  0.00      LA0  H
ATOM    350  CA  GLY A  37      31.313  54.957 -12.692  1.00  0.00      LA0  C
ATOM    351  C   GLY A  37      31.423  54.150 -13.964  1.00  0.00      LA0  C
ATOM    352  O   GLY A  37      30.421  53.813 -14.583  1.00  0.00      LA0  O
ATOM    353  N   ASP A  38      32.678  53.852 -14.293  1.00  0.00      LA0  N
ATOM    354  H   ASP A  38      33.424  54.172 -13.703  1.00  0.00      LA0  H
ATOM    355  CA  ASP A  38      33.103  53.195 -15.535  1.00  0.00      LA0  C
ATOM    356  CB  ASP A  38      34.598  52.835 -15.465  1.00  0.00      LA0  C
ATOM    357  CG  ASP A  38      35.388  53.862 -14.669  1.00  0.00      LA0  C
ATOM    358  OD1 ASP A  38      35.957  54.766 -15.271  1.00  0.00      LA0  O
ATOM    359  OD2 ASP A  38      35.392  53.773 -13.439  1.00  0.00      LA0  O
ATOM    360  C   ASP A  38      32.317  51.949 -15.904  1.00  0.00      LA0  C
ATOM    361  O   ASP A  38      32.569  50.852 -15.407  1.00  0.00      LA0  O
ATOM    362  N   MET A  39      31.323  52.159 -16.778  1.00  0.00      LA0  N
ATOM    363  H   MET A  39      31.181  53.063 -17.184  1.00  0.00      LA0  H
ATOM    364  CA  MET A  39      30.435  51.046 -17.095  1.00  0.00      LA0  C
ATOM    365  CB  MET A  39      29.154  51.516 -17.778  1.00  0.00      LA0  C
ATOM    366  CG  MET A  39      27.902  50.975 -17.090  1.00  0.00      LA0  C
ATOM    367  SD  MET A  39      27.608  51.763 -15.502  1.00  0.00      LA0  S
ATOM    368  CE  MET A  39      27.358  53.435 -16.125  1.00  0.00      LA0  C
ATOM    369  C   MET A  39      31.073  49.972 -17.939  1.00  0.00      LA0  C
ATOM    370  O   MET A  39      31.491  50.189 -19.067  1.00  0.00      LA0  O
ATOM    371  N   VAL A  40      31.113  48.782 -17.340  1.00  0.00      LA0  N
ATOM    372  H   VAL A  40      30.737  48.673 -16.418  1.00  0.00      LA0  H
ATOM    373  CA  VAL A  40      31.619  47.667 -18.133  1.00  0.00      LA0  C
ATOM    374  CB  VAL A  40      32.764  46.962 -17.396  1.00  0.00      LA0  C
ATOM    375  CG1 VAL A  40      34.026  47.824 -17.436  1.00  0.00      LA0  C
ATOM    376  CG2 VAL A  40      32.387  46.577 -15.965  1.00  0.00      LA0  C
ATOM    377  C   VAL A  40      30.531  46.706 -18.599  1.00  0.00      LA0  C
ATOM    378  O   VAL A  40      30.702  45.899 -19.512  1.00  0.00      LA0  O
ATOM    379  N   PHE A  41      29.376  46.858 -17.942  1.00  0.00      LA0  N
ATOM    380  H   PHE A  41      29.280  47.487 -17.169  1.00  0.00      LA0  H
ATOM    381  CA  PHE A  41      28.219  46.053 -18.297  1.00  0.00      LA0  C
ATOM    382  CB  PHE A  41      28.085  44.931 -17.257  1.00  0.00      LA0  C
ATOM    383  CG  PHE A  41      27.139  43.802 -17.623  1.00  0.00      LA0  C
ATOM    384  CD1 PHE A  41      27.251  42.607 -16.887  1.00  0.00      LA0  C
ATOM    385  CD2 PHE A  41      26.170  43.925 -18.643  1.00  0.00      LA0  C
ATOM    386  CE1 PHE A  41      26.390  41.527 -17.158  1.00  0.00      LA0  C
ATOM    387  CE2 PHE A  41      25.308  42.850 -18.919  1.00  0.00      LA0  C
ATOM    388  CZ  PHE A  41      25.427  41.658 -18.178  1.00  0.00      LA0  C
ATOM    389  C   PHE A  41      26.998  46.950 -18.304  1.00  0.00      LA0  C
ATOM    390  O   PHE A  41      26.690  47.605 -17.318  1.00  0.00      LA0  O
ATOM    391  N   VAL A  42      26.319  46.954 -19.456  1.00  0.00      LA0  N
ATOM    392  H   VAL A  42      26.629  46.461 -20.268  1.00  0.00      LA0  H
ATOM    393  CA  VAL A  42      24.942  47.435 -19.426  1.00  0.00      LA0  C
ATOM    394  CB  VAL A  42      24.750  48.708 -20.265  1.00  0.00      LA0  C
ATOM    395  CG1 VAL A  42      23.329  49.260 -20.115  1.00  0.00      LA0  C
ATOM    396  CG2 VAL A  42      25.784  49.779 -19.927  1.00  0.00      LA0  C
ATOM    397  C   VAL A  42      24.101  46.317 -19.991  1.00  0.00      LA0  C
ATOM    398  O   VAL A  42      24.390  45.820 -21.074  1.00  0.00      LA0  O
ATOM    399  N   ASP A  43      23.093  45.918 -19.216  1.00  0.00      LA0  N
ATOM    400  H   ASP A  43      22.905  46.353 -18.336  1.00  0.00      LA0  H
ATOM    401  CA  ASP A  43      22.222  44.898 -19.781  1.00  0.00      LA0  C
ATOM    402  CB  ASP A  43      21.559  44.067 -18.687  1.00  0.00      LA0  C
ATOM    403  CG  ASP A  43      22.008  42.625 -18.796  1.00  0.00      LA0  C
ATOM    404  OD1 ASP A  43      22.230  42.145 -19.908  1.00  0.00      LA0  O
ATOM    405  OD2 ASP A  43      22.154  41.989 -17.755  1.00  0.00      LA0  O
ATOM    406  C   ASP A  43      21.184  45.477 -20.708  1.00  0.00      LA0  C
ATOM    407  O   ASP A  43      20.888  46.667 -20.673  1.00  0.00      LA0  O
ATOM    408  N   LEU A  44      20.650  44.591 -21.552  1.00  0.00      LA0  N
ATOM    409  H   LEU A  44      20.903  43.623 -21.475  1.00  0.00      LA0  H
ATOM    410  CA  LEU A  44      19.671  45.088 -22.514  1.00  0.00      LA0  C
ATOM    411  CB  LEU A  44      20.253  45.087 -23.932  1.00  0.00      LA0  C
ATOM    412  CG  LEU A  44      21.424  46.052 -24.150  1.00  0.00      LA0  C
ATOM    413  CD1 LEU A  44      22.175  45.756 -25.448  1.00  0.00      LA0  C
ATOM    414  CD2 LEU A  44      20.982  47.513 -24.076  1.00  0.00      LA0  C
ATOM    415  C   LEU A  44      18.376  44.301 -22.471  1.00  0.00      LA0  C
ATOM    416  O   LEU A  44      18.333  43.115 -22.767  1.00  0.00      LA0  O
ATOM    417  N   PRO A  45      17.290  45.007 -22.087  1.00  0.00      LA0  N
ATOM    418  CD  PRO A  45      17.249  46.393 -21.631  1.00  0.00      LA0  C
ATOM    419  CA  PRO A  45      15.975  44.357 -22.109  1.00  0.00      LA0  C
ATOM    420  CB  PRO A  45      15.107  45.359 -21.341  1.00  0.00      LA0  C
ATOM    421  CG  PRO A  45      15.763  46.723 -21.565  1.00  0.00      LA0  C
ATOM    422  C   PRO A  45      15.498  44.116 -23.533  1.00  0.00      LA0  C
ATOM    423  O   PRO A  45      14.941  44.998 -24.172  1.00  0.00      LA0  O
ATOM    424  N   GLU A  46      15.751  42.884 -23.997  1.00  0.00      LA0  N
ATOM    425  H   GLU A  46      16.352  42.293 -23.457  1.00  0.00      LA0  H
ATOM    426  CA  GLU A  46      15.421  42.548 -25.384  1.00  0.00      LA0  C
ATOM    427  CB  GLU A  46      15.747  41.067 -25.646  1.00  0.00      LA0  C
ATOM    428  CG  GLU A  46      15.635  40.568 -27.100  1.00  0.00      LA0  C
ATOM    429  CD  GLU A  46      16.639  41.242 -28.025  1.00  0.00      LA0  C
ATOM    430  OE1 GLU A  46      17.474  40.538 -28.584  1.00  0.00      LA0  O
ATOM    431  OE2 GLU A  46      16.594  42.460 -28.200  1.00  0.00      LA0  O
ATOM    432  C   GLU A  46      14.017  42.923 -25.858  1.00  0.00      LA0  C
ATOM    433  O   GLU A  46      13.029  42.880 -25.126  1.00  0.00      LA0  O
ATOM    434  N   VAL A  47      13.994  43.315 -27.139  1.00  0.00      LA0  N
ATOM    435  H   VAL A  47      14.858  43.201 -27.637  1.00  0.00      LA0  H
ATOM    436  CA  VAL A  47      12.758  43.678 -27.828  1.00  0.00      LA0  C
ATOM    437  CB  VAL A  47      13.077  43.966 -29.307  1.00  0.00      LA0  C
ATOM    438  CG1 VAL A  47      11.850  44.388 -30.123  1.00  0.00      LA0  C
ATOM    439  CG2 VAL A  47      14.199  45.001 -29.420  1.00  0.00      LA0  C
ATOM    440  C   VAL A  47      11.681  42.612 -27.684  1.00  0.00      LA0  C
ATOM    441  O   VAL A  47      11.909  41.422 -27.863  1.00  0.00      LA0  O
ATOM    442  N   GLY A  48      10.488  43.095 -27.323  1.00  0.00      LA0  N
ATOM    443  H   GLY A  48      10.369  44.080 -27.188  1.00  0.00      LA0  H
ATOM    444  CA  GLY A  48       9.416  42.130 -27.106  1.00  0.00      LA0  C
ATOM    445  C   GLY A  48       9.170  41.782 -25.650  1.00  0.00      LA0  C
ATOM    446  O   GLY A  48       8.169  41.168 -25.300  1.00  0.00      LA0  O
ATOM    447  N   ALA A  49      10.109  42.212 -24.791  1.00  0.00      LA0  N
ATOM    448  H   ALA A  49      10.949  42.664 -25.094  1.00  0.00      LA0  H
ATOM    449  CA  ALA A  49       9.760  42.122 -23.377  1.00  0.00      LA0  C
ATOM    450  CB  ALA A  49      11.010  42.216 -22.501  1.00  0.00      LA0  C
ATOM    451  C   ALA A  49       8.798  43.227 -22.986  1.00  0.00      LA0  C
ATOM    452  O   ALA A  49       8.839  44.323 -23.531  1.00  0.00      LA0  O
ATOM    453  N   THR A  50       7.944  42.894 -22.018  1.00  0.00      LA0  N
ATOM    454  H   THR A  50       7.921  41.982 -21.618  1.00  0.00      LA0  H
ATOM    455  CA  THR A  50       6.999  43.908 -21.570  1.00  0.00      LA0  C
ATOM    456  CB  THR A  50       5.596  43.525 -22.054  1.00  0.00      LA0  C
ATOM    457  OG1 THR A  50       5.646  43.234 -23.456  1.00  0.00      LA0  O
ATOM    458  HG1 THR A  50       4.769  43.014 -23.737  1.00  0.00      LA0  H
ATOM    459  CG2 THR A  50       4.535  44.590 -21.763  1.00  0.00      LA0  C
ATOM    460  C   THR A  50       7.072  44.033 -20.065  1.00  0.00      LA0  C
ATOM    461  O   THR A  50       7.002  43.038 -19.355  1.00  0.00      LA0  O
ATOM    462  N   VAL A  51       7.271  45.280 -19.627  1.00  0.00      LA0  N
ATOM    463  H   VAL A  51       7.224  46.046 -20.272  1.00  0.00      LA0  H
ATOM    464  CA  VAL A  51       7.479  45.527 -18.200  1.00  0.00      LA0  C
ATOM    465  CB  VAL A  51       8.928  45.969 -17.940  1.00  0.00      LA0  C
ATOM    466  CG1 VAL A  51       9.896  44.787 -18.030  1.00  0.00      LA0  C
ATOM    467  CG2 VAL A  51       9.342  47.116 -18.867  1.00  0.00      LA0  C
ATOM    468  C   VAL A  51       6.498  46.569 -17.697  1.00  0.00      LA0  C
ATOM    469  O   VAL A  51       5.784  47.183 -18.484  1.00  0.00      LA0  O
ATOM    470  N   SER A  52       6.497  46.751 -16.378  1.00  0.00      LA0  N
ATOM    471  H   SER A  52       7.067  46.199 -15.767  1.00  0.00      LA0  H
ATOM    472  CA  SER A  52       5.612  47.765 -15.819  1.00  0.00      LA0  C
ATOM    473  CB  SER A  52       4.718  47.153 -14.736  1.00  0.00      LA0  C
ATOM    474  OG  SER A  52       4.573  45.744 -14.957  1.00  0.00      LA0  O
ATOM    475  HG  SER A  52       5.370  45.360 -14.573  1.00  0.00      LA0  H
ATOM    476  C   SER A  52       6.373  48.962 -15.282  1.00  0.00      LA0  C
ATOM    477  O   SER A  52       7.581  48.921 -15.083  1.00  0.00      LA0  O
ATOM    478  N   ALA A  53       5.617  50.043 -15.040  1.00  0.00      LA0  N
ATOM    479  H   ALA A  53       4.651  50.042 -15.305  1.00  0.00      LA0  H
ATOM    480  CA  ALA A  53       6.229  51.214 -14.418  1.00  0.00      LA0  C
ATOM    481  CB  ALA A  53       5.267  52.404 -14.455  1.00  0.00      LA0  C
ATOM    482  C   ALA A  53       6.640  50.954 -12.981  1.00  0.00      LA0  C
ATOM    483  O   ALA A  53       5.841  51.020 -12.053  1.00  0.00      LA0  O
ATOM    484  N   GLY A  54       7.927  50.633 -12.845  1.00  0.00      LA0  N
ATOM    485  H   GLY A  54       8.514  50.624 -13.659  1.00  0.00      LA0  H
ATOM    486  CA  GLY A  54       8.397  50.245 -11.520  1.00  0.00      LA0  C
ATOM    487  C   GLY A  54       9.084  48.893 -11.480  1.00  0.00      LA0  C
ATOM    488  O   GLY A  54       9.789  48.573 -10.531  1.00  0.00      LA0  O
ATOM    489  N   ASP A  55       8.871  48.128 -12.562  1.00  0.00      LA0  N
ATOM    490  H   ASP A  55       8.258  48.398 -13.302  1.00  0.00      LA0  H
ATOM    491  CA  ASP A  55       9.655  46.903 -12.721  1.00  0.00      LA0  C
ATOM    492  CB  ASP A  55       9.097  46.005 -13.839  1.00  0.00      LA0  C
ATOM    493  CG  ASP A  55       7.665  45.520 -13.632  1.00  0.00      LA0  C
ATOM    494  OD1 ASP A  55       6.967  45.982 -12.733  1.00  0.00      LA0  O
ATOM    495  OD2 ASP A  55       7.216  44.697 -14.426  1.00  0.00      LA0  O
ATOM    496  C   ASP A  55      11.075  47.286 -13.079  1.00  0.00      LA0  C
ATOM    497  O   ASP A  55      11.358  48.454 -13.341  1.00  0.00      LA0  O
ATOM    498  N   ASP A  56      11.963  46.286 -13.086  1.00  0.00      LA0  N
ATOM    499  H   ASP A  56      11.733  45.320 -12.964  1.00  0.00      LA0  H
ATOM    500  CA  ASP A  56      13.282  46.640 -13.593  1.00  0.00      LA0  C
ATOM    501  CB  ASP A  56      14.374  45.751 -12.966  1.00  0.00      LA0  C
ATOM    502  CG  ASP A  56      14.397  44.361 -13.579  1.00  0.00      LA0  C
ATOM    503  OD1 ASP A  56      13.539  43.550 -13.236  1.00  0.00      LA0  O
ATOM    504  OD2 ASP A  56      15.269  44.108 -14.410  1.00  0.00      LA0  O
ATOM    505  C   ASP A  56      13.307  46.653 -15.114  1.00  0.00      LA0  C
ATOM    506  O   ASP A  56      12.296  46.478 -15.790  1.00  0.00      LA0  O
ATOM    507  N   CYS A  57      14.513  46.877 -15.629  1.00  0.00      LA0  N
ATOM    508  H   CYS A  57      15.258  47.109 -15.003  1.00  0.00      LA0  H
ATOM    509  CA  CYS A  57      14.692  46.689 -17.060  1.00  0.00      LA0  C
ATOM    510  CB  CYS A  57      14.405  47.985 -17.818  1.00  0.00      LA0  C
ATOM    511  SG  CYS A  57      15.606  49.298 -17.476  1.00  0.00      LA0  S
ATOM    512  C   CYS A  57      16.064  46.156 -17.404  1.00  0.00      LA0  C
ATOM    513  O   CYS A  57      16.254  45.397 -18.346  1.00  0.00      LA0  O
ATOM    514  N   ALA A  58      17.035  46.617 -16.603  1.00  0.00      LA0  N
ATOM    515  H   ALA A  58      16.845  47.227 -15.831  1.00  0.00      LA0  H
ATOM    516  CA  ALA A  58      18.409  46.225 -16.873  1.00  0.00      LA0  C
ATOM    517  CB  ALA A  58      19.013  47.094 -17.981  1.00  0.00      LA0  C
ATOM    518  C   ALA A  58      19.228  46.420 -15.626  1.00  0.00      LA0  C
ATOM    519  O   ALA A  58      18.835  47.136 -14.716  1.00  0.00      LA0  O
ATOM    520  N   VAL A  59      20.394  45.774 -15.624  1.00  0.00      LA0  N
ATOM    521  H   VAL A  59      20.680  45.200 -16.389  1.00  0.00      LA0  H
ATOM    522  CA  VAL A  59      21.351  46.130 -14.585  1.00  0.00      LA0  C
ATOM    523  CB  VAL A  59      21.742  44.878 -13.775  1.00  0.00      LA0  C
ATOM    524  CG1 VAL A  59      22.636  45.189 -12.571  1.00  0.00      LA0  C
ATOM    525  CG2 VAL A  59      20.496  44.114 -13.316  1.00  0.00      LA0  C
ATOM    526  C   VAL A  59      22.534  46.771 -15.287  1.00  0.00      LA0  C
ATOM    527  O   VAL A  59      22.825  46.440 -16.431  1.00  0.00      LA0  O
ATOM    528  N   ALA A  60      23.155  47.725 -14.597  1.00  0.00      LA0  N
ATOM    529  H   ALA A  60      22.845  47.967 -13.680  1.00  0.00      LA0  H
ATOM    530  CA  ALA A  60      24.405  48.259 -15.106  1.00  0.00      LA0  C
ATOM    531  CB  ALA A  60      24.291  49.746 -15.439  1.00  0.00      LA0  C
ATOM    532  C   ALA A  60      25.483  48.081 -14.069  1.00  0.00      LA0  C
ATOM    533  O   ALA A  60      25.390  48.551 -12.937  1.00  0.00      LA0  O
ATOM    534  N   GLU A  61      26.515  47.372 -14.511  1.00  0.00      LA0  N
ATOM    535  H   GLU A  61      26.484  46.972 -15.428  1.00  0.00      LA0  H
ATOM    536  CA  GLU A  61      27.632  47.162 -13.613  1.00  0.00      LA0  C
ATOM    537  CB  GLU A  61      27.907  45.673 -13.402  1.00  0.00      LA0  C
ATOM    538  CG  GLU A  61      26.725  44.893 -12.816  1.00  0.00      LA0  C
ATOM    539  CD  GLU A  61      25.947  44.164 -13.895  1.00  0.00      LA0  C
ATOM    540  OE1 GLU A  61      25.262  44.787 -14.700  1.00  0.00      LA0  O
ATOM    541  OE2 GLU A  61      25.992  42.943 -13.917  1.00  0.00      LA0  O
ATOM    542  C   GLU A  61      28.864  47.882 -14.100  1.00  0.00      LA0  C
ATOM    543  O   GLU A  61      29.259  47.844 -15.264  1.00  0.00      LA0  O
ATOM    544  N   SER A  62      29.453  48.584 -13.143  1.00  0.00      LA0  N
ATOM    545  H   SER A  62      29.157  48.545 -12.187  1.00  0.00      LA0  H
ATOM    546  CA  SER A  62      30.685  49.256 -13.494  1.00  0.00      LA0  C
ATOM    547  CB  SER A  62      30.537  50.734 -13.128  1.00  0.00      LA0  C
ATOM    548  OG  SER A  62      30.484  50.901 -11.709  1.00  0.00      LA0  O
ATOM    549  HG  SER A  62      30.194  51.793 -11.557  1.00  0.00      LA0  H
ATOM    550  C   SER A  62      31.840  48.563 -12.801  1.00  0.00      LA0  C
ATOM    551  O   SER A  62      31.653  47.569 -12.112  1.00  0.00      LA0  O
ATOM    552  N   VAL A  63      33.038  49.141 -12.951  1.00  0.00      LA0  N
ATOM    553  H   VAL A  63      33.181  49.891 -13.602  1.00  0.00      LA0  H
ATOM    554  CA  VAL A  63      34.055  48.686 -11.998  1.00  0.00      LA0  C
ATOM    555  CB  VAL A  63      35.468  48.814 -12.584  1.00  0.00      LA0  C
ATOM    556  CG1 VAL A  63      35.618  47.916 -13.813  1.00  0.00      LA0  C
ATOM    557  CG2 VAL A  63      35.848  50.268 -12.878  1.00  0.00      LA0  C
ATOM    558  C   VAL A  63      33.971  49.352 -10.625  1.00  0.00      LA0  C
ATOM    559  O   VAL A  63      34.720  49.054  -9.703  1.00  0.00      LA0  O
ATOM    560  N   LYS A  64      33.026  50.300 -10.533  1.00  0.00      LA0  N
ATOM    561  H   LYS A  64      32.375  50.452 -11.274  1.00  0.00      LA0  H
ATOM    562  CA  LYS A  64      33.019  51.174  -9.370  1.00  0.00      LA0  C
ATOM    563  CB  LYS A  64      33.383  52.587  -9.837  1.00  0.00      LA0  C
ATOM    564  CG  LYS A  64      33.976  53.517  -8.773  1.00  0.00      LA0  C
ATOM    565  CD  LYS A  64      33.563  54.976  -8.997  1.00  0.00      LA0  C
ATOM    566  CE  LYS A  64      32.318  55.420  -8.211  1.00  0.00      LA0  C
ATOM    567  NZ  LYS A  64      31.191  54.498  -8.397  1.00  0.00      LA0  N
ATOM    568  HZ1 LYS A  64      30.292  54.944  -8.119  1.00  0.00      LA0  H
ATOM    569  HZ2 LYS A  64      31.097  54.231  -9.396  1.00  0.00      LA0  H
ATOM    570  HZ3 LYS A  64      31.315  53.626  -7.843  1.00  0.00      LA0  H
ATOM    571  C   LYS A  64      31.706  51.184  -8.590  1.00  0.00      LA0  C
ATOM    572  O   LYS A  64      31.546  51.970  -7.657  1.00  0.00      LA0  O
ATOM    573  N   ALA A  65      30.769  50.322  -9.026  1.00  0.00      LA0  N
ATOM    574  H   ALA A  65      30.919  49.790  -9.865  1.00  0.00      LA0  H
ATOM    575  CA  ALA A  65      29.453  50.155  -8.398  1.00  0.00      LA0  C
ATOM    576  CB  ALA A  65      28.665  51.472  -8.304  1.00  0.00      LA0  C
ATOM    577  C   ALA A  65      28.625  49.207  -9.244  1.00  0.00      LA0  C
ATOM    578  O   ALA A  65      29.058  48.775 -10.303  1.00  0.00      LA0  O
ATOM    579  N   ALA A  66      27.412  48.930  -8.755  1.00  0.00      LA0  N
ATOM    580  H   ALA A  66      27.091  49.254  -7.864  1.00  0.00      LA0  H
ATOM    581  CA  ALA A  66      26.439  48.248  -9.600  1.00  0.00      LA0  C
ATOM    582  CB  ALA A  66      26.444  46.740  -9.342  1.00  0.00      LA0  C
ATOM    583  C   ALA A  66      25.086  48.805  -9.231  1.00  0.00      LA0  C
ATOM    584  O   ALA A  66      24.904  49.230  -8.097  1.00  0.00      LA0  O
ATOM    585  N   SER A  67      24.176  48.806 -10.209  1.00  0.00      LA0  N
ATOM    586  H   SER A  67      24.403  48.527 -11.147  1.00  0.00      LA0  H
ATOM    587  CA  SER A  67      22.826  49.274  -9.910  1.00  0.00      LA0  C
ATOM    588  CB  SER A  67      22.723  50.796 -10.083  1.00  0.00      LA0  C
ATOM    589  OG  SER A  67      21.505  51.309  -9.529  1.00  0.00      LA0  O
ATOM    590  HG  SER A  67      20.785  51.096 -10.129  1.00  0.00      LA0  H
ATOM    591  C   SER A  67      21.875  48.598 -10.857  1.00  0.00      LA0  C
ATOM    592  O   SER A  67      22.225  48.332 -12.000  1.00  0.00      LA0  O
ATOM    593  N   ASP A  68      20.668  48.341 -10.360  1.00  0.00      LA0  N
ATOM    594  H   ASP A  68      20.368  48.601  -9.438  1.00  0.00      LA0  H
ATOM    595  CA  ASP A  68      19.613  48.070 -11.328  1.00  0.00      LA0  C
ATOM    596  CB  ASP A  68      18.471  47.245 -10.704  1.00  0.00      LA0  C
ATOM    597  CG  ASP A  68      18.148  47.648  -9.271  1.00  0.00      LA0  C
ATOM    598  OD1 ASP A  68      17.797  46.778  -8.482  1.00  0.00      LA0  O
ATOM    599  OD2 ASP A  68      18.253  48.820  -8.926  1.00  0.00      LA0  O
ATOM    600  C   ASP A  68      19.140  49.374 -11.949  1.00  0.00      LA0  C
ATOM    601  O   ASP A  68      19.572  50.459 -11.562  1.00  0.00      LA0  O
ATOM    602  N   ILE A  69      18.306  49.202 -12.980  1.00  0.00      LA0  N
ATOM    603  H   ILE A  69      18.050  48.271 -13.248  1.00  0.00      LA0  H
ATOM    604  CA  ILE A  69      17.769  50.304 -13.775  1.00  0.00      LA0  C
ATOM    605  CB  ILE A  69      18.486  50.377 -15.137  1.00  0.00      LA0  C
ATOM    606  CG2 ILE A  69      17.941  51.501 -16.022  1.00  0.00      LA0  C
ATOM    607  CG1 ILE A  69      20.008  50.460 -14.994  1.00  0.00      LA0  C
ATOM    608  CD1 ILE A  69      20.725  50.182 -16.313  1.00  0.00      LA0  C
ATOM    609  C   ILE A  69      16.312  49.954 -13.988  1.00  0.00      LA0  C
ATOM    610  O   ILE A  69      16.008  48.810 -14.316  1.00  0.00      LA0  O
ATOM    611  N   TYR A  70      15.436  50.934 -13.751  1.00  0.00      LA0  N
ATOM    612  H   TYR A  70      15.684  51.896 -13.600  1.00  0.00      LA0  H
ATOM    613  CA  TYR A  70      14.033  50.541 -13.756  1.00  0.00      LA0  C
ATOM    614  CB  TYR A  70      13.342  51.067 -12.490  1.00  0.00      LA0  C
ATOM    615  CG  TYR A  70      13.883  50.353 -11.269  1.00  0.00      LA0  C
ATOM    616  CD1 TYR A  70      13.186  49.235 -10.767  1.00  0.00      LA0  C
ATOM    617  CE1 TYR A  70      13.692  48.562  -9.642  1.00  0.00      LA0  C
ATOM    618  CD2 TYR A  70      15.069  50.819 -10.664  1.00  0.00      LA0  C
ATOM    619  CE2 TYR A  70      15.573  50.148  -9.540  1.00  0.00      LA0  C
ATOM    620  CZ  TYR A  70      14.882  49.024  -9.044  1.00  0.00      LA0  C
ATOM    621  OH  TYR A  70      15.381  48.358  -7.943  1.00  0.00      LA0  O
ATOM    622  HH  TYR A  70      16.318  48.180  -8.098  1.00  0.00      LA0  H
ATOM    623  C   TYR A  70      13.303  50.922 -15.029  1.00  0.00      LA0  C
ATOM    624  O   TYR A  70      13.869  51.437 -15.987  1.00  0.00      LA0  O
ATOM    625  N   ALA A  71      12.000  50.618 -15.011  1.00  0.00      LA0  N
ATOM    626  H   ALA A  71      11.606  50.127 -14.232  1.00  0.00      LA0  H
ATOM    627  CA  ALA A  71      11.168  51.054 -16.121  1.00  0.00      LA0  C
ATOM    628  CB  ALA A  71      10.316  49.896 -16.634  1.00  0.00      LA0  C
ATOM    629  C   ALA A  71      10.262  52.195 -15.704  1.00  0.00      LA0  C
ATOM    630  O   ALA A  71       9.350  52.039 -14.900  1.00  0.00      LA0  O
ATOM    631  N   PRO A  72      10.555  53.383 -16.283  1.00  0.00      LA0  N
ATOM    632  CD  PRO A  72      11.653  53.655 -17.203  1.00  0.00      LA0  C
ATOM    633  CA  PRO A  72       9.781  54.583 -15.948  1.00  0.00      LA0  C
ATOM    634  CB  PRO A  72      10.471  55.671 -16.778  1.00  0.00      LA0  C
ATOM    635  CG  PRO A  72      11.877  55.152 -17.057  1.00  0.00      LA0  C
ATOM    636  C   PRO A  72       8.287  54.490 -16.235  1.00  0.00      LA0  C
ATOM    637  O   PRO A  72       7.447  54.948 -15.471  1.00  0.00      LA0  O
ATOM    638  N   VAL A  73       8.004  53.900 -17.405  1.00  0.00      LA0  N
ATOM    639  H   VAL A  73       8.721  53.451 -17.935  1.00  0.00      LA0  H
ATOM    640  CA  VAL A  73       6.615  53.685 -17.803  1.00  0.00      LA0  C
ATOM    641  CB  VAL A  73       6.253  54.533 -19.032  1.00  0.00      LA0  C
ATOM    642  CG1 VAL A  73       6.174  56.014 -18.668  1.00  0.00      LA0  C
ATOM    643  CG2 VAL A  73       7.205  54.288 -20.206  1.00  0.00      LA0  C
ATOM    644  C   VAL A  73       6.441  52.213 -18.099  1.00  0.00      LA0  C
ATOM    645  O   VAL A  73       7.431  51.491 -18.177  1.00  0.00      LA0  O
ATOM    646  N   SER A  74       5.182  51.797 -18.252  1.00  0.00      LA0  N
ATOM    647  H   SER A  74       4.398  52.423 -18.310  1.00  0.00      LA0  H
ATOM    648  CA  SER A  74       5.035  50.399 -18.635  1.00  0.00      LA0  C
ATOM    649  CB  SER A  74       3.730  49.823 -18.081  1.00  0.00      LA0  C
ATOM    650  OG  SER A  74       3.462  50.377 -16.784  1.00  0.00      LA0  O
ATOM    651  HG  SER A  74       3.025  51.210 -16.976  1.00  0.00      LA0  H
ATOM    652  C   SER A  74       5.124  50.239 -20.140  1.00  0.00      LA0  C
ATOM    653  O   SER A  74       5.210  51.213 -20.880  1.00  0.00      LA0  O
ATOM    654  N   GLY A  75       5.098  48.977 -20.572  1.00  0.00      LA0  N
ATOM    655  H   GLY A  75       5.155  48.202 -19.942  1.00  0.00      LA0  H
ATOM    656  CA  GLY A  75       5.012  48.796 -22.009  1.00  0.00      LA0  C
ATOM    657  C   GLY A  75       6.066  47.870 -22.566  1.00  0.00      LA0  C
ATOM    658  O   GLY A  75       6.717  47.103 -21.864  1.00  0.00      LA0  O
ATOM    659  N   GLU A  76       6.146  47.961 -23.892  1.00  0.00      LA0  N
ATOM    660  H   GLU A  76       5.742  48.771 -24.320  1.00  0.00      LA0  H
ATOM    661  CA  GLU A  76       6.856  46.978 -24.700  1.00  0.00      LA0  C
ATOM    662  CB  GLU A  76       5.934  46.687 -25.881  1.00  0.00      LA0  C
ATOM    663  CG  GLU A  76       6.338  45.660 -26.940  1.00  0.00      LA0  C
ATOM    664  CD  GLU A  76       5.266  45.708 -28.016  1.00  0.00      LA0  C
ATOM    665  OE1 GLU A  76       4.126  45.329 -27.754  1.00  0.00      LA0  O
ATOM    666  OE2 GLU A  76       5.519  46.225 -29.102  1.00  0.00      LA0  O
ATOM    667  C   GLU A  76       8.192  47.538 -25.140  1.00  0.00      LA0  C
ATOM    668  O   GLU A  76       8.286  48.669 -25.604  1.00  0.00      LA0  O
ATOM    669  N   ILE A  77       9.238  46.725 -24.972  1.00  0.00      LA0  N
ATOM    670  H   ILE A  77       9.099  45.792 -24.641  1.00  0.00      LA0  H
ATOM    671  CA  ILE A  77      10.527  47.222 -25.444  1.00  0.00      LA0  C
ATOM    672  CB  ILE A  77      11.717  46.510 -24.783  1.00  0.00      LA0  C
ATOM    673  CG2 ILE A  77      12.999  47.301 -25.062  1.00  0.00      LA0  C
ATOM    674  CG1 ILE A  77      11.517  46.219 -23.290  1.00  0.00      LA0  C
ATOM    675  CD1 ILE A  77      11.341  47.454 -22.407  1.00  0.00      LA0  C
ATOM    676  C   ILE A  77      10.621  47.075 -26.947  1.00  0.00      LA0  C
ATOM    677  O   ILE A  77      10.555  45.975 -27.479  1.00  0.00      LA0  O
ATOM    678  N   VAL A  78      10.756  48.227 -27.609  1.00  0.00      LA0  N
ATOM    679  H   VAL A  78      10.836  49.085 -27.100  1.00  0.00      LA0  H
ATOM    680  CA  VAL A  78      10.812  48.141 -29.065  1.00  0.00      LA0  C
ATOM    681  CB  VAL A  78       9.851  49.139 -29.720  1.00  0.00      LA0  C
ATOM    682  CG1 VAL A  78       8.407  48.705 -29.475  1.00  0.00      LA0  C
ATOM    683  CG2 VAL A  78      10.114  50.584 -29.285  1.00  0.00      LA0  C
ATOM    684  C   VAL A  78      12.200  48.229 -29.673  1.00  0.00      LA0  C
ATOM    685  O   VAL A  78      12.418  47.851 -30.815  1.00  0.00      LA0  O
ATOM    686  N   ALA A  79      13.143  48.737 -28.864  1.00  0.00      LA0  N
ATOM    687  H   ALA A  79      12.934  49.070 -27.943  1.00  0.00      LA0  H
ATOM    688  CA  ALA A  79      14.509  48.780 -29.378  1.00  0.00      LA0  C
ATOM    689  CB  ALA A  79      14.760  50.061 -30.180  1.00  0.00      LA0  C
ATOM    690  C   ALA A  79      15.499  48.737 -28.243  1.00  0.00      LA0  C
ATOM    691  O   ALA A  79      15.214  49.221 -27.157  1.00  0.00      LA0  O
ATOM    692  N   VAL A  80      16.665  48.157 -28.537  1.00  0.00      LA0  N
ATOM    693  H   VAL A  80      16.853  47.786 -29.447  1.00  0.00      LA0  H
ATOM    694  CA  VAL A  80      17.766  48.277 -27.585  1.00  0.00      LA0  C
ATOM    695  CB  VAL A  80      18.185  46.909 -27.024  1.00  0.00      LA0  C
ATOM    696  CG1 VAL A  80      17.107  46.358 -26.095  1.00  0.00      LA0  C
ATOM    697  CG2 VAL A  80      18.568  45.907 -28.119  1.00  0.00      LA0  C
ATOM    698  C   VAL A  80      18.926  48.955 -28.279  1.00  0.00      LA0  C
ATOM    699  O   VAL A  80      18.944  49.045 -29.499  1.00  0.00      LA0  O
ATOM    700  N   ASN A  81      19.875  49.431 -27.468  1.00  0.00      LA0  N
ATOM    701  H   ASN A  81      19.784  49.351 -26.473  1.00  0.00      LA0  H
ATOM    702  CA  ASN A  81      21.079  49.993 -28.080  1.00  0.00      LA0  C
ATOM    703  CB  ASN A  81      21.753  50.926 -27.075  1.00  0.00      LA0  C
ATOM    704  CG  ASN A  81      22.993  51.616 -27.623  1.00  0.00      LA0  C
ATOM    705  OD1 ASN A  81      23.797  51.057 -28.354  1.00  0.00      LA0  O
ATOM    706  ND2 ASN A  81      23.124  52.872 -27.200  1.00  0.00      LA0  N
ATOM    707 HD21 ASN A  81      22.463  53.235 -26.543  1.00  0.00      LA0  H
ATOM    708 HD22 ASN A  81      23.865  53.482 -27.487  1.00  0.00      LA0  H
ATOM    709  C   ASN A  81      22.020  48.909 -28.571  1.00  0.00      LA0  C
ATOM    710  O   ASN A  81      22.612  48.167 -27.794  1.00  0.00      LA0  O
ATOM    711  N   ASP A  82      22.118  48.857 -29.901  1.00  0.00      LA0  N
ATOM    712  H   ASP A  82      21.679  49.545 -30.486  1.00  0.00      LA0  H
ATOM    713  CA  ASP A  82      22.972  47.868 -30.557  1.00  0.00      LA0  C
ATOM    714  CB  ASP A  82      22.802  47.973 -32.082  1.00  0.00      LA0  C
ATOM    715  CG  ASP A  82      23.131  49.376 -32.566  1.00  0.00      LA0  C
ATOM    716  OD1 ASP A  82      24.234  49.578 -33.065  1.00  0.00      LA0  O
ATOM    717  OD2 ASP A  82      22.306  50.271 -32.393  1.00  0.00      LA0  O
ATOM    718  C   ASP A  82      24.434  47.927 -30.136  1.00  0.00      LA0  C
ATOM    719  O   ASP A  82      25.026  46.935 -29.722  1.00  0.00      LA0  O
ATOM    720  N   ALA A  83      24.986  49.145 -30.200  1.00  0.00      LA0  N
ATOM    721  H   ALA A  83      24.453  49.859 -30.663  1.00  0.00      LA0  H
ATOM    722  CA  ALA A  83      26.385  49.336 -29.821  1.00  0.00      LA0  C
ATOM    723  CB  ALA A  83      26.773  50.807 -29.960  1.00  0.00      LA0  C
ATOM    724  C   ALA A  83      26.749  48.846 -28.426  1.00  0.00      LA0  C
ATOM    725  O   ALA A  83      27.817  48.285 -28.192  1.00  0.00      LA0  O
ATOM    726  N   LEU A  84      25.784  49.030 -27.503  1.00  0.00      LA0  N
ATOM    727  H   LEU A  84      24.942  49.500 -27.775  1.00  0.00      LA0  H
ATOM    728  CA  LEU A  84      26.031  48.562 -26.135  1.00  0.00      LA0  C
ATOM    729  CB  LEU A  84      24.874  48.865 -25.178  1.00  0.00      LA0  C
ATOM    730  CG  LEU A  84      24.645  50.348 -24.876  1.00  0.00      LA0  C
ATOM    731  CD1 LEU A  84      23.558  50.534 -23.818  1.00  0.00      LA0  C
ATOM    732  CD2 LEU A  84      25.923  51.089 -24.488  1.00  0.00      LA0  C
ATOM    733  C   LEU A  84      26.414  47.099 -25.991  1.00  0.00      LA0  C
ATOM    734  O   LEU A  84      27.105  46.728 -25.049  1.00  0.00      LA0  O
ATOM    735  N   SER A  85      25.984  46.291 -26.981  1.00  0.00      LA0  N
ATOM    736  H   SER A  85      25.370  46.647 -27.686  1.00  0.00      LA0  H
ATOM    737  CA  SER A  85      26.370  44.876 -26.989  1.00  0.00      LA0  C
ATOM    738  CB  SER A  85      25.900  44.181 -28.268  1.00  0.00      LA0  C
ATOM    739  OG  SER A  85      24.535  44.516 -28.540  1.00  0.00      LA0  O
ATOM    740  HG  SER A  85      24.551  45.324 -29.043  1.00  0.00      LA0  H
ATOM    741  C   SER A  85      27.848  44.584 -26.758  1.00  0.00      LA0  C
ATOM    742  O   SER A  85      28.213  43.596 -26.129  1.00  0.00      LA0  O
ATOM    743  N   ASP A  86      28.689  45.510 -27.250  1.00  0.00      LA0  N
ATOM    744  H   ASP A  86      28.364  46.283 -27.797  1.00  0.00      LA0  H
ATOM    745  CA  ASP A  86      30.076  45.386 -26.809  1.00  0.00      LA0  C
ATOM    746  CB  ASP A  86      31.021  44.895 -27.904  1.00  0.00      LA0  C
ATOM    747  CG  ASP A  86      31.040  43.379 -27.911  1.00  0.00      LA0  C
ATOM    748  OD1 ASP A  86      31.190  42.756 -26.854  1.00  0.00      LA0  O
ATOM    749  OD2 ASP A  86      30.881  42.802 -28.981  1.00  0.00      LA0  O
ATOM    750  C   ASP A  86      30.669  46.583 -26.110  1.00  0.00      LA0  C
ATOM    751  O   ASP A  86      31.557  46.433 -25.281  1.00  0.00      LA0  O
ATOM    752  N   SER A  87      30.140  47.765 -26.452  1.00  0.00      LA0  N
ATOM    753  H   SER A  87      29.411  47.850 -27.131  1.00  0.00      LA0  H
ATOM    754  CA  SER A  87      30.721  48.974 -25.872  1.00  0.00      LA0  C
ATOM    755  CB  SER A  87      31.195  49.866 -27.017  1.00  0.00      LA0  C
ATOM    756  OG  SER A  87      32.046  49.092 -27.876  1.00  0.00      LA0  O
ATOM    757  HG  SER A  87      32.793  48.877 -27.330  1.00  0.00      LA0  H
ATOM    758  C   SER A  87      29.797  49.705 -24.903  1.00  0.00      LA0  C
ATOM    759  O   SER A  87      28.946  50.503 -25.279  1.00  0.00      LA0  O
ATOM    760  N   PRO A  88      29.955  49.353 -23.605  1.00  0.00      LA0  N
ATOM    761  CD  PRO A  88      30.914  48.391 -23.073  1.00  0.00      LA0  C
ATOM    762  CA  PRO A  88      29.062  49.900 -22.579  1.00  0.00      LA0  C
ATOM    763  CB  PRO A  88      29.182  48.839 -21.485  1.00  0.00      LA0  C
ATOM    764  CG  PRO A  88      30.625  48.349 -21.586  1.00  0.00      LA0  C
ATOM    765  C   PRO A  88      29.410  51.309 -22.104  1.00  0.00      LA0  C
ATOM    766  O   PRO A  88      28.551  52.063 -21.657  1.00  0.00      LA0  O
ATOM    767  N   GLU A  89      30.707  51.634 -22.205  1.00  0.00      LA0  N
ATOM    768  H   GLU A  89      31.338  51.033 -22.702  1.00  0.00      LA0  H
ATOM    769  CA  GLU A  89      31.229  52.915 -21.725  1.00  0.00      LA0  C
ATOM    770  CB  GLU A  89      32.761  52.950 -21.883  1.00  0.00      LA0  C
ATOM    771  CG  GLU A  89      33.325  53.036 -23.316  1.00  0.00      LA0  C
ATOM    772  CD  GLU A  89      32.754  51.936 -24.191  1.00  0.00      LA0  C
ATOM    773  OE1 GLU A  89      33.082  50.771 -23.987  1.00  0.00      LA0  O
ATOM    774  OE2 GLU A  89      31.905  52.237 -25.021  1.00  0.00      LA0  O
ATOM    775  C   GLU A  89      30.558  54.140 -22.326  1.00  0.00      LA0  C
ATOM    776  O   GLU A  89      30.457  55.195 -21.705  1.00  0.00      LA0  O
ATOM    777  N   LEU A  90      30.011  53.919 -23.536  1.00  0.00      LA0  N
ATOM    778  H   LEU A  90      30.347  53.115 -24.036  1.00  0.00      LA0  H
ATOM    779  CA  LEU A  90      29.134  54.902 -24.176  1.00  0.00      LA0  C
ATOM    780  CB  LEU A  90      28.390  54.280 -25.356  1.00  0.00      LA0  C
ATOM    781  CG  LEU A  90      29.313  53.839 -26.491  1.00  0.00      LA0  C
ATOM    782  CD1 LEU A  90      28.539  53.099 -27.578  1.00  0.00      LA0  C
ATOM    783  CD2 LEU A  90      30.130  55.001 -27.060  1.00  0.00      LA0  C
ATOM    784  C   LEU A  90      28.136  55.591 -23.260  1.00  0.00      LA0  C
ATOM    785  O   LEU A  90      27.887  56.787 -23.365  1.00  0.00      LA0  O
ATOM    786  N   VAL A  91      27.589  54.786 -22.333  1.00  0.00      LA0  N
ATOM    787  H   VAL A  91      27.885  53.830 -22.276  1.00  0.00      LA0  H
ATOM    788  CA  VAL A  91      26.648  55.358 -21.369  1.00  0.00      LA0  C
ATOM    789  CB  VAL A  91      26.011  54.252 -20.515  1.00  0.00      LA0  C
ATOM    790  CG1 VAL A  91      24.967  54.798 -19.540  1.00  0.00      LA0  C
ATOM    791  CG2 VAL A  91      25.376  53.188 -21.408  1.00  0.00      LA0  C
ATOM    792  C   VAL A  91      27.241  56.465 -20.506  1.00  0.00      LA0  C
ATOM    793  O   VAL A  91      26.623  57.494 -20.277  1.00  0.00      LA0  O
ATOM    794  N   ASN A  92      28.482  56.228 -20.056  1.00  0.00      LA0  N
ATOM    795  H   ASN A  92      28.992  55.417 -20.348  1.00  0.00      LA0  H
ATOM    796  CA  ASN A  92      29.123  57.284 -19.266  1.00  0.00      LA0  C
ATOM    797  CB  ASN A  92      30.420  56.830 -18.592  1.00  0.00      LA0  C
ATOM    798  CG  ASN A  92      30.164  55.691 -17.634  1.00  0.00      LA0  C
ATOM    799  OD1 ASN A  92      30.245  54.527 -17.997  1.00  0.00      LA0  O
ATOM    800  ND2 ASN A  92      29.873  56.057 -16.385  1.00  0.00      LA0  N
ATOM    801 HD21 ASN A  92      29.773  57.020 -16.118  1.00  0.00      LA0  H
ATOM    802 HD22 ASN A  92      29.746  55.348 -15.692  1.00  0.00      LA0  H
ATOM    803  C   ASN A  92      29.427  58.533 -20.065  1.00  0.00      LA0  C
ATOM    804  O   ASN A  92      29.332  59.648 -19.576  1.00  0.00      LA0  O
ATOM    805  N   SER A  93      29.795  58.303 -21.334  1.00  0.00      LA0  N
ATOM    806  H   SER A  93      29.911  57.379 -21.707  1.00  0.00      LA0  H
ATOM    807  CA  SER A  93      30.061  59.474 -22.169  1.00  0.00      LA0  C
ATOM    808  CB  SER A  93      30.812  59.041 -23.427  1.00  0.00      LA0  C
ATOM    809  OG  SER A  93      30.436  57.703 -23.776  1.00  0.00      LA0  O
ATOM    810  HG  SER A  93      29.519  57.727 -24.037  1.00  0.00      LA0  H
ATOM    811  C   SER A  93      28.838  60.305 -22.525  1.00  0.00      LA0  C
ATOM    812  O   SER A  93      28.880  61.527 -22.586  1.00  0.00      LA0  O
ATOM    813  N   GLU A  94      27.745  59.573 -22.778  1.00  0.00      LA0  N
ATOM    814  H   GLU A  94      27.765  58.577 -22.691  1.00  0.00      LA0  H
ATOM    815  CA  GLU A  94      26.527  60.254 -23.202  1.00  0.00      LA0  C
ATOM    816  CB  GLU A  94      26.342  60.199 -24.714  1.00  0.00      LA0  C
ATOM    817  CG  GLU A  94      27.333  60.895 -25.637  1.00  0.00      LA0  C
ATOM    818  CD  GLU A  94      26.828  60.643 -27.040  1.00  0.00      LA0  C
ATOM    819  OE1 GLU A  94      25.908  61.336 -27.468  1.00  0.00      LA0  O
ATOM    820  OE2 GLU A  94      27.308  59.711 -27.679  1.00  0.00      LA0  O
ATOM    821  C   GLU A  94      25.275  59.624 -22.626  1.00  0.00      LA0  C
ATOM    822  O   GLU A  94      24.508  58.983 -23.341  1.00  0.00      LA0  O
ATOM    823  N   PRO A  95      25.024  59.850 -21.318  1.00  0.00      LA0  N
ATOM    824  CD  PRO A  95      25.757  60.698 -20.381  1.00  0.00      LA0  C
ATOM    825  CA  PRO A  95      23.865  59.181 -20.713  1.00  0.00      LA0  C
ATOM    826  CB  PRO A  95      23.987  59.578 -19.239  1.00  0.00      LA0  C
ATOM    827  CG  PRO A  95      24.773  60.885 -19.236  1.00  0.00      LA0  C
ATOM    828  C   PRO A  95      22.539  59.562 -21.359  1.00  0.00      LA0  C
ATOM    829  O   PRO A  95      21.599  58.783 -21.428  1.00  0.00      LA0  O
ATOM    830  N   TYR A  96      22.513  60.811 -21.854  1.00  0.00      LA0  N
ATOM    831  H   TYR A  96      23.326  61.385 -21.768  1.00  0.00      LA0  H
ATOM    832  CA  TYR A  96      21.281  61.314 -22.455  1.00  0.00      LA0  C
ATOM    833  CB  TYR A  96      21.130  62.802 -22.129  1.00  0.00      LA0  C
ATOM    834  CG  TYR A  96      21.113  63.007 -20.631  1.00  0.00      LA0  C
ATOM    835  CD1 TYR A  96      20.039  62.481 -19.891  1.00  0.00      LA0  C
ATOM    836  CE1 TYR A  96      19.993  62.683 -18.505  1.00  0.00      LA0  C
ATOM    837  CD2 TYR A  96      22.161  63.719 -20.012  1.00  0.00      LA0  C
ATOM    838  CE2 TYR A  96      22.112  63.925 -18.622  1.00  0.00      LA0  C
ATOM    839  CZ  TYR A  96      21.025  63.410 -17.889  1.00  0.00      LA0  C
ATOM    840  OH  TYR A  96      20.955  63.614 -16.525  1.00  0.00      LA0  O
ATOM    841  HH  TYR A  96      21.296  64.491 -16.341  1.00  0.00      LA0  H
ATOM    842  C   TYR A  96      21.107  61.077 -23.948  1.00  0.00      LA0  C
ATOM    843  O   TYR A  96      20.072  61.411 -24.530  1.00  0.00      LA0  O
ATOM    844  N   ALA A  97      22.167  60.522 -24.556  1.00  0.00      LA0  N
ATOM    845  H   ALA A  97      22.952  60.168 -24.044  1.00  0.00      LA0  H
ATOM    846  CA  ALA A  97      22.122  60.397 -26.009  1.00  0.00      LA0  C
ATOM    847  CB  ALA A  97      22.777  61.611 -26.678  1.00  0.00      LA0  C
ATOM    848  C   ALA A  97      22.683  59.073 -26.505  1.00  0.00      LA0  C
ATOM    849  O   ALA A  97      21.981  58.073 -26.452  1.00  0.00      LA0  O
ATOM    850  N   GLY A  98      23.947  59.064 -26.968  1.00  0.00      LA0  N
ATOM    851  H   GLY A  98      24.540  59.876 -27.021  1.00  0.00      LA0  H
ATOM    852  CA  GLY A  98      24.498  57.823 -27.524  1.00  0.00      LA0  C
ATOM    853  C   GLY A  98      24.454  56.611 -26.606  1.00  0.00      LA0  C
ATOM    854  O   GLY A  98      24.250  55.478 -27.027  1.00  0.00      LA0  O
ATOM    855  N   GLY A  99      24.615  56.900 -25.308  1.00  0.00      LA0  N
ATOM    856  H   GLY A  99      24.742  57.845 -25.006  1.00  0.00      LA0  H
ATOM    857  CA  GLY A  99      24.489  55.812 -24.344  1.00  0.00      LA0  C
ATOM    858  C   GLY A  99      23.082  55.568 -23.820  1.00  0.00      LA0  C
ATOM    859  O   GLY A  99      22.878  55.181 -22.675  1.00  0.00      LA0  O
ATOM    860  N   TRP A 100      22.105  55.784 -24.716  1.00  0.00      LA0  N
ATOM    861  H   TRP A 100      22.317  56.170 -25.614  1.00  0.00      LA0  H
ATOM    862  CA  TRP A 100      20.757  55.319 -24.395  1.00  0.00      LA0  C
ATOM    863  CB  TRP A 100      19.742  55.806 -25.443  1.00  0.00      LA0  C
ATOM    864  CG  TRP A 100      19.945  55.163 -26.804  1.00  0.00      LA0  C
ATOM    865  CD2 TRP A 100      19.138  54.142 -27.432  1.00  0.00      LA0  C
ATOM    866  CE2 TRP A 100      19.726  53.856 -28.711  1.00  0.00      LA0  C
ATOM    867  CE3 TRP A 100      17.976  53.453 -27.028  1.00  0.00      LA0  C
ATOM    868  CD1 TRP A 100      20.965  55.433 -27.731  1.00  0.00      LA0  C
ATOM    869  NE1 TRP A 100      20.844  54.669 -28.849  1.00  0.00      LA0  N
ATOM    870  HE1 TRP A 100      21.456  54.678 -29.616  1.00  0.00      LA0  H
ATOM    871  CZ2 TRP A 100      19.142  52.888 -29.555  1.00  0.00      LA0  C
ATOM    872  CZ3 TRP A 100      17.402  52.488 -27.882  1.00  0.00      LA0  C
ATOM    873  CH2 TRP A 100      17.979  52.208 -29.138  1.00  0.00      LA0  C
ATOM    874  C   TRP A 100      20.718  53.809 -24.250  1.00  0.00      LA0  C
ATOM    875  O   TRP A 100      21.493  53.100 -24.876  1.00  0.00      LA0  O
ATOM    876  N   ILE A 101      19.804  53.346 -23.398  1.00  0.00      LA0  N
ATOM    877  H   ILE A 101      19.157  53.974 -22.966  1.00  0.00      LA0  H
ATOM    878  CA  ILE A 101      19.762  51.901 -23.204  1.00  0.00      LA0  C
ATOM    879  CB  ILE A 101      19.544  51.578 -21.718  1.00  0.00      LA0  C
ATOM    880  CG2 ILE A 101      19.576  50.071 -21.433  1.00  0.00      LA0  C
ATOM    881  CG1 ILE A 101      20.568  52.334 -20.865  1.00  0.00      LA0  C
ATOM    882  CD1 ILE A 101      20.259  52.280 -19.371  1.00  0.00      LA0  C
ATOM    883  C   ILE A 101      18.730  51.234 -24.096  1.00  0.00      LA0  C
ATOM    884  O   ILE A 101      19.015  50.314 -24.855  1.00  0.00      LA0  O
ATOM    885  N   PHE A 102      17.500  51.755 -23.976  1.00  0.00      LA0  N
ATOM    886  H   PHE A 102      17.314  52.557 -23.405  1.00  0.00      LA0  H
ATOM    887  CA  PHE A 102      16.426  51.132 -24.742  1.00  0.00      LA0  C
ATOM    888  CB  PHE A 102      15.868  49.885 -24.029  1.00  0.00      LA0  C
ATOM    889  CG  PHE A 102      15.148  50.197 -22.735  1.00  0.00      LA0  C
ATOM    890  CD1 PHE A 102      15.889  50.436 -21.557  1.00  0.00      LA0  C
ATOM    891  CD2 PHE A 102      13.736  50.213 -22.723  1.00  0.00      LA0  C
ATOM    892  CE1 PHE A 102      15.211  50.660 -20.345  1.00  0.00      LA0  C
ATOM    893  CE2 PHE A 102      13.056  50.434 -21.510  1.00  0.00      LA0  C
ATOM    894  CZ  PHE A 102      13.800  50.641 -20.330  1.00  0.00      LA0  C
ATOM    895  C   PHE A 102      15.341  52.123 -25.099  1.00  0.00      LA0  C
ATOM    896  O   PHE A 102      15.303  53.230 -24.583  1.00  0.00      LA0  O
ATOM    897  N   LYS A 103      14.465  51.686 -26.003  1.00  0.00      LA0  N
ATOM    898  H   LYS A 103      14.555  50.761 -26.371  1.00  0.00      LA0  H
ATOM    899  CA  LYS A 103      13.285  52.482 -26.304  1.00  0.00      LA0  C
ATOM    900  CB  LYS A 103      13.230  52.839 -27.785  1.00  0.00      LA0  C
ATOM    901  CG  LYS A 103      14.015  54.097 -28.140  1.00  0.00      LA0  C
ATOM    902  CD  LYS A 103      14.054  54.321 -29.651  1.00  0.00      LA0  C
ATOM    903  CE  LYS A 103      14.592  55.696 -30.050  1.00  0.00      LA0  C
ATOM    904  NZ  LYS A 103      13.624  56.747 -29.705  1.00  0.00      LA0  N
ATOM    905  HZ1 LYS A 103      14.040  57.674 -29.925  1.00  0.00      LA0  H
ATOM    906  HZ2 LYS A 103      12.744  56.649 -30.263  1.00  0.00      LA0  H
ATOM    907  HZ3 LYS A 103      13.397  56.745 -28.689  1.00  0.00      LA0  H
ATOM    908  C   LYS A 103      12.060  51.687 -25.941  1.00  0.00      LA0  C
ATOM    909  O   LYS A 103      11.877  50.556 -26.379  1.00  0.00      LA0  O
ATOM    910  N   ILE A 104      11.236  52.328 -25.115  1.00  0.00      LA0  N
ATOM    911  H   ILE A 104      11.435  53.260 -24.808  1.00  0.00      LA0  H
ATOM    912  CA  ILE A 104       9.988  51.673 -24.768  1.00  0.00      LA0  C
ATOM    913  CB  ILE A 104       9.860  51.567 -23.234  1.00  0.00      LA0  C
ATOM    914  CG2 ILE A 104       9.803  52.939 -22.560  1.00  0.00      LA0  C
ATOM    915  CG1 ILE A 104       8.720  50.645 -22.793  1.00  0.00      LA0  C
ATOM    916  CD1 ILE A 104       8.719  50.387 -21.285  1.00  0.00      LA0  C
ATOM    917  C   ILE A 104       8.800  52.345 -25.440  1.00  0.00      LA0  C
ATOM    918  O   ILE A 104       8.667  53.562 -25.521  1.00  0.00      LA0  O
ATOM    919  N   LYS A 105       7.944  51.465 -25.949  1.00  0.00      LA0  N
ATOM    920  H   LYS A 105       8.154  50.493 -25.845  1.00  0.00      LA0  H
ATOM    921  CA  LYS A 105       6.593  51.853 -26.320  1.00  0.00      LA0  C
ATOM    922  CB  LYS A 105       6.142  50.846 -27.374  1.00  0.00      LA0  C
ATOM    923  CG  LYS A 105       4.656  50.690 -27.696  1.00  0.00      LA0  C
ATOM    924  CD  LYS A 105       4.523  49.338 -28.391  1.00  0.00      LA0  C
ATOM    925  CE  LYS A 105       3.112  48.830 -28.667  1.00  0.00      LA0  C
ATOM    926  NZ  LYS A 105       3.224  47.406 -29.006  1.00  0.00      LA0  N
ATOM    927  HZ1 LYS A 105       2.421  47.005 -29.516  1.00  0.00      LA0  H
ATOM    928  HZ2 LYS A 105       4.110  47.194 -29.520  1.00  0.00      LA0  H
ATOM    929  HZ3 LYS A 105       3.378  46.836 -28.145  1.00  0.00      LA0  H
ATOM    930  C   LYS A 105       5.765  51.768 -25.055  1.00  0.00      LA0  C
ATOM    931  O   LYS A 105       5.542  50.685 -24.527  1.00  0.00      LA0  O
ATOM    932  N   ALA A 106       5.370  52.954 -24.578  1.00  0.00      LA0  N
ATOM    933  H   ALA A 106       5.538  53.791 -25.093  1.00  0.00      LA0  H
ATOM    934  CA  ALA A 106       4.593  52.963 -23.341  1.00  0.00      LA0  C
ATOM    935  CB  ALA A 106       4.405  54.392 -22.830  1.00  0.00      LA0  C
ATOM    936  C   ALA A 106       3.226  52.336 -23.514  1.00  0.00      LA0  C
ATOM    937  O   ALA A 106       2.758  52.137 -24.631  1.00  0.00      LA0  O
ATOM    938  N   SER A 107       2.603  52.061 -22.366  1.00  0.00      LA0  N
ATOM    939  H   SER A 107       3.065  52.211 -21.487  1.00  0.00      LA0  H
ATOM    940  CA  SER A 107       1.197  51.671 -22.407  1.00  0.00      LA0  C
ATOM    941  CB  SER A 107       0.752  51.127 -21.050  1.00  0.00      LA0  C
ATOM    942  OG  SER A 107       1.900  50.784 -20.267  1.00  0.00      LA0  O
ATOM    943  HG  SER A 107       2.120  51.583 -19.772  1.00  0.00      LA0  H
ATOM    944  C   SER A 107       0.294  52.819 -22.815  1.00  0.00      LA0  C
ATOM    945  O   SER A 107      -0.580  52.691 -23.664  1.00  0.00      LA0  O
ATOM    946  N   ASP A 108       0.578  53.956 -22.164  1.00  0.00      LA0  N
ATOM    947  H   ASP A 108       1.297  53.994 -21.462  1.00  0.00      LA0  H
ATOM    948  CA  ASP A 108      -0.186  55.163 -22.456  1.00  0.00      LA0  C
ATOM    949  CB  ASP A 108      -1.390  55.253 -21.496  1.00  0.00      LA0  C
ATOM    950  CG  ASP A 108      -2.392  56.367 -21.804  1.00  0.00      LA0  C
ATOM    951  OD1 ASP A 108      -2.114  57.269 -22.589  1.00  0.00      LA0  O
ATOM    952  OD2 ASP A 108      -3.460  56.366 -21.202  1.00  0.00      LA0  O
ATOM    953  C   ASP A 108       0.743  56.349 -22.311  1.00  0.00      LA0  C
ATOM    954  O   ASP A 108       1.636  56.373 -21.472  1.00  0.00      LA0  O
ATOM    955  N   GLU A 109       0.503  57.348 -23.164  1.00  0.00      LA0  N
ATOM    956  H   GLU A 109      -0.348  57.269 -23.687  1.00  0.00      LA0  H
ATOM    957  CA  GLU A 109       1.215  58.616 -23.014  1.00  0.00      LA0  C
ATOM    958  CB  GLU A 109       0.742  59.595 -24.094  1.00  0.00      LA0  C
ATOM    959  CG  GLU A 109       0.729  59.031 -25.525  1.00  0.00      LA0  C
ATOM    960  CD  GLU A 109       2.089  59.129 -26.195  1.00  0.00      LA0  C
ATOM    961  OE1 GLU A 109       2.293  60.049 -26.980  1.00  0.00      LA0  O
ATOM    962  OE2 GLU A 109       2.955  58.288 -25.969  1.00  0.00      LA0  O
ATOM    963  C   GLU A 109       1.037  59.223 -21.621  1.00  0.00      LA0  C
ATOM    964  O   GLU A 109       1.931  59.841 -21.053  1.00  0.00      LA0  O
ATOM    965  N   SER A 110      -0.167  58.985 -21.066  1.00  0.00      LA0  N
ATOM    966  H   SER A 110      -0.849  58.431 -21.551  1.00  0.00      LA0  H
ATOM    967  CA  SER A 110      -0.467  59.520 -19.737  1.00  0.00      LA0  C
ATOM    968  CB  SER A 110      -1.928  59.245 -19.373  1.00  0.00      LA0  C
ATOM    969  OG  SER A 110      -2.131  57.846 -19.166  1.00  0.00      LA0  O
ATOM    970  HG  SER A 110      -2.601  57.505 -19.932  1.00  0.00      LA0  H
ATOM    971  C   SER A 110       0.468  59.080 -18.616  1.00  0.00      LA0  C
ATOM    972  O   SER A 110       0.665  59.781 -17.626  1.00  0.00      LA0  O
ATOM    973  N   GLU A 111       1.087  57.900 -18.828  1.00  0.00      LA0  N
ATOM    974  H   GLU A 111       0.885  57.367 -19.652  1.00  0.00      LA0  H
ATOM    975  CA  GLU A 111       2.022  57.384 -17.823  1.00  0.00      LA0  C
ATOM    976  CB  GLU A 111       2.598  56.031 -18.241  1.00  0.00      LA0  C
ATOM    977  CG  GLU A 111       1.576  54.909 -18.433  1.00  0.00      LA0  C
ATOM    978  CD  GLU A 111       2.300  53.619 -18.774  1.00  0.00      LA0  C
ATOM    979  OE1 GLU A 111       2.814  53.484 -19.877  1.00  0.00      LA0  O
ATOM    980  OE2 GLU A 111       2.345  52.722 -17.943  1.00  0.00      LA0  O
ATOM    981  C   GLU A 111       3.154  58.330 -17.436  1.00  0.00      LA0  C
ATOM    982  O   GLU A 111       3.735  58.234 -16.358  1.00  0.00      LA0  O
ATOM    983  N   LEU A 112       3.418  59.293 -18.341  1.00  0.00      LA0  N
ATOM    984  H   LEU A 112       2.925  59.291 -19.214  1.00  0.00      LA0  H
ATOM    985  CA  LEU A 112       4.364  60.369 -18.031  1.00  0.00      LA0  C
ATOM    986  CB  LEU A 112       4.398  61.396 -19.161  1.00  0.00      LA0  C
ATOM    987  CG  LEU A 112       5.012  60.860 -20.452  1.00  0.00      LA0  C
ATOM    988  CD1 LEU A 112       4.869  61.859 -21.600  1.00  0.00      LA0  C
ATOM    989  CD2 LEU A 112       6.464  60.432 -20.245  1.00  0.00      LA0  C
ATOM    990  C   LEU A 112       4.174  61.095 -16.706  1.00  0.00      LA0  C
ATOM    991  O   LEU A 112       5.129  61.589 -16.108  1.00  0.00      LA0  O
ATOM    992  N   GLU A 113       2.919  61.141 -16.238  1.00  0.00      LA0  N
ATOM    993  H   GLU A 113       2.141  60.741 -16.729  1.00  0.00      LA0  H
ATOM    994  CA  GLU A 113       2.770  61.865 -14.977  1.00  0.00      LA0  C
ATOM    995  CB  GLU A 113       1.506  62.729 -14.960  1.00  0.00      LA0  C
ATOM    996  CG  GLU A 113       1.491  63.749 -16.113  1.00  0.00      LA0  C
ATOM    997  CD  GLU A 113       2.844  64.438 -16.242  1.00  0.00      LA0  C
ATOM    998  OE1 GLU A 113       3.255  65.165 -15.342  1.00  0.00      LA0  O
ATOM    999  OE2 GLU A 113       3.543  64.190 -17.219  1.00  0.00      LA0  O
ATOM   1000  C   GLU A 113       2.999  61.078 -13.702  1.00  0.00      LA0  C
ATOM   1001  O   GLU A 113       2.842  61.557 -12.588  1.00  0.00      LA0  O
ATOM   1002  N   SER A 114       3.485  59.852 -13.921  1.00  0.00      LA0  N
ATOM   1003  H   SER A 114       3.470  59.434 -14.828  1.00  0.00      LA0  H
ATOM   1004  CA  SER A 114       4.151  59.171 -12.815  1.00  0.00      LA0  C
ATOM   1005  CB  SER A 114       4.191  57.669 -13.099  1.00  0.00      LA0  C
ATOM   1006  OG  SER A 114       3.016  57.286 -13.826  1.00  0.00      LA0  O
ATOM   1007  HG  SER A 114       3.257  57.312 -14.750  1.00  0.00      LA0  H
ATOM   1008  C   SER A 114       5.564  59.687 -12.548  1.00  0.00      LA0  C
ATOM   1009  O   SER A 114       6.223  59.326 -11.580  1.00  0.00      LA0  O
ATOM   1010  N   LEU A 115       6.027  60.520 -13.497  1.00  0.00      LA0  N
ATOM   1011  H   LEU A 115       5.445  60.884 -14.223  1.00  0.00      LA0  H
ATOM   1012  CA  LEU A 115       7.447  60.837 -13.513  1.00  0.00      LA0  C
ATOM   1013  CB  LEU A 115       8.049  60.364 -14.832  1.00  0.00      LA0  C
ATOM   1014  CG  LEU A 115       7.813  58.884 -15.114  1.00  0.00      LA0  C
ATOM   1015  CD1 LEU A 115       8.100  58.567 -16.574  1.00  0.00      LA0  C
ATOM   1016  CD2 LEU A 115       8.575  57.976 -14.147  1.00  0.00      LA0  C
ATOM   1017  C   LEU A 115       7.741  62.307 -13.312  1.00  0.00      LA0  C
ATOM   1018  O   LEU A 115       6.957  63.190 -13.657  1.00  0.00      LA0  O
ATOM   1019  N   LEU A 116       8.933  62.508 -12.737  1.00  0.00      LA0  N
ATOM   1020  H   LEU A 116       9.544  61.719 -12.655  1.00  0.00      LA0  H
ATOM   1021  CA  LEU A 116       9.432  63.847 -12.428  1.00  0.00      LA0  C
ATOM   1022  CB  LEU A 116      10.725  63.768 -11.602  1.00  0.00      LA0  C
ATOM   1023  CG  LEU A 116      10.627  63.313 -10.137  1.00  0.00      LA0  C
ATOM   1024  CD1 LEU A 116      10.253  61.842  -9.958  1.00  0.00      LA0  C
ATOM   1025  CD2 LEU A 116      11.929  63.613  -9.395  1.00  0.00      LA0  C
ATOM   1026  C   LEU A 116       9.729  64.613 -13.698  1.00  0.00      LA0  C
ATOM   1027  O   LEU A 116      10.021  64.024 -14.731  1.00  0.00      LA0  O
ATOM   1028  N   ASP A 117       9.643  65.936 -13.581  1.00  0.00      LA0  N
ATOM   1029  H   ASP A 117       9.377  66.414 -12.741  1.00  0.00      LA0  H
ATOM   1030  CA  ASP A 117      10.165  66.762 -14.664  1.00  0.00      LA0  C
ATOM   1031  CB  ASP A 117       9.313  68.034 -14.784  1.00  0.00      LA0  C
ATOM   1032  CG  ASP A 117       9.447  68.867 -13.523  1.00  0.00      LA0  C
ATOM   1033  OD1 ASP A 117      10.223  69.813 -13.531  1.00  0.00      LA0  O
ATOM   1034  OD2 ASP A 117       8.822  68.537 -12.522  1.00  0.00      LA0  O
ATOM   1035  C   ASP A 117      11.632  67.078 -14.410  1.00  0.00      LA0  C
ATOM   1036  O   ASP A 117      12.223  66.592 -13.449  1.00  0.00      LA0  O
ATOM   1037  N   ALA A 118      12.185  67.933 -15.288  1.00  0.00      LA0  N
ATOM   1038  H   ALA A 118      11.640  68.269 -16.053  1.00  0.00      LA0  H
ATOM   1039  CA  ALA A 118      13.562  68.381 -15.079  1.00  0.00      LA0  C
ATOM   1040  CB  ALA A 118      13.984  69.351 -16.183  1.00  0.00      LA0  C
ATOM   1041  C   ALA A 118      13.806  69.020 -13.721  1.00  0.00      LA0  C
ATOM   1042  O   ALA A 118      14.606  68.547 -12.923  1.00  0.00      LA0  O
ATOM   1043  N   THR A 119      13.039  70.089 -13.474  1.00  0.00      LA0  N
ATOM   1044  H   THR A 119      12.331  70.385 -14.114  1.00  0.00      LA0  H
ATOM   1045  CA  THR A 119      13.191  70.815 -12.214  1.00  0.00      LA0  C
ATOM   1046  CB  THR A 119      12.245  72.019 -12.176  1.00  0.00      LA0  C
ATOM   1047  OG1 THR A 119      11.617  72.232 -13.451  1.00  0.00      LA0  O
ATOM   1048  HG1 THR A 119      10.927  71.570 -13.507  1.00  0.00      LA0  H
ATOM   1049  CG2 THR A 119      12.965  73.279 -11.693  1.00  0.00      LA0  C
ATOM   1050  C   THR A 119      13.002  69.956 -10.971  1.00  0.00      LA0  C
ATOM   1051  O   THR A 119      13.737  70.033  -9.993  1.00  0.00      LA0  O
ATOM   1052  N   ALA A 120      11.989  69.076 -11.061  1.00  0.00      LA0  N
ATOM   1053  H   ALA A 120      11.358  69.087 -11.846  1.00  0.00      LA0  H
ATOM   1054  CA  ALA A 120      11.831  68.144  -9.944  1.00  0.00      LA0  C
ATOM   1055  CB  ALA A 120      10.556  67.317 -10.085  1.00  0.00      LA0  C
ATOM   1056  C   ALA A 120      13.007  67.202  -9.740  1.00  0.00      LA0  C
ATOM   1057  O   ALA A 120      13.369  66.854  -8.623  1.00  0.00      LA0  O
ATOM   1058  N   TYR A 121      13.618  66.816 -10.870  1.00  0.00      LA0  N
ATOM   1059  H   TYR A 121      13.303  67.135 -11.767  1.00  0.00      LA0  H
ATOM   1060  CA  TYR A 121      14.821  65.998 -10.736  1.00  0.00      LA0  C
ATOM   1061  CB  TYR A 121      15.193  65.370 -12.080  1.00  0.00      LA0  C
ATOM   1062  CG  TYR A 121      16.173  64.234 -11.892  1.00  0.00      LA0  C
ATOM   1063  CD1 TYR A 121      15.751  63.070 -11.216  1.00  0.00      LA0  C
ATOM   1064  CE1 TYR A 121      16.659  62.014 -11.048  1.00  0.00      LA0  C
ATOM   1065  CD2 TYR A 121      17.480  64.369 -12.402  1.00  0.00      LA0  C
ATOM   1066  CE2 TYR A 121      18.388  63.311 -12.236  1.00  0.00      LA0  C
ATOM   1067  CZ  TYR A 121      17.963  62.148 -11.561  1.00  0.00      LA0  C
ATOM   1068  OH  TYR A 121      18.844  61.100 -11.392  1.00  0.00      LA0  O
ATOM   1069  HH  TYR A 121      19.516  61.120 -12.070  1.00  0.00      LA0  H
ATOM   1070  C   TYR A 121      16.002  66.729 -10.119  1.00  0.00      LA0  C
ATOM   1071  O   TYR A 121      16.748  66.174  -9.320  1.00  0.00      LA0  O
ATOM   1072  N   GLU A 122      16.118  68.014 -10.497  1.00  0.00      LA0  N
ATOM   1073  H   GLU A 122      15.506  68.393 -11.194  1.00  0.00      LA0  H
ATOM   1074  CA  GLU A 122      17.131  68.851  -9.850  1.00  0.00      LA0  C
ATOM   1075  CB  GLU A 122      17.120  70.273 -10.412  1.00  0.00      LA0  C
ATOM   1076  CG  GLU A 122      17.352  70.333 -11.920  1.00  0.00      LA0  C
ATOM   1077  CD  GLU A 122      17.345  71.773 -12.386  1.00  0.00      LA0  C
ATOM   1078  OE1 GLU A 122      16.273  72.374 -12.427  1.00  0.00      LA0  O
ATOM   1079  OE2 GLU A 122      18.413  72.288 -12.711  1.00  0.00      LA0  O
ATOM   1080  C   GLU A 122      16.956  68.894  -8.344  1.00  0.00      LA0  C
ATOM   1081  O   GLU A 122      17.865  68.608  -7.574  1.00  0.00      LA0  O
ATOM   1082  N   ALA A 123      15.698  69.197  -7.967  1.00  0.00      LA0  N
ATOM   1083  H   ALA A 123      15.041  69.465  -8.674  1.00  0.00      LA0  H
ATOM   1084  CA  ALA A 123      15.328  69.167  -6.551  1.00  0.00      LA0  C
ATOM   1085  CB  ALA A 123      13.818  69.352  -6.379  1.00  0.00      LA0  C
ATOM   1086  C   ALA A 123      15.770  67.898  -5.846  1.00  0.00      LA0  C
ATOM   1087  O   ALA A 123      16.554  67.944  -4.912  1.00  0.00      LA0  O
ATOM   1088  N   LEU A 124      15.314  66.765  -6.413  1.00  0.00      LA0  N
ATOM   1089  H   LEU A 124      14.641  66.847  -7.147  1.00  0.00      LA0  H
ATOM   1090  CA  LEU A 124      15.669  65.444  -5.879  1.00  0.00      LA0  C
ATOM   1091  CB  LEU A 124      15.231  64.366  -6.878  1.00  0.00      LA0  C
ATOM   1092  CG  LEU A 124      15.301  62.926  -6.356  1.00  0.00      LA0  C
ATOM   1093  CD1 LEU A 124      14.354  62.697  -5.176  1.00  0.00      LA0  C
ATOM   1094  CD2 LEU A 124      15.082  61.905  -7.474  1.00  0.00      LA0  C
ATOM   1095  C   LEU A 124      17.132  65.254  -5.486  1.00  0.00      LA0  C
ATOM   1096  O   LEU A 124      17.472  64.640  -4.481  1.00  0.00      LA0  O
ATOM   1097  N   LEU A 125      17.999  65.818  -6.342  1.00  0.00      LA0  N
ATOM   1098  H   LEU A 125      17.664  66.381  -7.100  1.00  0.00      LA0  H
ATOM   1099  CA  LEU A 125      19.424  65.707  -6.030  1.00  0.00      LA0  C
ATOM   1100  CB  LEU A 125      20.265  66.190  -7.216  1.00  0.00      LA0  C
ATOM   1101  CG  LEU A 125      19.915  65.484  -8.533  1.00  0.00      LA0  C
ATOM   1102  CD1 LEU A 125      20.623  66.126  -9.726  1.00  0.00      LA0  C
ATOM   1103  CD2 LEU A 125      20.146  63.971  -8.474  1.00  0.00      LA0  C
ATOM   1104  C   LEU A 125      19.815  66.409  -4.736  1.00  0.00      LA0  C
ATOM   1105  O   LEU A 125      20.504  65.857  -3.885  1.00  0.00      LA0  O
ATOM   1106  N   GLU A 126      19.295  67.639  -4.617  1.00  0.00      LA0  N
ATOM   1107  H   GLU A 126      18.676  67.991  -5.321  1.00  0.00      LA0  H
ATOM   1108  CA  GLU A 126      19.518  68.403  -3.388  1.00  0.00      LA0  C
ATOM   1109  CB  GLU A 126      19.046  69.849  -3.570  1.00  0.00      LA0  C
ATOM   1110  CG  GLU A 126      19.748  70.620  -4.697  1.00  0.00      LA0  C
ATOM   1111  CD  GLU A 126      21.191  70.932  -4.333  1.00  0.00      LA0  C
ATOM   1112  OE1 GLU A 126      22.087  70.244  -4.821  1.00  0.00      LA0  O
ATOM   1113  OE2 GLU A 126      21.416  71.881  -3.581  1.00  0.00      LA0  O
ATOM   1114  C   GLU A 126      18.869  67.778  -2.159  1.00  0.00      LA0  C
ATOM   1115  O   GLU A 126      19.445  67.735  -1.078  1.00  0.00      LA0  O
ATOM   1116  N   ASP A 127      17.651  67.246  -2.384  1.00  0.00      LA0  N
ATOM   1117  H   ASP A 127      17.188  67.409  -3.254  1.00  0.00      LA0  H
ATOM   1118  CA  ASP A 127      16.927  66.525  -1.330  1.00  0.00      LA0  C
ATOM   1119  CB  ASP A 127      15.618  65.913  -1.858  1.00  0.00      LA0  C
ATOM   1120  CG  ASP A 127      14.585  66.967  -2.231  1.00  0.00      LA0  C
ATOM   1121  OD1 ASP A 127      14.278  67.823  -1.402  1.00  0.00      LA0  O
ATOM   1122  OD2 ASP A 127      14.060  66.909  -3.342  1.00  0.00      LA0  O
ATOM   1123  C   ASP A 127      17.757  65.439  -0.666  1.00  0.00      LA0  C
ATOM   1124  O   ASP A 127      17.781  65.280   0.550  1.00  0.00      LA0  O
ATOM   1125  N   GLU A 128      18.482  64.714  -1.534  1.00  0.00      LA0  N
ATOM   1126  H   GLU A 128      18.353  64.835  -2.521  1.00  0.00      LA0  H
ATOM   1127  CA  GLU A 128      19.587  63.944  -0.968  1.00  0.00      LA0  C
ATOM   1128  CB  GLU A 128      19.576  62.494  -1.463  1.00  0.00      LA0  C
ATOM   1129  CG  GLU A 128      20.477  61.599  -0.600  1.00  0.00      LA0  C
ATOM   1130  CD  GLU A 128      20.431  60.160  -1.072  1.00  0.00      LA0  C
ATOM   1131  OE1 GLU A 128      19.526  59.433  -0.663  1.00  0.00      LA0  O
ATOM   1132  OE2 GLU A 128      21.319  59.761  -1.824  1.00  0.00      LA0  O
ATOM   1133  C   GLU A 128      20.935  64.609  -1.203  1.00  0.00      LA0  C
ATOM   1134  O   GLU A 128      21.782  64.733  -0.321  1.00  0.00      LA0  O
END
