# Supplementary material for: Large scale analyses of genotype-phenotype relationships of glycine decarboxylase mutations and neurological disease severity
Source: PLoS Comput Biol. 2020 May 18;16(5):e1007871. doi: 10.1371/journal.pcbi.1007871 (PMC7259800; doi:10.1371/journal.pcbi.1007871)
Supplement: S1 Appendix — (ZIP) [file pcbi.1007871.s011.zip › S1_Appendix/cluspro.TH.ecoli/model.004.15.pdb]

HEADER rec.pdb
REMARK original generated coordinate pdb file
ATOM      1  N   GLN A   4      22.318  45.643  17.313  1.00  0.00      RA0  N
ATOM      2  H   GLN A   4      21.353  45.820  17.135  1.00  0.00      RA0  H
ATOM      3  CA  GLN A   4      23.356  46.702  17.078  1.00  0.00      RA0  C
ATOM      4  CB  GLN A   4      22.868  48.052  17.604  1.00  0.00      RA0  C
ATOM      5  CG  GLN A   4      23.787  49.205  17.202  1.00  0.00      RA0  C
ATOM      6  CD  GLN A   4      23.187  50.515  17.665  1.00  0.00      RA0  C
ATOM      7  OE1 GLN A   4      22.886  50.714  18.835  1.00  0.00      RA0  O
ATOM      8  NE2 GLN A   4      23.021  51.405  16.670  1.00  0.00      RA0  N
ATOM      9 HE21 GLN A   4      23.280  51.188  15.730  1.00  0.00      RA0  H
ATOM     10 HE22 GLN A   4      22.631  52.307  16.857  1.00  0.00      RA0  H
ATOM     11  C   GLN A   4      24.669  46.292  17.706  1.00  0.00      RA0  C
ATOM     12  O   GLN A   4      24.709  45.892  18.876  1.00  0.00      RA0  O
ATOM     13  N   THR A   5      25.745  46.374  16.923  1.00  0.00      RA0  N
ATOM     14  H   THR A   5      25.673  46.794  16.023  1.00  0.00      RA0  H
ATOM     15  CA  THR A   5      27.040  45.928  17.398  1.00  0.00      RA0  C
ATOM     16  CB  THR A   5      27.993  45.733  16.193  1.00  0.00      RA0  C
ATOM     17  OG1 THR A   5      29.302  45.343  16.625  1.00  0.00      RA0  O
ATOM     18  HG1 THR A   5      29.761  44.995  15.850  1.00  0.00      RA0  H
ATOM     19  CG2 THR A   5      28.081  46.973  15.301  1.00  0.00      RA0  C
ATOM     20  C   THR A   5      27.567  46.895  18.439  1.00  0.00      RA0  C
ATOM     21  O   THR A   5      27.394  48.098  18.287  1.00  0.00      RA0  O
ATOM     22  N   PRO A   6      28.258  46.395  19.466  1.00  0.00      RA0  N
ATOM     23  CD  PRO A   6      28.411  44.983  19.788  1.00  0.00      RA0  C
ATOM     24  CA  PRO A   6      28.957  47.285  20.399  1.00  0.00      RA0  C
ATOM     25  CB  PRO A   6      29.665  46.299  21.335  1.00  0.00      RA0  C
ATOM     26  CG  PRO A   6      28.859  45.006  21.240  1.00  0.00      RA0  C
ATOM     27  C   PRO A   6      29.941  48.233  19.721  1.00  0.00      RA0  C
ATOM     28  O   PRO A   6      30.283  49.284  20.285  1.00  0.00      RA0  O
ATOM     29  N   LEU A   7      30.378  47.879  18.514  1.00  0.00      RA0  N
ATOM     30  H   LEU A   7      30.058  47.036  18.075  1.00  0.00      RA0  H
ATOM     31  CA  LEU A   7      31.322  48.712  17.757  1.00  0.00      RA0  C
ATOM     32  CB  LEU A   7      32.175  47.819  16.861  1.00  0.00      RA0  C
ATOM     33  CG  LEU A   7      33.074  46.900  17.677  1.00  0.00      RA0  C
ATOM     34  CD1 LEU A   7      33.836  45.900  16.811  1.00  0.00      RA0  C
ATOM     35  CD2 LEU A   7      34.020  47.728  18.535  1.00  0.00      RA0  C
ATOM     36  C   LEU A   7      30.719  49.845  16.928  1.00  0.00      RA0  C
ATOM     37  O   LEU A   7      31.447  50.554  16.256  1.00  0.00      RA0  O
ATOM     38  N   TYR A   8      29.406  50.055  17.033  1.00  0.00      RA0  N
ATOM     39  H   TYR A   8      28.875  49.477  17.656  1.00  0.00      RA0  H
ATOM     40  CA  TYR A   8      28.697  50.975  16.166  1.00  0.00      RA0  C
ATOM     41  CB  TYR A   8      27.232  51.035  16.581  1.00  0.00      RA0  C
ATOM     42  CG  TYR A   8      26.400  51.546  15.434  1.00  0.00      RA0  C
ATOM     43  CD1 TYR A   8      26.010  52.879  15.384  1.00  0.00      RA0  C
ATOM     44  CE1 TYR A   8      25.225  53.331  14.330  1.00  0.00      RA0  C
ATOM     45  CD2 TYR A   8      26.020  50.668  14.429  1.00  0.00      RA0  C
ATOM     46  CE2 TYR A   8      25.233  51.120  13.380  1.00  0.00      RA0  C
ATOM     47  CZ  TYR A   8      24.831  52.448  13.332  1.00  0.00      RA0  C
ATOM     48  OH  TYR A   8      24.038  52.886  12.292  1.00  0.00      RA0  O
ATOM     49  HH  TYR A   8      23.981  52.209  11.630  1.00  0.00      RA0  H
ATOM     50  C   TYR A   8      29.324  52.367  16.213  1.00  0.00      RA0  C
ATOM     51  O   TYR A   8      29.574  52.947  15.173  1.00  0.00      RA0  O
ATOM     52  N   GLU A   9      29.592  52.896  17.409  1.00  0.00      RA0  N
ATOM     53  H   GLU A   9      29.481  52.343  18.234  1.00  0.00      RA0  H
ATOM     54  CA  GLU A   9      30.170  54.230  17.533  1.00  0.00      RA0  C
ATOM     55  CB  GLU A   9      30.095  54.622  19.014  1.00  0.00      RA0  C
ATOM     56  CG  GLU A   9      30.985  55.770  19.488  1.00  0.00      RA0  C
ATOM     57  CD  GLU A   9      32.335  55.217  19.890  1.00  0.00      RA0  C
ATOM     58  OE1 GLU A   9      32.509  54.000  19.864  1.00  0.00      RA0  O
ATOM     59  OE2 GLU A   9      33.217  55.998  20.223  1.00  0.00      RA0  O
ATOM     60  C   GLU A   9      31.558  54.315  16.916  1.00  0.00      RA0  C
ATOM     61  O   GLU A   9      31.888  55.305  16.257  1.00  0.00      RA0  O
ATOM     62  N   GLN A  10      32.378  53.293  17.147  1.00  0.00      RA0  N
ATOM     63  H   GLN A  10      32.124  52.645  17.864  1.00  0.00      RA0  H
ATOM     64  CA  GLN A  10      33.695  53.234  16.494  1.00  0.00      RA0  C
ATOM     65  CB  GLN A  10      34.521  52.060  17.004  1.00  0.00      RA0  C
ATOM     66  CG  GLN A  10      35.126  52.370  18.367  1.00  0.00      RA0  C
ATOM     67  CD  GLN A  10      35.876  53.685  18.268  1.00  0.00      RA0  C
ATOM     68  OE1 GLN A  10      36.854  53.834  17.531  1.00  0.00      RA0  O
ATOM     69  NE2 GLN A  10      35.365  54.634  19.059  1.00  0.00      RA0  N
ATOM     70 HE21 GLN A  10      34.503  54.477  19.570  1.00  0.00      RA0  H
ATOM     71 HE22 GLN A  10      35.672  55.572  19.208  1.00  0.00      RA0  H
ATOM     72  C   GLN A  10      33.576  53.174  14.974  1.00  0.00      RA0  C
ATOM     73  O   GLN A  10      34.322  53.856  14.263  1.00  0.00      RA0  O
ATOM     74  N   HIS A  11      32.625  52.393  14.458  1.00  0.00      RA0  N
ATOM     75  H   HIS A  11      32.025  51.880  15.072  1.00  0.00      RA0  H
ATOM     76  CA  HIS A  11      32.386  52.402  13.014  1.00  0.00      RA0  C
ATOM     77  CB  HIS A  11      31.223  51.503  12.619  1.00  0.00      RA0  C
ATOM     78  CG  HIS A  11      31.498  50.058  12.925  1.00  0.00      RA0  C
ATOM     79  ND1 HIS A  11      32.633  49.407  12.611  1.00  0.00      RA0  N
ATOM     80  HD1 HIS A  11      33.407  49.744  12.105  1.00  0.00      RA0  H
ATOM     81  CD2 HIS A  11      30.622  49.168  13.546  1.00  0.00      RA0  C
ATOM     82  NE2 HIS A  11      31.242  47.970  13.608  1.00  0.00      RA0  N
ATOM     83  CE1 HIS A  11      32.479  48.116  13.035  1.00  0.00      RA0  C
ATOM     84  C   HIS A  11      32.086  53.799  12.504  1.00  0.00      RA0  C
ATOM     85  O   HIS A  11      32.635  54.214  11.489  1.00  0.00      RA0  O
ATOM     86  N   THR A  12      31.245  54.553  13.210  1.00  0.00      RA0  N
ATOM     87  H   THR A  12      30.754  54.206  14.015  1.00  0.00      RA0  H
ATOM     88  CA  THR A  12      30.918  55.903  12.727  1.00  0.00      RA0  C
ATOM     89  CB  THR A  12      29.742  56.402  13.541  1.00  0.00      RA0  C
ATOM     90  OG1 THR A  12      29.646  55.618  14.730  1.00  0.00      RA0  O
ATOM     91  HG1 THR A  12      30.387  55.856  15.281  1.00  0.00      RA0  H
ATOM     92  CG2 THR A  12      28.439  56.293  12.750  1.00  0.00      RA0  C
ATOM     93  C   THR A  12      32.141  56.811  12.783  1.00  0.00      RA0  C
ATOM     94  O   THR A  12      32.362  57.626  11.882  1.00  0.00      RA0  O
ATOM     95  N   LEU A  13      32.932  56.679  13.840  1.00  0.00      RA0  N
ATOM     96  H   LEU A  13      32.730  55.994  14.544  1.00  0.00      RA0  H
ATOM     97  CA  LEU A  13      34.150  57.471  13.973  1.00  0.00      RA0  C
ATOM     98  CB  LEU A  13      34.779  57.307  15.355  1.00  0.00      RA0  C
ATOM     99  CG  LEU A  13      33.913  57.904  16.463  1.00  0.00      RA0  C
ATOM    100  CD1 LEU A  13      34.629  57.855  17.812  1.00  0.00      RA0  C
ATOM    101  CD2 LEU A  13      33.446  59.321  16.126  1.00  0.00      RA0  C
ATOM    102  C   LEU A  13      35.166  57.137  12.881  1.00  0.00      RA0  C
ATOM    103  O   LEU A  13      35.982  57.983  12.507  1.00  0.00      RA0  O
ATOM    104  N   CYS A  14      35.106  55.903  12.378  1.00  0.00      RA0  N
ATOM    105  H   CYS A  14      34.453  55.248  12.761  1.00  0.00      RA0  H
ATOM    106  CA  CYS A  14      35.954  55.426  11.284  1.00  0.00      RA0  C
ATOM    107  CB  CYS A  14      36.265  53.944  11.491  1.00  0.00      RA0  C
ATOM    108  SG  CYS A  14      37.166  53.625  13.036  1.00  0.00      RA0  S
ATOM    109  C   CYS A  14      35.397  55.732   9.892  1.00  0.00      RA0  C
ATOM    110  O   CYS A  14      35.986  55.323   8.897  1.00  0.00      RA0  O
ATOM    111  N   GLY A  15      34.279  56.453   9.826  1.00  0.00      RA0  N
ATOM    112  H   GLY A  15      33.791  56.708  10.662  1.00  0.00      RA0  H
ATOM    113  CA  GLY A  15      33.716  56.889   8.549  1.00  0.00      RA0  C
ATOM    114  C   GLY A  15      32.884  55.831   7.838  1.00  0.00      RA0  C
ATOM    115  O   GLY A  15      32.760  55.840   6.615  1.00  0.00      RA0  O
ATOM    116  N   ALA A  16      32.291  54.925   8.598  1.00  0.00      RA0  N
ATOM    117  H   ALA A  16      32.397  54.964   9.593  1.00  0.00      RA0  H
ATOM    118  CA  ALA A  16      31.456  53.867   8.003  1.00  0.00      RA0  C
ATOM    119  CB  ALA A  16      30.861  52.978   9.084  1.00  0.00      RA0  C
ATOM    120  C   ALA A  16      30.290  54.405   7.149  1.00  0.00      RA0  C
ATOM    121  O   ALA A  16      29.627  55.384   7.501  1.00  0.00      RA0  O
ATOM    122  N   ARG A  17      30.083  53.784   5.991  1.00  0.00      RA0  N
ATOM    123  H   ARG A  17      30.673  53.016   5.739  1.00  0.00      RA0  H
ATOM    124  CA  ARG A  17      28.847  53.954   5.233  1.00  0.00      RA0  C
ATOM    125  CB  ARG A  17      29.105  54.020   3.726  1.00  0.00      RA0  C
ATOM    126  CG  ARG A  17      29.665  55.337   3.172  1.00  0.00      RA0  C
ATOM    127  CD  ARG A  17      31.086  55.689   3.621  1.00  0.00      RA0  C
ATOM    128  NE  ARG A  17      31.651  56.729   2.765  1.00  0.00      RA0  N
ATOM    129  HE  ARG A  17      31.162  56.866   1.896  1.00  0.00      RA0  H
ATOM    130  CZ  ARG A  17      32.831  57.316   3.123  1.00  0.00      RA0  C
ATOM    131  NH1 ARG A  17      33.386  57.021   4.321  1.00  0.00      RA0  N
ATOM    132 HH11 ARG A  17      34.297  57.331   4.612  1.00  0.00      RA0  H
ATOM    133 HH12 ARG A  17      32.911  56.450   5.009  1.00  0.00      RA0  H
ATOM    134  NH2 ARG A  17      33.431  58.170   2.261  1.00  0.00      RA0  N
ATOM    135 HH21 ARG A  17      34.298  58.630   2.472  1.00  0.00      RA0  H
ATOM    136 HH22 ARG A  17      33.029  58.375   1.362  1.00  0.00      RA0  H
ATOM    137  C   ARG A  17      28.052  52.692   5.551  1.00  0.00      RA0  C
ATOM    138  O   ARG A  17      28.424  51.601   5.152  1.00  0.00      RA0  O
ATOM    139  N   MSE A  18      26.942  52.849   6.263  1.00  0.00      RA0  N
ATOM    140  H   MSE A  18      26.562  53.765   6.376  1.00  0.00      RA0  H
ATOM    141  CA  MSE A  18      26.193  51.711   6.787  1.00  0.00      RA0  C
ATOM    142  CB  MSE A  18      25.446  52.093   8.064  1.00  0.00      RA0  C
ATOM    143  CG  MSE A  18      26.320  52.612   9.203  1.00  0.00      RA0  C
ATOM    144  SE  MSE A  18      27.432  51.367   9.863  1.00  0.00      RA0  S
ATOM    145  CE  MSE A  18      27.928  52.286  11.326  1.00  0.00      RA0  C
ATOM    146  C   MSE A  18      25.153  51.143   5.804  1.00  0.00      RA0  C
ATOM    147  O   MSE A  18      24.553  51.880   5.013  1.00  0.00      RA0  O
ATOM    148  N   VAL A  19      24.946  49.837   5.891  1.00  0.00      RA0  N
ATOM    149  H   VAL A  19      25.463  49.258   6.527  1.00  0.00      RA0  H
ATOM    150  CA  VAL A  19      23.825  49.171   5.232  1.00  0.00      RA0  C
ATOM    151  CB  VAL A  19      24.275  48.433   3.965  1.00  0.00      RA0  C
ATOM    152  CG1 VAL A  19      24.672  49.388   2.839  1.00  0.00      RA0  C
ATOM    153  CG2 VAL A  19      25.376  47.425   4.297  1.00  0.00      RA0  C
ATOM    154  C   VAL A  19      23.218  48.169   6.201  1.00  0.00      RA0  C
ATOM    155  O   VAL A  19      23.788  47.884   7.248  1.00  0.00      RA0  O
ATOM    156  N   ASP A  20      22.059  47.624   5.854  1.00  0.00      RA0  N
ATOM    157  H   ASP A  20      21.678  47.750   4.942  1.00  0.00      RA0  H
ATOM    158  CA  ASP A  20      21.501  46.561   6.663  1.00  0.00      RA0  C
ATOM    159  CB  ASP A  20      20.004  46.351   6.491  1.00  0.00      RA0  C
ATOM    160  CG  ASP A  20      19.703  45.120   7.321  1.00  0.00      RA0  C
ATOM    161  OD1 ASP A  20      19.932  45.186   8.520  1.00  0.00      RA0  O
ATOM    162  OD2 ASP A  20      19.335  44.075   6.784  1.00  0.00      RA0  O
ATOM    163  C   ASP A  20      22.132  45.251   6.279  1.00  0.00      RA0  C
ATOM    164  O   ASP A  20      22.216  44.922   5.097  1.00  0.00      RA0  O
ATOM    165  N   PHE A  21      22.592  44.496   7.272  1.00  0.00      RA0  N
ATOM    166  H   PHE A  21      22.305  44.766   8.190  1.00  0.00      RA0  H
ATOM    167  CA  PHE A  21      23.096  43.151   7.053  1.00  0.00      RA0  C
ATOM    168  CB  PHE A  21      24.582  43.110   7.387  1.00  0.00      RA0  C
ATOM    169  CG  PHE A  21      25.229  41.906   6.752  1.00  0.00      RA0  C
ATOM    170  CD1 PHE A  21      24.969  41.602   5.422  1.00  0.00      RA0  C
ATOM    171  CD2 PHE A  21      26.102  41.117   7.491  1.00  0.00      RA0  C
ATOM    172  CE1 PHE A  21      25.601  40.521   4.820  1.00  0.00      RA0  C
ATOM    173  CE2 PHE A  21      26.733  40.035   6.888  1.00  0.00      RA0  C
ATOM    174  CZ  PHE A  21      26.491  39.743   5.551  1.00  0.00      RA0  C
ATOM    175  C   PHE A  21      22.320  42.193   7.937  1.00  0.00      RA0  C
ATOM    176  O   PHE A  21      22.596  42.069   9.137  1.00  0.00      RA0  O
ATOM    177  N   HIS A  22      21.303  41.559   7.363  1.00  0.00      RA0  N
ATOM    178  H   HIS A  22      20.985  41.945   6.496  1.00  0.00      RA0  H
ATOM    179  CA  HIS A  22      20.471  40.614   8.117  1.00  0.00      RA0  C
ATOM    180  CB  HIS A  22      21.201  39.306   8.439  1.00  0.00      RA0  C
ATOM    181  CG  HIS A  22      21.987  38.790   7.261  1.00  0.00      RA0  C
ATOM    182  ND1 HIS A  22      21.499  38.645   6.015  1.00  0.00      RA0  N
ATOM    183  HD1 HIS A  22      20.592  38.866   5.712  1.00  0.00      RA0  H
ATOM    184  CD2 HIS A  22      23.319  38.370   7.275  1.00  0.00      RA0  C
ATOM    185  NE2 HIS A  22      23.630  37.966   6.021  1.00  0.00      RA0  N
ATOM    186  CE1 HIS A  22      22.512  38.136   5.243  1.00  0.00      RA0  C
ATOM    187  C   HIS A  22      19.960  41.183   9.440  1.00  0.00      RA0  C
ATOM    188  O   HIS A  22      19.955  40.491  10.463  1.00  0.00      RA0  O
ATOM    189  N   GLY A  23      19.505  42.437   9.388  1.00  0.00      RA0  N
ATOM    190  H   GLY A  23      19.614  43.020   8.573  1.00  0.00      RA0  H
ATOM    191  CA  GLY A  23      18.932  43.124  10.542  1.00  0.00      RA0  C
ATOM    192  C   GLY A  23      19.890  43.995  11.343  1.00  0.00      RA0  C
ATOM    193  O   GLY A  23      19.437  44.796  12.172  1.00  0.00      RA0  O
ATOM    194  N   TRP A  24      21.199  43.837  11.104  1.00  0.00      RA0  N
ATOM    195  H   TRP A  24      21.472  43.275  10.322  1.00  0.00      RA0  H
ATOM    196  CA  TRP A  24      22.255  44.642  11.761  1.00  0.00      RA0  C
ATOM    197  CB  TRP A  24      23.521  43.825  12.013  1.00  0.00      RA0  C
ATOM    198  CG  TRP A  24      23.334  42.671  12.965  1.00  0.00      RA0  C
ATOM    199  CD2 TRP A  24      23.850  42.552  14.307  1.00  0.00      RA0  C
ATOM    200  CE2 TRP A  24      23.486  41.275  14.793  1.00  0.00      RA0  C
ATOM    201  CE3 TRP A  24      24.591  43.408  15.112  1.00  0.00      RA0  C
ATOM    202  CD1 TRP A  24      22.682  41.457  12.713  1.00  0.00      RA0  C
ATOM    203  NE1 TRP A  24      22.773  40.632  13.789  1.00  0.00      RA0  N
ATOM    204  HE1 TRP A  24      22.430  39.711  13.823  1.00  0.00      RA0  H
ATOM    205  CZ2 TRP A  24      23.873  40.886  16.069  1.00  0.00      RA0  C
ATOM    206  CZ3 TRP A  24      24.973  43.006  16.387  1.00  0.00      RA0  C
ATOM    207  CH2 TRP A  24      24.615  41.751  16.865  1.00  0.00      RA0  C
ATOM    208  C   TRP A  24      22.688  45.819  10.866  1.00  0.00      RA0  C
ATOM    209  O   TRP A  24      22.888  45.636   9.658  1.00  0.00      RA0  O
ATOM    210  N   MSE A  25      22.893  46.987  11.457  1.00  0.00      RA0  N
ATOM    211  H   MSE A  25      22.788  47.042  12.446  1.00  0.00      RA0  H
ATOM    212  CA  MSE A  25      23.476  48.111  10.726  1.00  0.00      RA0  C
ATOM    213  CB  MSE A  25      22.976  49.439  11.284  1.00  0.00      RA0  C
ATOM    214  CG  MSE A  25      21.483  49.603  11.006  1.00  0.00      RA0  C
ATOM    215  SE  MSE A  25      21.140  49.615   9.240  1.00  0.00      RA0  S
ATOM    216  CE  MSE A  25      19.380  49.252   9.325  1.00  0.00      RA0  C
ATOM    217  C   MSE A  25      24.996  47.992  10.758  1.00  0.00      RA0  C
ATOM    218  O   MSE A  25      25.620  48.212  11.805  1.00  0.00      RA0  O
ATOM    219  N   MSE A  26      25.570  47.665   9.596  1.00  0.00      RA0  N
ATOM    220  H   MSE A  26      25.003  47.595   8.769  1.00  0.00      RA0  H
ATOM    221  CA  MSE A  26      26.991  47.305   9.476  1.00  0.00      RA0  C
ATOM    222  CB  MSE A  26      27.115  45.806   9.183  1.00  0.00      RA0  C
ATOM    223  CG  MSE A  26      26.559  44.889  10.269  1.00  0.00      RA0  C
ATOM    224  SE  MSE A  26      27.442  45.027  11.827  1.00  0.00      RA0  S
ATOM    225  CE  MSE A  26      29.009  44.350  11.260  1.00  0.00      RA0  C
ATOM    226  C   MSE A  26      27.654  48.087   8.358  1.00  0.00      RA0  C
ATOM    227  O   MSE A  26      27.010  48.437   7.362  1.00  0.00      RA0  O
ATOM    228  N   PRO A  27      28.947  48.385   8.499  1.00  0.00      RA0  N
ATOM    229  CD  PRO A  27      29.790  48.116   9.655  1.00  0.00      RA0  C
ATOM    230  CA  PRO A  27      29.642  49.103   7.432  1.00  0.00      RA0  C
ATOM    231  CB  PRO A  27      31.017  49.386   8.040  1.00  0.00      RA0  C
ATOM    232  CG  PRO A  27      30.865  49.182   9.544  1.00  0.00      RA0  C
ATOM    233  C   PRO A  27      29.809  48.337   6.132  1.00  0.00      RA0  C
ATOM    234  O   PRO A  27      30.370  47.255   6.112  1.00  0.00      RA0  O
ATOM    235  N   LEU A  28      29.304  48.907   5.043  1.00  0.00      RA0  N
ATOM    236  H   LEU A  28      28.812  49.773   5.134  1.00  0.00      RA0  H
ATOM    237  CA  LEU A  28      29.578  48.382   3.716  1.00  0.00      RA0  C
ATOM    238  CB  LEU A  28      28.649  49.025   2.685  1.00  0.00      RA0  C
ATOM    239  CG  LEU A  28      28.767  48.403   1.290  1.00  0.00      RA0  C
ATOM    240  CD1 LEU A  28      28.390  46.920   1.299  1.00  0.00      RA0  C
ATOM    241  CD2 LEU A  28      27.985  49.194   0.242  1.00  0.00      RA0  C
ATOM    242  C   LEU A  28      31.047  48.677   3.374  1.00  0.00      RA0  C
ATOM    243  O   LEU A  28      31.740  47.875   2.750  1.00  0.00      RA0  O
ATOM    244  N   HIS A  29      31.473  49.864   3.749  1.00  0.00      RA0  N
ATOM    245  H   HIS A  29      30.889  50.531   4.217  1.00  0.00      RA0  H
ATOM    246  CA  HIS A  29      32.866  50.280   3.592  1.00  0.00      RA0  C
ATOM    247  CB  HIS A  29      33.215  50.535   2.108  1.00  0.00      RA0  C
ATOM    248  CG  HIS A  29      32.286  51.522   1.431  1.00  0.00      RA0  C
ATOM    249  ND1 HIS A  29      31.255  51.176   0.635  1.00  0.00      RA0  N
ATOM    250  HD1 HIS A  29      30.969  50.270   0.390  1.00  0.00      RA0  H
ATOM    251  CD2 HIS A  29      32.353  52.915   1.484  1.00  0.00      RA0  C
ATOM    252  NE2 HIS A  29      31.355  53.405   0.715  1.00  0.00      RA0  N
ATOM    253  CE1 HIS A  29      30.673  52.336   0.187  1.00  0.00      RA0  C
ATOM    254  C   HIS A  29      33.078  51.495   4.461  1.00  0.00      RA0  C
ATOM    255  O   HIS A  29      32.143  52.009   5.054  1.00  0.00      RA0  O
ATOM    256  N   TYR A  30      34.310  51.984   4.483  1.00  0.00      RA0  N
ATOM    257  H   TYR A  30      35.047  51.476   4.026  1.00  0.00      RA0  H
ATOM    258  CA  TYR A  30      34.651  53.153   5.285  1.00  0.00      RA0  C
ATOM    259  CB  TYR A  30      35.693  52.800   6.347  1.00  0.00      RA0  C
ATOM    260  CG  TYR A  30      35.187  51.807   7.365  1.00  0.00      RA0  C
ATOM    261  CD1 TYR A  30      35.232  50.442   7.105  1.00  0.00      RA0  C
ATOM    262  CE1 TYR A  30      34.865  49.537   8.093  1.00  0.00      RA0  C
ATOM    263  CD2 TYR A  30      34.713  52.264   8.586  1.00  0.00      RA0  C
ATOM    264  CE2 TYR A  30      34.351  51.361   9.576  1.00  0.00      RA0  C
ATOM    265  CZ  TYR A  30      34.458  49.997   9.338  1.00  0.00      RA0  C
ATOM    266  OH  TYR A  30      34.165  49.102  10.347  1.00  0.00      RA0  O
ATOM    267  HH  TYR A  30      34.298  48.218  10.018  1.00  0.00      RA0  H
ATOM    268  C   TYR A  30      35.253  54.249   4.414  1.00  0.00      RA0  C
ATOM    269  O   TYR A  30      35.986  55.144   4.908  1.00  0.00      RA0  O
ATOM    270  N   GLY A  31      34.939  54.191   3.122  1.00  0.00      RA0  N
ATOM    271  H   GLY A  31      34.442  53.398   2.775  1.00  0.00      RA0  H
ATOM    272  CA  GLY A  31      35.396  55.192   2.164  1.00  0.00      RA0  C
ATOM    273  C   GLY A  31      35.870  54.611   0.843  1.00  0.00      RA0  C
ATOM    274  O   GLY A  31      35.830  55.287  -0.186  1.00  0.00      RA0  O
ATOM    275  N   SER A  32      36.371  53.386   0.873  1.00  0.00      RA0  N
ATOM    276  H   SER A  32      36.486  52.825   1.700  1.00  0.00      RA0  H
ATOM    277  CA  SER A  32      36.822  52.713  -0.340  1.00  0.00      RA0  C
ATOM    278  CB  SER A  32      38.201  53.285  -0.715  1.00  0.00      RA0  C
ATOM    279  OG  SER A  32      38.816  52.577  -1.806  1.00  0.00      RA0  O
ATOM    280  HG  SER A  32      39.721  52.904  -1.831  1.00  0.00      RA0  H
ATOM    281  C   SER A  32      36.839  51.207  -0.179  1.00  0.00      RA0  C
ATOM    282  O   SER A  32      37.762  50.674   0.427  1.00  0.00      RA0  O
ATOM    283  N   GLN A  33      35.845  50.502  -0.721  1.00  0.00      RA0  N
ATOM    284  H   GLN A  33      35.109  50.990  -1.187  1.00  0.00      RA0  H
ATOM    285  CA  GLN A  33      35.849  49.061  -0.607  1.00  0.00      RA0  C
ATOM    286  CB  GLN A  33      34.518  48.386  -0.955  1.00  0.00      RA0  C
ATOM    287  CG  GLN A  33      34.410  47.868  -2.388  1.00  0.00      RA0  C
ATOM    288  CD  GLN A  33      33.544  46.632  -2.386  1.00  0.00      RA0  C
ATOM    289  OE1 GLN A  33      32.343  46.679  -2.166  1.00  0.00      RA0  O
ATOM    290  NE2 GLN A  33      34.213  45.498  -2.610  1.00  0.00      RA0  N
ATOM    291 HE21 GLN A  33      35.189  45.497  -2.822  1.00  0.00      RA0  H
ATOM    292 HE22 GLN A  33      33.693  44.646  -2.599  1.00  0.00      RA0  H
ATOM    293  C   GLN A  33      37.031  48.413  -1.333  1.00  0.00      RA0  C
ATOM    294  O   GLN A  33      37.523  47.372  -0.893  1.00  0.00      RA0  O
ATOM    295  N   ILE A  34      37.509  49.068  -2.395  1.00  0.00      RA0  N
ATOM    296  H   ILE A  34      37.099  49.945  -2.638  1.00  0.00      RA0  H
ATOM    297  CA  ILE A  34      38.654  48.569  -3.148  1.00  0.00      RA0  C
ATOM    298  CB  ILE A  34      38.789  49.331  -4.477  1.00  0.00      RA0  C
ATOM    299  CG2 ILE A  34      39.971  48.833  -5.315  1.00  0.00      RA0  C
ATOM    300  CG1 ILE A  34      37.479  49.274  -5.277  1.00  0.00      RA0  C
ATOM    301  CD1 ILE A  34      37.066  47.863  -5.709  1.00  0.00      RA0  C
ATOM    302  C   ILE A  34      39.923  48.647  -2.283  1.00  0.00      RA0  C
ATOM    303  O   ILE A  34      40.670  47.668  -2.171  1.00  0.00      RA0  O
ATOM    304  N   ASP A  35      40.147  49.782  -1.638  1.00  0.00      RA0  N
ATOM    305  H   ASP A  35      39.541  50.570  -1.770  1.00  0.00      RA0  H
ATOM    306  CA  ASP A  35      41.325  49.899  -0.740  1.00  0.00      RA0  C
ATOM    307  CB  ASP A  35      41.174  51.236  -0.047  1.00  0.00      RA0  C
ATOM    308  CG  ASP A  35      42.247  52.218  -0.393  1.00  0.00      RA0  C
ATOM    309  OD1 ASP A  35      41.935  53.171  -1.094  1.00  0.00      RA0  O
ATOM    310  OD2 ASP A  35      43.358  52.074   0.114  1.00  0.00      RA0  O
ATOM    311  C   ASP A  35      41.294  48.934   0.434  1.00  0.00      RA0  C
ATOM    312  O   ASP A  35      42.322  48.467   0.867  1.00  0.00      RA0  O
ATOM    313  N   GLU A  36      40.101  48.658   0.971  1.00  0.00      RA0  N
ATOM    314  H   GLU A  36      39.283  49.111   0.603  1.00  0.00      RA0  H
ATOM    315  CA  GLU A  36      39.930  47.753   2.067  1.00  0.00      RA0  C
ATOM    316  CB  GLU A  36      38.485  47.905   2.569  1.00  0.00      RA0  C
ATOM    317  CG  GLU A  36      38.252  49.297   3.185  1.00  0.00      RA0  C
ATOM    318  CD  GLU A  36      36.773  49.670   3.215  1.00  0.00      RA0  C
ATOM    319  OE1 GLU A  36      35.944  48.817   3.531  1.00  0.00      RA0  O
ATOM    320  OE2 GLU A  36      36.446  50.824   2.917  1.00  0.00      RA0  O
ATOM    321  C   GLU A  36      40.307  46.333   1.615  1.00  0.00      RA0  C
ATOM    322  O   GLU A  36      41.005  45.602   2.312  1.00  0.00      RA0  O
ATOM    323  N   HIS A  37      39.879  45.973   0.420  1.00  0.00      RA0  N
ATOM    324  H   HIS A  37      39.293  46.602  -0.097  1.00  0.00      RA0  H
ATOM    325  CA  HIS A  37      40.215  44.681  -0.162  1.00  0.00      RA0  C
ATOM    326  CB  HIS A  37      39.558  44.553  -1.536  1.00  0.00      RA0  C
ATOM    327  CG  HIS A  37      39.784  43.172  -2.099  1.00  0.00      RA0  C
ATOM    328  ND1 HIS A  37      38.810  42.252  -2.190  1.00  0.00      RA0  N
ATOM    329  HD1 HIS A  37      37.871  42.370  -1.919  1.00  0.00      RA0  H
ATOM    330  CD2 HIS A  37      40.967  42.626  -2.605  1.00  0.00      RA0  C
ATOM    331  NE2 HIS A  37      40.693  41.363  -2.996  1.00  0.00      RA0  N
ATOM    332  CE1 HIS A  37      39.369  41.131  -2.748  1.00  0.00      RA0  C
ATOM    333  C   HIS A  37      41.729  44.562  -0.269  1.00  0.00      RA0  C
ATOM    334  O   HIS A  37      42.311  43.566   0.198  1.00  0.00      RA0  O
ATOM    335  N   HIS A  38      42.358  45.585  -0.838  1.00  0.00      RA0  N
ATOM    336  H   HIS A  38      41.827  46.369  -1.171  1.00  0.00      RA0  H
ATOM    337  CA  HIS A  38      43.808  45.520  -1.079  1.00  0.00      RA0  C
ATOM    338  CB  HIS A  38      44.277  46.643  -1.998  1.00  0.00      RA0  C
ATOM    339  CG  HIS A  38      43.795  46.388  -3.404  1.00  0.00      RA0  C
ATOM    340  ND1 HIS A  38      43.905  45.206  -4.041  1.00  0.00      RA0  N
ATOM    341  HD1 HIS A  38      44.285  44.370  -3.696  1.00  0.00      RA0  H
ATOM    342  CD2 HIS A  38      43.189  47.309  -4.260  1.00  0.00      RA0  C
ATOM    343  NE2 HIS A  38      42.934  46.668  -5.424  1.00  0.00      RA0  N
ATOM    344  CE1 HIS A  38      43.374  45.377  -5.293  1.00  0.00      RA0  C
ATOM    345  C   HIS A  38      44.615  45.560   0.230  1.00  0.00      RA0  C
ATOM    346  O   HIS A  38      45.719  44.999   0.309  1.00  0.00      RA0  O
ATOM    347  N   ALA A  39      44.057  46.171   1.266  1.00  0.00      RA0  N
ATOM    348  H   ALA A  39      43.172  46.625   1.146  1.00  0.00      RA0  H
ATOM    349  CA  ALA A  39      44.681  46.177   2.596  1.00  0.00      RA0  C
ATOM    350  CB  ALA A  39      43.861  47.002   3.581  1.00  0.00      RA0  C
ATOM    351  C   ALA A  39      44.804  44.774   3.160  1.00  0.00      RA0  C
ATOM    352  O   ALA A  39      45.803  44.428   3.774  1.00  0.00      RA0  O
ATOM    353  N   VAL A  40      43.775  43.962   2.980  1.00  0.00      RA0  N
ATOM    354  H   VAL A  40      42.981  44.266   2.448  1.00  0.00      RA0  H
ATOM    355  CA  VAL A  40      43.819  42.610   3.499  1.00  0.00      RA0  C
ATOM    356  CB  VAL A  40      42.427  41.993   3.511  1.00  0.00      RA0  C
ATOM    357  CG1 VAL A  40      42.466  40.537   3.971  1.00  0.00      RA0  C
ATOM    358  CG2 VAL A  40      41.502  42.843   4.383  1.00  0.00      RA0  C
ATOM    359  C   VAL A  40      44.815  41.795   2.686  1.00  0.00      RA0  C
ATOM    360  O   VAL A  40      45.540  40.958   3.235  1.00  0.00      RA0  O
ATOM    361  N   ARG A  41      44.833  42.021   1.384  1.00  0.00      RA0  N
ATOM    362  H   ARG A  41      44.205  42.696   0.993  1.00  0.00      RA0  H
ATOM    363  CA  ARG A  41      45.711  41.256   0.514  1.00  0.00      RA0  C
ATOM    364  CB  ARG A  41      45.378  41.516  -0.956  1.00  0.00      RA0  C
ATOM    365  CG  ARG A  41      44.058  40.909  -1.429  1.00  0.00      RA0  C
ATOM    366  CD  ARG A  41      44.074  39.380  -1.487  1.00  0.00      RA0  C
ATOM    367  NE  ARG A  41      42.803  38.882  -2.009  1.00  0.00      RA0  N
ATOM    368  HE  ARG A  41      42.425  39.327  -2.839  1.00  0.00      RA0  H
ATOM    369  CZ  ARG A  41      42.155  37.876  -1.353  1.00  0.00      RA0  C
ATOM    370  NH1 ARG A  41      42.746  37.262  -0.311  1.00  0.00      RA0  N
ATOM    371 HH11 ARG A  41      42.254  36.590   0.254  1.00  0.00      RA0  H
ATOM    372 HH12 ARG A  41      43.710  37.413  -0.041  1.00  0.00      RA0  H
ATOM    373  NH2 ARG A  41      40.922  37.513  -1.755  1.00  0.00      RA0  N
ATOM    374 HH21 ARG A  41      40.339  36.842  -1.282  1.00  0.00      RA0  H
ATOM    375 HH22 ARG A  41      40.555  37.931  -2.603  1.00  0.00      RA0  H
ATOM    376  C   ARG A  41      47.191  41.564   0.743  1.00  0.00      RA0  C
ATOM    377  O   ARG A  41      48.022  40.713   0.488  1.00  0.00      RA0  O
ATOM    378  N   THR A  42      47.504  42.765   1.203  1.00  0.00      RA0  N
ATOM    379  H   THR A  42      46.802  43.441   1.427  1.00  0.00      RA0  H
ATOM    380  CA  THR A  42      48.920  43.214   1.247  1.00  0.00      RA0  C
ATOM    381  CB  THR A  42      49.229  44.251   0.159  1.00  0.00      RA0  C
ATOM    382  OG1 THR A  42      48.269  45.307   0.157  1.00  0.00      RA0  O
ATOM    383  HG1 THR A  42      47.440  44.916  -0.088  1.00  0.00      RA0  H
ATOM    384  CG2 THR A  42      49.293  43.604  -1.226  1.00  0.00      RA0  C
ATOM    385  C   THR A  42      49.447  43.592   2.627  1.00  0.00      RA0  C
ATOM    386  O   THR A  42      50.678  43.744   2.797  1.00  0.00      RA0  O
ATOM    387  N   ASP A  43      48.563  43.801   3.601  1.00  0.00      RA0  N
ATOM    388  H   ASP A  43      47.580  43.651   3.494  1.00  0.00      RA0  H
ATOM    389  CA  ASP A  43      49.004  44.310   4.898  1.00  0.00      RA0  C
ATOM    390  CB  ASP A  43      49.086  45.841   4.888  1.00  0.00      RA0  C
ATOM    391  CG  ASP A  43      49.563  46.338   6.240  1.00  0.00      RA0  C
ATOM    392  OD1 ASP A  43      50.092  45.558   7.025  1.00  0.00      RA0  O
ATOM    393  OD2 ASP A  43      49.367  47.507   6.552  1.00  0.00      RA0  O
ATOM    394  C   ASP A  43      48.089  43.764   6.004  1.00  0.00      RA0  C
ATOM    395  O   ASP A  43      48.233  42.591   6.395  1.00  0.00      RA0  O
ATOM    396  N   ALA A  44      47.140  44.565   6.489  1.00  0.00      RA0  N
ATOM    397  H   ALA A  44      46.998  45.502   6.168  1.00  0.00      RA0  H
ATOM    398  CA  ALA A  44      46.194  44.086   7.503  1.00  0.00      RA0  C
ATOM    399  CB  ALA A  44      46.794  44.191   8.904  1.00  0.00      RA0  C
ATOM    400  C   ALA A  44      44.907  44.912   7.458  1.00  0.00      RA0  C
ATOM    401  O   ALA A  44      44.949  46.151   7.470  1.00  0.00      RA0  O
ATOM    402  N   GLY A  45      43.784  44.199   7.443  1.00  0.00      RA0  N
ATOM    403  H   GLY A  45      43.811  43.197   7.430  1.00  0.00      RA0  H
ATOM    404  CA  GLY A  45      42.471  44.813   7.598  1.00  0.00      RA0  C
ATOM    405  C   GLY A  45      41.689  44.078   8.662  1.00  0.00      RA0  C
ATOM    406  O   GLY A  45      42.001  42.941   8.989  1.00  0.00      RA0  O
ATOM    407  N   MSE A  46      40.634  44.695   9.171  1.00  0.00      RA0  N
ATOM    408  H   MSE A  46      40.380  45.620   8.874  1.00  0.00      RA0  H
ATOM    409  CA  MSE A  46      39.783  44.020  10.113  1.00  0.00      RA0  C
ATOM    410  CB  MSE A  46      40.166  44.380  11.546  1.00  0.00      RA0  C
ATOM    411  CG  MSE A  46      39.998  45.871  11.816  1.00  0.00      RA0  C
ATOM    412  SE  MSE A  46      40.453  46.310  13.493  1.00  0.00      RA0  S
ATOM    413  CE  MSE A  46      40.466  48.086  13.242  1.00  0.00      RA0  C
ATOM    414  C   MSE A  46      38.309  44.298   9.904  1.00  0.00      RA0  C
ATOM    415  O   MSE A  46      37.922  45.360   9.435  1.00  0.00      RA0  O
ATOM    416  N   PHE A  47      37.522  43.309  10.307  1.00  0.00      RA0  N
ATOM    417  H   PHE A  47      37.928  42.539  10.803  1.00  0.00      RA0  H
ATOM    418  CA  PHE A  47      36.079  43.300  10.121  1.00  0.00      RA0  C
ATOM    419  CB  PHE A  47      35.650  42.158   9.196  1.00  0.00      RA0  C
ATOM    420  CG  PHE A  47      36.379  42.184   7.874  1.00  0.00      RA0  C
ATOM    421  CD1 PHE A  47      37.602  41.535   7.737  1.00  0.00      RA0  C
ATOM    422  CD2 PHE A  47      35.813  42.836   6.786  1.00  0.00      RA0  C
ATOM    423  CE1 PHE A  47      38.252  41.526   6.510  1.00  0.00      RA0  C
ATOM    424  CE2 PHE A  47      36.460  42.822   5.557  1.00  0.00      RA0  C
ATOM    425  CZ  PHE A  47      37.675  42.162   5.419  1.00  0.00      RA0  C
ATOM    426  C   PHE A  47      35.406  43.063  11.465  1.00  0.00      RA0  C
ATOM    427  O   PHE A  47      35.855  42.232  12.288  1.00  0.00      RA0  O
ATOM    428  N   ASP A  48      34.328  43.799  11.710  1.00  0.00      RA0  N
ATOM    429  H   ASP A  48      33.951  44.386  10.998  1.00  0.00      RA0  H
ATOM    430  CA  ASP A  48      33.477  43.515  12.842  1.00  0.00      RA0  C
ATOM    431  CB  ASP A  48      32.503  44.626  13.193  1.00  0.00      RA0  C
ATOM    432  CG  ASP A  48      31.656  44.043  14.301  1.00  0.00      RA0  C
ATOM    433  OD1 ASP A  48      32.241  43.439  15.183  1.00  0.00      RA0  O
ATOM    434  OD2 ASP A  48      30.432  44.122  14.277  1.00  0.00      RA0  O
ATOM    435  C   ASP A  48      32.610  42.324  12.472  1.00  0.00      RA0  C
ATOM    436  O   ASP A  48      31.790  42.437  11.560  1.00  0.00      RA0  O
ATOM    437  N   VAL A  49      32.811  41.207  13.143  1.00  0.00      RA0  N
ATOM    438  H   VAL A  49      33.382  41.264  13.967  1.00  0.00      RA0  H
ATOM    439  CA  VAL A  49      31.989  40.024  12.914  1.00  0.00      RA0  C
ATOM    440  CB  VAL A  49      32.839  38.859  12.402  1.00  0.00      RA0  C
ATOM    441  CG1 VAL A  49      33.166  39.059  10.922  1.00  0.00      RA0  C
ATOM    442  CG2 VAL A  49      34.111  38.680  13.230  1.00  0.00      RA0  C
ATOM    443  C   VAL A  49      31.198  39.673  14.179  1.00  0.00      RA0  C
ATOM    444  O   VAL A  49      30.904  38.514  14.425  1.00  0.00      RA0  O
ATOM    445  N   SER A  50      30.753  40.704  14.897  1.00  0.00      RA0  N
ATOM    446  H   SER A  50      31.007  41.652  14.671  1.00  0.00      RA0  H
ATOM    447  CA  SER A  50      29.992  40.524  16.126  1.00  0.00      RA0  C
ATOM    448  CB  SER A  50      30.058  41.783  16.984  1.00  0.00      RA0  C
ATOM    449  OG  SER A  50      31.417  42.000  17.373  1.00  0.00      RA0  O
ATOM    450  HG  SER A  50      31.790  42.543  16.680  1.00  0.00      RA0  H
ATOM    451  C   SER A  50      28.561  40.100  15.828  1.00  0.00      RA0  C
ATOM    452  O   SER A  50      27.840  39.673  16.732  1.00  0.00      RA0  O
ATOM    453  N   HIS A  51      28.182  40.234  14.568  1.00  0.00      RA0  N
ATOM    454  H   HIS A  51      28.822  40.658  13.930  1.00  0.00      RA0  H
ATOM    455  CA  HIS A  51      26.905  39.713  14.046  1.00  0.00      RA0  C
ATOM    456  CB  HIS A  51      26.575  40.332  12.682  1.00  0.00      RA0  C
ATOM    457  CG  HIS A  51      27.309  39.614  11.574  1.00  0.00      RA0  C
ATOM    458  ND1 HIS A  51      26.686  38.849  10.659  1.00  0.00      RA0  N
ATOM    459  HD1 HIS A  51      25.718  38.716  10.594  1.00  0.00      RA0  H
ATOM    460  CD2 HIS A  51      28.681  39.612  11.305  1.00  0.00      RA0  C
ATOM    461  NE2 HIS A  51      28.877  38.829  10.216  1.00  0.00      RA0  N
ATOM    462  CE1 HIS A  51      27.651  38.360   9.817  1.00  0.00      RA0  C
ATOM    463  C   HIS A  51      26.854  38.188  14.001  1.00  0.00      RA0  C
ATOM    464  O   HIS A  51      25.781  37.616  13.793  1.00  0.00      RA0  O
ATOM    465  N   MSE A  52      27.981  37.529  14.208  1.00  0.00      RA0  N
ATOM    466  H   MSE A  52      28.813  37.987  14.525  1.00  0.00      RA0  H
ATOM    467  CA  MSE A  52      27.973  36.092  14.266  1.00  0.00      RA0  C
ATOM    468  CB  MSE A  52      29.261  35.503  13.690  1.00  0.00      RA0  C
ATOM    469  CG  MSE A  52      29.498  35.934  12.243  1.00  0.00      RA0  C
ATOM    470  SE  MSE A  52      30.940  35.159  11.495  1.00  0.00      RA0  S
ATOM    471  CE  MSE A  52      30.281  33.488  11.363  1.00  0.00      RA0  C
ATOM    472  C   MSE A  52      27.752  35.628  15.676  1.00  0.00      RA0  C
ATOM    473  O   MSE A  52      28.115  36.314  16.642  1.00  0.00      RA0  O
ATOM    474  N   THR A  53      27.146  34.449  15.781  1.00  0.00      RA0  N
ATOM    475  H   THR A  53      26.971  33.887  14.995  1.00  0.00      RA0  H
ATOM    476  CA  THR A  53      26.714  33.896  17.062  1.00  0.00      RA0  C
ATOM    477  CB  THR A  53      25.291  33.441  16.821  1.00  0.00      RA0  C
ATOM    478  OG1 THR A  53      24.512  34.600  16.481  1.00  0.00      RA0  O
ATOM    479  HG1 THR A  53      24.966  35.013  15.752  1.00  0.00      RA0  H
ATOM    480  CG2 THR A  53      24.698  32.672  18.000  1.00  0.00      RA0  C
ATOM    481  C   THR A  53      27.675  32.794  17.498  1.00  0.00      RA0  C
ATOM    482  O   THR A  53      27.947  31.852  16.754  1.00  0.00      RA0  O
ATOM    483  N   ILE A  54      28.219  32.942  18.699  1.00  0.00      RA0  N
ATOM    484  H   ILE A  54      27.928  33.701  19.283  1.00  0.00      RA0  H
ATOM    485  CA  ILE A  54      29.060  31.923  19.308  1.00  0.00      RA0  C
ATOM    486  CB  ILE A  54      30.195  32.598  20.071  1.00  0.00      RA0  C
ATOM    487  CG2 ILE A  54      31.089  31.574  20.766  1.00  0.00      RA0  C
ATOM    488  CG1 ILE A  54      30.979  33.521  19.136  1.00  0.00      RA0  C
ATOM    489  CD1 ILE A  54      32.050  34.324  19.873  1.00  0.00      RA0  C
ATOM    490  C   ILE A  54      28.161  31.103  20.242  1.00  0.00      RA0  C
ATOM    491  O   ILE A  54      27.425  31.665  21.073  1.00  0.00      RA0  O
ATOM    492  N   VAL A  55      28.184  29.787  20.052  1.00  0.00      RA0  N
ATOM    493  H   VAL A  55      28.853  29.374  19.433  1.00  0.00      RA0  H
ATOM    494  CA  VAL A  55      27.349  28.884  20.811  1.00  0.00      RA0  C
ATOM    495  CB  VAL A  55      26.453  28.087  19.864  1.00  0.00      RA0  C
ATOM    496  CG1 VAL A  55      25.564  27.118  20.638  1.00  0.00      RA0  C
ATOM    497  CG2 VAL A  55      25.652  29.007  18.943  1.00  0.00      RA0  C
ATOM    498  C   VAL A  55      28.281  27.951  21.538  1.00  0.00      RA0  C
ATOM    499  O   VAL A  55      29.040  27.205  20.907  1.00  0.00      RA0  O
ATOM    500  N   ASP A  56      28.211  27.986  22.860  1.00  0.00      RA0  N
ATOM    501  H   ASP A  56      27.577  28.598  23.319  1.00  0.00      RA0  H
ATOM    502  CA  ASP A  56      28.956  27.048  23.671  1.00  0.00      RA0  C
ATOM    503  CB  ASP A  56      29.437  27.726  24.977  1.00  0.00      RA0  C
ATOM    504  CG  ASP A  56      30.529  28.781  24.774  1.00  0.00      RA0  C
ATOM    505  OD1 ASP A  56      30.971  29.000  23.654  1.00  0.00      RA0  O
ATOM    506  OD2 ASP A  56      30.976  29.400  25.745  1.00  0.00      RA0  O
ATOM    507  C   ASP A  56      28.116  25.828  24.017  1.00  0.00      RA0  C
ATOM    508  O   ASP A  56      26.960  25.950  24.410  1.00  0.00      RA0  O
ATOM    509  N   LEU A  57      28.729  24.659  23.855  1.00  0.00      RA0  N
ATOM    510  H   LEU A  57      29.703  24.643  23.623  1.00  0.00      RA0  H
ATOM    511  CA  LEU A  57      28.103  23.379  24.134  1.00  0.00      RA0  C
ATOM    512  CB  LEU A  57      28.128  22.490  22.895  1.00  0.00      RA0  C
ATOM    513  CG  LEU A  57      27.406  23.063  21.679  1.00  0.00      RA0  C
ATOM    514  CD1 LEU A  57      27.517  22.109  20.493  1.00  0.00      RA0  C
ATOM    515  CD2 LEU A  57      25.950  23.413  21.978  1.00  0.00      RA0  C
ATOM    516  C   LEU A  57      28.813  22.653  25.271  1.00  0.00      RA0  C
ATOM    517  O   LEU A  57      30.009  22.434  25.190  1.00  0.00      RA0  O
ATOM    518  N   ARG A  58      28.069  22.237  26.300  1.00  0.00      RA0  N
ATOM    519  H   ARG A  58      27.080  22.404  26.317  1.00  0.00      RA0  H
ATOM    520  CA  ARG A  58      28.656  21.606  27.470  1.00  0.00      RA0  C
ATOM    521  CB  ARG A  58      28.566  22.599  28.609  1.00  0.00      RA0  C
ATOM    522  CG  ARG A  58      29.857  23.364  28.892  1.00  0.00      RA0  C
ATOM    523  CD  ARG A  58      30.061  23.484  30.406  1.00  0.00      RA0  C
ATOM    524  NE  ARG A  58      30.173  22.145  30.982  1.00  0.00      RA0  N
ATOM    525  HE  ARG A  58      31.020  21.626  30.790  1.00  0.00      RA0  H
ATOM    526  CZ  ARG A  58      29.094  21.542  31.569  1.00  0.00      RA0  C
ATOM    527  NH1 ARG A  58      27.973  22.260  31.792  1.00  0.00      RA0  N
ATOM    528 HH11 ARG A  58      27.100  21.917  32.161  1.00  0.00      RA0  H
ATOM    529 HH12 ARG A  58      27.861  23.234  31.531  1.00  0.00      RA0  H
ATOM    530  NH2 ARG A  58      29.162  20.228  31.860  1.00  0.00      RA0  N
ATOM    531 HH21 ARG A  58      28.422  19.712  32.287  1.00  0.00      RA0  H
ATOM    532 HH22 ARG A  58      30.004  19.707  31.611  1.00  0.00      RA0  H
ATOM    533  C   ARG A  58      27.929  20.296  27.806  1.00  0.00      RA0  C
ATOM    534  O   ARG A  58      26.718  20.205  27.682  1.00  0.00      RA0  O
ATOM    535  N   GLY A  59      28.672  19.309  28.271  1.00  0.00      RA0  N
ATOM    536  H   GLY A  59      29.662  19.425  28.407  1.00  0.00      RA0  H
ATOM    537  CA  GLY A  59      28.104  18.014  28.623  1.00  0.00      RA0  C
ATOM    538  C   GLY A  59      29.040  16.897  28.203  1.00  0.00      RA0  C
ATOM    539  O   GLY A  59      29.740  17.010  27.195  1.00  0.00      RA0  O
ATOM    540  N   SER A  60      29.039  15.806  28.966  1.00  0.00      RA0  N
ATOM    541  H   SER A  60      28.421  15.746  29.749  1.00  0.00      RA0  H
ATOM    542  CA  SER A  60      29.957  14.700  28.725  1.00  0.00      RA0  C
ATOM    543  CB  SER A  60      29.782  13.851  29.963  1.00  0.00      RA0  C
ATOM    544  OG  SER A  60      29.432  14.798  30.984  1.00  0.00      RA0  O
ATOM    545  HG  SER A  60      30.108  15.476  30.963  1.00  0.00      RA0  H
ATOM    546  C   SER A  60      29.752  14.043  27.361  1.00  0.00      RA0  C
ATOM    547  O   SER A  60      30.701  13.465  26.814  1.00  0.00      RA0  O
ATOM    548  N   ARG A  61      28.539  14.152  26.803  1.00  0.00      RA0  N
ATOM    549  H   ARG A  61      27.846  14.722  27.241  1.00  0.00      RA0  H
ATOM    550  CA  ARG A  61      28.235  13.580  25.491  1.00  0.00      RA0  C
ATOM    551  CB  ARG A  61      26.829  12.991  25.543  1.00  0.00      RA0  C
ATOM    552  CG  ARG A  61      26.640  12.139  26.802  1.00  0.00      RA0  C
ATOM    553  CD  ARG A  61      25.264  11.480  26.861  1.00  0.00      RA0  C
ATOM    554  NE  ARG A  61      25.062  10.706  25.644  1.00  0.00      RA0  N
ATOM    555  HE  ARG A  61      25.887  10.390  25.152  1.00  0.00      RA0  H
ATOM    556  CZ  ARG A  61      23.826  10.516  25.112  1.00  0.00      RA0  C
ATOM    557  NH1 ARG A  61      22.738  10.930  25.803  1.00  0.00      RA0  N
ATOM    558 HH11 ARG A  61      21.793  10.906  25.442  1.00  0.00      RA0  H
ATOM    559 HH12 ARG A  61      22.832  11.318  26.722  1.00  0.00      RA0  H
ATOM    560  NH2 ARG A  61      23.737   9.932  23.902  1.00  0.00      RA0  N
ATOM    561 HH21 ARG A  61      22.888   9.707  23.425  1.00  0.00      RA0  H
ATOM    562 HH22 ARG A  61      24.593   9.702  23.393  1.00  0.00      RA0  H
ATOM    563  C   ARG A  61      28.377  14.586  24.343  1.00  0.00      RA0  C
ATOM    564  O   ARG A  61      27.883  14.349  23.255  1.00  0.00      RA0  O
ATOM    565  N   THR A  62      29.068  15.696  24.556  1.00  0.00      RA0  N
ATOM    566  H   THR A  62      29.508  15.909  25.431  1.00  0.00      RA0  H
ATOM    567  CA  THR A  62      29.125  16.716  23.498  1.00  0.00      RA0  C
ATOM    568  CB  THR A  62      29.751  18.000  24.032  1.00  0.00      RA0  C
ATOM    569  OG1 THR A  62      29.007  18.443  25.168  1.00  0.00      RA0  O
ATOM    570  HG1 THR A  62      29.541  18.231  25.926  1.00  0.00      RA0  H
ATOM    571  CG2 THR A  62      29.768  19.098  22.972  1.00  0.00      RA0  C
ATOM    572  C   THR A  62      29.753  16.227  22.195  1.00  0.00      RA0  C
ATOM    573  O   THR A  62      29.208  16.500  21.115  1.00  0.00      RA0  O
ATOM    574  N   ARG A  63      30.862  15.494  22.279  1.00  0.00      RA0  N
ATOM    575  H   ARG A  63      31.248  15.288  23.179  1.00  0.00      RA0  H
ATOM    576  CA  ARG A  63      31.512  14.989  21.056  1.00  0.00      RA0  C
ATOM    577  CB  ARG A  63      32.853  14.314  21.350  1.00  0.00      RA0  C
ATOM    578  CG  ARG A  63      33.623  14.105  20.045  1.00  0.00      RA0  C
ATOM    579  CD  ARG A  63      34.915  13.299  20.175  1.00  0.00      RA0  C
ATOM    580  NE  ARG A  63      35.858  13.909  21.108  1.00  0.00      RA0  N
ATOM    581  HE  ARG A  63      35.762  13.763  22.109  1.00  0.00      RA0  H
ATOM    582  CZ  ARG A  63      36.922  14.642  20.674  1.00  0.00      RA0  C
ATOM    583  NH1 ARG A  63      37.050  14.968  19.373  1.00  0.00      RA0  N
ATOM    584 HH11 ARG A  63      37.858  15.474  19.051  1.00  0.00      RA0  H
ATOM    585 HH12 ARG A  63      36.364  14.751  18.671  1.00  0.00      RA0  H
ATOM    586  NH2 ARG A  63      37.845  15.032  21.567  1.00  0.00      RA0  N
ATOM    587 HH21 ARG A  63      38.679  15.535  21.344  1.00  0.00      RA0  H
ATOM    588 HH22 ARG A  63      37.667  14.801  22.545  1.00  0.00      RA0  H
ATOM    589  C   ARG A  63      30.575  14.030  20.331  1.00  0.00      RA0  C
ATOM    590  O   ARG A  63      30.398  14.108  19.117  1.00  0.00      RA0  O
ATOM    591  N   GLU A  64      29.966  13.136  21.094  1.00  0.00      RA0  N
ATOM    592  H   GLU A  64      30.095  13.168  22.083  1.00  0.00      RA0  H
ATOM    593  CA  GLU A  64      29.007  12.179  20.558  1.00  0.00      RA0  C
ATOM    594  CB  GLU A  64      28.369  11.350  21.674  1.00  0.00      RA0  C
ATOM    595  CG  GLU A  64      27.357  10.336  21.129  1.00  0.00      RA0  C
ATOM    596  CD  GLU A  64      26.443   9.864  22.242  1.00  0.00      RA0  C
ATOM    597  OE1 GLU A  64      26.636  10.266  23.381  1.00  0.00      RA0  O
ATOM    598  OE2 GLU A  64      25.503   9.120  21.977  1.00  0.00      RA0  O
ATOM    599  C   GLU A  64      27.896  12.887  19.786  1.00  0.00      RA0  C
ATOM    600  O   GLU A  64      27.583  12.517  18.641  1.00  0.00      RA0  O
ATOM    601  N   PHE A  65      27.315  13.903  20.412  1.00  0.00      RA0  N
ATOM    602  H   PHE A  65      27.592  14.105  21.353  1.00  0.00      RA0  H
ATOM    603  CA  PHE A  65      26.271  14.717  19.787  1.00  0.00      RA0  C
ATOM    604  CB  PHE A  65      25.863  15.844  20.739  1.00  0.00      RA0  C
ATOM    605  CG  PHE A  65      24.978  16.851  20.041  1.00  0.00      RA0  C
ATOM    606  CD1 PHE A  65      23.863  16.438  19.320  1.00  0.00      RA0  C
ATOM    607  CD2 PHE A  65      25.289  18.204  20.120  1.00  0.00      RA0  C
ATOM    608  CE1 PHE A  65      23.078  17.375  18.659  1.00  0.00      RA0  C
ATOM    609  CE2 PHE A  65      24.499  19.141  19.465  1.00  0.00      RA0  C
ATOM    610  CZ  PHE A  65      23.398  18.725  18.727  1.00  0.00      RA0  C
ATOM    611  C   PHE A  65      26.731  15.273  18.458  1.00  0.00      RA0  C
ATOM    612  O   PHE A  65      26.046  15.148  17.451  1.00  0.00      RA0  O
ATOM    613  N   LEU A  66      27.892  15.922  18.460  1.00  0.00      RA0  N
ATOM    614  H   LEU A  66      28.440  15.950  19.300  1.00  0.00      RA0  H
ATOM    615  CA  LEU A  66      28.377  16.573  17.243  1.00  0.00      RA0  C
ATOM    616  CB  LEU A  66      29.518  17.529  17.567  1.00  0.00      RA0  C
ATOM    617  CG  LEU A  66      29.019  18.732  18.362  1.00  0.00      RA0  C
ATOM    618  CD1 LEU A  66      30.168  19.640  18.787  1.00  0.00      RA0  C
ATOM    619  CD2 LEU A  66      27.942  19.499  17.596  1.00  0.00      RA0  C
ATOM    620  C   LEU A  66      28.764  15.604  16.132  1.00  0.00      RA0  C
ATOM    621  O   LEU A  66      28.697  15.968  14.960  1.00  0.00      RA0  O
ATOM    622  N   ARG A  67      29.192  14.397  16.484  1.00  0.00      RA0  N
ATOM    623  H   ARG A  67      29.252  14.163  17.457  1.00  0.00      RA0  H
ATOM    624  CA  ARG A  67      29.454  13.340  15.473  1.00  0.00      RA0  C
ATOM    625  CB  ARG A  67      30.071  12.065  16.058  1.00  0.00      RA0  C
ATOM    626  CG  ARG A  67      31.427  12.198  16.747  1.00  0.00      RA0  C
ATOM    627  CD  ARG A  67      32.089  10.831  16.957  1.00  0.00      RA0  C
ATOM    628  NE  ARG A  67      32.614  10.305  15.694  1.00  0.00      RA0  N
ATOM    629  HE  ARG A  67      33.071  10.969  15.079  1.00  0.00      RA0  H
ATOM    630  CZ  ARG A  67      32.552   8.982  15.363  1.00  0.00      RA0  C
ATOM    631  NH1 ARG A  67      31.874   8.115  16.149  1.00  0.00      RA0  N
ATOM    632 HH11 ARG A  67      31.799   7.135  15.928  1.00  0.00      RA0  H
ATOM    633 HH12 ARG A  67      31.409   8.425  16.983  1.00  0.00      RA0  H
ATOM    634  NH2 ARG A  67      33.170   8.565  14.239  1.00  0.00      RA0  N
ATOM    635 HH21 ARG A  67      33.176   7.613  13.918  1.00  0.00      RA0  H
ATOM    636 HH22 ARG A  67      33.659   9.245  13.665  1.00  0.00      RA0  H
ATOM    637  C   ARG A  67      28.188  12.911  14.731  1.00  0.00      RA0  C
ATOM    638  O   ARG A  67      28.254  12.355  13.637  1.00  0.00      RA0  O
ATOM    639  N   TYR A  68      27.042  13.117  15.373  1.00  0.00      RA0  N
ATOM    640  H   TYR A  68      27.043  13.518  16.290  1.00  0.00      RA0  H
ATOM    641  CA  TYR A  68      25.729  12.846  14.764  1.00  0.00      RA0  C
ATOM    642  CB  TYR A  68      24.780  12.376  15.867  1.00  0.00      RA0  C
ATOM    643  CG  TYR A  68      23.396  12.156  15.314  1.00  0.00      RA0  C
ATOM    644  CD1 TYR A  68      23.199  11.254  14.277  1.00  0.00      RA0  C
ATOM    645  CE1 TYR A  68      21.921  11.050  13.774  1.00  0.00      RA0  C
ATOM    646  CD2 TYR A  68      22.320  12.855  15.849  1.00  0.00      RA0  C
ATOM    647  CE2 TYR A  68      21.041  12.645  15.349  1.00  0.00      RA0  C
ATOM    648  CZ  TYR A  68      20.843  11.740  14.312  1.00  0.00      RA0  C
ATOM    649  OH  TYR A  68      19.576  11.528  13.810  1.00  0.00      RA0  O
ATOM    650  HH  TYR A  68      19.634  10.784  13.218  1.00  0.00      RA0  H
ATOM    651  C   TYR A  68      25.182  14.082  14.049  1.00  0.00      RA0  C
ATOM    652  O   TYR A  68      24.587  14.004  12.970  1.00  0.00      RA0  O
ATOM    653  N   LEU A  69      25.409  15.257  14.618  1.00  0.00      RA0  N
ATOM    654  H   LEU A  69      25.886  15.288  15.497  1.00  0.00      RA0  H
ATOM    655  CA  LEU A  69      24.885  16.493  14.010  1.00  0.00      RA0  C
ATOM    656  CB  LEU A  69      24.988  17.622  15.037  1.00  0.00      RA0  C
ATOM    657  CG  LEU A  69      24.234  18.891  14.637  1.00  0.00      RA0  C
ATOM    658  CD1 LEU A  69      22.723  18.678  14.681  1.00  0.00      RA0  C
ATOM    659  CD2 LEU A  69      24.664  20.100  15.467  1.00  0.00      RA0  C
ATOM    660  C   LEU A  69      25.563  16.920  12.701  1.00  0.00      RA0  C
ATOM    661  O   LEU A  69      24.902  17.411  11.761  1.00  0.00      RA0  O
ATOM    662  N   LEU A  70      26.889  16.776  12.653  1.00  0.00      RA0  N
ATOM    663  H   LEU A  70      27.367  16.244  13.355  1.00  0.00      RA0  H
ATOM    664  CA  LEU A  70      27.696  17.335  11.584  1.00  0.00      RA0  C
ATOM    665  CB  LEU A  70      28.893  18.084  12.170  1.00  0.00      RA0  C
ATOM    666  CG  LEU A  70      28.494  19.190  13.146  1.00  0.00      RA0  C
ATOM    667  CD1 LEU A  70      29.708  19.779  13.862  1.00  0.00      RA0  C
ATOM    668  CD2 LEU A  70      27.653  20.270  12.466  1.00  0.00      RA0  C
ATOM    669  C   LEU A  70      28.190  16.294  10.605  1.00  0.00      RA0  C
ATOM    670  O   LEU A  70      28.403  15.156  10.966  1.00  0.00      RA0  O
ATOM    671  N   ALA A  71      28.416  16.706   9.355  1.00  0.00      RA0  N
ATOM    672  H   ALA A  71      28.282  17.674   9.132  1.00  0.00      RA0  H
ATOM    673  CA  ALA A  71      28.853  15.767   8.340  1.00  0.00      RA0  C
ATOM    674  CB  ALA A  71      28.329  16.199   6.973  1.00  0.00      RA0  C
ATOM    675  C   ALA A  71      30.368  15.588   8.235  1.00  0.00      RA0  C
ATOM    676  O   ALA A  71      30.833  14.540   7.759  1.00  0.00      RA0  O
ATOM    677  N   ASN A  72      31.134  16.589   8.665  1.00  0.00      RA0  N
ATOM    678  H   ASN A  72      30.711  17.404   9.062  1.00  0.00      RA0  H
ATOM    679  CA  ASN A  72      32.539  16.342   8.981  1.00  0.00      RA0  C
ATOM    680  CB  ASN A  72      33.357  17.623   9.088  1.00  0.00      RA0  C
ATOM    681  CG  ASN A  72      34.813  17.373   8.743  1.00  0.00      RA0  C
ATOM    682  OD1 ASN A  72      35.366  16.276   8.872  1.00  0.00      RA0  O
ATOM    683  ND2 ASN A  72      35.419  18.481   8.281  1.00  0.00      RA0  N
ATOM    684 HD21 ASN A  72      34.882  19.331   8.201  1.00  0.00      RA0  H
ATOM    685 HD22 ASN A  72      36.367  18.561   7.980  1.00  0.00      RA0  H
ATOM    686  C   ASN A  72      32.503  15.581  10.309  1.00  0.00      RA0  C
ATOM    687  O   ASN A  72      31.427  15.435  10.899  1.00  0.00      RA0  O
ATOM    688  N   ASP A  73      33.647  15.069  10.759  1.00  0.00      RA0  N
ATOM    689  H   ASP A  73      34.516  15.306  10.330  1.00  0.00      RA0  H
ATOM    690  CA  ASP A  73      33.706  14.238  11.957  1.00  0.00      RA0  C
ATOM    691  CB  ASP A  73      34.157  12.799  11.727  1.00  0.00      RA0  C
ATOM    692  CG  ASP A  73      33.887  11.990  12.984  1.00  0.00      RA0  C
ATOM    693  OD1 ASP A  73      33.340  12.528  13.940  1.00  0.00      RA0  O
ATOM    694  OD2 ASP A  73      34.200  10.806  13.017  1.00  0.00      RA0  O
ATOM    695  C   ASP A  73      34.573  14.867  13.033  1.00  0.00      RA0  C
ATOM    696  O   ASP A  73      35.803  14.869  12.924  1.00  0.00      RA0  O
ATOM    697  N   VAL A  74      33.951  15.352  14.101  1.00  0.00      RA0  N
ATOM    698  H   VAL A  74      32.985  15.115  14.207  1.00  0.00      RA0  H
ATOM    699  CA  VAL A  74      34.717  16.007  15.148  1.00  0.00      RA0  C
ATOM    700  CB  VAL A  74      33.791  16.799  16.068  1.00  0.00      RA0  C
ATOM    701  CG1 VAL A  74      33.051  17.880  15.280  1.00  0.00      RA0  C
ATOM    702  CG2 VAL A  74      32.832  15.871  16.810  1.00  0.00      RA0  C
ATOM    703  C   VAL A  74      35.604  15.060  15.948  1.00  0.00      RA0  C
ATOM    704  O   VAL A  74      36.333  15.528  16.833  1.00  0.00      RA0  O
ATOM    705  N   ALA A  75      35.537  13.750  15.655  1.00  0.00      RA0  N
ATOM    706  H   ALA A  75      34.886  13.414  14.968  1.00  0.00      RA0  H
ATOM    707  CA  ALA A  75      36.504  12.790  16.211  1.00  0.00      RA0  C
ATOM    708  CB  ALA A  75      36.229  11.371  15.715  1.00  0.00      RA0  C
ATOM    709  C   ALA A  75      37.930  13.195  15.816  1.00  0.00      RA0  C
ATOM    710  O   ALA A  75      38.893  12.833  16.499  1.00  0.00      RA0  O
ATOM    711  N   LYS A  76      38.038  13.933  14.713  1.00  0.00      RA0  N
ATOM    712  H   LYS A  76      37.212  14.171  14.198  1.00  0.00      RA0  H
ATOM    713  CA  LYS A  76      39.319  14.412  14.204  1.00  0.00      RA0  C
ATOM    714  CB  LYS A  76      39.180  14.900  12.764  1.00  0.00      RA0  C
ATOM    715  CG  LYS A  76      38.624  13.885  11.767  1.00  0.00      RA0  C
ATOM    716  CD  LYS A  76      38.284  14.586  10.450  1.00  0.00      RA0  C
ATOM    717  CE  LYS A  76      37.643  13.668   9.412  1.00  0.00      RA0  C
ATOM    718  NZ  LYS A  76      37.245  14.474   8.249  1.00  0.00      RA0  N
ATOM    719  HZ1 LYS A  76      36.774  13.880   7.540  1.00  0.00      RA0  H
ATOM    720  HZ2 LYS A  76      36.577  15.210   8.561  1.00  0.00      RA0  H
ATOM    721  HZ3 LYS A  76      38.074  14.933   7.825  1.00  0.00      RA0  H
ATOM    722  C   LYS A  76      39.898  15.565  15.013  1.00  0.00      RA0  C
ATOM    723  O   LYS A  76      41.055  15.924  14.815  1.00  0.00      RA0  O
ATOM    724  N   LEU A  77      39.123  16.143  15.923  1.00  0.00      RA0  N
ATOM    725  H   LEU A  77      38.208  15.783  16.109  1.00  0.00      RA0  H
ATOM    726  CA  LEU A  77      39.623  17.176  16.810  1.00  0.00      RA0  C
ATOM    727  CB  LEU A  77      38.501  18.145  17.168  1.00  0.00      RA0  C
ATOM    728  CG  LEU A  77      37.834  18.785  15.950  1.00  0.00      RA0  C
ATOM    729  CD1 LEU A  77      36.699  19.733  16.342  1.00  0.00      RA0  C
ATOM    730  CD2 LEU A  77      38.857  19.468  15.049  1.00  0.00      RA0  C
ATOM    731  C   LEU A  77      40.167  16.489  18.054  1.00  0.00      RA0  C
ATOM    732  O   LEU A  77      39.427  16.189  18.980  1.00  0.00      RA0  O
ATOM    733  N   THR A  78      41.473  16.235  18.068  1.00  0.00      RA0  N
ATOM    734  H   THR A  78      42.033  16.503  17.287  1.00  0.00      RA0  H
ATOM    735  CA  THR A  78      42.107  15.488  19.185  1.00  0.00      RA0  C
ATOM    736  CB  THR A  78      42.832  14.371  18.453  1.00  0.00      RA0  C
ATOM    737  OG1 THR A  78      43.368  14.916  17.223  1.00  0.00      RA0  O
ATOM    738  HG1 THR A  78      42.679  14.748  16.576  1.00  0.00      RA0  H
ATOM    739  CG2 THR A  78      41.910  13.196  18.130  1.00  0.00      RA0  C
ATOM    740  C   THR A  78      43.078  16.304  20.027  1.00  0.00      RA0  C
ATOM    741  O   THR A  78      43.410  15.889  21.155  1.00  0.00      RA0  O
ATOM    742  N   LYS A  79      43.528  17.453  19.501  1.00  0.00      RA0  N
ATOM    743  H   LYS A  79      43.091  17.829  18.687  1.00  0.00      RA0  H
ATOM    744  CA  LYS A  79      44.312  18.401  20.272  1.00  0.00      RA0  C
ATOM    745  CB  LYS A  79      45.442  18.836  19.345  1.00  0.00      RA0  C
ATOM    746  CG  LYS A  79      46.036  17.528  18.811  1.00  0.00      RA0  C
ATOM    747  CD  LYS A  79      46.670  17.581  17.424  1.00  0.00      RA0  C
ATOM    748  CE  LYS A  79      47.025  16.172  16.930  1.00  0.00      RA0  C
ATOM    749  NZ  LYS A  79      45.815  15.342  16.779  1.00  0.00      RA0  N
ATOM    750  HZ1 LYS A  79      46.074  14.386  16.468  1.00  0.00      RA0  H
ATOM    751  HZ2 LYS A  79      45.265  15.253  17.658  1.00  0.00      RA0  H
ATOM    752  HZ3 LYS A  79      45.164  15.747  16.079  1.00  0.00      RA0  H
ATOM    753  C   LYS A  79      43.414  19.517  20.757  1.00  0.00      RA0  C
ATOM    754  O   LYS A  79      42.652  20.118  19.980  1.00  0.00      RA0  O
ATOM    755  N   SER A  80      43.494  19.801  22.042  1.00  0.00      RA0  N
ATOM    756  H   SER A  80      44.169  19.352  22.623  1.00  0.00      RA0  H
ATOM    757  CA  SER A  80      42.700  20.851  22.634  1.00  0.00      RA0  C
ATOM    758  CB  SER A  80      43.131  20.917  24.108  1.00  0.00      RA0  C
ATOM    759  OG  SER A  80      42.236  21.686  24.913  1.00  0.00      RA0  O
ATOM    760  HG  SER A  80      41.460  21.155  25.079  1.00  0.00      RA0  H
ATOM    761  C   SER A  80      42.842  22.179  21.880  1.00  0.00      RA0  C
ATOM    762  O   SER A  80      43.950  22.597  21.542  1.00  0.00      RA0  O
ATOM    763  N   GLY A  81      41.709  22.810  21.592  1.00  0.00      RA0  N
ATOM    764  H   GLY A  81      40.841  22.399  21.864  1.00  0.00      RA0  H
ATOM    765  CA  GLY A  81      41.659  24.027  20.776  1.00  0.00      RA0  C
ATOM    766  C   GLY A  81      41.477  23.854  19.277  1.00  0.00      RA0  C
ATOM    767  O   GLY A  81      41.195  24.831  18.591  1.00  0.00      RA0  O
ATOM    768  N   LYS A  82      41.617  22.633  18.765  1.00  0.00      RA0  N
ATOM    769  H   LYS A  82      41.736  21.865  19.396  1.00  0.00      RA0  H
ATOM    770  CA  LYS A  82      41.534  22.380  17.344  1.00  0.00      RA0  C
ATOM    771  CB  LYS A  82      42.047  20.962  17.046  1.00  0.00      RA0  C
ATOM    772  CG  LYS A  82      42.295  20.648  15.569  1.00  0.00      RA0  C
ATOM    773  CD  LYS A  82      43.218  21.685  14.943  1.00  0.00      RA0  C
ATOM    774  CE  LYS A  82      43.398  21.570  13.431  1.00  0.00      RA0  C
ATOM    775  NZ  LYS A  82      43.683  22.915  12.918  1.00  0.00      RA0  N
ATOM    776  HZ1 LYS A  82      43.643  22.947  11.882  1.00  0.00      RA0  H
ATOM    777  HZ2 LYS A  82      42.937  23.536  13.295  1.00  0.00      RA0  H
ATOM    778  HZ3 LYS A  82      44.591  23.320  13.227  1.00  0.00      RA0  H
ATOM    779  C   LYS A  82      40.106  22.609  16.820  1.00  0.00      RA0  C
ATOM    780  O   LYS A  82      39.126  22.282  17.484  1.00  0.00      RA0  O
ATOM    781  N   ALA A  83      40.029  23.199  15.641  1.00  0.00      RA0  N
ATOM    782  H   ALA A  83      40.859  23.439  15.143  1.00  0.00      RA0  H
ATOM    783  CA  ALA A  83      38.765  23.489  14.979  1.00  0.00      RA0  C
ATOM    784  CB  ALA A  83      38.621  24.991  14.744  1.00  0.00      RA0  C
ATOM    785  C   ALA A  83      38.671  22.791  13.623  1.00  0.00      RA0  C
ATOM    786  O   ALA A  83      39.659  22.429  13.001  1.00  0.00      RA0  O
ATOM    787  N   LEU A  84      37.443  22.581  13.172  1.00  0.00      RA0  N
ATOM    788  H   LEU A  84      36.640  22.834  13.721  1.00  0.00      RA0  H
ATOM    789  CA  LEU A  84      37.234  22.187  11.795  1.00  0.00      RA0  C
ATOM    790  CB  LEU A  84      37.205  20.656  11.591  1.00  0.00      RA0  C
ATOM    791  CG  LEU A  84      36.132  19.796  12.276  1.00  0.00      RA0  C
ATOM    792  CD1 LEU A  84      34.746  19.930  11.653  1.00  0.00      RA0  C
ATOM    793  CD2 LEU A  84      36.538  18.320  12.271  1.00  0.00      RA0  C
ATOM    794  C   LEU A  84      36.040  22.924  11.189  1.00  0.00      RA0  C
ATOM    795  O   LEU A  84      35.225  23.529  11.883  1.00  0.00      RA0  O
ATOM    796  N   TYR A  85      35.998  22.850   9.877  1.00  0.00      RA0  N
ATOM    797  H   TYR A  85      36.644  22.267   9.389  1.00  0.00      RA0  H
ATOM    798  CA  TYR A  85      34.907  23.412   9.072  1.00  0.00      RA0  C
ATOM    799  CB  TYR A  85      35.542  24.061   7.833  1.00  0.00      RA0  C
ATOM    800  CG  TYR A  85      34.553  24.660   6.854  1.00  0.00      RA0  C
ATOM    801  CD1 TYR A  85      34.363  26.036   6.821  1.00  0.00      RA0  C
ATOM    802  CE1 TYR A  85      33.532  26.606   5.864  1.00  0.00      RA0  C
ATOM    803  CD2 TYR A  85      33.867  23.856   5.948  1.00  0.00      RA0  C
ATOM    804  CE2 TYR A  85      33.027  24.424   4.998  1.00  0.00      RA0  C
ATOM    805  CZ  TYR A  85      32.866  25.803   4.945  1.00  0.00      RA0  C
ATOM    806  OH  TYR A  85      32.052  26.367   3.983  1.00  0.00      RA0  O
ATOM    807  HH  TYR A  85      31.422  26.939   4.440  1.00  0.00      RA0  H
ATOM    808  C   TYR A  85      33.967  22.272   8.678  1.00  0.00      RA0  C
ATOM    809  O   TYR A  85      34.404  21.226   8.177  1.00  0.00      RA0  O
ATOM    810  N   SER A  86      32.653  22.482   8.855  1.00  0.00      RA0  N
ATOM    811  H   SER A  86      32.287  23.353   9.199  1.00  0.00      RA0  H
ATOM    812  CA  SER A  86      31.685  21.431   8.538  1.00  0.00      RA0  C
ATOM    813  CB  SER A  86      31.444  20.593   9.805  1.00  0.00      RA0  C
ATOM    814  OG  SER A  86      30.672  19.407   9.530  1.00  0.00      RA0  O
ATOM    815  HG  SER A  86      29.757  19.690   9.497  1.00  0.00      RA0  H
ATOM    816  C   SER A  86      30.361  21.981   8.001  1.00  0.00      RA0  C
ATOM    817  O   SER A  86      29.965  23.107   8.309  1.00  0.00      RA0  O
ATOM    818  N   GLY A  87      29.716  21.168   7.167  1.00  0.00      RA0  N
ATOM    819  H   GLY A  87      30.150  20.301   6.933  1.00  0.00      RA0  H
ATOM    820  CA  GLY A  87      28.287  21.302   6.928  1.00  0.00      RA0  C
ATOM    821  C   GLY A  87      27.473  20.679   8.039  1.00  0.00      RA0  C
ATOM    822  O   GLY A  87      27.917  19.744   8.707  1.00  0.00      RA0  O
ATOM    823  N   MSE A  88      26.250  21.194   8.186  1.00  0.00      RA0  N
ATOM    824  H   MSE A  88      25.969  21.985   7.632  1.00  0.00      RA0  H
ATOM    825  CA  MSE A  88      25.238  20.667   9.074  1.00  0.00      RA0  C
ATOM    826  CB  MSE A  88      24.886  21.679  10.163  1.00  0.00      RA0  C
ATOM    827  CG  MSE A  88      23.739  21.201  11.055  1.00  0.00      RA0  C
ATOM    828  SE  MSE A  88      23.485  22.276  12.475  1.00  0.00      RA0  S
ATOM    829  CE  MSE A  88      23.351  23.838  11.590  1.00  0.00      RA0  C
ATOM    830  C   MSE A  88      24.063  20.421   8.138  1.00  0.00      RA0  C
ATOM    831  O   MSE A  88      23.555  21.362   7.509  1.00  0.00      RA0  O
ATOM    832  N   LEU A  89      23.687  19.165   8.001  1.00  0.00      RA0  N
ATOM    833  H   LEU A  89      23.955  18.466   8.666  1.00  0.00      RA0  H
ATOM    834  CA  LEU A  89      22.754  18.756   6.944  1.00  0.00      RA0  C
ATOM    835  CB  LEU A  89      23.297  17.565   6.155  1.00  0.00      RA0  C
ATOM    836  CG  LEU A  89      24.713  17.728   5.608  1.00  0.00      RA0  C
ATOM    837  CD1 LEU A  89      25.132  16.479   4.836  1.00  0.00      RA0  C
ATOM    838  CD2 LEU A  89      24.883  18.996   4.773  1.00  0.00      RA0  C
ATOM    839  C   LEU A  89      21.370  18.368   7.461  1.00  0.00      RA0  C
ATOM    840  O   LEU A  89      21.208  17.885   8.590  1.00  0.00      RA0  O
ATOM    841  N   ASN A  90      20.384  18.489   6.575  1.00  0.00      RA0  N
ATOM    842  H   ASN A  90      20.622  18.781   5.646  1.00  0.00      RA0  H
ATOM    843  CA  ASN A  90      19.064  17.944   6.872  1.00  0.00      RA0  C
ATOM    844  CB  ASN A  90      17.975  18.782   6.186  1.00  0.00      RA0  C
ATOM    845  CG  ASN A  90      18.147  18.787   4.675  1.00  0.00      RA0  C
ATOM    846  OD1 ASN A  90      18.358  17.761   4.038  1.00  0.00      RA0  O
ATOM    847  ND2 ASN A  90      18.030  20.007   4.123  1.00  0.00      RA0  N
ATOM    848 HD21 ASN A  90      17.943  20.832   4.698  1.00  0.00      RA0  H
ATOM    849 HD22 ASN A  90      18.034  20.218   3.141  1.00  0.00      RA0  H
ATOM    850  C   ASN A  90      19.018  16.487   6.403  1.00  0.00      RA0  C
ATOM    851  O   ASN A  90      19.973  15.979   5.830  1.00  0.00      RA0  O
ATOM    852  N   ALA A  91      17.918  15.791   6.668  1.00  0.00      RA0  N
ATOM    853  H   ALA A  91      17.129  16.247   7.072  1.00  0.00      RA0  H
ATOM    854  CA  ALA A  91      17.838  14.369   6.357  1.00  0.00      RA0  C
ATOM    855  CB  ALA A  91      16.558  13.765   6.935  1.00  0.00      RA0  C
ATOM    856  C   ALA A  91      17.886  14.091   4.858  1.00  0.00      RA0  C
ATOM    857  O   ALA A  91      18.229  12.989   4.455  1.00  0.00      RA0  O
ATOM    858  N   SER A  92      17.542  15.083   4.027  1.00  0.00      RA0  N
ATOM    859  H   SER A  92      17.301  15.996   4.351  1.00  0.00      RA0  H
ATOM    860  CA  SER A  92      17.594  14.959   2.575  1.00  0.00      RA0  C
ATOM    861  CB  SER A  92      16.542  15.951   2.129  1.00  0.00      RA0  C
ATOM    862  OG  SER A  92      15.732  16.210   3.290  1.00  0.00      RA0  O
ATOM    863  HG  SER A  92      15.111  16.876   3.025  1.00  0.00      RA0  H
ATOM    864  C   SER A  92      18.997  15.185   2.018  1.00  0.00      RA0  C
ATOM    865  O   SER A  92      19.215  15.090   0.808  1.00  0.00      RA0  O
ATOM    866  N   GLY A  93      19.932  15.485   2.901  1.00  0.00      RA0  N
ATOM    867  H   GLY A  93      19.695  15.646   3.861  1.00  0.00      RA0  H
ATOM    868  CA  GLY A  93      21.322  15.742   2.489  1.00  0.00      RA0  C
ATOM    869  C   GLY A  93      21.556  17.152   1.966  1.00  0.00      RA0  C
ATOM    870  O   GLY A  93      22.609  17.446   1.413  1.00  0.00      RA0  O
ATOM    871  N   GLY A  94      20.597  18.049   2.151  1.00  0.00      RA0  N
ATOM    872  H   GLY A  94      19.809  17.802   2.714  1.00  0.00      RA0  H
ATOM    873  CA  GLY A  94      20.797  19.454   1.844  1.00  0.00      RA0  C
ATOM    874  C   GLY A  94      21.469  20.174   3.011  1.00  0.00      RA0  C
ATOM    875  O   GLY A  94      21.515  19.672   4.143  1.00  0.00      RA0  O
ATOM    876  N   VAL A  95      22.004  21.355   2.748  1.00  0.00      RA0  N
ATOM    877  H   VAL A  95      21.820  21.815   1.875  1.00  0.00      RA0  H
ATOM    878  CA  VAL A  95      22.779  22.059   3.750  1.00  0.00      RA0  C
ATOM    879  CB  VAL A  95      23.939  22.807   3.094  1.00  0.00      RA0  C
ATOM    880  CG1 VAL A  95      24.865  23.416   4.144  1.00  0.00      RA0  C
ATOM    881  CG2 VAL A  95      24.701  21.903   2.130  1.00  0.00      RA0  C
ATOM    882  C   VAL A  95      21.909  23.021   4.523  1.00  0.00      RA0  C
ATOM    883  O   VAL A  95      21.337  23.957   3.934  1.00  0.00      RA0  O
ATOM    884  N   ILE A  96      21.837  22.795   5.828  1.00  0.00      RA0  N
ATOM    885  H   ILE A  96      22.351  22.025   6.204  1.00  0.00      RA0  H
ATOM    886  CA  ILE A  96      21.205  23.724   6.764  1.00  0.00      RA0  C
ATOM    887  CB  ILE A  96      20.926  23.007   8.089  1.00  0.00      RA0  C
ATOM    888  CG2 ILE A  96      20.337  23.932   9.150  1.00  0.00      RA0  C
ATOM    889  CG1 ILE A  96      20.039  21.791   7.865  1.00  0.00      RA0  C
ATOM    890  CD1 ILE A  96      19.693  21.110   9.184  1.00  0.00      RA0  C
ATOM    891  C   ILE A  96      22.105  24.922   7.010  1.00  0.00      RA0  C
ATOM    892  O   ILE A  96      21.636  26.055   7.018  1.00  0.00      RA0  O
ATOM    893  N   ASP A  97      23.403  24.677   7.207  1.00  0.00      RA0  N
ATOM    894  H   ASP A  97      23.796  23.757   7.259  1.00  0.00      RA0  H
ATOM    895  CA  ASP A  97      24.364  25.760   7.328  1.00  0.00      RA0  C
ATOM    896  CB  ASP A  97      24.224  26.776   8.494  1.00  0.00      RA0  C
ATOM    897  CG  ASP A  97      24.666  28.149   7.956  1.00  0.00      RA0  C
ATOM    898  OD1 ASP A  97      24.937  28.223   6.765  1.00  0.00      RA0  O
ATOM    899  OD2 ASP A  97      24.741  29.146   8.682  1.00  0.00      RA0  O
ATOM    900  C   ASP A  97      25.776  25.150   7.217  1.00  0.00      RA0  C
ATOM    901  O   ASP A  97      25.940  23.916   7.271  1.00  0.00      RA0  O
ATOM    902  N   ASP A  98      26.755  26.031   7.049  1.00  0.00      RA0  N
ATOM    903  H   ASP A  98      26.540  27.013   7.025  1.00  0.00      RA0  H
ATOM    904  CA  ASP A  98      28.135  25.692   7.330  1.00  0.00      RA0  C
ATOM    905  CB  ASP A  98      29.044  25.783   6.091  1.00  0.00      RA0  C
ATOM    906  CG  ASP A  98      29.867  27.056   5.994  1.00  0.00      RA0  C
ATOM    907  OD1 ASP A  98      29.712  27.786   5.017  1.00  0.00      RA0  O
ATOM    908  OD2 ASP A  98      30.757  27.261   6.814  1.00  0.00      RA0  O
ATOM    909  C   ASP A  98      28.626  26.441   8.568  1.00  0.00      RA0  C
ATOM    910  O   ASP A  98      28.047  27.450   8.983  1.00  0.00      RA0  O
ATOM    911  N   LEU A  99      29.680  25.920   9.185  1.00  0.00      RA0  N
ATOM    912  H   LEU A  99      30.199  25.169   8.774  1.00  0.00      RA0  H
ATOM    913  CA  LEU A  99      30.116  26.463  10.453  1.00  0.00      RA0  C
ATOM    914  CB  LEU A  99      29.138  26.062  11.572  1.00  0.00      RA0  C
ATOM    915  CG  LEU A  99      28.691  24.590  11.593  1.00  0.00      RA0  C
ATOM    916  CD1 LEU A  99      29.737  23.623  12.154  1.00  0.00      RA0  C
ATOM    917  CD2 LEU A  99      27.359  24.439  12.329  1.00  0.00      RA0  C
ATOM    918  C   LEU A  99      31.535  26.002  10.793  1.00  0.00      RA0  C
ATOM    919  O   LEU A  99      32.080  25.076  10.152  1.00  0.00      RA0  O
ATOM    920  N   ILE A 100      32.117  26.674  11.778  1.00  0.00      RA0  N
ATOM    921  H   ILE A 100      31.590  27.395  12.232  1.00  0.00      RA0  H
ATOM    922  CA  ILE A 100      33.357  26.250  12.405  1.00  0.00      RA0  C
ATOM    923  CB  ILE A 100      34.324  27.435  12.514  1.00  0.00      RA0  C
ATOM    924  CG2 ILE A 100      35.693  26.995  13.037  1.00  0.00      RA0  C
ATOM    925  CG1 ILE A 100      34.443  28.190  11.191  1.00  0.00      RA0  C
ATOM    926  CD1 ILE A 100      35.161  27.376  10.117  1.00  0.00      RA0  C
ATOM    927  C   ILE A 100      33.032  25.724  13.796  1.00  0.00      RA0  C
ATOM    928  O   ILE A 100      32.209  26.305  14.514  1.00  0.00      RA0  O
ATOM    929  N   VAL A 101      33.655  24.612  14.165  1.00  0.00      RA0  N
ATOM    930  H   VAL A 101      34.332  24.195  13.553  1.00  0.00      RA0  H
ATOM    931  CA  VAL A 101      33.464  24.010  15.481  1.00  0.00      RA0  C
ATOM    932  CB  VAL A 101      32.661  22.708  15.375  1.00  0.00      RA0  C
ATOM    933  CG1 VAL A 101      33.147  21.844  14.219  1.00  0.00      RA0  C
ATOM    934  CG2 VAL A 101      32.627  21.945  16.702  1.00  0.00      RA0  C
ATOM    935  C   VAL A 101      34.820  23.781  16.126  1.00  0.00      RA0  C
ATOM    936  O   VAL A 101      35.731  23.291  15.460  1.00  0.00      RA0  O
ATOM    937  N   TYR A 102      34.922  24.184  17.397  1.00  0.00      RA0  N
ATOM    938  H   TYR A 102      34.095  24.472  17.869  1.00  0.00      RA0  H
ATOM    939  CA  TYR A 102      36.137  24.019  18.230  1.00  0.00      RA0  C
ATOM    940  CB  TYR A 102      36.492  25.322  18.956  1.00  0.00      RA0  C
ATOM    941  CG  TYR A 102      36.707  26.485  18.013  1.00  0.00      RA0  C
ATOM    942  CD1 TYR A 102      35.619  27.171  17.486  1.00  0.00      RA0  C
ATOM    943  CE1 TYR A 102      35.819  28.244  16.628  1.00  0.00      RA0  C
ATOM    944  CD2 TYR A 102      37.998  26.887  17.688  1.00  0.00      RA0  C
ATOM    945  CE2 TYR A 102      38.200  27.965  16.831  1.00  0.00      RA0  C
ATOM    946  CZ  TYR A 102      37.109  28.640  16.295  1.00  0.00      RA0  C
ATOM    947  OH  TYR A 102      37.289  29.700  15.431  1.00  0.00      RA0  O
ATOM    948  HH  TYR A 102      38.211  29.857  15.263  1.00  0.00      RA0  H
ATOM    949  C   TYR A 102      35.944  22.933  19.282  1.00  0.00      RA0  C
ATOM    950  O   TYR A 102      34.884  22.843  19.913  1.00  0.00      RA0  O
ATOM    951  N   TYR A 103      36.987  22.137  19.493  1.00  0.00      RA0  N
ATOM    952  H   TYR A 103      37.827  22.287  18.965  1.00  0.00      RA0  H
ATOM    953  CA  TYR A 103      37.063  21.205  20.621  1.00  0.00      RA0  C
ATOM    954  CB  TYR A 103      37.660  19.890  20.126  1.00  0.00      RA0  C
ATOM    955  CG  TYR A 103      38.317  19.096  21.228  1.00  0.00      RA0  C
ATOM    956  CD1 TYR A 103      37.571  18.596  22.288  1.00  0.00      RA0  C
ATOM    957  CE1 TYR A 103      38.198  17.867  23.289  1.00  0.00      RA0  C
ATOM    958  CD2 TYR A 103      39.686  18.857  21.169  1.00  0.00      RA0  C
ATOM    959  CE2 TYR A 103      40.310  18.124  22.170  1.00  0.00      RA0  C
ATOM    960  CZ  TYR A 103      39.566  17.634  23.235  1.00  0.00      RA0  C
ATOM    961  OH  TYR A 103      40.183  16.915  24.237  1.00  0.00      RA0  O
ATOM    962  HH  TYR A 103      41.086  16.739  24.008  1.00  0.00      RA0  H
ATOM    963  C   TYR A 103      37.952  21.838  21.675  1.00  0.00      RA0  C
ATOM    964  O   TYR A 103      39.070  22.255  21.346  1.00  0.00      RA0  O
ATOM    965  N   PHE A 104      37.469  21.916  22.917  1.00  0.00      RA0  N
ATOM    966  H   PHE A 104      36.544  21.587  23.131  1.00  0.00      RA0  H
ATOM    967  CA  PHE A 104      38.297  22.371  24.068  1.00  0.00      RA0  C
ATOM    968  CB  PHE A 104      37.656  23.569  24.762  1.00  0.00      RA0  C
ATOM    969  CG  PHE A 104      37.589  24.726  23.798  1.00  0.00      RA0  C
ATOM    970  CD1 PHE A 104      38.762  25.278  23.298  1.00  0.00      RA0  C
ATOM    971  CD2 PHE A 104      36.357  25.240  23.415  1.00  0.00      RA0  C
ATOM    972  CE1 PHE A 104      38.705  26.361  22.429  1.00  0.00      RA0  C
ATOM    973  CE2 PHE A 104      36.301  26.325  22.549  1.00  0.00      RA0  C
ATOM    974  CZ  PHE A 104      37.473  26.890  22.064  1.00  0.00      RA0  C
ATOM    975  C   PHE A 104      38.549  21.234  25.057  1.00  0.00      RA0  C
ATOM    976  O   PHE A 104      39.695  20.881  25.318  1.00  0.00      RA0  O
ATOM    977  N   THR A 105      37.473  20.666  25.599  1.00  0.00      RA0  N
ATOM    978  H   THR A 105      36.551  21.026  25.448  1.00  0.00      RA0  H
ATOM    979  CA  THR A 105      37.528  19.428  26.379  1.00  0.00      RA0  C
ATOM    980  CB  THR A 105      37.444  19.955  27.794  1.00  0.00      RA0  C
ATOM    981  OG1 THR A 105      37.282  21.379  27.694  1.00  0.00      RA0  O
ATOM    982  HG1 THR A 105      37.389  21.723  28.571  1.00  0.00      RA0  H
ATOM    983  CG2 THR A 105      38.688  19.611  28.616  1.00  0.00      RA0  C
ATOM    984  C   THR A 105      36.371  18.515  25.975  1.00  0.00      RA0  C
ATOM    985  O   THR A 105      35.486  18.910  25.222  1.00  0.00      RA0  O
ATOM    986  N   GLU A 106      36.339  17.300  26.515  1.00  0.00      RA0  N
ATOM    987  H   GLU A 106      37.098  16.959  27.066  1.00  0.00      RA0  H
ATOM    988  CA  GLU A 106      35.233  16.397  26.204  1.00  0.00      RA0  C
ATOM    989  CB  GLU A 106      35.555  14.945  26.555  1.00  0.00      RA0  C
ATOM    990  CG  GLU A 106      36.813  14.435  25.827  1.00  0.00      RA0  C
ATOM    991  CD  GLU A 106      36.652  14.345  24.309  1.00  0.00      RA0  C
ATOM    992  OE1 GLU A 106      36.112  15.242  23.673  1.00  0.00      RA0  O
ATOM    993  OE2 GLU A 106      37.128  13.383  23.717  1.00  0.00      RA0  O
ATOM    994  C   GLU A 106      33.906  16.919  26.732  1.00  0.00      RA0  C
ATOM    995  O   GLU A 106      32.848  16.421  26.346  1.00  0.00      RA0  O
ATOM    996  N   ASP A 107      33.960  17.891  27.637  1.00  0.00      RA0  N
ATOM    997  H   ASP A 107      34.836  18.275  27.909  1.00  0.00      RA0  H
ATOM    998  CA  ASP A 107      32.769  18.505  28.199  1.00  0.00      RA0  C
ATOM    999  CB  ASP A 107      32.967  18.528  29.722  1.00  0.00      RA0  C
ATOM   1000  CG  ASP A 107      31.737  18.935  30.508  1.00  0.00      RA0  C
ATOM   1001  OD1 ASP A 107      30.700  18.284  30.422  1.00  0.00      RA0  O
ATOM   1002  OD2 ASP A 107      31.830  19.886  31.272  1.00  0.00      RA0  O
ATOM   1003  C   ASP A 107      32.470  19.884  27.594  1.00  0.00      RA0  C
ATOM   1004  O   ASP A 107      31.556  20.554  28.051  1.00  0.00      RA0  O
ATOM   1005  N   PHE A 108      33.236  20.316  26.583  1.00  0.00      RA0  N
ATOM   1006  H   PHE A 108      33.902  19.727  26.120  1.00  0.00      RA0  H
ATOM   1007  CA  PHE A 108      33.162  21.700  26.101  1.00  0.00      RA0  C
ATOM   1008  CB  PHE A 108      33.933  22.632  27.036  1.00  0.00      RA0  C
ATOM   1009  CG  PHE A 108      33.719  24.063  26.606  1.00  0.00      RA0  C
ATOM   1010  CD1 PHE A 108      32.470  24.476  26.157  1.00  0.00      RA0  C
ATOM   1011  CD2 PHE A 108      34.772  24.968  26.657  1.00  0.00      RA0  C
ATOM   1012  CE1 PHE A 108      32.282  25.785  25.739  1.00  0.00      RA0  C
ATOM   1013  CE2 PHE A 108      34.582  26.281  26.241  1.00  0.00      RA0  C
ATOM   1014  CZ  PHE A 108      33.339  26.686  25.771  1.00  0.00      RA0  C
ATOM   1015  C   PHE A 108      33.666  21.852  24.650  1.00  0.00      RA0  C
ATOM   1016  O   PHE A 108      34.880  21.753  24.368  1.00  0.00      RA0  O
ATOM   1017  N   PHE A 109      32.701  22.061  23.750  1.00  0.00      RA0  N
ATOM   1018  H   PHE A 109      31.761  22.162  24.093  1.00  0.00      RA0  H
ATOM   1019  CA  PHE A 109      32.924  22.476  22.360  1.00  0.00      RA0  C
ATOM   1020  CB  PHE A 109      32.341  21.447  21.384  1.00  0.00      RA0  C
ATOM   1021  CG  PHE A 109      33.133  20.158  21.300  1.00  0.00      RA0  C
ATOM   1022  CD1 PHE A 109      33.355  19.365  22.422  1.00  0.00      RA0  C
ATOM   1023  CD2 PHE A 109      33.615  19.742  20.064  1.00  0.00      RA0  C
ATOM   1024  CE1 PHE A 109      34.027  18.155  22.305  1.00  0.00      RA0  C
ATOM   1025  CE2 PHE A 109      34.285  18.530  19.943  1.00  0.00      RA0  C
ATOM   1026  CZ  PHE A 109      34.481  17.731  21.063  1.00  0.00      RA0  C
ATOM   1027  C   PHE A 109      32.241  23.819  22.089  1.00  0.00      RA0  C
ATOM   1028  O   PHE A 109      31.394  24.282  22.856  1.00  0.00      RA0  O
ATOM   1029  N   ARG A 110      32.585  24.424  20.962  1.00  0.00      RA0  N
ATOM   1030  H   ARG A 110      33.241  23.992  20.337  1.00  0.00      RA0  H
ATOM   1031  CA  ARG A 110      32.041  25.717  20.583  1.00  0.00      RA0  C
ATOM   1032  CB  ARG A 110      33.062  26.775  21.004  1.00  0.00      RA0  C
ATOM   1033  CG  ARG A 110      33.072  28.097  20.236  1.00  0.00      RA0  C
ATOM   1034  CD  ARG A 110      33.966  29.103  20.962  1.00  0.00      RA0  C
ATOM   1035  NE  ARG A 110      33.408  29.310  22.294  1.00  0.00      RA0  N
ATOM   1036  HE  ARG A 110      32.445  29.026  22.415  1.00  0.00      RA0  H
ATOM   1037  CZ  ARG A 110      34.085  29.862  23.338  1.00  0.00      RA0  C
ATOM   1038  NH1 ARG A 110      35.356  30.299  23.169  1.00  0.00      RA0  N
ATOM   1039 HH11 ARG A 110      35.894  30.724  23.907  1.00  0.00      RA0  H
ATOM   1040 HH12 ARG A 110      35.811  30.214  22.279  1.00  0.00      RA0  H
ATOM   1041  NH2 ARG A 110      33.453  29.955  24.525  1.00  0.00      RA0  N
ATOM   1042 HH21 ARG A 110      33.862  30.316  25.361  1.00  0.00      RA0  H
ATOM   1043 HH22 ARG A 110      32.485  29.633  24.606  1.00  0.00      RA0  H
ATOM   1044  C   ARG A 110      31.746  25.749  19.088  1.00  0.00      RA0  C
ATOM   1045  O   ARG A 110      32.562  25.276  18.300  1.00  0.00      RA0  O
ATOM   1046  N   LEU A 111      30.580  26.287  18.710  1.00  0.00      RA0  N
ATOM   1047  H   LEU A 111      29.993  26.715  19.397  1.00  0.00      RA0  H
ATOM   1048  CA  LEU A 111      30.212  26.506  17.300  1.00  0.00      RA0  C
ATOM   1049  CB  LEU A 111      28.812  25.960  17.023  1.00  0.00      RA0  C
ATOM   1050  CG  LEU A 111      28.629  24.457  17.210  1.00  0.00      RA0  C
ATOM   1051  CD1 LEU A 111      27.151  24.094  17.336  1.00  0.00      RA0  C
ATOM   1052  CD2 LEU A 111      29.283  23.661  16.087  1.00  0.00      RA0  C
ATOM   1053  C   LEU A 111      30.144  27.988  17.047  1.00  0.00      RA0  C
ATOM   1054  O   LEU A 111      29.820  28.761  17.961  1.00  0.00      RA0  O
ATOM   1055  N   VAL A 112      30.389  28.387  15.807  1.00  0.00      RA0  N
ATOM   1056  H   VAL A 112      30.679  27.732  15.104  1.00  0.00      RA0  H
ATOM   1057  CA  VAL A 112      30.190  29.775  15.392  1.00  0.00      RA0  C
ATOM   1058  CB  VAL A 112      31.527  30.472  15.117  1.00  0.00      RA0  C
ATOM   1059  CG1 VAL A 112      31.302  31.946  14.777  1.00  0.00      RA0  C
ATOM   1060  CG2 VAL A 112      32.509  30.315  16.281  1.00  0.00      RA0  C
ATOM   1061  C   VAL A 112      29.307  29.795  14.147  1.00  0.00      RA0  C
ATOM   1062  O   VAL A 112      29.639  29.175  13.139  1.00  0.00      RA0  O
ATOM   1063  N   VAL A 113      28.195  30.511  14.213  1.00  0.00      RA0  N
ATOM   1064  H   VAL A 113      27.979  31.044  15.032  1.00  0.00      RA0  H
ATOM   1065  CA  VAL A 113      27.286  30.606  13.069  1.00  0.00      RA0  C
ATOM   1066  CB  VAL A 113      26.022  29.759  13.284  1.00  0.00      RA0  C
ATOM   1067  CG1 VAL A 113      26.323  28.260  13.341  1.00  0.00      RA0  C
ATOM   1068  CG2 VAL A 113      25.242  30.238  14.509  1.00  0.00      RA0  C
ATOM   1069  C   VAL A 113      26.872  32.037  12.745  1.00  0.00      RA0  C
ATOM   1070  O   VAL A 113      26.968  32.956  13.570  1.00  0.00      RA0  O
ATOM   1071  N   ASN A 114      26.368  32.203  11.529  1.00  0.00      RA0  N
ATOM   1072  H   ASN A 114      26.149  31.378  11.001  1.00  0.00      RA0  H
ATOM   1073  CA  ASN A 114      25.969  33.509  11.022  1.00  0.00      RA0  C
ATOM   1074  CB  ASN A 114      25.809  33.429   9.497  1.00  0.00      RA0  C
ATOM   1075  CG  ASN A 114      27.014  32.803   8.829  1.00  0.00      RA0  C
ATOM   1076  OD1 ASN A 114      28.030  33.469   8.651  1.00  0.00      RA0  O
ATOM   1077  ND2 ASN A 114      26.855  31.504   8.484  1.00  0.00      RA0  N
ATOM   1078 HD21 ASN A 114      26.021  30.944   8.597  1.00  0.00      RA0  H
ATOM   1079 HD22 ASN A 114      27.578  30.947   8.068  1.00  0.00      RA0  H
ATOM   1080  C   ASN A 114      24.621  33.987  11.529  1.00  0.00      RA0  C
ATOM   1081  O   ASN A 114      23.769  33.189  11.905  1.00  0.00      RA0  O
ATOM   1082  N   SER A 115      24.446  35.308  11.508  1.00  0.00      RA0  N
ATOM   1083  H   SER A 115      25.219  35.898  11.283  1.00  0.00      RA0  H
ATOM   1084  CA  SER A 115      23.211  35.933  11.928  1.00  0.00      RA0  C
ATOM   1085  CB  SER A 115      23.335  37.459  11.882  1.00  0.00      RA0  C
ATOM   1086  OG  SER A 115      22.482  38.055  12.867  1.00  0.00      RA0  O
ATOM   1087  HG  SER A 115      21.598  37.749  12.688  1.00  0.00      RA0  H
ATOM   1088  C   SER A 115      22.004  35.426  11.128  1.00  0.00      RA0  C
ATOM   1089  O   SER A 115      20.951  35.137  11.684  1.00  0.00      RA0  O
ATOM   1090  N   ALA A 116      22.161  35.353   9.815  1.00  0.00      RA0  N
ATOM   1091  H   ALA A 116      23.061  35.500   9.412  1.00  0.00      RA0  H
ATOM   1092  CA  ALA A 116      21.043  35.018   8.928  1.00  0.00      RA0  C
ATOM   1093  CB  ALA A 116      21.508  34.976   7.472  1.00  0.00      RA0  C
ATOM   1094  C   ALA A 116      20.420  33.676   9.263  1.00  0.00      RA0  C
ATOM   1095  O   ALA A 116      19.203  33.489   9.107  1.00  0.00      RA0  O
ATOM   1096  N   THR A 117      21.240  32.742   9.737  1.00  0.00      RA0  N
ATOM   1097  H   THR A 117      22.227  32.862   9.841  1.00  0.00      RA0  H
ATOM   1098  CA  THR A 117      20.803  31.366  10.039  1.00  0.00      RA0  C
ATOM   1099  CB  THR A 117      21.821  30.526   9.298  1.00  0.00      RA0  C
ATOM   1100  OG1 THR A 117      22.892  31.382   8.863  1.00  0.00      RA0  O
ATOM   1101  HG1 THR A 117      23.567  30.727   8.646  1.00  0.00      RA0  H
ATOM   1102  CG2 THR A 117      21.203  29.829   8.093  1.00  0.00      RA0  C
ATOM   1103  C   THR A 117      20.765  31.032  11.528  1.00  0.00      RA0  C
ATOM   1104  O   THR A 117      20.453  29.895  11.901  1.00  0.00      RA0  O
ATOM   1105  N   ARG A 118      21.031  32.024  12.371  1.00  0.00      RA0  N
ATOM   1106  H   ARG A 118      21.284  32.916  11.998  1.00  0.00      RA0  H
ATOM   1107  CA  ARG A 118      21.119  31.830  13.819  1.00  0.00      RA0  C
ATOM   1108  CB  ARG A 118      21.347  33.197  14.470  1.00  0.00      RA0  C
ATOM   1109  CG  ARG A 118      21.226  33.222  15.992  1.00  0.00      RA0  C
ATOM   1110  CD  ARG A 118      21.376  34.638  16.553  1.00  0.00      RA0  C
ATOM   1111  NE  ARG A 118      20.920  34.706  17.939  1.00  0.00      RA0  N
ATOM   1112  HE  ARG A 118      19.953  34.421  18.053  1.00  0.00      RA0  H
ATOM   1113  CZ  ARG A 118      21.752  35.191  18.912  1.00  0.00      RA0  C
ATOM   1114  NH1 ARG A 118      23.022  35.525  18.609  1.00  0.00      RA0  N
ATOM   1115 HH11 ARG A 118      23.612  35.935  19.325  1.00  0.00      RA0  H
ATOM   1116 HH12 ARG A 118      23.434  35.373  17.701  1.00  0.00      RA0  H
ATOM   1117  NH2 ARG A 118      21.310  35.333  20.177  1.00  0.00      RA0  N
ATOM   1118 HH21 ARG A 118      21.933  35.668  20.913  1.00  0.00      RA0  H
ATOM   1119 HH22 ARG A 118      20.373  35.116  20.452  1.00  0.00      RA0  H
ATOM   1120  C   ARG A 118      19.916  31.116  14.423  1.00  0.00      RA0  C
ATOM   1121  O   ARG A 118      20.052  30.100  15.112  1.00  0.00      RA0  O
ATOM   1122  N   GLU A 119      18.728  31.646  14.183  1.00  0.00      RA0  N
ATOM   1123  H   GLU A 119      18.662  32.472  13.627  1.00  0.00      RA0  H
ATOM   1124  CA  GLU A 119      17.547  31.080  14.828  1.00  0.00      RA0  C
ATOM   1125  CB  GLU A 119      16.390  32.078  14.818  1.00  0.00      RA0  C
ATOM   1126  CG  GLU A 119      16.792  33.437  15.411  1.00  0.00      RA0  C
ATOM   1127  CD  GLU A 119      17.301  33.295  16.838  1.00  0.00      RA0  C
ATOM   1128  OE1 GLU A 119      16.834  32.416  17.556  1.00  0.00      RA0  O
ATOM   1129  OE2 GLU A 119      18.166  34.074  17.235  1.00  0.00      RA0  O
ATOM   1130  C   GLU A 119      17.167  29.693  14.294  1.00  0.00      RA0  C
ATOM   1131  O   GLU A 119      16.825  28.813  15.062  1.00  0.00      RA0  O
ATOM   1132  N   LYS A 120      17.286  29.493  12.992  1.00  0.00      RA0  N
ATOM   1133  H   LYS A 120      17.704  30.217  12.448  1.00  0.00      RA0  H
ATOM   1134  CA  LYS A 120      17.100  28.161  12.407  1.00  0.00      RA0  C
ATOM   1135  CB  LYS A 120      17.267  28.231  10.884  1.00  0.00      RA0  C
ATOM   1136  CG  LYS A 120      17.035  26.877  10.205  1.00  0.00      RA0  C
ATOM   1137  CD  LYS A 120      17.357  26.844   8.707  1.00  0.00      RA0  C
ATOM   1138  CE  LYS A 120      18.825  27.153   8.402  1.00  0.00      RA0  C
ATOM   1139  NZ  LYS A 120      19.190  26.662   7.065  1.00  0.00      RA0  N
ATOM   1140  HZ1 LYS A 120      20.195  26.847   6.858  1.00  0.00      RA0  H
ATOM   1141  HZ2 LYS A 120      19.078  25.627   7.037  1.00  0.00      RA0  H
ATOM   1142  HZ3 LYS A 120      18.621  27.024   6.280  1.00  0.00      RA0  H
ATOM   1143  C   LYS A 120      18.073  27.158  12.976  1.00  0.00      RA0  C
ATOM   1144  O   LYS A 120      17.715  26.044  13.303  1.00  0.00      RA0  O
ATOM   1145  N   ASP A 121      19.339  27.552  13.045  1.00  0.00      RA0  N
ATOM   1146  H   ASP A 121      19.664  28.410  12.651  1.00  0.00      RA0  H
ATOM   1147  CA  ASP A 121      20.385  26.683  13.575  1.00  0.00      RA0  C
ATOM   1148  CB  ASP A 121      21.774  27.259  13.346  1.00  0.00      RA0  C
ATOM   1149  CG  ASP A 121      22.004  27.408  11.859  1.00  0.00      RA0  C
ATOM   1150  OD1 ASP A 121      21.302  26.767  11.072  1.00  0.00      RA0  O
ATOM   1151  OD2 ASP A 121      22.874  28.192  11.497  1.00  0.00      RA0  O
ATOM   1152  C   ASP A 121      20.154  26.364  15.050  1.00  0.00      RA0  C
ATOM   1153  O   ASP A 121      20.295  25.218  15.483  1.00  0.00      RA0  O
ATOM   1154  N   LEU A 122      19.828  27.387  15.828  1.00  0.00      RA0  N
ATOM   1155  H   LEU A 122      19.743  28.294  15.416  1.00  0.00      RA0  H
ATOM   1156  CA  LEU A 122      19.602  27.193  17.256  1.00  0.00      RA0  C
ATOM   1157  CB  LEU A 122      19.361  28.517  17.979  1.00  0.00      RA0  C
ATOM   1158  CG  LEU A 122      20.637  29.345  18.120  1.00  0.00      RA0  C
ATOM   1159  CD1 LEU A 122      20.369  30.693  18.791  1.00  0.00      RA0  C
ATOM   1160  CD2 LEU A 122      21.744  28.557  18.822  1.00  0.00      RA0  C
ATOM   1161  C   LEU A 122      18.452  26.245  17.509  1.00  0.00      RA0  C
ATOM   1162  O   LEU A 122      18.522  25.412  18.398  1.00  0.00      RA0  O
ATOM   1163  N   SER A 123      17.383  26.364  16.730  1.00  0.00      RA0  N
ATOM   1164  H   SER A 123      17.359  27.059  16.010  1.00  0.00      RA0  H
ATOM   1165  CA  SER A 123      16.226  25.489  16.918  1.00  0.00      RA0  C
ATOM   1166  CB  SER A 123      15.086  26.072  16.092  1.00  0.00      RA0  C
ATOM   1167  OG  SER A 123      14.900  27.434  16.495  1.00  0.00      RA0  O
ATOM   1168  HG  SER A 123      15.583  27.960  16.089  1.00  0.00      RA0  H
ATOM   1169  C   SER A 123      16.595  24.052  16.582  1.00  0.00      RA0  C
ATOM   1170  O   SER A 123      16.212  23.125  17.291  1.00  0.00      RA0  O
ATOM   1171  N   TRP A 124      17.343  23.880  15.498  1.00  0.00      RA0  N
ATOM   1172  H   TRP A 124      17.647  24.674  14.964  1.00  0.00      RA0  H
ATOM   1173  CA  TRP A 124      17.787  22.548  15.055  1.00  0.00      RA0  C
ATOM   1174  CB  TRP A 124      18.418  22.676  13.666  1.00  0.00      RA0  C
ATOM   1175  CG  TRP A 124      18.818  21.330  13.109  1.00  0.00      RA0  C
ATOM   1176  CD2 TRP A 124      17.970  20.324  12.517  1.00  0.00      RA0  C
ATOM   1177  CE2 TRP A 124      18.799  19.255  12.106  1.00  0.00      RA0  C
ATOM   1178  CE3 TRP A 124      16.600  20.256  12.294  1.00  0.00      RA0  C
ATOM   1179  CD1 TRP A 124      20.116  20.805  13.030  1.00  0.00      RA0  C
ATOM   1180  NE1 TRP A 124      20.110  19.579  12.440  1.00  0.00      RA0  N
ATOM   1181  HE1 TRP A 124      20.897  19.024  12.257  1.00  0.00      RA0  H
ATOM   1182  CZ2 TRP A 124      18.236  18.146  11.487  1.00  0.00      RA0  C
ATOM   1183  CZ3 TRP A 124      16.050  19.141  11.674  1.00  0.00      RA0  C
ATOM   1184  CH2 TRP A 124      16.865  18.091  11.268  1.00  0.00      RA0  C
ATOM   1185  C   TRP A 124      18.760  21.909  16.045  1.00  0.00      RA0  C
ATOM   1186  O   TRP A 124      18.593  20.764  16.438  1.00  0.00      RA0  O
ATOM   1187  N   ILE A 125      19.761  22.681  16.455  1.00  0.00      RA0  N
ATOM   1188  H   ILE A 125      19.820  23.605  16.091  1.00  0.00      RA0  H
ATOM   1189  CA  ILE A 125      20.746  22.218  17.430  1.00  0.00      RA0  C
ATOM   1190  CB  ILE A 125      21.849  23.257  17.656  1.00  0.00      RA0  C
ATOM   1191  CG2 ILE A 125      22.771  22.872  18.815  1.00  0.00      RA0  C
ATOM   1192  CG1 ILE A 125      22.652  23.461  16.370  1.00  0.00      RA0  C
ATOM   1193  CD1 ILE A 125      23.551  24.696  16.437  1.00  0.00      RA0  C
ATOM   1194  C   ILE A 125      20.050  21.835  18.742  1.00  0.00      RA0  C
ATOM   1195  O   ILE A 125      20.290  20.760  19.269  1.00  0.00      RA0  O
ATOM   1196  N   THR A 126      19.185  22.715  19.246  1.00  0.00      RA0  N
ATOM   1197  H   THR A 126      19.020  23.584  18.781  1.00  0.00      RA0  H
ATOM   1198  CA  THR A 126      18.413  22.427  20.459  1.00  0.00      RA0  C
ATOM   1199  CB  THR A 126      17.576  23.644  20.843  1.00  0.00      RA0  C
ATOM   1200  OG1 THR A 126      18.450  24.768  21.012  1.00  0.00      RA0  O
ATOM   1201  HG1 THR A 126      18.612  25.117  20.145  1.00  0.00      RA0  H
ATOM   1202  CG2 THR A 126      16.766  23.409  22.119  1.00  0.00      RA0  C
ATOM   1203  C   THR A 126      17.638  21.140  20.388  1.00  0.00      RA0  C
ATOM   1204  O   THR A 126      17.679  20.344  21.333  1.00  0.00      RA0  O
ATOM   1205  N   GLN A 127      16.919  20.950  19.285  1.00  0.00      RA0  N
ATOM   1206  H   GLN A 127      16.931  21.647  18.565  1.00  0.00      RA0  H
ATOM   1207  CA  GLN A 127      16.103  19.760  19.063  1.00  0.00      RA0  C
ATOM   1208  CB  GLN A 127      15.406  19.879  17.707  1.00  0.00      RA0  C
ATOM   1209  CG  GLN A 127      14.535  18.680  17.336  1.00  0.00      RA0  C
ATOM   1210  CD  GLN A 127      13.853  18.964  16.013  1.00  0.00      RA0  C
ATOM   1211  OE1 GLN A 127      12.817  19.615  15.951  1.00  0.00      RA0  O
ATOM   1212  NE2 GLN A 127      14.491  18.444  14.951  1.00  0.00      RA0  N
ATOM   1213 HE21 GLN A 127      15.332  17.905  15.046  1.00  0.00      RA0  H
ATOM   1214 HE22 GLN A 127      14.154  18.580  14.020  1.00  0.00      RA0  H
ATOM   1215  C   GLN A 127      16.927  18.464  19.147  1.00  0.00      RA0  C
ATOM   1216  O   GLN A 127      16.596  17.540  19.877  1.00  0.00      RA0  O
ATOM   1217  N   HIS A 128      18.018  18.419  18.397  1.00  0.00      RA0  N
ATOM   1218  H   HIS A 128      18.299  19.240  17.892  1.00  0.00      RA0  H
ATOM   1219  CA  HIS A 128      18.844  17.228  18.341  1.00  0.00      RA0  C
ATOM   1220  CB  HIS A 128      19.639  17.157  17.036  1.00  0.00      RA0  C
ATOM   1221  CG  HIS A 128      18.689  16.790  15.924  1.00  0.00      RA0  C
ATOM   1222  ND1 HIS A 128      18.524  15.537  15.458  1.00  0.00      RA0  N
ATOM   1223  HD1 HIS A 128      19.007  14.731  15.748  1.00  0.00      RA0  H
ATOM   1224  CD2 HIS A 128      17.816  17.640  15.243  1.00  0.00      RA0  C
ATOM   1225  NE2 HIS A 128      17.114  16.884  14.364  1.00  0.00      RA0  N
ATOM   1226  CE1 HIS A 128      17.552  15.589  14.494  1.00  0.00      RA0  C
ATOM   1227  C   HIS A 128      19.769  17.062  19.563  1.00  0.00      RA0  C
ATOM   1228  O   HIS A 128      20.225  15.953  19.833  1.00  0.00      RA0  O
ATOM   1229  N   ALA A 129      20.027  18.136  20.308  1.00  0.00      RA0  N
ATOM   1230  H   ALA A 129      19.633  19.024  20.066  1.00  0.00      RA0  H
ATOM   1231  CA  ALA A 129      20.873  18.057  21.500  1.00  0.00      RA0  C
ATOM   1232  CB  ALA A 129      21.303  19.445  21.974  1.00  0.00      RA0  C
ATOM   1233  C   ALA A 129      20.202  17.338  22.680  1.00  0.00      RA0  C
ATOM   1234  O   ALA A 129      20.880  16.738  23.501  1.00  0.00      RA0  O
ATOM   1235  N   GLU A 130      18.881  17.425  22.754  1.00  0.00      RA0  N
ATOM   1236  H   GLU A 130      18.372  17.866  22.013  1.00  0.00      RA0  H
ATOM   1237  CA  GLU A 130      18.113  17.027  23.947  1.00  0.00      RA0  C
ATOM   1238  CB  GLU A 130      16.623  17.367  23.738  1.00  0.00      RA0  C
ATOM   1239  CG  GLU A 130      15.687  17.117  24.926  1.00  0.00      RA0  C
ATOM   1240  CD  GLU A 130      15.349  15.643  25.034  1.00  0.00      RA0  C
ATOM   1241  OE1 GLU A 130      15.297  14.976  24.002  1.00  0.00      RA0  O
ATOM   1242  OE2 GLU A 130      15.145  15.164  26.146  1.00  0.00      RA0  O
ATOM   1243  C   GLU A 130      18.400  15.609  24.440  1.00  0.00      RA0  C
ATOM   1244  O   GLU A 130      18.651  15.430  25.640  1.00  0.00      RA0  O
ATOM   1245  N   PRO A 131      18.393  14.603  23.570  1.00  0.00      RA0  N
ATOM   1246  CD  PRO A 131      18.044  14.604  22.146  1.00  0.00      RA0  C
ATOM   1247  CA  PRO A 131      18.648  13.234  24.018  1.00  0.00      RA0  C
ATOM   1248  CB  PRO A 131      18.322  12.359  22.801  1.00  0.00      RA0  C
ATOM   1249  CG  PRO A 131      17.473  13.223  21.882  1.00  0.00      RA0  C
ATOM   1250  C   PRO A 131      20.074  12.993  24.479  1.00  0.00      RA0  C
ATOM   1251  O   PRO A 131      20.319  12.039  25.221  1.00  0.00      RA0  O
ATOM   1252  N   PHE A 132      20.994  13.857  24.056  1.00  0.00      RA0  N
ATOM   1253  H   PHE A 132      20.708  14.667  23.540  1.00  0.00      RA0  H
ATOM   1254  CA  PHE A 132      22.381  13.799  24.487  1.00  0.00      RA0  C
ATOM   1255  CB  PHE A 132      23.314  14.295  23.381  1.00  0.00      RA0  C
ATOM   1256  CG  PHE A 132      23.126  13.528  22.094  1.00  0.00      RA0  C
ATOM   1257  CD1 PHE A 132      23.929  12.429  21.820  1.00  0.00      RA0  C
ATOM   1258  CD2 PHE A 132      22.166  13.929  21.172  1.00  0.00      RA0  C
ATOM   1259  CE1 PHE A 132      23.780  11.739  20.623  1.00  0.00      RA0  C
ATOM   1260  CE2 PHE A 132      22.016  13.240  19.975  1.00  0.00      RA0  C
ATOM   1261  CZ  PHE A 132      22.827  12.147  19.697  1.00  0.00      RA0  C
ATOM   1262  C   PHE A 132      22.668  14.592  25.770  1.00  0.00      RA0  C
ATOM   1263  O   PHE A 132      23.759  14.469  26.353  1.00  0.00      RA0  O
ATOM   1264  N   GLY A 133      21.702  15.400  26.203  1.00  0.00      RA0  N
ATOM   1265  H   GLY A 133      20.862  15.516  25.669  1.00  0.00      RA0  H
ATOM   1266  CA  GLY A 133      21.820  16.178  27.431  1.00  0.00      RA0  C
ATOM   1267  C   GLY A 133      22.832  17.306  27.350  1.00  0.00      RA0  C
ATOM   1268  O   GLY A 133      23.558  17.570  28.316  1.00  0.00      RA0  O
ATOM   1269  N   ILE A 134      22.864  17.993  26.212  1.00  0.00      RA0  N
ATOM   1270  H   ILE A 134      22.136  17.870  25.538  1.00  0.00      RA0  H
ATOM   1271  CA  ILE A 134      23.862  19.032  25.986  1.00  0.00      RA0  C
ATOM   1272  CB  ILE A 134      24.285  19.070  24.518  1.00  0.00      RA0  C
ATOM   1273  CG2 ILE A 134      25.363  20.125  24.269  1.00  0.00      RA0  C
ATOM   1274  CG1 ILE A 134      24.750  17.682  24.088  1.00  0.00      RA0  C
ATOM   1275  CD1 ILE A 134      25.852  17.146  25.000  1.00  0.00      RA0  C
ATOM   1276  C   ILE A 134      23.293  20.373  26.433  1.00  0.00      RA0  C
ATOM   1277  O   ILE A 134      22.166  20.722  26.075  1.00  0.00      RA0  O
ATOM   1278  N   GLU A 135      24.065  21.094  27.242  1.00  0.00      RA0  N
ATOM   1279  H   GLU A 135      24.977  20.752  27.463  1.00  0.00      RA0  H
ATOM   1280  CA  GLU A 135      23.728  22.449  27.678  1.00  0.00      RA0  C
ATOM   1281  CB  GLU A 135      24.492  22.609  28.998  1.00  0.00      RA0  C
ATOM   1282  CG  GLU A 135      24.650  23.975  29.670  1.00  0.00      RA0  C
ATOM   1283  CD  GLU A 135      25.608  23.792  30.840  1.00  0.00      RA0  C
ATOM   1284  OE1 GLU A 135      26.615  24.497  30.915  1.00  0.00      RA0  O
ATOM   1285  OE2 GLU A 135      25.387  22.898  31.658  1.00  0.00      RA0  O
ATOM   1286  C   GLU A 135      24.204  23.447  26.613  1.00  0.00      RA0  C
ATOM   1287  O   GLU A 135      25.387  23.508  26.304  1.00  0.00      RA0  O
ATOM   1288  N   ILE A 136      23.267  24.219  26.067  1.00  0.00      RA0  N
ATOM   1289  H   ILE A 136      22.356  24.245  26.475  1.00  0.00      RA0  H
ATOM   1290  CA  ILE A 136      23.543  25.167  24.980  1.00  0.00      RA0  C
ATOM   1291  CB  ILE A 136      22.476  25.002  23.902  1.00  0.00      RA0  C
ATOM   1292  CG2 ILE A 136      22.673  25.979  22.742  1.00  0.00      RA0  C
ATOM   1293  CG1 ILE A 136      22.428  23.545  23.446  1.00  0.00      RA0  C
ATOM   1294  CD1 ILE A 136      21.335  23.309  22.412  1.00  0.00      RA0  C
ATOM   1295  C   ILE A 136      23.525  26.578  25.545  1.00  0.00      RA0  C
ATOM   1296  O   ILE A 136      22.514  26.993  26.112  1.00  0.00      RA0  O
ATOM   1297  N   THR A 137      24.636  27.308  25.390  1.00  0.00      RA0  N
ATOM   1298  H   THR A 137      25.458  26.902  24.992  1.00  0.00      RA0  H
ATOM   1299  CA  THR A 137      24.751  28.675  25.878  1.00  0.00      RA0  C
ATOM   1300  CB  THR A 137      25.769  28.553  26.994  1.00  0.00      RA0  C
ATOM   1301  OG1 THR A 137      25.448  27.363  27.727  1.00  0.00      RA0  O
ATOM   1302  HG1 THR A 137      26.203  27.117  28.248  1.00  0.00      RA0  H
ATOM   1303  CG2 THR A 137      25.822  29.783  27.901  1.00  0.00      RA0  C
ATOM   1304  C   THR A 137      25.140  29.591  24.728  1.00  0.00      RA0  C
ATOM   1305  O   THR A 137      26.202  29.420  24.130  1.00  0.00      RA0  O
ATOM   1306  N   VAL A 138      24.276  30.548  24.409  1.00  0.00      RA0  N
ATOM   1307  H   VAL A 138      23.496  30.726  25.006  1.00  0.00      RA0  H
ATOM   1308  CA  VAL A 138      24.569  31.510  23.345  1.00  0.00      RA0  C
ATOM   1309  CB  VAL A 138      23.271  31.978  22.696  1.00  0.00      RA0  C
ATOM   1310  CG1 VAL A 138      23.557  32.879  21.499  1.00  0.00      RA0  C
ATOM   1311  CG2 VAL A 138      22.410  30.775  22.306  1.00  0.00      RA0  C
ATOM   1312  C   VAL A 138      25.368  32.678  23.936  1.00  0.00      RA0  C
ATOM   1313  O   VAL A 138      24.944  33.289  24.920  1.00  0.00      RA0  O
ATOM   1314  N   ARG A 139      26.488  33.018  23.307  1.00  0.00      RA0  N
ATOM   1315  H   ARG A 139      26.673  32.628  22.409  1.00  0.00      RA0  H
ATOM   1316  CA  ARG A 139      27.450  33.974  23.874  1.00  0.00      RA0  C
ATOM   1317  CB  ARG A 139      28.872  33.478  23.642  1.00  0.00      RA0  C
ATOM   1318  CG  ARG A 139      29.075  32.058  24.174  1.00  0.00      RA0  C
ATOM   1319  CD  ARG A 139      28.615  31.915  25.627  1.00  0.00      RA0  C
ATOM   1320  NE  ARG A 139      29.092  33.047  26.413  1.00  0.00      RA0  N
ATOM   1321  HE  ARG A 139      28.571  33.912  26.370  1.00  0.00      RA0  H
ATOM   1322  CZ  ARG A 139      30.281  32.995  27.059  1.00  0.00      RA0  C
ATOM   1323  NH1 ARG A 139      30.958  31.824  27.118  1.00  0.00      RA0  N
ATOM   1324 HH11 ARG A 139      31.802  31.710  27.640  1.00  0.00      RA0  H
ATOM   1325 HH12 ARG A 139      30.635  30.995  26.625  1.00  0.00      RA0  H
ATOM   1326  NH2 ARG A 139      30.745  34.132  27.616  1.00  0.00      RA0  N
ATOM   1327 HH21 ARG A 139      31.581  34.227  28.155  1.00  0.00      RA0  H
ATOM   1328 HH22 ARG A 139      30.228  35.004  27.482  1.00  0.00      RA0  H
ATOM   1329  C   ARG A 139      27.259  35.386  23.330  1.00  0.00      RA0  C
ATOM   1330  O   ARG A 139      28.145  35.986  22.706  1.00  0.00      RA0  O
ATOM   1331  N   ASP A 140      26.099  35.947  23.626  1.00  0.00      RA0  N
ATOM   1332  H   ASP A 140      25.418  35.428  24.145  1.00  0.00      RA0  H
ATOM   1333  CA  ASP A 140      25.763  37.288  23.171  1.00  0.00      RA0  C
ATOM   1334  CB  ASP A 140      24.240  37.498  23.142  1.00  0.00      RA0  C
ATOM   1335  CG  ASP A 140      23.530  36.528  22.200  1.00  0.00      RA0  C
ATOM   1336  OD1 ASP A 140      23.941  36.364  21.053  1.00  0.00      RA0  O
ATOM   1337  OD2 ASP A 140      22.527  35.940  22.596  1.00  0.00      RA0  O
ATOM   1338  C   ASP A 140      26.461  38.356  24.001  1.00  0.00      RA0  C
ATOM   1339  O   ASP A 140      26.303  39.538  23.728  1.00  0.00      RA0  O
ATOM   1340  N   ASP A 141      27.195  37.921  25.031  1.00  0.00      RA0  N
ATOM   1341  H   ASP A 141      27.324  36.945  25.205  1.00  0.00      RA0  H
ATOM   1342  CA  ASP A 141      28.079  38.774  25.811  1.00  0.00      RA0  C
ATOM   1343  CB  ASP A 141      28.319  38.135  27.184  1.00  0.00      RA0  C
ATOM   1344  CG  ASP A 141      29.136  36.853  27.066  1.00  0.00      RA0  C
ATOM   1345  OD1 ASP A 141      28.678  35.884  26.462  1.00  0.00      RA0  O
ATOM   1346  OD2 ASP A 141      30.229  36.790  27.618  1.00  0.00      RA0  O
ATOM   1347  C   ASP A 141      29.436  39.080  25.147  1.00  0.00      RA0  C
ATOM   1348  O   ASP A 141      30.193  39.924  25.662  1.00  0.00      RA0  O
ATOM   1349  N   LEU A 142      29.715  38.394  24.033  1.00  0.00      RA0  N
ATOM   1350  H   LEU A 142      29.034  37.792  23.612  1.00  0.00      RA0  H
ATOM   1351  CA  LEU A 142      30.966  38.532  23.283  1.00  0.00      RA0  C
ATOM   1352  CB  LEU A 142      31.614  37.166  23.048  1.00  0.00      RA0  C
ATOM   1353  CG  LEU A 142      31.908  36.377  24.326  1.00  0.00      RA0  C
ATOM   1354  CD1 LEU A 142      32.443  34.979  24.014  1.00  0.00      RA0  C
ATOM   1355  CD2 LEU A 142      32.840  37.133  25.271  1.00  0.00      RA0  C
ATOM   1356  C   LEU A 142      30.768  39.226  21.951  1.00  0.00      RA0  C
ATOM   1357  O   LEU A 142      29.785  38.975  21.236  1.00  0.00      RA0  O
ATOM   1358  N   SER A 143      31.742  40.055  21.608  1.00  0.00      RA0  N
ATOM   1359  H   SER A 143      32.496  40.277  22.223  1.00  0.00      RA0  H
ATOM   1360  CA  SER A 143      31.886  40.617  20.278  1.00  0.00      RA0  C
ATOM   1361  CB  SER A 143      32.141  42.086  20.497  1.00  0.00      RA0  C
ATOM   1362  OG  SER A 143      32.033  42.276  21.904  1.00  0.00      RA0  O
ATOM   1363  HG  SER A 143      31.130  42.042  22.102  1.00  0.00      RA0  H
ATOM   1364  C   SER A 143      33.074  39.904  19.640  1.00  0.00      RA0  C
ATOM   1365  O   SER A 143      33.806  39.158  20.310  1.00  0.00      RA0  O
ATOM   1366  N   MSE A 144      33.253  40.097  18.350  1.00  0.00      RA0  N
ATOM   1367  H   MSE A 144      32.689  40.718  17.801  1.00  0.00      RA0  H
ATOM   1368  CA  MSE A 144      34.328  39.411  17.655  1.00  0.00      RA0  C
ATOM   1369  CB  MSE A 144      33.845  38.030  17.198  1.00  0.00      RA0  C
ATOM   1370  CG  MSE A 144      34.951  37.128  16.645  1.00  0.00      RA0  C
ATOM   1371  SE  MSE A 144      34.397  35.430  16.424  1.00  0.00      RA0  S
ATOM   1372  CE  MSE A 144      32.875  35.773  15.527  1.00  0.00      RA0  C
ATOM   1373  C   MSE A 144      34.823  40.277  16.518  1.00  0.00      RA0  C
ATOM   1374  O   MSE A 144      34.018  40.927  15.822  1.00  0.00      RA0  O
ATOM   1375  N   ILE A 145      36.145  40.281  16.350  1.00  0.00      RA0  N
ATOM   1376  H   ILE A 145      36.722  39.723  16.951  1.00  0.00      RA0  H
ATOM   1377  CA  ILE A 145      36.817  41.057  15.315  1.00  0.00      RA0  C
ATOM   1378  CB  ILE A 145      37.633  42.195  15.943  1.00  0.00      RA0  C
ATOM   1379  CG2 ILE A 145      38.311  43.044  14.865  1.00  0.00      RA0  C
ATOM   1380  CG1 ILE A 145      36.781  43.050  16.885  1.00  0.00      RA0  C
ATOM   1381  CD1 ILE A 145      37.597  44.106  17.633  1.00  0.00      RA0  C
ATOM   1382  C   ILE A 145      37.729  40.128  14.530  1.00  0.00      RA0  C
ATOM   1383  O   ILE A 145      38.504  39.373  15.126  1.00  0.00      RA0  O
ATOM   1384  N   ALA A 146      37.627  40.164  13.204  1.00  0.00      RA0  N
ATOM   1385  H   ALA A 146      37.036  40.860  12.796  1.00  0.00      RA0  H
ATOM   1386  CA  ALA A 146      38.491  39.366  12.339  1.00  0.00      RA0  C
ATOM   1387  CB  ALA A 146      37.699  38.901  11.125  1.00  0.00      RA0  C
ATOM   1388  C   ALA A 146      39.592  40.260  11.825  1.00  0.00      RA0  C
ATOM   1389  O   ALA A 146      39.320  41.270  11.191  1.00  0.00      RA0  O
ATOM   1390  N   VAL A 147      40.832  39.879  12.100  1.00  0.00      RA0  N
ATOM   1391  H   VAL A 147      40.996  39.037  12.600  1.00  0.00      RA0  H
ATOM   1392  CA  VAL A 147      41.994  40.689  11.695  1.00  0.00      RA0  C
ATOM   1393  CB  VAL A 147      42.872  40.978  12.915  1.00  0.00      RA0  C
ATOM   1394  CG1 VAL A 147      44.032  41.907  12.561  1.00  0.00      RA0  C
ATOM   1395  CG2 VAL A 147      42.038  41.524  14.075  1.00  0.00      RA0  C
ATOM   1396  C   VAL A 147      42.735  39.835  10.682  1.00  0.00      RA0  C
ATOM   1397  O   VAL A 147      43.186  38.736  11.015  1.00  0.00      RA0  O
ATOM   1398  N   GLN A 148      42.820  40.325   9.451  1.00  0.00      RA0  N
ATOM   1399  H   GLN A 148      42.580  41.273   9.260  1.00  0.00      RA0  H
ATOM   1400  CA  GLN A 148      43.218  39.503   8.302  1.00  0.00      RA0  C
ATOM   1401  CB  GLN A 148      41.976  39.163   7.470  1.00  0.00      RA0  C
ATOM   1402  CG  GLN A 148      40.674  39.041   8.277  1.00  0.00      RA0  C
ATOM   1403  CD  GLN A 148      40.284  37.599   8.543  1.00  0.00      RA0  C
ATOM   1404  OE1 GLN A 148      39.452  37.050   7.817  1.00  0.00      RA0  O
ATOM   1405  NE2 GLN A 148      40.865  37.041   9.624  1.00  0.00      RA0  N
ATOM   1406 HE21 GLN A 148      41.545  37.521  10.186  1.00  0.00      RA0  H
ATOM   1407 HE22 GLN A 148      40.649  36.117   9.959  1.00  0.00      RA0  H
ATOM   1408  C   GLN A 148      44.283  40.159   7.421  1.00  0.00      RA0  C
ATOM   1409  O   GLN A 148      44.236  41.371   7.132  1.00  0.00      RA0  O
ATOM   1410  N   GLY A 149      45.222  39.347   6.947  1.00  0.00      RA0  N
ATOM   1411  H   GLY A 149      45.309  38.404   7.261  1.00  0.00      RA0  H
ATOM   1412  CA  GLY A 149      46.256  39.825   6.042  1.00  0.00      RA0  C
ATOM   1413  C   GLY A 149      47.621  39.353   6.499  1.00  0.00      RA0  C
ATOM   1414  O   GLY A 149      47.767  38.836   7.614  1.00  0.00      RA0  O
ATOM   1415  N   PRO A 150      48.615  39.532   5.647  1.00  0.00      RA0  N
ATOM   1416  CD  PRO A 150      48.491  40.149   4.333  1.00  0.00      RA0  C
ATOM   1417  CA  PRO A 150      49.959  39.020   5.916  1.00  0.00      RA0  C
ATOM   1418  CB  PRO A 150      50.689  39.247   4.587  1.00  0.00      RA0  C
ATOM   1419  CG  PRO A 150      49.932  40.378   3.898  1.00  0.00      RA0  C
ATOM   1420  C   PRO A 150      50.669  39.625   7.147  1.00  0.00      RA0  C
ATOM   1421  O   PRO A 150      51.533  38.974   7.746  1.00  0.00      RA0  O
ATOM   1422  N   ASN A 151      50.253  40.809   7.565  1.00  0.00      RA0  N
ATOM   1423  H   ASN A 151      49.535  41.287   7.052  1.00  0.00      RA0  H
ATOM   1424  CA  ASN A 151      50.760  41.443   8.778  1.00  0.00      RA0  C
ATOM   1425  CB  ASN A 151      51.184  42.894   8.548  1.00  0.00      RA0  C
ATOM   1426  CG  ASN A 151      52.494  42.987   7.804  1.00  0.00      RA0  C
ATOM   1427  OD1 ASN A 151      53.495  42.387   8.180  1.00  0.00      RA0  O
ATOM   1428  ND2 ASN A 151      52.428  43.771   6.714  1.00  0.00      RA0  N
ATOM   1429 HD21 ASN A 151      51.589  44.291   6.517  1.00  0.00      RA0  H
ATOM   1430 HD22 ASN A 151      53.183  43.884   6.071  1.00  0.00      RA0  H
ATOM   1431  C   ASN A 151      49.733  41.475   9.912  1.00  0.00      RA0  C
ATOM   1432  O   ASN A 151      49.956  42.116  10.946  1.00  0.00      RA0  O
ATOM   1433  N   ALA A 152      48.610  40.780   9.739  1.00  0.00      RA0  N
ATOM   1434  H   ALA A 152      48.501  40.202   8.928  1.00  0.00      RA0  H
ATOM   1435  CA  ALA A 152      47.525  40.831  10.724  1.00  0.00      RA0  C
ATOM   1436  CB  ALA A 152      46.308  40.084  10.210  1.00  0.00      RA0  C
ATOM   1437  C   ALA A 152      47.870  40.232  12.082  1.00  0.00      RA0  C
ATOM   1438  O   ALA A 152      47.643  40.855  13.112  1.00  0.00      RA0  O
ATOM   1439  N   GLN A 153      48.417  39.025  12.076  1.00  0.00      RA0  N
ATOM   1440  H   GLN A 153      48.620  38.601  11.194  1.00  0.00      RA0  H
ATOM   1441  CA  GLN A 153      48.786  38.360  13.322  1.00  0.00      RA0  C
ATOM   1442  CB  GLN A 153      49.246  36.938  13.023  1.00  0.00      RA0  C
ATOM   1443  CG  GLN A 153      48.074  36.158  12.430  1.00  0.00      RA0  C
ATOM   1444  CD  GLN A 153      48.533  34.801  11.952  1.00  0.00      RA0  C
ATOM   1445  OE1 GLN A 153      49.636  34.645  11.445  1.00  0.00      RA0  O
ATOM   1446  NE2 GLN A 153      47.624  33.828  12.137  1.00  0.00      RA0  N
ATOM   1447 HE21 GLN A 153      46.698  34.015  12.484  1.00  0.00      RA0  H
ATOM   1448 HE22 GLN A 153      47.854  32.875  11.944  1.00  0.00      RA0  H
ATOM   1449  C   GLN A 153      49.832  39.187  14.072  1.00  0.00      RA0  C
ATOM   1450  O   GLN A 153      49.689  39.419  15.253  1.00  0.00      RA0  O
ATOM   1451  N   ALA A 154      50.851  39.664  13.363  1.00  0.00      RA0  N
ATOM   1452  H   ALA A 154      50.899  39.473  12.385  1.00  0.00      RA0  H
ATOM   1453  CA  ALA A 154      51.905  40.471  13.987  1.00  0.00      RA0  C
ATOM   1454  CB  ALA A 154      52.975  40.833  12.957  1.00  0.00      RA0  C
ATOM   1455  C   ALA A 154      51.351  41.767  14.598  1.00  0.00      RA0  C
ATOM   1456  O   ALA A 154      51.682  42.119  15.731  1.00  0.00      RA0  O
ATOM   1457  N   LYS A 155      50.525  42.479  13.847  1.00  0.00      RA0  N
ATOM   1458  H   LYS A 155      50.271  42.156  12.933  1.00  0.00      RA0  H
ATOM   1459  CA  LYS A 155      49.955  43.733  14.328  1.00  0.00      RA0  C
ATOM   1460  CB  LYS A 155      49.236  44.476  13.206  1.00  0.00      RA0  C
ATOM   1461  CG  LYS A 155      50.194  45.184  12.247  1.00  0.00      RA0  C
ATOM   1462  CD  LYS A 155      49.440  45.828  11.085  1.00  0.00      RA0  C
ATOM   1463  CE  LYS A 155      50.317  46.693  10.179  1.00  0.00      RA0  C
ATOM   1464  NZ  LYS A 155      49.523  47.097   9.015  1.00  0.00      RA0  N
ATOM   1465  HZ1 LYS A 155      50.055  47.636   8.298  1.00  0.00      RA0  H
ATOM   1466  HZ2 LYS A 155      49.264  46.269   8.439  1.00  0.00      RA0  H
ATOM   1467  HZ3 LYS A 155      48.658  47.624   9.233  1.00  0.00      RA0  H
ATOM   1468  C   LYS A 155      49.019  43.509  15.502  1.00  0.00      RA0  C
ATOM   1469  O   LYS A 155      49.099  44.228  16.516  1.00  0.00      RA0  O
ATOM   1470  N   ALA A 156      48.162  42.490  15.413  1.00  0.00      RA0  N
ATOM   1471  H   ALA A 156      48.142  41.923  14.590  1.00  0.00      RA0  H
ATOM   1472  CA  ALA A 156      47.302  42.150  16.552  1.00  0.00      RA0  C
ATOM   1473  CB  ALA A 156      46.380  40.978  16.209  1.00  0.00      RA0  C
ATOM   1474  C   ALA A 156      48.114  41.792  17.779  1.00  0.00      RA0  C
ATOM   1475  O   ALA A 156      47.756  42.196  18.881  1.00  0.00      RA0  O
ATOM   1476  N   ALA A 157      49.205  41.055  17.580  1.00  0.00      RA0  N
ATOM   1477  H   ALA A 157      49.470  40.792  16.651  1.00  0.00      RA0  H
ATOM   1478  CA  ALA A 157      49.982  40.538  18.704  1.00  0.00      RA0  C
ATOM   1479  CB  ALA A 157      51.041  39.543  18.228  1.00  0.00      RA0  C
ATOM   1480  C   ALA A 157      50.677  41.640  19.516  1.00  0.00      RA0  C
ATOM   1481  O   ALA A 157      50.990  41.430  20.683  1.00  0.00      RA0  O
ATOM   1482  N   THR A 158      50.868  42.824  18.922  1.00  0.00      RA0  N
ATOM   1483  H   THR A 158      50.593  42.960  17.970  1.00  0.00      RA0  H
ATOM   1484  CA  THR A 158      51.429  43.975  19.664  1.00  0.00      RA0  C
ATOM   1485  CB  THR A 158      51.828  45.120  18.719  1.00  0.00      RA0  C
ATOM   1486  OG1 THR A 158      50.707  45.709  18.057  1.00  0.00      RA0  O
ATOM   1487  HG1 THR A 158      50.312  45.056  17.494  1.00  0.00      RA0  H
ATOM   1488  CG2 THR A 158      52.855  44.636  17.696  1.00  0.00      RA0  C
ATOM   1489  C   THR A 158      50.521  44.382  20.809  1.00  0.00      RA0  C
ATOM   1490  O   THR A 158      50.962  45.065  21.722  1.00  0.00      RA0  O
ATOM   1491  N   LEU A 159      49.248  43.993  20.740  1.00  0.00      RA0  N
ATOM   1492  H   LEU A 159      48.926  43.434  19.975  1.00  0.00      RA0  H
ATOM   1493  CA  LEU A 159      48.252  44.320  21.759  1.00  0.00      RA0  C
ATOM   1494  CB  LEU A 159      46.926  44.643  21.083  1.00  0.00      RA0  C
ATOM   1495  CG  LEU A 159      47.124  45.696  19.992  1.00  0.00      RA0  C
ATOM   1496  CD1 LEU A 159      45.868  45.865  19.149  1.00  0.00      RA0  C
ATOM   1497  CD2 LEU A 159      47.626  47.031  20.548  1.00  0.00      RA0  C
ATOM   1498  C   LEU A 159      48.105  43.238  22.813  1.00  0.00      RA0  C
ATOM   1499  O   LEU A 159      47.451  43.472  23.828  1.00  0.00      RA0  O
ATOM   1500  N   PHE A 160      48.698  42.073  22.573  1.00  0.00      RA0  N
ATOM   1501  H   PHE A 160      49.361  42.013  21.828  1.00  0.00      RA0  H
ATOM   1502  CA  PHE A 160      48.603  40.937  23.502  1.00  0.00      RA0  C
ATOM   1503  CB  PHE A 160      48.954  39.618  22.809  1.00  0.00      RA0  C
ATOM   1504  CG  PHE A 160      47.985  39.271  21.699  1.00  0.00      RA0  C
ATOM   1505  CD1 PHE A 160      46.785  39.959  21.544  1.00  0.00      RA0  C
ATOM   1506  CD2 PHE A 160      48.305  38.244  20.818  1.00  0.00      RA0  C
ATOM   1507  CE1 PHE A 160      45.928  39.644  20.496  1.00  0.00      RA0  C
ATOM   1508  CE2 PHE A 160      47.449  37.927  19.770  1.00  0.00      RA0  C
ATOM   1509  CZ  PHE A 160      46.267  38.637  19.600  1.00  0.00      RA0  C
ATOM   1510  C   PHE A 160      49.512  41.150  24.702  1.00  0.00      RA0  C
ATOM   1511  O   PHE A 160      50.613  41.693  24.567  1.00  0.00      RA0  O
ATOM   1512  N   ASN A 161      49.063  40.712  25.872  1.00  0.00      RA0  N
ATOM   1513  H   ASN A 161      48.166  40.272  25.880  1.00  0.00      RA0  H
ATOM   1514  CA  ASN A 161      49.950  40.653  27.032  1.00  0.00      RA0  C
ATOM   1515  CB  ASN A 161      49.200  40.736  28.366  1.00  0.00      RA0  C
ATOM   1516  CG  ASN A 161      48.436  39.465  28.669  1.00  0.00      RA0  C
ATOM   1517  OD1 ASN A 161      48.945  38.351  28.613  1.00  0.00      RA0  O
ATOM   1518  ND2 ASN A 161      47.164  39.700  29.032  1.00  0.00      RA0  N
ATOM   1519 HD21 ASN A 161      46.798  40.633  29.001  1.00  0.00      RA0  H
ATOM   1520 HD22 ASN A 161      46.541  38.979  29.335  1.00  0.00      RA0  H
ATOM   1521  C   ASN A 161      50.853  39.435  26.959  1.00  0.00      RA0  C
ATOM   1522  O   ASN A 161      50.729  38.619  26.053  1.00  0.00      RA0  O
ATOM   1523  N   ASP A 162      51.794  39.296  27.889  1.00  0.00      RA0  N
ATOM   1524  H   ASP A 162      52.002  40.008  28.560  1.00  0.00      RA0  H
ATOM   1525  CA  ASP A 162      52.735  38.177  27.810  1.00  0.00      RA0  C
ATOM   1526  CB  ASP A 162      53.895  38.399  28.769  1.00  0.00      RA0  C
ATOM   1527  CG  ASP A 162      54.689  39.533  28.142  1.00  0.00      RA0  C
ATOM   1528  OD1 ASP A 162      55.741  39.273  27.570  1.00  0.00      RA0  O
ATOM   1529  OD2 ASP A 162      54.207  40.666  28.113  1.00  0.00      RA0  O
ATOM   1530  C   ASP A 162      52.051  36.797  27.793  1.00  0.00      RA0  C
ATOM   1531  O   ASP A 162      52.419  35.931  27.012  1.00  0.00      RA0  O
ATOM   1532  N   ALA A 163      51.038  36.602  28.628  1.00  0.00      RA0  N
ATOM   1533  H   ALA A 163      50.660  37.388  29.117  1.00  0.00      RA0  H
ATOM   1534  CA  ALA A 163      50.345  35.322  28.698  1.00  0.00      RA0  C
ATOM   1535  CB  ALA A 163      49.338  35.305  29.849  1.00  0.00      RA0  C
ATOM   1536  C   ALA A 163      49.621  35.020  27.395  1.00  0.00      RA0  C
ATOM   1537  O   ALA A 163      49.547  33.860  26.982  1.00  0.00      RA0  O
ATOM   1538  N   GLN A 164      49.090  36.067  26.761  1.00  0.00      RA0  N
ATOM   1539  H   GLN A 164      49.264  36.979  27.136  1.00  0.00      RA0  H
ATOM   1540  CA  GLN A 164      48.368  35.918  25.499  1.00  0.00      RA0  C
ATOM   1541  CB  GLN A 164      47.535  37.164  25.232  1.00  0.00      RA0  C
ATOM   1542  CG  GLN A 164      46.504  37.343  26.344  1.00  0.00      RA0  C
ATOM   1543  CD  GLN A 164      45.803  38.668  26.190  1.00  0.00      RA0  C
ATOM   1544  OE1 GLN A 164      46.419  39.678  25.875  1.00  0.00      RA0  O
ATOM   1545  NE2 GLN A 164      44.491  38.620  26.459  1.00  0.00      RA0  N
ATOM   1546 HE21 GLN A 164      44.055  37.743  26.681  1.00  0.00      RA0  H
ATOM   1547 HE22 GLN A 164      43.906  39.430  26.424  1.00  0.00      RA0  H
ATOM   1548  C   GLN A 164      49.346  35.587  24.361  1.00  0.00      RA0  C
ATOM   1549  O   GLN A 164      49.126  34.668  23.565  1.00  0.00      RA0  O
ATOM   1550  N   ARG A 165      50.458  36.308  24.315  1.00  0.00      RA0  N
ATOM   1551  H   ARG A 165      50.612  37.031  24.989  1.00  0.00      RA0  H
ATOM   1552  CA  ARG A 165      51.531  35.935  23.381  1.00  0.00      RA0  C
ATOM   1553  CB  ARG A 165      52.672  36.947  23.469  1.00  0.00      RA0  C
ATOM   1554  CG  ARG A 165      52.470  38.057  22.432  1.00  0.00      RA0  C
ATOM   1555  CD  ARG A 165      53.422  39.249  22.569  1.00  0.00      RA0  C
ATOM   1556  NE  ARG A 165      52.941  40.214  23.559  1.00  0.00      RA0  N
ATOM   1557  HE  ARG A 165      52.125  40.755  23.311  1.00  0.00      RA0  H
ATOM   1558  CZ  ARG A 165      53.576  40.358  24.760  1.00  0.00      RA0  C
ATOM   1559  NH1 ARG A 165      54.645  39.592  25.056  1.00  0.00      RA0  N
ATOM   1560 HH11 ARG A 165      55.093  39.655  25.967  1.00  0.00      RA0  H
ATOM   1561 HH12 ARG A 165      55.038  38.927  24.420  1.00  0.00      RA0  H
ATOM   1562  NH2 ARG A 165      53.118  41.265  25.643  1.00  0.00      RA0  N
ATOM   1563 HH21 ARG A 165      53.561  41.366  26.552  1.00  0.00      RA0  H
ATOM   1564 HH22 ARG A 165      52.320  41.842  25.424  1.00  0.00      RA0  H
ATOM   1565  C   ARG A 165      51.980  34.494  23.535  1.00  0.00      RA0  C
ATOM   1566  O   ARG A 165      52.159  33.776  22.545  1.00  0.00      RA0  O
ATOM   1567  N   GLN A 166      52.157  34.057  24.776  1.00  0.00      RA0  N
ATOM   1568  H   GLN A 166      52.009  34.684  25.542  1.00  0.00      RA0  H
ATOM   1569  CA  GLN A 166      52.576  32.684  25.045  1.00  0.00      RA0  C
ATOM   1570  CB  GLN A 166      52.861  32.529  26.536  1.00  0.00      RA0  C
ATOM   1571  CG  GLN A 166      53.453  31.172  26.909  1.00  0.00      RA0  C
ATOM   1572  CD  GLN A 166      53.792  31.182  28.383  1.00  0.00      RA0  C
ATOM   1573  OE1 GLN A 166      53.215  30.464  29.191  1.00  0.00      RA0  O
ATOM   1574  NE2 GLN A 166      54.769  32.053  28.695  1.00  0.00      RA0  N
ATOM   1575 HE21 GLN A 166      55.205  32.610  27.986  1.00  0.00      RA0  H
ATOM   1576 HE22 GLN A 166      55.078  32.161  29.639  1.00  0.00      RA0  H
ATOM   1577  C   GLN A 166      51.533  31.681  24.562  1.00  0.00      RA0  C
ATOM   1578  O   GLN A 166      51.876  30.670  23.956  1.00  0.00      RA0  O
ATOM   1579  N   ALA A 167      50.258  31.982  24.804  1.00  0.00      RA0  N
ATOM   1580  H   ALA A 167      50.036  32.816  25.310  1.00  0.00      RA0  H
ATOM   1581  CA  ALA A 167      49.158  31.086  24.378  1.00  0.00      RA0  C
ATOM   1582  CB  ALA A 167      47.807  31.660  24.807  1.00  0.00      RA0  C
ATOM   1583  C   ALA A 167      49.116  30.813  22.872  1.00  0.00      RA0  C
ATOM   1584  O   ALA A 167      48.801  29.685  22.428  1.00  0.00      RA0  O
ATOM   1585  N   VAL A 168      49.425  31.834  22.089  1.00  0.00      RA0  N
ATOM   1586  H   VAL A 168      49.769  32.683  22.495  1.00  0.00      RA0  H
ATOM   1587  CA  VAL A 168      49.321  31.743  20.625  1.00  0.00      RA0  C
ATOM   1588  CB  VAL A 168      48.665  33.004  20.059  1.00  0.00      RA0  C
ATOM   1589  CG1 VAL A 168      47.308  33.231  20.721  1.00  0.00      RA0  C
ATOM   1590  CG2 VAL A 168      49.573  34.230  20.187  1.00  0.00      RA0  C
ATOM   1591  C   VAL A 168      50.657  31.484  19.929  1.00  0.00      RA0  C
ATOM   1592  O   VAL A 168      50.715  31.423  18.695  1.00  0.00      RA0  O
ATOM   1593  N   GLU A 169      51.728  31.355  20.708  1.00  0.00      RA0  N
ATOM   1594  H   GLU A 169      51.651  31.324  21.704  1.00  0.00      RA0  H
ATOM   1595  CA  GLU A 169      53.048  31.167  20.125  1.00  0.00      RA0  C
ATOM   1596  CB  GLU A 169      54.148  31.192  21.187  1.00  0.00      RA0  C
ATOM   1597  CG  GLU A 169      55.536  30.980  20.575  1.00  0.00      RA0  C
ATOM   1598  CD  GLU A 169      55.736  31.937  19.414  1.00  0.00      RA0  C
ATOM   1599  OE1 GLU A 169      55.844  33.136  19.650  1.00  0.00      RA0  O
ATOM   1600  OE2 GLU A 169      55.777  31.479  18.272  1.00  0.00      RA0  O
ATOM   1601  C   GLU A 169      53.058  29.870  19.317  1.00  0.00      RA0  C
ATOM   1602  O   GLU A 169      52.779  28.805  19.838  1.00  0.00      RA0  O
ATOM   1603  N   GLY A 170      53.408  29.971  18.043  1.00  0.00      RA0  N
ATOM   1604  H   GLY A 170      53.794  30.861  17.781  1.00  0.00      RA0  H
ATOM   1605  CA  GLY A 170      53.506  28.805  17.182  1.00  0.00      RA0  C
ATOM   1606  C   GLY A 170      52.162  28.201  16.796  1.00  0.00      RA0  C
ATOM   1607  O   GLY A 170      52.104  27.085  16.275  1.00  0.00      RA0  O
ATOM   1608  N   MSE A 171      51.077  28.930  17.048  1.00  0.00      RA0  N
ATOM   1609  H   MSE A 171      51.154  29.872  17.387  1.00  0.00      RA0  H
ATOM   1610  CA  MSE A 171      49.757  28.348  16.869  1.00  0.00      RA0  C
ATOM   1611  CB  MSE A 171      48.683  29.209  17.542  1.00  0.00      RA0  C
ATOM   1612  CG  MSE A 171      47.297  28.565  17.511  1.00  0.00      RA0  C
ATOM   1613  SE  MSE A 171      46.071  29.399  18.534  1.00  0.00      RA0  S
ATOM   1614  CE  MSE A 171      46.005  30.970  17.661  1.00  0.00      RA0  C
ATOM   1615  C   MSE A 171      49.476  28.143  15.389  1.00  0.00      RA0  C
ATOM   1616  O   MSE A 171      49.657  29.058  14.559  1.00  0.00      RA0  O
ATOM   1617  N   LYS A 172      49.040  26.931  15.073  1.00  0.00      RA0  N
ATOM   1618  H   LYS A 172      48.719  26.357  15.824  1.00  0.00      RA0  H
ATOM   1619  CA  LYS A 172      48.779  26.534  13.705  1.00  0.00      RA0  C
ATOM   1620  CB  LYS A 172      48.991  25.013  13.660  1.00  0.00      RA0  C
ATOM   1621  CG  LYS A 172      50.398  24.601  14.106  1.00  0.00      RA0  C
ATOM   1622  CD  LYS A 172      51.501  25.180  13.215  1.00  0.00      RA0  C
ATOM   1623  CE  LYS A 172      52.912  24.774  13.656  1.00  0.00      RA0  C
ATOM   1624  NZ  LYS A 172      53.189  25.288  15.003  1.00  0.00      RA0  N
ATOM   1625  HZ1 LYS A 172      54.175  25.124  15.282  1.00  0.00      RA0  H
ATOM   1626  HZ2 LYS A 172      52.997  26.313  15.043  1.00  0.00      RA0  H
ATOM   1627  HZ3 LYS A 172      52.554  24.874  15.713  1.00  0.00      RA0  H
ATOM   1628  C   LYS A 172      47.375  26.970  13.306  1.00  0.00      RA0  C
ATOM   1629  O   LYS A 172      46.557  27.358  14.161  1.00  0.00      RA0  O
ATOM   1630  N   PRO A 173      47.092  26.928  12.007  1.00  0.00      RA0  N
ATOM   1631  CD  PRO A 173      48.024  26.693  10.905  1.00  0.00      RA0  C
ATOM   1632  CA  PRO A 173      45.761  27.243  11.526  1.00  0.00      RA0  C
ATOM   1633  CB  PRO A 173      45.871  27.079  10.006  1.00  0.00      RA0  C
ATOM   1634  CG  PRO A 173      47.344  27.317   9.696  1.00  0.00      RA0  C
ATOM   1635  C   PRO A 173      44.672  26.386  12.117  1.00  0.00      RA0  C
ATOM   1636  O   PRO A 173      44.882  25.207  12.420  1.00  0.00      RA0  O
ATOM   1637  N   PHE A 174      43.490  26.985  12.253  1.00  0.00      RA0  N
ATOM   1638  H   PHE A 174      43.402  27.956  12.029  1.00  0.00      RA0  H
ATOM   1639  CA  PHE A 174      42.322  26.266  12.761  1.00  0.00      RA0  C
ATOM   1640  CB  PHE A 174      41.800  25.206  11.785  1.00  0.00      RA0  C
ATOM   1641  CG  PHE A 174      40.794  25.820  10.844  1.00  0.00      RA0  C
ATOM   1642  CD1 PHE A 174      41.172  26.822   9.959  1.00  0.00      RA0  C
ATOM   1643  CD2 PHE A 174      39.478  25.373  10.868  1.00  0.00      RA0  C
ATOM   1644  CE1 PHE A 174      40.233  27.378   9.098  1.00  0.00      RA0  C
ATOM   1645  CE2 PHE A 174      38.540  25.927  10.006  1.00  0.00      RA0  C
ATOM   1646  CZ  PHE A 174      38.918  26.930   9.121  1.00  0.00      RA0  C
ATOM   1647  C   PHE A 174      42.534  25.730  14.172  1.00  0.00      RA0  C
ATOM   1648  O   PHE A 174      42.263  24.574  14.453  1.00  0.00      RA0  O
ATOM   1649  N   PHE A 175      42.978  26.638  15.037  1.00  0.00      RA0  N
ATOM   1650  H   PHE A 175      43.191  27.584  14.770  1.00  0.00      RA0  H
ATOM   1651  CA  PHE A 175      42.992  26.464  16.470  1.00  0.00      RA0  C
ATOM   1652  CB  PHE A 175      44.412  26.334  17.014  1.00  0.00      RA0  C
ATOM   1653  CG  PHE A 175      45.002  24.956  16.844  1.00  0.00      RA0  C
ATOM   1654  CD1 PHE A 175      45.705  24.629  15.691  1.00  0.00      RA0  C
ATOM   1655  CD2 PHE A 175      44.875  24.027  17.869  1.00  0.00      RA0  C
ATOM   1656  CE1 PHE A 175      46.323  23.389  15.587  1.00  0.00      RA0  C
ATOM   1657  CE2 PHE A 175      45.492  22.786  17.765  1.00  0.00      RA0  C
ATOM   1658  CZ  PHE A 175      46.236  22.477  16.633  1.00  0.00      RA0  C
ATOM   1659  C   PHE A 175      42.410  27.704  17.092  1.00  0.00      RA0  C
ATOM   1660  O   PHE A 175      42.512  28.793  16.518  1.00  0.00      RA0  O
ATOM   1661  N   GLY A 176      41.847  27.534  18.283  1.00  0.00      RA0  N
ATOM   1662  H   GLY A 176      41.796  26.633  18.718  1.00  0.00      RA0  H
ATOM   1663  CA  GLY A 176      41.388  28.641  19.101  1.00  0.00      RA0  C
ATOM   1664  C   GLY A 176      41.825  28.478  20.534  1.00  0.00      RA0  C
ATOM   1665  O   GLY A 176      41.907  27.354  21.041  1.00  0.00      RA0  O
ATOM   1666  N   VAL A 177      42.139  29.584  21.200  1.00  0.00      RA0  N
ATOM   1667  H   VAL A 177      42.169  30.476  20.741  1.00  0.00      RA0  H
ATOM   1668  CA  VAL A 177      42.519  29.532  22.587  1.00  0.00      RA0  C
ATOM   1669  CB  VAL A 177      44.043  29.344  22.681  1.00  0.00      RA0  C
ATOM   1670  CG1 VAL A 177      44.791  30.477  21.975  1.00  0.00      RA0  C
ATOM   1671  CG2 VAL A 177      44.520  29.130  24.119  1.00  0.00      RA0  C
ATOM   1672  C   VAL A 177      42.041  30.750  23.388  1.00  0.00      RA0  C
ATOM   1673  O   VAL A 177      42.105  31.891  22.928  1.00  0.00      RA0  O
ATOM   1674  N   GLN A 178      41.555  30.479  24.588  1.00  0.00      RA0  N
ATOM   1675  H   GLN A 178      41.657  29.545  24.927  1.00  0.00      RA0  H
ATOM   1676  CA  GLN A 178      41.186  31.500  25.553  1.00  0.00      RA0  C
ATOM   1677  CB  GLN A 178      40.080  30.977  26.470  1.00  0.00      RA0  C
ATOM   1678  CG  GLN A 178      39.307  32.078  27.201  1.00  0.00      RA0  C
ATOM   1679  CD  GLN A 178      38.415  32.813  26.220  1.00  0.00      RA0  C
ATOM   1680  OE1 GLN A 178      37.715  32.208  25.406  1.00  0.00      RA0  O
ATOM   1681  NE2 GLN A 178      38.475  34.151  26.355  1.00  0.00      RA0  N
ATOM   1682 HE21 GLN A 178      39.035  34.572  27.079  1.00  0.00      RA0  H
ATOM   1683 HE22 GLN A 178      37.975  34.793  25.772  1.00  0.00      RA0  H
ATOM   1684  C   GLN A 178      42.415  31.912  26.358  1.00  0.00      RA0  C
ATOM   1685  O   GLN A 178      43.094  31.076  26.975  1.00  0.00      RA0  O
ATOM   1686  N   ALA A 179      42.707  33.204  26.330  1.00  0.00      RA0  N
ATOM   1687  H   ALA A 179      42.170  33.840  25.782  1.00  0.00      RA0  H
ATOM   1688  CA  ALA A 179      43.784  33.759  27.131  1.00  0.00      RA0  C
ATOM   1689  CB  ALA A 179      44.993  34.049  26.247  1.00  0.00      RA0  C
ATOM   1690  C   ALA A 179      43.255  35.042  27.758  1.00  0.00      RA0  C
ATOM   1691  O   ALA A 179      43.239  36.105  27.120  1.00  0.00      RA0  O
ATOM   1692  N   GLY A 180      42.746  34.898  28.984  1.00  0.00      RA0  N
ATOM   1693  H   GLY A 180      42.714  33.978  29.371  1.00  0.00      RA0  H
ATOM   1694  CA  GLY A 180      42.057  35.972  29.670  1.00  0.00      RA0  C
ATOM   1695  C   GLY A 180      40.810  36.407  28.929  1.00  0.00      RA0  C
ATOM   1696  O   GLY A 180      39.985  35.568  28.546  1.00  0.00      RA0  O
ATOM   1697  N   ASP A 181      40.701  37.712  28.683  1.00  0.00      RA0  N
ATOM   1698  H   ASP A 181      41.341  38.363  29.087  1.00  0.00      RA0  H
ATOM   1699  CA  ASP A 181      39.529  38.296  28.017  1.00  0.00      RA0  C
ATOM   1700  CB  ASP A 181      39.476  39.823  28.132  1.00  0.00      RA0  C
ATOM   1701  CG  ASP A 181      38.880  40.284  29.454  1.00  0.00      RA0  C
ATOM   1702  OD1 ASP A 181      39.526  40.084  30.480  1.00  0.00      RA0  O
ATOM   1703  OD2 ASP A 181      37.787  40.864  29.456  1.00  0.00      RA0  O
ATOM   1704  C   ASP A 181      39.459  37.959  26.533  1.00  0.00      RA0  C
ATOM   1705  O   ASP A 181      38.399  38.139  25.930  1.00  0.00      RA0  O
ATOM   1706  N   LEU A 182      40.560  37.449  25.952  1.00  0.00      RA0  N
ATOM   1707  H   LEU A 182      41.332  37.133  26.503  1.00  0.00      RA0  H
ATOM   1708  CA  LEU A 182      40.642  37.233  24.509  1.00  0.00      RA0  C
ATOM   1709  CB  LEU A 182      41.922  37.830  23.921  1.00  0.00      RA0  C
ATOM   1710  CG  LEU A 182      42.092  39.340  24.106  1.00  0.00      RA0  C
ATOM   1711  CD1 LEU A 182      43.361  39.844  23.416  1.00  0.00      RA0  C
ATOM   1712  CD2 LEU A 182      40.871  40.129  23.645  1.00  0.00      RA0  C
ATOM   1713  C   LEU A 182      40.566  35.774  24.165  1.00  0.00      RA0  C
ATOM   1714  O   LEU A 182      41.315  34.957  24.688  1.00  0.00      RA0  O
ATOM   1715  N   PHE A 183      39.626  35.464  23.275  1.00  0.00      RA0  N
ATOM   1716  H   PHE A 183      39.045  36.198  22.916  1.00  0.00      RA0  H
ATOM   1717  CA  PHE A 183      39.596  34.178  22.589  1.00  0.00      RA0  C
ATOM   1718  CB  PHE A 183      38.155  33.688  22.465  1.00  0.00      RA0  C
ATOM   1719  CG  PHE A 183      38.114  32.406  21.670  1.00  0.00      RA0  C
ATOM   1720  CD1 PHE A 183      38.718  31.259  22.172  1.00  0.00      RA0  C
ATOM   1721  CD2 PHE A 183      37.471  32.372  20.439  1.00  0.00      RA0  C
ATOM   1722  CE1 PHE A 183      38.676  30.080  21.440  1.00  0.00      RA0  C
ATOM   1723  CE2 PHE A 183      37.429  31.192  19.707  1.00  0.00      RA0  C
ATOM   1724  CZ  PHE A 183      38.031  30.044  20.209  1.00  0.00      RA0  C
ATOM   1725  C   PHE A 183      40.194  34.416  21.213  1.00  0.00      RA0  C
ATOM   1726  O   PHE A 183      39.650  35.194  20.429  1.00  0.00      RA0  O
ATOM   1727  N   ILE A 184      41.337  33.787  20.943  1.00  0.00      RA0  N
ATOM   1728  H   ILE A 184      41.708  33.092  21.559  1.00  0.00      RA0  H
ATOM   1729  CA  ILE A 184      42.100  34.086  19.731  1.00  0.00      RA0  C
ATOM   1730  CB  ILE A 184      43.507  34.550  20.111  1.00  0.00      RA0  C
ATOM   1731  CG2 ILE A 184      44.305  34.969  18.876  1.00  0.00      RA0  C
ATOM   1732  CG1 ILE A 184      43.448  35.657  21.166  1.00  0.00      RA0  C
ATOM   1733  CD1 ILE A 184      44.808  35.975  21.788  1.00  0.00      RA0  C
ATOM   1734  C   ILE A 184      42.159  32.841  18.879  1.00  0.00      RA0  C
ATOM   1735  O   ILE A 184      42.575  31.784  19.353  1.00  0.00      RA0  O
ATOM   1736  N   ALA A 185      41.710  32.970  17.637  1.00  0.00      RA0  N
ATOM   1737  H   ALA A 185      41.387  33.855  17.293  1.00  0.00      RA0  H
ATOM   1738  CA  ALA A 185      41.616  31.830  16.725  1.00  0.00      RA0  C
ATOM   1739  CB  ALA A 185      40.151  31.447  16.522  1.00  0.00      RA0  C
ATOM   1740  C   ALA A 185      42.277  32.134  15.389  1.00  0.00      RA0  C
ATOM   1741  O   ALA A 185      42.167  33.234  14.874  1.00  0.00      RA0  O
ATOM   1742  N   THR A 186      42.990  31.141  14.862  1.00  0.00      RA0  N
ATOM   1743  H   THR A 186      43.052  30.255  15.329  1.00  0.00      RA0  H
ATOM   1744  CA  THR A 186      43.633  31.230  13.551  1.00  0.00      RA0  C
ATOM   1745  CB  THR A 186      44.842  30.303  13.631  1.00  0.00      RA0  C
ATOM   1746  OG1 THR A 186      44.634  29.354  14.691  1.00  0.00      RA0  O
ATOM   1747  HG1 THR A 186      45.434  28.835  14.742  1.00  0.00      RA0  H
ATOM   1748  CG2 THR A 186      46.157  31.057  13.831  1.00  0.00      RA0  C
ATOM   1749  C   THR A 186      42.669  30.774  12.458  1.00  0.00      RA0  C
ATOM   1750  O   THR A 186      42.839  29.702  11.833  1.00  0.00      RA0  O
ATOM   1751  N   THR A 187      41.649  31.616  12.254  1.00  0.00      RA0  N
ATOM   1752  H   THR A 187      41.537  32.442  12.808  1.00  0.00      RA0  H
ATOM   1753  CA  THR A 187      40.588  31.408  11.282  1.00  0.00      RA0  C
ATOM   1754  CB  THR A 187      39.395  31.020  12.136  1.00  0.00      RA0  C
ATOM   1755  OG1 THR A 187      39.604  31.576  13.440  1.00  0.00      RA0  O
ATOM   1756  HG1 THR A 187      39.090  32.383  13.427  1.00  0.00      RA0  H
ATOM   1757  CG2 THR A 187      39.227  29.502  12.247  1.00  0.00      RA0  C
ATOM   1758  C   THR A 187      40.383  32.686  10.472  1.00  0.00      RA0  C
ATOM   1759  O   THR A 187      40.945  33.751  10.779  1.00  0.00      RA0  O
ATOM   1760  N   GLY A 188      39.570  32.584   9.423  1.00  0.00      RA0  N
ATOM   1761  H   GLY A 188      39.058  31.763   9.164  1.00  0.00      RA0  H
ATOM   1762  CA  GLY A 188      39.319  33.722   8.585  1.00  0.00      RA0  C
ATOM   1763  C   GLY A 188      38.484  33.350   7.377  1.00  0.00      RA0  C
ATOM   1764  O   GLY A 188      38.259  32.169   7.109  1.00  0.00      RA0  O
ATOM   1765  N   TYR A 189      38.034  34.376   6.693  1.00  0.00      RA0  N
ATOM   1766  H   TYR A 189      38.348  35.282   6.985  1.00  0.00      RA0  H
ATOM   1767  CA  TYR A 189      37.176  34.275   5.523  1.00  0.00      RA0  C
ATOM   1768  CB  TYR A 189      35.858  34.918   5.957  1.00  0.00      RA0  C
ATOM   1769  CG  TYR A 189      34.650  34.566   5.123  1.00  0.00      RA0  C
ATOM   1770  CD1 TYR A 189      34.484  33.292   4.592  1.00  0.00      RA0  C
ATOM   1771  CE1 TYR A 189      33.322  32.981   3.890  1.00  0.00      RA0  C
ATOM   1772  CD2 TYR A 189      33.671  35.535   4.925  1.00  0.00      RA0  C
ATOM   1773  CE2 TYR A 189      32.513  35.227   4.224  1.00  0.00      RA0  C
ATOM   1774  CZ  TYR A 189      32.338  33.949   3.707  1.00  0.00      RA0  C
ATOM   1775  OH  TYR A 189      31.189  33.664   3.000  1.00  0.00      RA0  O
ATOM   1776  HH  TYR A 189      31.099  32.717   2.902  1.00  0.00      RA0  H
ATOM   1777  C   TYR A 189      37.773  35.015   4.324  1.00  0.00      RA0  C
ATOM   1778  O   TYR A 189      37.037  35.478   3.454  1.00  0.00      RA0  O
ATOM   1779  N   THR A 190      39.113  35.092   4.246  1.00  0.00      RA0  N
ATOM   1780  H   THR A 190      39.680  34.674   4.953  1.00  0.00      RA0  H
ATOM   1781  CA  THR A 190      39.760  35.962   3.272  1.00  0.00      RA0  C
ATOM   1782  CB  THR A 190      40.374  36.955   4.223  1.00  0.00      RA0  C
ATOM   1783  OG1 THR A 190      40.536  36.229   5.452  1.00  0.00      RA0  O
ATOM   1784  HG1 THR A 190      40.300  36.821   6.162  1.00  0.00      RA0  H
ATOM   1785  CG2 THR A 190      39.462  38.158   4.473  1.00  0.00      RA0  C
ATOM   1786  C   THR A 190      40.745  35.308   2.321  1.00  0.00      RA0  C
ATOM   1787  O   THR A 190      41.059  35.900   1.287  1.00  0.00      RA0  O
ATOM   1788  N   GLY A 191      41.231  34.122   2.655  1.00  0.00      RA0  N
ATOM   1789  H   GLY A 191      40.936  33.711   3.516  1.00  0.00      RA0  H
ATOM   1790  CA  GLY A 191      42.315  33.493   1.897  1.00  0.00      RA0  C
ATOM   1791  C   GLY A 191      43.697  33.959   2.369  1.00  0.00      RA0  C
ATOM   1792  O   GLY A 191      44.704  33.636   1.746  1.00  0.00      RA0  O
ATOM   1793  N   GLU A 192      43.716  34.765   3.436  1.00  0.00      RA0  N
ATOM   1794  H   GLU A 192      42.900  34.943   3.983  1.00  0.00      RA0  H
ATOM   1795  CA  GLU A 192      44.948  35.243   4.050  1.00  0.00      RA0  C
ATOM   1796  CB  GLU A 192      44.964  36.772   4.083  1.00  0.00      RA0  C
ATOM   1797  CG  GLU A 192      44.668  37.388   2.713  1.00  0.00      RA0  C
ATOM   1798  CD  GLU A 192      45.600  36.785   1.684  1.00  0.00      RA0  C
ATOM   1799  OE1 GLU A 192      46.782  36.647   1.974  1.00  0.00      RA0  O
ATOM   1800  OE2 GLU A 192      45.141  36.424   0.602  1.00  0.00      RA0  O
ATOM   1801  C   GLU A 192      45.079  34.658   5.443  1.00  0.00      RA0  C
ATOM   1802  O   GLU A 192      44.120  34.139   6.001  1.00  0.00      RA0  O
ATOM   1803  N   ALA A 193      46.273  34.795   6.018  1.00  0.00      RA0  N
ATOM   1804  H   ALA A 193      46.955  35.322   5.513  1.00  0.00      RA0  H
ATOM   1805  CA  ALA A 193      46.501  34.558   7.441  1.00  0.00      RA0  C
ATOM   1806  CB  ALA A 193      47.996  34.587   7.762  1.00  0.00      RA0  C
ATOM   1807  C   ALA A 193      45.797  35.615   8.278  1.00  0.00      RA0  C
ATOM   1808  O   ALA A 193      45.417  36.662   7.786  1.00  0.00      RA0  O
ATOM   1809  N   GLY A 194      45.619  35.310   9.551  1.00  0.00      RA0  N
ATOM   1810  H   GLY A 194      45.858  34.424   9.951  1.00  0.00      RA0  H
ATOM   1811  CA  GLY A 194      44.989  36.252  10.455  1.00  0.00      RA0  C
ATOM   1812  C   GLY A 194      44.460  35.601  11.697  1.00  0.00      RA0  C
ATOM   1813  O   GLY A 194      44.756  34.437  11.964  1.00  0.00      RA0  O
ATOM   1814  N   TYR A 195      43.694  36.388  12.467  1.00  0.00      RA0  N
ATOM   1815  H   TYR A 195      43.416  37.303  12.173  1.00  0.00      RA0  H
ATOM   1816  CA  TYR A 195      43.018  35.893  13.639  1.00  0.00      RA0  C
ATOM   1817  CB  TYR A 195      43.583  36.522  14.913  1.00  0.00      RA0  C
ATOM   1818  CG  TYR A 195      44.940  35.979  15.284  1.00  0.00      RA0  C
ATOM   1819  CD1 TYR A 195      45.223  34.630  15.122  1.00  0.00      RA0  C
ATOM   1820  CE1 TYR A 195      46.460  34.135  15.513  1.00  0.00      RA0  C
ATOM   1821  CD2 TYR A 195      45.896  36.832  15.825  1.00  0.00      RA0  C
ATOM   1822  CE2 TYR A 195      47.131  36.334  16.222  1.00  0.00      RA0  C
ATOM   1823  CZ  TYR A 195      47.411  34.983  16.064  1.00  0.00      RA0  C
ATOM   1824  OH  TYR A 195      48.633  34.474  16.443  1.00  0.00      RA0  O
ATOM   1825  HH  TYR A 195      49.123  35.114  16.944  1.00  0.00      RA0  H
ATOM   1826  C   TYR A 195      41.549  36.328  13.574  1.00  0.00      RA0  C
ATOM   1827  O   TYR A 195      41.222  37.317  12.900  1.00  0.00      RA0  O
ATOM   1828  N   GLU A 196      40.713  35.591  14.292  1.00  0.00      RA0  N
ATOM   1829  H   GLU A 196      41.038  34.747  14.720  1.00  0.00      RA0  H
ATOM   1830  CA  GLU A 196      39.442  36.110  14.790  1.00  0.00      RA0  C
ATOM   1831  CB  GLU A 196      38.282  35.354  14.101  1.00  0.00      RA0  C
ATOM   1832  CG  GLU A 196      38.388  35.675  12.588  1.00  0.00      RA0  C
ATOM   1833  CD  GLU A 196      37.366  35.020  11.663  1.00  0.00      RA0  C
ATOM   1834  OE1 GLU A 196      37.262  33.797  11.690  1.00  0.00      RA0  O
ATOM   1835  OE2 GLU A 196      36.732  35.727  10.861  1.00  0.00      RA0  O
ATOM   1836  C   GLU A 196      39.548  36.155  16.312  1.00  0.00      RA0  C
ATOM   1837  O   GLU A 196      40.030  35.204  16.966  1.00  0.00      RA0  O
ATOM   1838  N   ILE A 197      39.134  37.269  16.880  1.00  0.00      RA0  N
ATOM   1839  H   ILE A 197      38.681  37.981  16.344  1.00  0.00      RA0  H
ATOM   1840  CA  ILE A 197      39.331  37.519  18.301  1.00  0.00      RA0  C
ATOM   1841  CB  ILE A 197      40.351  38.636  18.534  1.00  0.00      RA0  C
ATOM   1842  CG2 ILE A 197      40.528  38.891  20.031  1.00  0.00      RA0  C
ATOM   1843  CG1 ILE A 197      41.685  38.318  17.855  1.00  0.00      RA0  C
ATOM   1844  CD1 ILE A 197      42.719  39.434  17.996  1.00  0.00      RA0  C
ATOM   1845  C   ILE A 197      37.992  37.864  18.938  1.00  0.00      RA0  C
ATOM   1846  O   ILE A 197      37.379  38.861  18.577  1.00  0.00      RA0  O
ATOM   1847  N   ALA A 198      37.529  37.025  19.869  1.00  0.00      RA0  N
ATOM   1848  H   ALA A 198      38.121  36.286  20.192  1.00  0.00      RA0  H
ATOM   1849  CA  ALA A 198      36.277  37.299  20.579  1.00  0.00      RA0  C
ATOM   1850  CB  ALA A 198      35.433  36.031  20.700  1.00  0.00      RA0  C
ATOM   1851  C   ALA A 198      36.610  37.807  21.973  1.00  0.00      RA0  C
ATOM   1852  O   ALA A 198      37.544  37.323  22.614  1.00  0.00      RA0  O
ATOM   1853  N   LEU A 199      35.836  38.781  22.442  1.00  0.00      RA0  N
ATOM   1854  H   LEU A 199      35.048  39.131  21.923  1.00  0.00      RA0  H
ATOM   1855  CA  LEU A 199      36.077  39.382  23.745  1.00  0.00      RA0  C
ATOM   1856  CB  LEU A 199      37.196  40.425  23.554  1.00  0.00      RA0  C
ATOM   1857  CG  LEU A 199      36.849  41.717  22.794  1.00  0.00      RA0  C
ATOM   1858  CD1 LEU A 199      37.919  42.765  23.068  1.00  0.00      RA0  C
ATOM   1859  CD2 LEU A 199      36.648  41.566  21.281  1.00  0.00      RA0  C
ATOM   1860  C   LEU A 199      34.791  40.024  24.251  1.00  0.00      RA0  C
ATOM   1861  O   LEU A 199      33.848  40.211  23.482  1.00  0.00      RA0  O
ATOM   1862  N   PRO A 200      34.731  40.356  25.543  1.00  0.00      RA0  N
ATOM   1863  CD  PRO A 200      35.723  40.071  26.573  1.00  0.00      RA0  C
ATOM   1864  CA  PRO A 200      33.512  40.955  26.107  1.00  0.00      RA0  C
ATOM   1865  CB  PRO A 200      33.853  41.090  27.590  1.00  0.00      RA0  C
ATOM   1866  CG  PRO A 200      34.912  40.027  27.856  1.00  0.00      RA0  C
ATOM   1867  C   PRO A 200      33.071  42.178  25.358  1.00  0.00      RA0  C
ATOM   1868  O   PRO A 200      33.899  42.999  24.964  1.00  0.00      RA0  O
ATOM   1869  N   ASN A 201      31.760  42.311  25.160  1.00  0.00      RA0  N
ATOM   1870  H   ASN A 201      31.178  41.541  25.430  1.00  0.00      RA0  H
ATOM   1871  CA  ASN A 201      31.212  43.471  24.462  1.00  0.00      RA0  C
ATOM   1872  CB  ASN A 201      29.685  43.514  24.632  1.00  0.00      RA0  C
ATOM   1873  CG  ASN A 201      28.998  42.445  23.806  1.00  0.00      RA0  C
ATOM   1874  OD1 ASN A 201      29.466  42.069  22.739  1.00  0.00      RA0  O
ATOM   1875  ND2 ASN A 201      27.860  41.973  24.344  1.00  0.00      RA0  N
ATOM   1876 HD21 ASN A 201      27.506  42.295  25.220  1.00  0.00      RA0  H
ATOM   1877 HD22 ASN A 201      27.323  41.254  23.888  1.00  0.00      RA0  H
ATOM   1878  C   ASN A 201      31.800  44.788  24.983  1.00  0.00      RA0  C
ATOM   1879  O   ASN A 201      32.125  45.698  24.208  1.00  0.00      RA0  O
ATOM   1880  N   GLU A 202      31.935  44.870  26.299  1.00  0.00      RA0  N
ATOM   1881  H   GLU A 202      31.872  44.053  26.872  1.00  0.00      RA0  H
ATOM   1882  CA  GLU A 202      32.386  46.099  26.965  1.00  0.00      RA0  C
ATOM   1883  CB  GLU A 202      31.962  46.089  28.446  1.00  0.00      RA0  C
ATOM   1884  CG  GLU A 202      33.029  45.926  29.544  1.00  0.00      RA0  C
ATOM   1885  CD  GLU A 202      33.590  44.514  29.618  1.00  0.00      RA0  C
ATOM   1886  OE1 GLU A 202      33.831  43.909  28.583  1.00  0.00      RA0  O
ATOM   1887  OE2 GLU A 202      33.857  44.018  30.713  1.00  0.00      RA0  O
ATOM   1888  C   GLU A 202      33.868  46.439  26.747  1.00  0.00      RA0  C
ATOM   1889  O   GLU A 202      34.297  47.572  27.036  1.00  0.00      RA0  O
ATOM   1890  N   LYS A 203      34.639  45.457  26.281  1.00  0.00      RA0  N
ATOM   1891  H   LYS A 203      34.226  44.559  26.126  1.00  0.00      RA0  H
ATOM   1892  CA  LYS A 203      36.055  45.639  25.902  1.00  0.00      RA0  C
ATOM   1893  CB  LYS A 203      36.945  44.432  26.203  1.00  0.00      RA0  C
ATOM   1894  CG  LYS A 203      36.921  43.789  27.580  1.00  0.00      RA0  C
ATOM   1895  CD  LYS A 203      37.179  44.745  28.738  1.00  0.00      RA0  C
ATOM   1896  CE  LYS A 203      37.152  43.970  30.052  1.00  0.00      RA0  C
ATOM   1897  NZ  LYS A 203      36.076  42.974  29.981  1.00  0.00      RA0  N
ATOM   1898  HZ1 LYS A 203      36.475  42.025  29.794  1.00  0.00      RA0  H
ATOM   1899  HZ2 LYS A 203      35.502  43.000  30.846  1.00  0.00      RA0  H
ATOM   1900  HZ3 LYS A 203      35.365  43.233  29.262  1.00  0.00      RA0  H
ATOM   1901  C   LYS A 203      36.285  45.904  24.414  1.00  0.00      RA0  C
ATOM   1902  O   LYS A 203      37.393  46.235  23.996  1.00  0.00      RA0  O
ATOM   1903  N   ALA A 204      35.250  45.707  23.604  1.00  0.00      RA0  N
ATOM   1904  H   ALA A 204      34.350  45.515  23.999  1.00  0.00      RA0  H
ATOM   1905  CA  ALA A 204      35.403  45.662  22.157  1.00  0.00      RA0  C
ATOM   1906  CB  ALA A 204      34.088  45.254  21.495  1.00  0.00      RA0  C
ATOM   1907  C   ALA A 204      35.881  46.979  21.553  1.00  0.00      RA0  C
ATOM   1908  O   ALA A 204      36.794  46.997  20.704  1.00  0.00      RA0  O
ATOM   1909  N   ALA A 205      35.277  48.078  21.979  1.00  0.00      RA0  N
ATOM   1910  H   ALA A 205      34.669  48.022  22.771  1.00  0.00      RA0  H
ATOM   1911  CA  ALA A 205      35.531  49.388  21.340  1.00  0.00      RA0  C
ATOM   1912  CB  ALA A 205      34.616  50.462  21.930  1.00  0.00      RA0  C
ATOM   1913  C   ALA A 205      36.972  49.794  21.545  1.00  0.00      RA0  C
ATOM   1914  O   ALA A 205      37.616  50.274  20.637  1.00  0.00      RA0  O
ATOM   1915  N   ASP A 206      37.483  49.586  22.747  1.00  0.00      RA0  N
ATOM   1916  H   ASP A 206      36.934  49.273  23.527  1.00  0.00      RA0  H
ATOM   1917  CA  ASP A 206      38.866  49.965  23.032  1.00  0.00      RA0  C
ATOM   1918  CB  ASP A 206      39.154  49.819  24.525  1.00  0.00      RA0  C
ATOM   1919  CG  ASP A 206      38.008  50.397  25.325  1.00  0.00      RA0  C
ATOM   1920  OD1 ASP A 206      38.119  51.536  25.772  1.00  0.00      RA0  O
ATOM   1921  OD2 ASP A 206      37.006  49.702  25.497  1.00  0.00      RA0  O
ATOM   1922  C   ASP A 206      39.848  49.089  22.256  1.00  0.00      RA0  C
ATOM   1923  O   ASP A 206      40.889  49.562  21.834  1.00  0.00      RA0  O
ATOM   1924  N   PHE A 207      39.524  47.812  22.099  1.00  0.00      RA0  N
ATOM   1925  H   PHE A 207      38.658  47.489  22.489  1.00  0.00      RA0  H
ATOM   1926  CA  PHE A 207      40.396  46.894  21.394  1.00  0.00      RA0  C
ATOM   1927  CB  PHE A 207      39.936  45.459  21.620  1.00  0.00      RA0  C
ATOM   1928  CG  PHE A 207      40.925  44.489  21.023  1.00  0.00      RA0  C
ATOM   1929  CD1 PHE A 207      42.282  44.619  21.298  1.00  0.00      RA0  C
ATOM   1930  CD2 PHE A 207      40.476  43.459  20.206  1.00  0.00      RA0  C
ATOM   1931  CE1 PHE A 207      43.188  43.713  20.760  1.00  0.00      RA0  C
ATOM   1932  CE2 PHE A 207      41.384  42.555  19.668  1.00  0.00      RA0  C
ATOM   1933  CZ  PHE A 207      42.739  42.680  19.946  1.00  0.00      RA0  C
ATOM   1934  C   PHE A 207      40.414  47.237  19.906  1.00  0.00      RA0  C
ATOM   1935  O   PHE A 207      41.479  47.299  19.293  1.00  0.00      RA0  O
ATOM   1936  N   TRP A 208      39.238  47.512  19.343  1.00  0.00      RA0  N
ATOM   1937  H   TRP A 208      38.416  47.436  19.906  1.00  0.00      RA0  H
ATOM   1938  CA  TRP A 208      39.124  48.045  17.980  1.00  0.00      RA0  C
ATOM   1939  CB  TRP A 208      37.654  48.363  17.687  1.00  0.00      RA0  C
ATOM   1940  CG  TRP A 208      37.428  48.881  16.283  1.00  0.00      RA0  C
ATOM   1941  CD2 TRP A 208      37.073  48.129  15.102  1.00  0.00      RA0  C
ATOM   1942  CE2 TRP A 208      36.918  49.050  14.038  1.00  0.00      RA0  C
ATOM   1943  CE3 TRP A 208      36.864  46.775  14.872  1.00  0.00      RA0  C
ATOM   1944  CD1 TRP A 208      37.478  50.217  15.856  1.00  0.00      RA0  C
ATOM   1945  NE1 TRP A 208      37.179  50.324  14.534  1.00  0.00      RA0  N
ATOM   1946  HE1 TRP A 208      37.138  51.161  14.024  1.00  0.00      RA0  H
ATOM   1947  CZ2 TRP A 208      36.567  48.588  12.775  1.00  0.00      RA0  C
ATOM   1948  CZ3 TRP A 208      36.512  46.326  13.604  1.00  0.00      RA0  C
ATOM   1949  CH2 TRP A 208      36.361  47.230  12.559  1.00  0.00      RA0  C
ATOM   1950  C   TRP A 208      40.012  49.281  17.774  1.00  0.00      RA0  C
ATOM   1951  O   TRP A 208      40.789  49.361  16.814  1.00  0.00      RA0  O
ATOM   1952  N   ARG A 209      39.881  50.268  18.660  1.00  0.00      RA0  N
ATOM   1953  H   ARG A 209      39.239  50.173  19.425  1.00  0.00      RA0  H
ATOM   1954  CA  ARG A 209      40.678  51.485  18.541  1.00  0.00      RA0  C
ATOM   1955  CB  ARG A 209      40.389  52.358  19.760  1.00  0.00      RA0  C
ATOM   1956  CG  ARG A 209      39.241  53.341  19.607  1.00  0.00      RA0  C
ATOM   1957  CD  ARG A 209      39.757  54.751  19.309  1.00  0.00      RA0  C
ATOM   1958  NE  ARG A 209      40.821  54.744  18.303  1.00  0.00      RA0  N
ATOM   1959  HE  ARG A 209      41.788  54.742  18.622  1.00  0.00      RA0  H
ATOM   1960  CZ  ARG A 209      40.521  54.697  16.974  1.00  0.00      RA0  C
ATOM   1961  NH1 ARG A 209      39.236  54.586  16.553  1.00  0.00      RA0  N
ATOM   1962 HH11 ARG A 209      38.968  54.587  15.588  1.00  0.00      RA0  H
ATOM   1963 HH12 ARG A 209      38.464  54.475  17.200  1.00  0.00      RA0  H
ATOM   1964  NH2 ARG A 209      41.539  54.754  16.100  1.00  0.00      RA0  N
ATOM   1965 HH21 ARG A 209      41.449  54.740  15.105  1.00  0.00      RA0  H
ATOM   1966 HH22 ARG A 209      42.484  54.809  16.466  1.00  0.00      RA0  H
ATOM   1967  C   ARG A 209      42.182  51.183  18.623  1.00  0.00      RA0  C
ATOM   1968  O   ARG A 209      42.974  51.759  17.883  1.00  0.00      RA0  O
ATOM   1969  N   ALA A 210      42.564  50.281  19.527  1.00  0.00      RA0  N
ATOM   1970  H   ALA A 210      41.893  49.879  20.152  1.00  0.00      RA0  H
ATOM   1971  CA  ALA A 210      43.973  49.900  19.650  1.00  0.00      RA0  C
ATOM   1972  CB  ALA A 210      44.159  48.926  20.814  1.00  0.00      RA0  C
ATOM   1973  C   ALA A 210      44.485  49.255  18.351  1.00  0.00      RA0  C
ATOM   1974  O   ALA A 210      45.640  49.465  17.961  1.00  0.00      RA0  O
ATOM   1975  N   LEU A 211      43.615  48.486  17.688  1.00  0.00      RA0  N
ATOM   1976  H   LEU A 211      42.694  48.363  18.063  1.00  0.00      RA0  H
ATOM   1977  CA  LEU A 211      43.980  47.816  16.445  1.00  0.00      RA0  C
ATOM   1978  CB  LEU A 211      42.893  46.823  16.035  1.00  0.00      RA0  C
ATOM   1979  CG  LEU A 211      42.903  45.480  16.760  1.00  0.00      RA0  C
ATOM   1980  CD1 LEU A 211      41.537  44.799  16.689  1.00  0.00      RA0  C
ATOM   1981  CD2 LEU A 211      44.008  44.565  16.231  1.00  0.00      RA0  C
ATOM   1982  C   LEU A 211      44.160  48.818  15.300  1.00  0.00      RA0  C
ATOM   1983  O   LEU A 211      45.096  48.693  14.533  1.00  0.00      RA0  O
ATOM   1984  N   VAL A 212      43.303  49.829  15.232  1.00  0.00      RA0  N
ATOM   1985  H   VAL A 212      42.563  49.858  15.908  1.00  0.00      RA0  H
ATOM   1986  CA  VAL A 212      43.474  50.924  14.281  1.00  0.00      RA0  C
ATOM   1987  CB  VAL A 212      42.410  52.014  14.419  1.00  0.00      RA0  C
ATOM   1988  CG1 VAL A 212      42.621  53.074  13.336  1.00  0.00      RA0  C
ATOM   1989  CG2 VAL A 212      40.984  51.474  14.390  1.00  0.00      RA0  C
ATOM   1990  C   VAL A 212      44.844  51.543  14.477  1.00  0.00      RA0  C
ATOM   1991  O   VAL A 212      45.622  51.698  13.519  1.00  0.00      RA0  O
ATOM   1992  N   GLU A 213      45.154  51.866  15.726  1.00  0.00      RA0  N
ATOM   1993  H   GLU A 213      44.501  51.753  16.481  1.00  0.00      RA0  H
ATOM   1994  CA  GLU A 213      46.448  52.480  16.040  1.00  0.00      RA0  C
ATOM   1995  CB  GLU A 213      46.519  52.886  17.524  1.00  0.00      RA0  C
ATOM   1996  CG  GLU A 213      46.074  54.314  17.889  1.00  0.00      RA0  C
ATOM   1997  CD  GLU A 213      44.579  54.459  18.130  1.00  0.00      RA0  C
ATOM   1998  OE1 GLU A 213      43.912  55.136  17.351  1.00  0.00      RA0  O
ATOM   1999  OE2 GLU A 213      44.076  53.954  19.128  1.00  0.00      RA0  O
ATOM   2000  C   GLU A 213      47.628  51.559  15.686  1.00  0.00      RA0  C
ATOM   2001  O   GLU A 213      48.710  52.037  15.319  1.00  0.00      RA0  O
ATOM   2002  N   ALA A 214      47.415  50.247  15.776  1.00  0.00      RA0  N
ATOM   2003  H   ALA A 214      46.537  49.932  16.140  1.00  0.00      RA0  H
ATOM   2004  CA  ALA A 214      48.424  49.241  15.402  1.00  0.00      RA0  C
ATOM   2005  CB  ALA A 214      48.064  47.868  15.978  1.00  0.00      RA0  C
ATOM   2006  C   ALA A 214      48.627  49.103  13.890  1.00  0.00      RA0  C
ATOM   2007  O   ALA A 214      49.448  48.297  13.454  1.00  0.00      RA0  O
ATOM   2008  N   GLY A 215      47.862  49.854  13.101  1.00  0.00      RA0  N
ATOM   2009  H   GLY A 215      47.133  50.412  13.500  1.00  0.00      RA0  H
ATOM   2010  CA  GLY A 215      48.031  49.877  11.666  1.00  0.00      RA0  C
ATOM   2011  C   GLY A 215      47.119  48.898  10.949  1.00  0.00      RA0  C
ATOM   2012  O   GLY A 215      47.398  48.508   9.817  1.00  0.00      RA0  O
ATOM   2013  N   VAL A 216      46.016  48.507  11.586  1.00  0.00      RA0  N
ATOM   2014  H   VAL A 216      45.761  48.904  12.472  1.00  0.00      RA0  H
ATOM   2015  CA  VAL A 216      45.030  47.614  10.938  1.00  0.00      RA0  C
ATOM   2016  CB  VAL A 216      44.544  46.567  11.936  1.00  0.00      RA0  C
ATOM   2017  CG1 VAL A 216      43.724  45.499  11.227  1.00  0.00      RA0  C
ATOM   2018  CG2 VAL A 216      45.713  45.948  12.702  1.00  0.00      RA0  C
ATOM   2019  C   VAL A 216      43.867  48.464  10.407  1.00  0.00      RA0  C
ATOM   2020  O   VAL A 216      43.235  49.198  11.162  1.00  0.00      RA0  O
ATOM   2021  N   LYS A 217      43.595  48.357   9.112  1.00  0.00      RA0  N
ATOM   2022  H   LYS A 217      44.053  47.645   8.573  1.00  0.00      RA0  H
ATOM   2023  CA  LYS A 217      42.593  49.191   8.446  1.00  0.00      RA0  C
ATOM   2024  CB  LYS A 217      42.984  49.283   6.968  1.00  0.00      RA0  C
ATOM   2025  CG  LYS A 217      42.225  50.280   6.090  1.00  0.00      RA0  C
ATOM   2026  CD  LYS A 217      42.896  50.336   4.714  1.00  0.00      RA0  C
ATOM   2027  CE  LYS A 217      42.297  51.318   3.708  1.00  0.00      RA0  C
ATOM   2028  NZ  LYS A 217      43.099  51.264   2.476  1.00  0.00      RA0  N
ATOM   2029  HZ1 LYS A 217      42.785  51.976   1.776  1.00  0.00      RA0  H
ATOM   2030  HZ2 LYS A 217      44.102  51.463   2.637  1.00  0.00      RA0  H
ATOM   2031  HZ3 LYS A 217      43.015  50.348   1.987  1.00  0.00      RA0  H
ATOM   2032  C   LYS A 217      41.187  48.640   8.645  1.00  0.00      RA0  C
ATOM   2033  O   LYS A 217      40.949  47.459   8.367  1.00  0.00      RA0  O
ATOM   2034  N   PRO A 218      40.240  49.470   9.110  1.00  0.00      RA0  N
ATOM   2035  CD  PRO A 218      40.438  50.801   9.664  1.00  0.00      RA0  C
ATOM   2036  CA  PRO A 218      38.845  49.048   9.072  1.00  0.00      RA0  C
ATOM   2037  CB  PRO A 218      38.122  50.267   9.658  1.00  0.00      RA0  C
ATOM   2038  CG  PRO A 218      39.168  51.030  10.471  1.00  0.00      RA0  C
ATOM   2039  C   PRO A 218      38.347  48.677   7.649  1.00  0.00      RA0  C
ATOM   2040  O   PRO A 218      38.499  49.440   6.697  1.00  0.00      RA0  O
ATOM   2041  N   CYS A 219      37.719  47.510   7.563  1.00  0.00      RA0  N
ATOM   2042  H   CYS A 219      37.575  46.921   8.361  1.00  0.00      RA0  H
ATOM   2043  CA  CYS A 219      37.224  46.966   6.307  1.00  0.00      RA0  C
ATOM   2044  CB  CYS A 219      38.153  45.842   5.858  1.00  0.00      RA0  C
ATOM   2045  SG  CYS A 219      39.881  46.360   5.705  1.00  0.00      RA0  S
ATOM   2046  C   CYS A 219      35.773  46.522   6.465  1.00  0.00      RA0  C
ATOM   2047  O   CYS A 219      35.413  45.922   7.468  1.00  0.00      RA0  O
ATOM   2048  N   GLY A 220      34.983  46.773   5.422  1.00  0.00      RA0  N
ATOM   2049  H   GLY A 220      35.383  47.213   4.612  1.00  0.00      RA0  H
ATOM   2050  CA  GLY A 220      33.552  46.565   5.440  1.00  0.00      RA0  C
ATOM   2051  C   GLY A 220      33.083  45.327   4.699  1.00  0.00      RA0  C
ATOM   2052  O   GLY A 220      33.852  44.474   4.286  1.00  0.00      RA0  O
ATOM   2053  N   LEU A 221      31.771  45.231   4.564  1.00  0.00      RA0  N
ATOM   2054  H   LEU A 221      31.214  45.982   4.922  1.00  0.00      RA0  H
ATOM   2055  CA  LEU A 221      31.127  44.069   3.968  1.00  0.00      RA0  C
ATOM   2056  CB  LEU A 221      29.613  44.155   4.135  1.00  0.00      RA0  C
ATOM   2057  CG  LEU A 221      29.166  44.269   5.590  1.00  0.00      RA0  C
ATOM   2058  CD1 LEU A 221      27.680  44.605   5.674  1.00  0.00      RA0  C
ATOM   2059  CD2 LEU A 221      29.536  43.035   6.415  1.00  0.00      RA0  C
ATOM   2060  C   LEU A 221      31.454  43.911   2.501  1.00  0.00      RA0  C
ATOM   2061  O   LEU A 221      31.499  42.783   1.981  1.00  0.00      RA0  O
ATOM   2062  N   GLY A 222      31.651  45.020   1.799  1.00  0.00      RA0  N
ATOM   2063  H   GLY A 222      31.636  45.914   2.252  1.00  0.00      RA0  H
ATOM   2064  CA  GLY A 222      31.971  44.962   0.369  1.00  0.00      RA0  C
ATOM   2065  C   GLY A 222      33.273  44.205   0.122  1.00  0.00      RA0  C
ATOM   2066  O   GLY A 222      33.332  43.260  -0.639  1.00  0.00      RA0  O
ATOM   2067  N   ALA A 223      34.314  44.594   0.835  1.00  0.00      RA0  N
ATOM   2068  H   ALA A 223      34.187  45.342   1.483  1.00  0.00      RA0  H
ATOM   2069  CA  ALA A 223      35.586  43.875   0.781  1.00  0.00      RA0  C
ATOM   2070  CB  ALA A 223      36.655  44.640   1.558  1.00  0.00      RA0  C
ATOM   2071  C   ALA A 223      35.477  42.455   1.366  1.00  0.00      RA0  C
ATOM   2072  O   ALA A 223      36.089  41.507   0.856  1.00  0.00      RA0  O
ATOM   2073  N   ARG A 224      34.691  42.279   2.425  1.00  0.00      RA0  N
ATOM   2074  H   ARG A 224      34.252  43.068   2.859  1.00  0.00      RA0  H
ATOM   2075  CA  ARG A 224      34.478  40.940   2.972  1.00  0.00      RA0  C
ATOM   2076  CB  ARG A 224      33.501  40.876   4.178  1.00  0.00      RA0  C
ATOM   2077  CG  ARG A 224      33.418  39.599   5.075  1.00  0.00      RA0  C
ATOM   2078  CD  ARG A 224      34.533  39.326   6.125  1.00  0.00      RA0  C
ATOM   2079  NE  ARG A 224      34.228  38.215   7.060  1.00  0.00      RA0  N
ATOM   2080  HE  ARG A 224      33.305  37.828   6.980  1.00  0.00      RA0  H
ATOM   2081  CZ  ARG A 224      35.156  37.753   7.984  1.00  0.00      RA0  C
ATOM   2082  NH1 ARG A 224      36.356  38.360   8.060  1.00  0.00      RA0  N
ATOM   2083 HH11 ARG A 224      37.072  38.017   8.680  1.00  0.00      RA0  H
ATOM   2084 HH12 ARG A 224      36.574  39.167   7.508  1.00  0.00      RA0  H
ATOM   2085  NH2 ARG A 224      34.896  36.700   8.811  1.00  0.00      RA0  N
ATOM   2086 HH21 ARG A 224      35.563  36.356   9.504  1.00  0.00      RA0  H
ATOM   2087 HH22 ARG A 224      34.032  36.189   8.799  1.00  0.00      RA0  H
ATOM   2088  C   ARG A 224      34.041  40.003   1.827  1.00  0.00      RA0  C
ATOM   2089  O   ARG A 224      34.525  38.876   1.697  1.00  0.00      RA0  O
ATOM   2090  N   ASP A 225      33.130  40.476   0.983  1.00  0.00      RA0  N
ATOM   2091  H   ASP A 225      32.750  41.398   1.089  1.00  0.00      RA0  H
ATOM   2092  CA  ASP A 225      32.631  39.627  -0.077  1.00  0.00      RA0  C
ATOM   2093  CB  ASP A 225      31.311  40.087  -0.705  1.00  0.00      RA0  C
ATOM   2094  CG  ASP A 225      31.043  39.313  -2.002  1.00  0.00      RA0  C
ATOM   2095  OD1 ASP A 225      30.443  38.235  -1.976  1.00  0.00      RA0  O
ATOM   2096  OD2 ASP A 225      31.422  39.801  -3.064  1.00  0.00      RA0  O
ATOM   2097  C   ASP A 225      33.641  39.385  -1.205  1.00  0.00      RA0  C
ATOM   2098  O   ASP A 225      33.788  38.242  -1.635  1.00  0.00      RA0  O
ATOM   2099  N   THR A 226      34.304  40.433  -1.695  1.00  0.00      RA0  N
ATOM   2100  H   THR A 226      34.116  41.322  -1.282  1.00  0.00      RA0  H
ATOM   2101  CA  THR A 226      35.314  40.237  -2.754  1.00  0.00      RA0  C
ATOM   2102  CB  THR A 226      35.764  41.616  -3.233  1.00  0.00      RA0  C
ATOM   2103  OG1 THR A 226      35.937  42.505  -2.114  1.00  0.00      RA0  O
ATOM   2104  HG1 THR A 226      35.061  42.750  -1.825  1.00  0.00      RA0  H
ATOM   2105  CG2 THR A 226      34.746  42.217  -4.205  1.00  0.00      RA0  C
ATOM   2106  C   THR A 226      36.448  39.327  -2.276  1.00  0.00      RA0  C
ATOM   2107  O   THR A 226      36.926  38.467  -3.028  1.00  0.00      RA0  O
ATOM   2108  N   LEU A 227      36.856  39.517  -1.033  1.00  0.00      RA0  N
ATOM   2109  H   LEU A 227      36.406  40.211  -0.471  1.00  0.00      RA0  H
ATOM   2110  CA  LEU A 227      37.914  38.685  -0.456  1.00  0.00      RA0  C
ATOM   2111  CB  LEU A 227      38.297  39.179   0.937  1.00  0.00      RA0  C
ATOM   2112  CG  LEU A 227      39.079  40.493   0.920  1.00  0.00      RA0  C
ATOM   2113  CD1 LEU A 227      38.920  41.266   2.225  1.00  0.00      RA0  C
ATOM   2114  CD2 LEU A 227      40.550  40.277   0.582  1.00  0.00      RA0  C
ATOM   2115  C   LEU A 227      37.532  37.211  -0.385  1.00  0.00      RA0  C
ATOM   2116  O   LEU A 227      38.288  36.330  -0.819  1.00  0.00      RA0  O
ATOM   2117  N   ARG A 228      36.357  36.916   0.162  1.00  0.00      RA0  N
ATOM   2118  H   ARG A 228      35.738  37.642   0.474  1.00  0.00      RA0  H
ATOM   2119  CA  ARG A 228      35.964  35.525   0.333  1.00  0.00      RA0  C
ATOM   2120  CB  ARG A 228      34.729  35.417   1.252  1.00  0.00      RA0  C
ATOM   2121  CG  ARG A 228      33.373  35.915   0.709  1.00  0.00      RA0  C
ATOM   2122  CD  ARG A 228      32.541  34.883  -0.075  1.00  0.00      RA0  C
ATOM   2123  NE  ARG A 228      31.481  35.521  -0.856  1.00  0.00      RA0  N
ATOM   2124  HE  ARG A 228      31.422  36.532  -0.868  1.00  0.00      RA0  H
ATOM   2125  CZ  ARG A 228      30.594  34.751  -1.560  1.00  0.00      RA0  C
ATOM   2126  NH1 ARG A 228      30.758  33.403  -1.624  1.00  0.00      RA0  N
ATOM   2127 HH11 ARG A 228      30.086  32.801  -2.090  1.00  0.00      RA0  H
ATOM   2128 HH12 ARG A 228      31.546  32.925  -1.211  1.00  0.00      RA0  H
ATOM   2129  NH2 ARG A 228      29.564  35.370  -2.176  1.00  0.00      RA0  N
ATOM   2130 HH21 ARG A 228      28.853  34.872  -2.702  1.00  0.00      RA0  H
ATOM   2131 HH22 ARG A 228      29.466  36.375  -2.121  1.00  0.00      RA0  H
ATOM   2132  C   ARG A 228      35.668  34.814  -1.003  1.00  0.00      RA0  C
ATOM   2133  O   ARG A 228      35.923  33.623  -1.156  1.00  0.00      RA0  O
ATOM   2134  N   LEU A 229      35.145  35.532  -1.977  1.00  0.00      RA0  N
ATOM   2135  H   LEU A 229      34.939  36.504  -1.835  1.00  0.00      RA0  H
ATOM   2136  CA  LEU A 229      34.809  34.909  -3.261  1.00  0.00      RA0  C
ATOM   2137  CB  LEU A 229      33.932  35.846  -4.090  1.00  0.00      RA0  C
ATOM   2138  CG  LEU A 229      33.436  35.158  -5.359  1.00  0.00      RA0  C
ATOM   2139  CD1 LEU A 229      32.675  33.884  -5.014  1.00  0.00      RA0  C
ATOM   2140  CD2 LEU A 229      32.611  36.083  -6.248  1.00  0.00      RA0  C
ATOM   2141  C   LEU A 229      36.111  34.576  -4.022  1.00  0.00      RA0  C
ATOM   2142  O   LEU A 229      36.287  33.467  -4.555  1.00  0.00      RA0  O
ATOM   2143  N   GLU A 230      37.034  35.540  -4.032  1.00  0.00      RA0  N
ATOM   2144  H   GLU A 230      36.837  36.436  -3.625  1.00  0.00      RA0  H
ATOM   2145  CA  GLU A 230      38.381  35.294  -4.562  1.00  0.00      RA0  C
ATOM   2146  CB  GLU A 230      39.308  36.495  -4.406  1.00  0.00      RA0  C
ATOM   2147  CG  GLU A 230      39.003  37.682  -5.319  1.00  0.00      RA0  C
ATOM   2148  CD  GLU A 230      40.066  38.736  -5.099  1.00  0.00      RA0  C
ATOM   2149  OE1 GLU A 230      40.944  38.518  -4.275  1.00  0.00      RA0  O
ATOM   2150  OE2 GLU A 230      40.032  39.777  -5.746  1.00  0.00      RA0  O
ATOM   2151  C   GLU A 230      39.019  34.066  -3.917  1.00  0.00      RA0  C
ATOM   2152  O   GLU A 230      39.668  33.269  -4.598  1.00  0.00      RA0  O
ATOM   2153  N   ALA A 231      38.831  33.907  -2.617  1.00  0.00      RA0  N
ATOM   2154  H   ALA A 231      38.269  34.573  -2.123  1.00  0.00      RA0  H
ATOM   2155  CA  ALA A 231      39.380  32.767  -1.858  1.00  0.00      RA0  C
ATOM   2156  CB  ALA A 231      39.397  33.100  -0.370  1.00  0.00      RA0  C
ATOM   2157  C   ALA A 231      38.647  31.439  -2.040  1.00  0.00      RA0  C
ATOM   2158  O   ALA A 231      39.074  30.408  -1.501  1.00  0.00      RA0  O
ATOM   2159  N   GLY A 232      37.567  31.457  -2.827  1.00  0.00      RA0  N
ATOM   2160  H   GLY A 232      37.242  32.322  -3.207  1.00  0.00      RA0  H
ATOM   2161  CA  GLY A 232      36.742  30.290  -3.072  1.00  0.00      RA0  C
ATOM   2162  C   GLY A 232      35.941  29.830  -1.874  1.00  0.00      RA0  C
ATOM   2163  O   GLY A 232      35.687  28.643  -1.730  1.00  0.00      RA0  O
ATOM   2164  N   MSE A 233      35.543  30.755  -1.019  1.00  0.00      RA0  N
ATOM   2165  H   MSE A 233      35.616  31.724  -1.256  1.00  0.00      RA0  H
ATOM   2166  CA  MSE A 233      34.851  30.396   0.205  1.00  0.00      RA0  C
ATOM   2167  CB  MSE A 233      35.392  31.212   1.377  1.00  0.00      RA0  C
ATOM   2168  CG  MSE A 233      36.851  30.878   1.684  1.00  0.00      RA0  C
ATOM   2169  SE  MSE A 233      37.528  31.886   3.012  1.00  0.00      RA0  S
ATOM   2170  CE  MSE A 233      39.112  31.050   3.178  1.00  0.00      RA0  C
ATOM   2171  C   MSE A 233      33.343  30.613   0.033  1.00  0.00      RA0  C
ATOM   2172  O   MSE A 233      32.922  31.559  -0.633  1.00  0.00      RA0  O
ATOM   2173  N   ASN A 234      32.553  29.646   0.524  1.00  0.00      RA0  N
ATOM   2174  H   ASN A 234      32.939  28.953   1.131  1.00  0.00      RA0  H
ATOM   2175  CA  ASN A 234      31.112  29.673   0.312  1.00  0.00      RA0  C
ATOM   2176  CB  ASN A 234      30.489  28.311   0.623  1.00  0.00      RA0  C
ATOM   2177  CG  ASN A 234      30.847  27.286  -0.429  1.00  0.00      RA0  C
ATOM   2178  OD1 ASN A 234      31.437  27.592  -1.458  1.00  0.00      RA0  O
ATOM   2179  ND2 ASN A 234      30.444  26.044  -0.117  1.00  0.00      RA0  N
ATOM   2180 HD21 ASN A 234      30.002  25.850   0.760  1.00  0.00      RA0  H
ATOM   2181 HD22 ASN A 234      30.592  25.282  -0.754  1.00  0.00      RA0  H
ATOM   2182  C   ASN A 234      30.404  30.690   1.155  1.00  0.00      RA0  C
ATOM   2183  O   ASN A 234      30.860  31.034   2.257  1.00  0.00      RA0  O
ATOM   2184  N   LEU A 235      29.266  31.150   0.627  1.00  0.00      RA0  N
ATOM   2185  H   LEU A 235      28.997  30.878  -0.303  1.00  0.00      RA0  H
ATOM   2186  CA  LEU A 235      28.326  31.974   1.328  1.00  0.00      RA0  C
ATOM   2187  CB  LEU A 235      28.263  33.397   0.778  1.00  0.00      RA0  C
ATOM   2188  CG  LEU A 235      27.516  34.340   1.725  1.00  0.00      RA0  C
ATOM   2189  CD1 LEU A 235      27.973  34.179   3.176  1.00  0.00      RA0  C
ATOM   2190  CD2 LEU A 235      27.620  35.797   1.275  1.00  0.00      RA0  C
ATOM   2191  C   LEU A 235      26.971  31.277   1.303  1.00  0.00      RA0  C
ATOM   2192  O   LEU A 235      26.360  31.076   0.224  1.00  0.00      RA0  O
ATOM   2193  N   TYR A 236      26.522  30.899   2.494  1.00  0.00      RA0  N
ATOM   2194  H   TYR A 236      27.053  31.111   3.314  1.00  0.00      RA0  H
ATOM   2195  CA  TYR A 236      25.247  30.214   2.640  1.00  0.00      RA0  C
ATOM   2196  CB  TYR A 236      24.916  29.899   4.091  1.00  0.00      RA0  C
ATOM   2197  CG  TYR A 236      23.675  29.032   4.162  1.00  0.00      RA0  C
ATOM   2198  CD1 TYR A 236      23.737  27.684   3.823  1.00  0.00      RA0  C
ATOM   2199  CE1 TYR A 236      22.613  26.875   3.958  1.00  0.00      RA0  C
ATOM   2200  CD2 TYR A 236      22.468  29.576   4.587  1.00  0.00      RA0  C
ATOM   2201  CE2 TYR A 236      21.343  28.768   4.712  1.00  0.00      RA0  C
ATOM   2202  CZ  TYR A 236      21.418  27.411   4.424  1.00  0.00      RA0  C
ATOM   2203  OH  TYR A 236      20.304  26.608   4.616  1.00  0.00      RA0  O
ATOM   2204  HH  TYR A 236      20.528  25.710   4.354  1.00  0.00      RA0  H
ATOM   2205  C   TYR A 236      24.144  31.086   2.032  1.00  0.00      RA0  C
ATOM   2206  O   TYR A 236      24.106  32.313   2.217  1.00  0.00      RA0  O
ATOM   2207  N   GLY A 237      23.246  30.435   1.316  1.00  0.00      RA0  N
ATOM   2208  H   GLY A 237      23.348  29.451   1.180  1.00  0.00      RA0  H
ATOM   2209  CA  GLY A 237      22.192  31.105   0.599  1.00  0.00      RA0  C
ATOM   2210  C   GLY A 237      22.547  31.302  -0.857  1.00  0.00      RA0  C
ATOM   2211  O   GLY A 237      21.666  31.439  -1.692  1.00  0.00      RA0  O
ATOM   2212  N   GLN A 238      23.843  31.343  -1.166  1.00  0.00      RA0  N
ATOM   2213  H   GLN A 238      24.542  31.214  -0.463  1.00  0.00      RA0  H
ATOM   2214  CA  GLN A 238      24.307  31.522  -2.538  1.00  0.00      RA0  C
ATOM   2215  CB  GLN A 238      25.343  32.640  -2.651  1.00  0.00      RA0  C
ATOM   2216  CG  GLN A 238      24.924  33.981  -2.055  1.00  0.00      RA0  C
ATOM   2217  CD  GLN A 238      25.892  35.046  -2.529  1.00  0.00      RA0  C
ATOM   2218  OE1 GLN A 238      26.652  35.645  -1.774  1.00  0.00      RA0  O
ATOM   2219  NE2 GLN A 238      25.793  35.274  -3.842  1.00  0.00      RA0  N
ATOM   2220 HE21 GLN A 238      25.305  34.644  -4.450  1.00  0.00      RA0  H
ATOM   2221 HE22 GLN A 238      26.216  36.014  -4.365  1.00  0.00      RA0  H
ATOM   2222  C   GLN A 238      24.942  30.239  -3.057  1.00  0.00      RA0  C
ATOM   2223  O   GLN A 238      24.418  29.622  -3.995  1.00  0.00      RA0  O
ATOM   2224  N   GLU A 239      26.053  29.798  -2.480  1.00  0.00      RA0  N
ATOM   2225  H   GLU A 239      26.495  30.337  -1.759  1.00  0.00      RA0  H
ATOM   2226  CA  GLU A 239      26.675  28.534  -2.930  1.00  0.00      RA0  C
ATOM   2227  CB  GLU A 239      28.123  28.483  -2.446  1.00  0.00      RA0  C
ATOM   2228  CG  GLU A 239      29.142  29.240  -3.308  1.00  0.00      RA0  C
ATOM   2229  CD  GLU A 239      28.841  30.722  -3.415  1.00  0.00      RA0  C
ATOM   2230  OE1 GLU A 239      28.898  31.432  -2.410  1.00  0.00      RA0  O
ATOM   2231  OE2 GLU A 239      28.570  31.172  -4.524  1.00  0.00      RA0  O
ATOM   2232  C   GLU A 239      25.933  27.271  -2.514  1.00  0.00      RA0  C
ATOM   2233  O   GLU A 239      26.139  26.226  -3.112  1.00  0.00      RA0  O
ATOM   2234  N   MSE A 240      25.119  27.368  -1.464  1.00  0.00      RA0  N
ATOM   2235  H   MSE A 240      24.981  28.231  -0.979  1.00  0.00      RA0  H
ATOM   2236  CA  MSE A 240      24.269  26.270  -1.053  1.00  0.00      RA0  C
ATOM   2237  CB  MSE A 240      25.052  25.208  -0.274  1.00  0.00      RA0  C
ATOM   2238  CG  MSE A 240      25.627  25.679   1.065  1.00  0.00      RA0  C
ATOM   2239  SE  MSE A 240      26.950  26.892   0.934  1.00  0.00      RA0  S
ATOM   2240  CE  MSE A 240      27.393  26.938   2.677  1.00  0.00      RA0  C
ATOM   2241  C   MSE A 240      23.074  26.743  -0.209  1.00  0.00      RA0  C
ATOM   2242  O   MSE A 240      23.028  27.868   0.285  1.00  0.00      RA0  O
ATOM   2243  N   ASP A 241      22.115  25.848  -0.068  1.00  0.00      RA0  N
ATOM   2244  H   ASP A 241      22.066  24.963  -0.535  1.00  0.00      RA0  H
ATOM   2245  CA  ASP A 241      20.985  26.060   0.851  1.00  0.00      RA0  C
ATOM   2246  CB  ASP A 241      19.935  26.956   0.195  1.00  0.00      RA0  C
ATOM   2247  CG  ASP A 241      19.080  26.091  -0.713  1.00  0.00      RA0  C
ATOM   2248  OD1 ASP A 241      19.613  25.449  -1.609  1.00  0.00      RA0  O
ATOM   2249  OD2 ASP A 241      17.886  25.964  -0.462  1.00  0.00      RA0  O
ATOM   2250  C   ASP A 241      20.379  24.703   1.105  1.00  0.00      RA0  C
ATOM   2251  O   ASP A 241      20.979  23.675   0.726  1.00  0.00      RA0  O
ATOM   2252  N   GLU A 242      19.212  24.647   1.743  1.00  0.00      RA0  N
ATOM   2253  H   GLU A 242      18.644  25.468   1.786  1.00  0.00      RA0  H
ATOM   2254  CA  GLU A 242      18.651  23.352   2.133  1.00  0.00      RA0  C
ATOM   2255  CB  GLU A 242      17.365  23.587   2.926  1.00  0.00      RA0  C
ATOM   2256  CG  GLU A 242      17.471  24.575   4.086  1.00  0.00      RA0  C
ATOM   2257  CD  GLU A 242      17.932  23.862   5.336  1.00  0.00      RA0  C
ATOM   2258  OE1 GLU A 242      18.243  22.679   5.267  1.00  0.00      RA0  O
ATOM   2259  OE2 GLU A 242      17.956  24.490   6.389  1.00  0.00      RA0  O
ATOM   2260  C   GLU A 242      18.278  22.431   0.982  1.00  0.00      RA0  C
ATOM   2261  O   GLU A 242      18.046  21.243   1.204  1.00  0.00      RA0  O
ATOM   2262  N   THR A 243      18.251  22.974  -0.234  1.00  0.00      RA0  N
ATOM   2263  H   THR A 243      18.486  23.939  -0.378  1.00  0.00      RA0  H
ATOM   2264  CA  THR A 243      17.926  22.200  -1.441  1.00  0.00      RA0  C
ATOM   2265  CB  THR A 243      16.908  22.985  -2.285  1.00  0.00      RA0  C
ATOM   2266  OG1 THR A 243      17.407  24.239  -2.766  1.00  0.00      RA0  O
ATOM   2267  HG1 THR A 243      17.772  24.745  -2.033  1.00  0.00      RA0  H
ATOM   2268  CG2 THR A 243      15.625  23.207  -1.481  1.00  0.00      RA0  C
ATOM   2269  C   THR A 243      19.141  21.692  -2.195  1.00  0.00      RA0  C
ATOM   2270  O   THR A 243      18.994  20.964  -3.182  1.00  0.00      RA0  O
ATOM   2271  N   ILE A 244      20.331  22.094  -1.749  1.00  0.00      RA0  N
ATOM   2272  H   ILE A 244      20.399  22.642  -0.912  1.00  0.00      RA0  H
ATOM   2273  CA  ILE A 244      21.581  21.781  -2.428  1.00  0.00      RA0  C
ATOM   2274  CB  ILE A 244      22.319  23.071  -2.813  1.00  0.00      RA0  C
ATOM   2275  CG2 ILE A 244      23.714  22.808  -3.388  1.00  0.00      RA0  C
ATOM   2276  CG1 ILE A 244      21.468  23.863  -3.802  1.00  0.00      RA0  C
ATOM   2277  CD1 ILE A 244      21.082  23.015  -5.014  1.00  0.00      RA0  C
ATOM   2278  C   ILE A 244      22.465  20.857  -1.601  1.00  0.00      RA0  C
ATOM   2279  O   ILE A 244      22.743  21.144  -0.436  1.00  0.00      RA0  O
ATOM   2280  N   SER A 245      22.978  19.801  -2.244  1.00  0.00      RA0  N
ATOM   2281  H   SER A 245      22.798  19.693  -3.219  1.00  0.00      RA0  H
ATOM   2282  CA  SER A 245      23.866  18.868  -1.601  1.00  0.00      RA0  C
ATOM   2283  CB  SER A 245      23.976  17.658  -2.534  1.00  0.00      RA0  C
ATOM   2284  OG  SER A 245      24.961  16.729  -2.069  1.00  0.00      RA0  O
ATOM   2285  HG  SER A 245      24.455  15.992  -1.720  1.00  0.00      RA0  H
ATOM   2286  C   SER A 245      25.237  19.526  -1.367  1.00  0.00      RA0  C
ATOM   2287  O   SER A 245      25.682  20.283  -2.225  1.00  0.00      RA0  O
ATOM   2288  N   PRO A 246      25.924  19.234  -0.270  1.00  0.00      RA0  N
ATOM   2289  CD  PRO A 246      25.503  18.382   0.832  1.00  0.00      RA0  C
ATOM   2290  CA  PRO A 246      27.298  19.749  -0.108  1.00  0.00      RA0  C
ATOM   2291  CB  PRO A 246      27.702  19.197   1.264  1.00  0.00      RA0  C
ATOM   2292  CG  PRO A 246      26.812  17.980   1.496  1.00  0.00      RA0  C
ATOM   2293  C   PRO A 246      28.197  19.301  -1.264  1.00  0.00      RA0  C
ATOM   2294  O   PRO A 246      29.143  20.032  -1.632  1.00  0.00      RA0  O
ATOM   2295  N   LEU A 247      27.880  18.149  -1.874  1.00  0.00      RA0  N
ATOM   2296  H   LEU A 247      27.051  17.647  -1.612  1.00  0.00      RA0  H
ATOM   2297  CA  LEU A 247      28.665  17.623  -2.980  1.00  0.00      RA0  C
ATOM   2298  CB  LEU A 247      28.188  16.221  -3.358  1.00  0.00      RA0  C
ATOM   2299  CG  LEU A 247      28.189  15.234  -2.189  1.00  0.00      RA0  C
ATOM   2300  CD1 LEU A 247      27.616  13.880  -2.606  1.00  0.00      RA0  C
ATOM   2301  CD2 LEU A 247      29.568  15.091  -1.544  1.00  0.00      RA0  C
ATOM   2302  C   LEU A 247      28.625  18.535  -4.204  1.00  0.00      RA0  C
ATOM   2303  O   LEU A 247      29.546  18.526  -5.009  1.00  0.00      RA0  O
ATOM   2304  N   ALA A 248      27.568  19.327  -4.321  1.00  0.00      RA0  N
ATOM   2305  H   ALA A 248      26.885  19.363  -3.590  1.00  0.00      RA0  H
ATOM   2306  CA  ALA A 248      27.369  20.270  -5.437  1.00  0.00      RA0  C
ATOM   2307  CB  ALA A 248      25.899  20.286  -5.864  1.00  0.00      RA0  C
ATOM   2308  C   ALA A 248      27.794  21.707  -5.074  1.00  0.00      RA0  C
ATOM   2309  O   ALA A 248      27.575  22.639  -5.859  1.00  0.00      RA0  O
ATOM   2310  N   ALA A 249      28.371  21.860  -3.885  1.00  0.00      RA0  N
ATOM   2311  H   ALA A 249      28.528  21.073  -3.289  1.00  0.00      RA0  H
ATOM   2312  CA  ALA A 249      28.788  23.152  -3.359  1.00  0.00      RA0  C
ATOM   2313  CB  ALA A 249      27.959  23.517  -2.129  1.00  0.00      RA0  C
ATOM   2314  C   ALA A 249      30.270  23.147  -2.963  1.00  0.00      RA0  C
ATOM   2315  O   ALA A 249      30.702  23.907  -2.115  1.00  0.00      RA0  O
ATOM   2316  N   ASN A 250      31.036  22.280  -3.607  1.00  0.00      RA0  N
ATOM   2317  H   ASN A 250      30.617  21.700  -4.303  1.00  0.00      RA0  H
ATOM   2318  CA  ASN A 250      32.482  22.179  -3.337  1.00  0.00      RA0  C
ATOM   2319  CB  ASN A 250      33.255  23.405  -3.836  1.00  0.00      RA0  C
ATOM   2320  CG  ASN A 250      34.745  23.171  -3.693  1.00  0.00      RA0  C
ATOM   2321  OD1 ASN A 250      35.252  22.084  -3.958  1.00  0.00      RA0  O
ATOM   2322  ND2 ASN A 250      35.417  24.260  -3.274  1.00  0.00      RA0  N
ATOM   2323 HD21 ASN A 250      34.927  25.110  -3.065  1.00  0.00      RA0  H
ATOM   2324 HD22 ASN A 250      36.407  24.273  -3.141  1.00  0.00      RA0  H
ATOM   2325  C   ASN A 250      32.761  21.910  -1.864  1.00  0.00      RA0  C
ATOM   2326  O   ASN A 250      33.743  22.427  -1.336  1.00  0.00      RA0  O
ATOM   2327  N   MSE A 251      31.903  21.100  -1.211  1.00  0.00      RA0  N
ATOM   2328  H   MSE A 251      31.083  20.756  -1.673  1.00  0.00      RA0  H
ATOM   2329  CA  MSE A 251      32.087  20.727   0.185  1.00  0.00      RA0  C
ATOM   2330  CB  MSE A 251      30.920  21.204   1.049  1.00  0.00      RA0  C
ATOM   2331  CG  MSE A 251      30.722  22.718   1.025  1.00  0.00      RA0  C
ATOM   2332  SE  MSE A 251      29.289  23.239   1.979  1.00  0.00      RA0  S
ATOM   2333  CE  MSE A 251      29.883  22.729   3.599  1.00  0.00      RA0  C
ATOM   2334  C   MSE A 251      32.289  19.230   0.356  1.00  0.00      RA0  C
ATOM   2335  O   MSE A 251      32.310  18.724   1.466  1.00  0.00      RA0  O
ATOM   2336  N   GLY A 252      32.527  18.521  -0.744  1.00  0.00      RA0  N
ATOM   2337  H   GLY A 252      32.520  18.972  -1.634  1.00  0.00      RA0  H
ATOM   2338  CA  GLY A 252      32.811  17.085  -0.658  1.00  0.00      RA0  C
ATOM   2339  C   GLY A 252      33.976  16.799   0.295  1.00  0.00      RA0  C
ATOM   2340  O   GLY A 252      33.971  15.798   1.058  1.00  0.00      RA0  O
ATOM   2341  N   TRP A 253      34.991  17.641   0.210  1.00  0.00      RA0  N
ATOM   2342  H   TRP A 253      34.924  18.405  -0.428  1.00  0.00      RA0  H
ATOM   2343  CA  TRP A 253      36.197  17.479   0.996  1.00  0.00      RA0  C
ATOM   2344  CB  TRP A 253      37.294  18.464   0.567  1.00  0.00      RA0  C
ATOM   2345  CG  TRP A 253      36.861  19.901   0.738  1.00  0.00      RA0  C
ATOM   2346  CD2 TRP A 253      37.257  20.835   1.765  1.00  0.00      RA0  C
ATOM   2347  CE2 TRP A 253      36.595  22.059   1.507  1.00  0.00      RA0  C
ATOM   2348  CE3 TRP A 253      38.111  20.730   2.855  1.00  0.00      RA0  C
ATOM   2349  CD1 TRP A 253      35.981  20.619  -0.082  1.00  0.00      RA0  C
ATOM   2350  NE1 TRP A 253      35.817  21.888   0.367  1.00  0.00      RA0  N
ATOM   2351  HE1 TRP A 253      35.240  22.561  -0.065  1.00  0.00      RA0  H
ATOM   2352  CZ2 TRP A 253      36.800  23.142   2.353  1.00  0.00      RA0  C
ATOM   2353  CZ3 TRP A 253      38.309  21.823   3.692  1.00  0.00      RA0  C
ATOM   2354  CH2 TRP A 253      37.656  23.024   3.441  1.00  0.00      RA0  C
ATOM   2355  C   TRP A 253      35.916  17.534   2.484  1.00  0.00      RA0  C
ATOM   2356  O   TRP A 253      36.757  17.128   3.276  1.00  0.00      RA0  O
ATOM   2357  N   THR A 254      34.758  18.071   2.869  1.00  0.00      RA0  N
ATOM   2358  H   THR A 254      34.045  18.292   2.209  1.00  0.00      RA0  H
ATOM   2359  CA  THR A 254      34.404  18.171   4.283  1.00  0.00      RA0  C
ATOM   2360  CB  THR A 254      33.794  19.537   4.641  1.00  0.00      RA0  C
ATOM   2361  OG1 THR A 254      32.681  19.880   3.813  1.00  0.00      RA0  O
ATOM   2362  HG1 THR A 254      32.900  19.648   2.922  1.00  0.00      RA0  H
ATOM   2363  CG2 THR A 254      34.852  20.633   4.582  1.00  0.00      RA0  C
ATOM   2364  C   THR A 254      33.587  16.989   4.797  1.00  0.00      RA0  C
ATOM   2365  O   THR A 254      33.267  16.939   5.988  1.00  0.00      RA0  O
ATOM   2366  N   ILE A 255      33.257  16.046   3.925  1.00  0.00      RA0  N
ATOM   2367  H   ILE A 255      33.649  16.013   3.004  1.00  0.00      RA0  H
ATOM   2368  CA  ILE A 255      32.444  14.906   4.342  1.00  0.00      RA0  C
ATOM   2369  CB  ILE A 255      31.500  14.425   3.248  1.00  0.00      RA0  C
ATOM   2370  CG2 ILE A 255      30.512  13.431   3.861  1.00  0.00      RA0  C
ATOM   2371  CG1 ILE A 255      30.800  15.593   2.544  1.00  0.00      RA0  C
ATOM   2372  CD1 ILE A 255      29.962  16.463   3.483  1.00  0.00      RA0  C
ATOM   2373  C   ILE A 255      33.352  13.791   4.823  1.00  0.00      RA0  C
ATOM   2374  O   ILE A 255      34.159  13.254   4.058  1.00  0.00      RA0  O
ATOM   2375  N   ALA A 256      33.192  13.431   6.087  1.00  0.00      RA0  N
ATOM   2376  H   ALA A 256      32.430  13.855   6.584  1.00  0.00      RA0  H
ATOM   2377  CA  ALA A 256      33.960  12.356   6.709  1.00  0.00      RA0  C
ATOM   2378  CB  ALA A 256      34.188  12.642   8.183  1.00  0.00      RA0  C
ATOM   2379  C   ALA A 256      33.215  11.032   6.566  1.00  0.00      RA0  C
ATOM   2380  O   ALA A 256      32.539  10.595   7.469  1.00  0.00      RA0  O
ATOM   2381  N   TRP A 257      33.338  10.385   5.405  1.00  0.00      RA0  N
ATOM   2382  H   TRP A 257      33.908  10.795   4.692  1.00  0.00      RA0  H
ATOM   2383  CA  TRP A 257      32.592   9.142   5.141  1.00  0.00      RA0  C
ATOM   2384  CB  TRP A 257      32.778   8.678   3.693  1.00  0.00      RA0  C
ATOM   2385  CG  TRP A 257      32.546   9.792   2.697  1.00  0.00      RA0  C
ATOM   2386  CD2 TRP A 257      31.302  10.220   2.100  1.00  0.00      RA0  C
ATOM   2387  CE2 TRP A 257      31.600  11.264   1.193  1.00  0.00      RA0  C
ATOM   2388  CE3 TRP A 257      29.986   9.805   2.257  1.00  0.00      RA0  C
ATOM   2389  CD1 TRP A 257      33.525  10.614   2.118  1.00  0.00      RA0  C
ATOM   2390  NE1 TRP A 257      32.972  11.484   1.233  1.00  0.00      RA0  N
ATOM   2391  HE1 TRP A 257      33.462  12.166   0.726  1.00  0.00      RA0  H
ATOM   2392  CZ2 TRP A 257      30.575  11.859   0.466  1.00  0.00      RA0  C
ATOM   2393  CZ3 TRP A 257      28.971  10.411   1.526  1.00  0.00      RA0  C
ATOM   2394  CH2 TRP A 257      29.264  11.432   0.630  1.00  0.00      RA0  C
ATOM   2395  C   TRP A 257      33.013   8.009   6.068  1.00  0.00      RA0  C
ATOM   2396  O   TRP A 257      32.180   7.220   6.548  1.00  0.00      RA0  O
ATOM   2397  N   GLU A 258      34.316   7.914   6.324  1.00  0.00      RA0  N
ATOM   2398  H   GLU A 258      34.955   8.617   6.028  1.00  0.00      RA0  H
ATOM   2399  CA  GLU A 258      34.824   6.879   7.215  1.00  0.00      RA0  C
ATOM   2400  CB  GLU A 258      36.086   6.245   6.636  1.00  0.00      RA0  C
ATOM   2401  CG  GLU A 258      35.671   5.398   5.435  1.00  0.00      RA0  C
ATOM   2402  CD  GLU A 258      34.524   4.509   5.874  1.00  0.00      RA0  C
ATOM   2403  OE1 GLU A 258      34.731   3.683   6.760  1.00  0.00      RA0  O
ATOM   2404  OE2 GLU A 258      33.419   4.667   5.356  1.00  0.00      RA0  O
ATOM   2405  C   GLU A 258      35.008   7.492   8.597  1.00  0.00      RA0  C
ATOM   2406  O   GLU A 258      35.400   8.650   8.685  1.00  0.00      RA0  O
ATOM   2407  N   PRO A 259      34.736   6.765   9.685  1.00  0.00      RA0  N
ATOM   2408  CD  PRO A 259      34.884   7.310  11.029  1.00  0.00      RA0  C
ATOM   2409  CA  PRO A 259      34.299   5.371   9.697  1.00  0.00      RA0  C
ATOM   2410  CB  PRO A 259      34.595   4.958  11.138  1.00  0.00      RA0  C
ATOM   2411  CG  PRO A 259      34.357   6.222  11.955  1.00  0.00      RA0  C
ATOM   2412  C   PRO A 259      32.834   5.247   9.296  1.00  0.00      RA0  C
ATOM   2413  O   PRO A 259      32.029   6.113   9.667  1.00  0.00      RA0  O
ATOM   2414  N   ALA A 260      32.529   4.188   8.555  1.00  0.00      RA0  N
ATOM   2415  H   ALA A 260      33.292   3.656   8.177  1.00  0.00      RA0  H
ATOM   2416  CA  ALA A 260      31.192   3.923   8.026  1.00  0.00      RA0  C
ATOM   2417  CB  ALA A 260      31.185   2.639   7.196  1.00  0.00      RA0  C
ATOM   2418  C   ALA A 260      30.138   3.805   9.102  1.00  0.00      RA0  C
ATOM   2419  O   ALA A 260      28.960   4.052   8.837  1.00  0.00      RA0  O
ATOM   2420  N   ASP A 261      30.539   3.435  10.314  1.00  0.00      RA0  N
ATOM   2421  H   ASP A 261      31.507   3.315  10.549  1.00  0.00      RA0  H
ATOM   2422  CA  ASP A 261      29.585   3.218  11.397  1.00  0.00      RA0  C
ATOM   2423  CB  ASP A 261      30.263   2.323  12.428  1.00  0.00      RA0  C
ATOM   2424  CG  ASP A 261      31.580   2.989  12.818  1.00  0.00      RA0  C
ATOM   2425  OD1 ASP A 261      32.592   2.662  12.204  1.00  0.00      RA0  O
ATOM   2426  OD2 ASP A 261      31.603   3.855  13.695  1.00  0.00      RA0  O
ATOM   2427  C   ASP A 261      29.212   4.466  12.159  1.00  0.00      RA0  C
ATOM   2428  O   ASP A 261      28.453   4.397  13.132  1.00  0.00      RA0  O
ATOM   2429  N   ARG A 262      29.736   5.609  11.747  1.00  0.00      RA0  N
ATOM   2430  H   ARG A 262      30.357   5.608  10.963  1.00  0.00      RA0  H
ATOM   2431  CA  ARG A 262      29.318   6.867  12.343  1.00  0.00      RA0  C
ATOM   2432  CB  ARG A 262      30.381   7.957  12.221  1.00  0.00      RA0  C
ATOM   2433  CG  ARG A 262      29.817   9.279  12.757  1.00  0.00      RA0  C
ATOM   2434  CD  ARG A 262      30.706  10.498  12.534  1.00  0.00      RA0  C
ATOM   2435  NE  ARG A 262      30.955  10.755  11.118  1.00  0.00      RA0  N
ATOM   2436  HE  ARG A 262      31.498  10.066  10.627  1.00  0.00      RA0  H
ATOM   2437  CZ  ARG A 262      30.536  11.942  10.586  1.00  0.00      RA0  C
ATOM   2438  NH1 ARG A 262      29.766  12.777  11.328  1.00  0.00      RA0  N
ATOM   2439 HH11 ARG A 262      29.498  13.711  11.045  1.00  0.00      RA0  H
ATOM   2440 HH12 ARG A 262      29.387  12.501  12.224  1.00  0.00      RA0  H
ATOM   2441  NH2 ARG A 262      30.905  12.240   9.318  1.00  0.00      RA0  N
ATOM   2442 HH21 ARG A 262      30.659  13.108   8.867  1.00  0.00      RA0  H
ATOM   2443 HH22 ARG A 262      31.447  11.590   8.766  1.00  0.00      RA0  H
ATOM   2444  C   ARG A 262      28.042   7.389  11.657  1.00  0.00      RA0  C
ATOM   2445  O   ARG A 262      28.080   7.868  10.541  1.00  0.00      RA0  O
ATOM   2446  N   ASP A 263      26.942   7.332  12.388  1.00  0.00      RA0  N
ATOM   2447  H   ASP A 263      26.995   6.971  13.316  1.00  0.00      RA0  H
ATOM   2448  CA  ASP A 263      25.668   7.872  11.955  1.00  0.00      RA0  C
ATOM   2449  CB  ASP A 263      24.508   7.281  12.748  1.00  0.00      RA0  C
ATOM   2450  CG  ASP A 263      23.220   7.864  12.208  1.00  0.00      RA0  C
ATOM   2451  OD1 ASP A 263      23.151   8.113  11.007  1.00  0.00      RA0  O
ATOM   2452  OD2 ASP A 263      22.293   8.075  12.986  1.00  0.00      RA0  O
ATOM   2453  C   ASP A 263      25.683   9.379  12.085  1.00  0.00      RA0  C
ATOM   2454  O   ASP A 263      26.083   9.924  13.117  1.00  0.00      RA0  O
ATOM   2455  N   PHE A 264      25.256  10.062  11.034  1.00  0.00      RA0  N
ATOM   2456  H   PHE A 264      24.736   9.567  10.331  1.00  0.00      RA0  H
ATOM   2457  CA  PHE A 264      25.059  11.496  11.096  1.00  0.00      RA0  C
ATOM   2458  CB  PHE A 264      26.328  12.286  10.744  1.00  0.00      RA0  C
ATOM   2459  CG  PHE A 264      26.775  12.109   9.311  1.00  0.00      RA0  C
ATOM   2460  CD1 PHE A 264      26.296  12.958   8.319  1.00  0.00      RA0  C
ATOM   2461  CD2 PHE A 264      27.700  11.123   8.988  1.00  0.00      RA0  C
ATOM   2462  CE1 PHE A 264      26.774  12.850   7.018  1.00  0.00      RA0  C
ATOM   2463  CE2 PHE A 264      28.184  11.020   7.690  1.00  0.00      RA0  C
ATOM   2464  CZ  PHE A 264      27.736  11.897   6.709  1.00  0.00      RA0  C
ATOM   2465  C   PHE A 264      23.870  11.875  10.224  1.00  0.00      RA0  C
ATOM   2466  O   PHE A 264      23.512  11.145   9.305  1.00  0.00      RA0  O
ATOM   2467  N   ILE A 265      23.266  13.012  10.523  1.00  0.00      RA0  N
ATOM   2468  H   ILE A 265      23.692  13.594  11.219  1.00  0.00      RA0  H
ATOM   2469  CA  ILE A 265      22.069  13.439   9.815  1.00  0.00      RA0  C
ATOM   2470  CB  ILE A 265      21.448  14.656  10.505  1.00  0.00      RA0  C
ATOM   2471  CG2 ILE A 265      20.095  15.013   9.885  1.00  0.00      RA0  C
ATOM   2472  CG1 ILE A 265      21.352  14.460  12.015  1.00  0.00      RA0  C
ATOM   2473  CD1 ILE A 265      20.967  15.748  12.740  1.00  0.00      RA0  C
ATOM   2474  C   ILE A 265      22.411  13.803   8.383  1.00  0.00      RA0  C
ATOM   2475  O   ILE A 265      23.336  14.573   8.142  1.00  0.00      RA0  O
ATOM   2476  N   GLY A 266      21.694  13.189   7.447  1.00  0.00      RA0  N
ATOM   2477  H   GLY A 266      21.035  12.480   7.701  1.00  0.00      RA0  H
ATOM   2478  CA  GLY A 266      21.956  13.377   6.009  1.00  0.00      RA0  C
ATOM   2479  C   GLY A 266      22.772  12.263   5.385  1.00  0.00      RA0  C
ATOM   2480  O   GLY A 266      22.902  12.218   4.166  1.00  0.00      RA0  O
ATOM   2481  N   ARG A 267      23.273  11.338   6.203  1.00  0.00      RA0  N
ATOM   2482  H   ARG A 267      23.030  11.331   7.175  1.00  0.00      RA0  H
ATOM   2483  CA  ARG A 267      24.264  10.372   5.743  1.00  0.00      RA0  C
ATOM   2484  CB  ARG A 267      24.826   9.440   6.830  1.00  0.00      RA0  C
ATOM   2485  CG  ARG A 267      25.927   8.590   6.173  1.00  0.00      RA0  C
ATOM   2486  CD  ARG A 267      26.728   7.582   7.006  1.00  0.00      RA0  C
ATOM   2487  NE  ARG A 267      27.640   6.884   6.096  1.00  0.00      RA0  N
ATOM   2488  HE  ARG A 267      27.245   6.583   5.213  1.00  0.00      RA0  H
ATOM   2489  CZ  ARG A 267      28.969   6.695   6.357  1.00  0.00      RA0  C
ATOM   2490  NH1 ARG A 267      29.477   6.980   7.578  1.00  0.00      RA0  N
ATOM   2491 HH11 ARG A 267      30.470   6.910   7.750  1.00  0.00      RA0  H
ATOM   2492 HH12 ARG A 267      28.891   7.253   8.351  1.00  0.00      RA0  H
ATOM   2493  NH2 ARG A 267      29.764   6.233   5.367  1.00  0.00      RA0  N
ATOM   2494 HH21 ARG A 267      30.748   6.044   5.502  1.00  0.00      RA0  H
ATOM   2495 HH22 ARG A 267      29.378   6.079   4.440  1.00  0.00      RA0  H
ATOM   2496  C   ARG A 267      23.779   9.532   4.586  1.00  0.00      RA0  C
ATOM   2497  O   ARG A 267      24.436   9.471   3.571  1.00  0.00      RA0  O
ATOM   2498  N   GLU A 268      22.630   8.882   4.712  1.00  0.00      RA0  N
ATOM   2499  H   GLU A 268      22.002   9.189   5.430  1.00  0.00      RA0  H
ATOM   2500  CA  GLU A 268      22.198   7.978   3.636  1.00  0.00      RA0  C
ATOM   2501  CB  GLU A 268      21.053   7.062   4.097  1.00  0.00      RA0  C
ATOM   2502  CG  GLU A 268      20.200   7.582   5.266  1.00  0.00      RA0  C
ATOM   2503  CD  GLU A 268      19.674   8.967   4.953  1.00  0.00      RA0  C
ATOM   2504  OE1 GLU A 268      18.827   9.083   4.076  1.00  0.00      RA0  O
ATOM   2505  OE2 GLU A 268      20.168   9.936   5.533  1.00  0.00      RA0  O
ATOM   2506  C   GLU A 268      21.822   8.751   2.370  1.00  0.00      RA0  C
ATOM   2507  O   GLU A 268      22.071   8.283   1.265  1.00  0.00      RA0  O
ATOM   2508  N   ALA A 269      21.224   9.927   2.516  1.00  0.00      RA0  N
ATOM   2509  H   ALA A 269      20.863  10.174   3.422  1.00  0.00      RA0  H
ATOM   2510  CA  ALA A 269      20.878  10.736   1.313  1.00  0.00      RA0  C
ATOM   2511  CB  ALA A 269      20.114  11.984   1.727  1.00  0.00      RA0  C
ATOM   2512  C   ALA A 269      22.157  11.136   0.573  1.00  0.00      RA0  C
ATOM   2513  O   ALA A 269      22.237  11.113  -0.660  1.00  0.00      RA0  O
ATOM   2514  N   LEU A 270      23.169  11.466   1.347  1.00  0.00      RA0  N
ATOM   2515  H   LEU A 270      23.040  11.438   2.342  1.00  0.00      RA0  H
ATOM   2516  CA  LEU A 270      24.458  11.851   0.806  1.00  0.00      RA0  C
ATOM   2517  CB  LEU A 270      25.339  12.376   1.930  1.00  0.00      RA0  C
ATOM   2518  CG  LEU A 270      26.293  13.444   1.425  1.00  0.00      RA0  C
ATOM   2519  CD1 LEU A 270      25.542  14.512   0.637  1.00  0.00      RA0  C
ATOM   2520  CD2 LEU A 270      27.102  14.046   2.567  1.00  0.00      RA0  C
ATOM   2521  C   LEU A 270      25.115  10.691   0.071  1.00  0.00      RA0  C
ATOM   2522  O   LEU A 270      25.678  10.870  -1.011  1.00  0.00      RA0  O
ATOM   2523  N   GLU A 271      25.041   9.490   0.650  1.00  0.00      RA0  N
ATOM   2524  H   GLU A 271      24.573   9.399   1.533  1.00  0.00      RA0  H
ATOM   2525  CA  GLU A 271      25.599   8.306   0.008  1.00  0.00      RA0  C
ATOM   2526  CB  GLU A 271      25.781   7.144   1.000  1.00  0.00      RA0  C
ATOM   2527  CG  GLU A 271      26.654   7.681   2.152  1.00  0.00      RA0  C
ATOM   2528  CD  GLU A 271      27.530   6.632   2.824  1.00  0.00      RA0  C
ATOM   2529  OE1 GLU A 271      27.015   5.708   3.431  1.00  0.00      RA0  O
ATOM   2530  OE2 GLU A 271      28.752   6.765   2.793  1.00  0.00      RA0  O
ATOM   2531  C   GLU A 271      24.949   8.043  -1.335  1.00  0.00      RA0  C
ATOM   2532  O   GLU A 271      25.613   7.631  -2.296  1.00  0.00      RA0  O
ATOM   2533  N   VAL A 272      23.629   8.230  -1.400  1.00  0.00      RA0  N
ATOM   2534  H   VAL A 272      23.133   8.506  -0.573  1.00  0.00      RA0  H
ATOM   2535  CA  VAL A 272      22.913   8.064  -2.654  1.00  0.00      RA0  C
ATOM   2536  CB  VAL A 272      21.402   8.123  -2.416  1.00  0.00      RA0  C
ATOM   2537  CG1 VAL A 272      20.619   8.114  -3.730  1.00  0.00      RA0  C
ATOM   2538  CG2 VAL A 272      20.966   6.988  -1.490  1.00  0.00      RA0  C
ATOM   2539  C   VAL A 272      23.351   9.134  -3.669  1.00  0.00      RA0  C
ATOM   2540  O   VAL A 272      23.580   8.838  -4.844  1.00  0.00      RA0  O
ATOM   2541  N   GLN A 273      23.486  10.370  -3.202  1.00  0.00      RA0  N
ATOM   2542  H   GLN A 273      23.308  10.540  -2.231  1.00  0.00      RA0  H
ATOM   2543  CA  GLN A 273      23.943  11.461  -4.065  1.00  0.00      RA0  C
ATOM   2544  CB  GLN A 273      23.836  12.775  -3.295  1.00  0.00      RA0  C
ATOM   2545  CG  GLN A 273      22.356  13.077  -3.035  1.00  0.00      RA0  C
ATOM   2546  CD  GLN A 273      22.208  14.031  -1.870  1.00  0.00      RA0  C
ATOM   2547  OE1 GLN A 273      23.110  14.798  -1.552  1.00  0.00      RA0  O
ATOM   2548  NE2 GLN A 273      21.011  13.953  -1.261  1.00  0.00      RA0  N
ATOM   2549 HE21 GLN A 273      20.356  13.251  -1.540  1.00  0.00      RA0  H
ATOM   2550 HE22 GLN A 273      20.704  14.548  -0.511  1.00  0.00      RA0  H
ATOM   2551  C   GLN A 273      25.334  11.173  -4.634  1.00  0.00      RA0  C
ATOM   2552  O   GLN A 273      25.568  11.387  -5.817  1.00  0.00      RA0  O
ATOM   2553  N   ARG A 274      26.231  10.646  -3.796  1.00  0.00      RA0  N
ATOM   2554  H   ARG A 274      25.967  10.463  -2.849  1.00  0.00      RA0  H
ATOM   2555  CA  ARG A 274      27.565  10.283  -4.262  1.00  0.00      RA0  C
ATOM   2556  CB  ARG A 274      28.374   9.830  -3.044  1.00  0.00      RA0  C
ATOM   2557  CG  ARG A 274      29.798   9.358  -3.336  1.00  0.00      RA0  C
ATOM   2558  CD  ARG A 274      30.289   8.425  -2.226  1.00  0.00      RA0  C
ATOM   2559  NE  ARG A 274      29.428   7.243  -2.154  1.00  0.00      RA0  N
ATOM   2560  HE  ARG A 274      29.109   6.810  -3.012  1.00  0.00      RA0  H
ATOM   2561  CZ  ARG A 274      29.038   6.701  -0.964  1.00  0.00      RA0  C
ATOM   2562  NH1 ARG A 274      29.465   7.256   0.187  1.00  0.00      RA0  N
ATOM   2563 HH11 ARG A 274      29.168   6.906   1.090  1.00  0.00      RA0  H
ATOM   2564 HH12 ARG A 274      30.077   8.047   0.206  1.00  0.00      RA0  H
ATOM   2565  NH2 ARG A 274      28.222   5.629  -0.958  1.00  0.00      RA0  N
ATOM   2566 HH21 ARG A 274      27.906   5.155  -0.132  1.00  0.00      RA0  H
ATOM   2567 HH22 ARG A 274      27.862   5.263  -1.842  1.00  0.00      RA0  H
ATOM   2568  C   ARG A 274      27.530   9.170  -5.311  1.00  0.00      RA0  C
ATOM   2569  O   ARG A 274      28.216   9.245  -6.333  1.00  0.00      RA0  O
ATOM   2570  N   GLU A 275      26.704   8.163  -5.069  1.00  0.00      RA0  N
ATOM   2571  H   GLU A 275      26.235   8.086  -4.187  1.00  0.00      RA0  H
ATOM   2572  CA  GLU A 275      26.486   7.079  -6.026  1.00  0.00      RA0  C
ATOM   2573  CB  GLU A 275      25.533   6.024  -5.465  1.00  0.00      RA0  C
ATOM   2574  CG  GLU A 275      26.214   4.710  -5.071  1.00  0.00      RA0  C
ATOM   2575  CD  GLU A 275      26.995   4.871  -3.776  1.00  0.00      RA0  C
ATOM   2576  OE1 GLU A 275      26.456   4.546  -2.720  1.00  0.00      RA0  O
ATOM   2577  OE2 GLU A 275      28.153   5.289  -3.806  1.00  0.00      RA0  O
ATOM   2578  C   GLU A 275      25.951   7.572  -7.361  1.00  0.00      RA0  C
ATOM   2579  O   GLU A 275      26.364   7.113  -8.426  1.00  0.00      RA0  O
ATOM   2580  N   HIS A 276      24.971   8.463  -7.308  1.00  0.00      RA0  N
ATOM   2581  H   HIS A 276      24.709   8.838  -6.418  1.00  0.00      RA0  H
ATOM   2582  CA  HIS A 276      24.309   8.917  -8.514  1.00  0.00      RA0  C
ATOM   2583  CB  HIS A 276      22.924   9.481  -8.194  1.00  0.00      RA0  C
ATOM   2584  CG  HIS A 276      21.903   8.383  -8.001  1.00  0.00      RA0  C
ATOM   2585  ND1 HIS A 276      20.665   8.439  -8.526  1.00  0.00      RA0  N
ATOM   2586  HD1 HIS A 276      20.308   9.165  -9.078  1.00  0.00      RA0  H
ATOM   2587  CD2 HIS A 276      22.030   7.189  -7.284  1.00  0.00      RA0  C
ATOM   2588  NE2 HIS A 276      20.851   6.526  -7.384  1.00  0.00      RA0  N
ATOM   2589  CE1 HIS A 276      20.013   7.295  -8.148  1.00  0.00      RA0  C
ATOM   2590  C   HIS A 276      25.104   9.966  -9.265  1.00  0.00      RA0  C
ATOM   2591  O   HIS A 276      24.933  10.098 -10.475  1.00  0.00      RA0  O
ATOM   2592  N   GLY A 277      25.919  10.718  -8.523  1.00  0.00      RA0  N
ATOM   2593  H   GLY A 277      25.926  10.597  -7.531  1.00  0.00      RA0  H
ATOM   2594  CA  GLY A 277      26.588  11.904  -9.048  1.00  0.00      RA0  C
ATOM   2595  C   GLY A 277      25.760  13.145  -8.814  1.00  0.00      RA0  C
ATOM   2596  O   GLY A 277      24.514  13.078  -8.742  1.00  0.00      RA0  O
ATOM   2597  N   THR A 278      26.440  14.288  -8.703  1.00  0.00      RA0  N
ATOM   2598  H   THR A 278      27.435  14.324  -8.744  1.00  0.00      RA0  H
ATOM   2599  CA  THR A 278      25.757  15.568  -8.526  1.00  0.00      RA0  C
ATOM   2600  CB  THR A 278      26.008  15.883  -7.061  1.00  0.00      RA0  C
ATOM   2601  OG1 THR A 278      27.178  15.153  -6.659  1.00  0.00      RA0  O
ATOM   2602  HG1 THR A 278      27.915  15.642  -7.007  1.00  0.00      RA0  H
ATOM   2603  CG2 THR A 278      24.823  15.508  -6.168  1.00  0.00      RA0  C
ATOM   2604  C   THR A 278      26.320  16.617  -9.470  1.00  0.00      RA0  C
ATOM   2605  O   THR A 278      27.309  16.391 -10.188  1.00  0.00      RA0  O
ATOM   2606  N   GLU A 279      25.679  17.769  -9.444  1.00  0.00      RA0  N
ATOM   2607  H   GLU A 279      24.893  17.879  -8.841  1.00  0.00      RA0  H
ATOM   2608  CA  GLU A 279      26.239  18.968 -10.038  1.00  0.00      RA0  C
ATOM   2609  CB  GLU A 279      25.310  20.167  -9.885  1.00  0.00      RA0  C
ATOM   2610  CG  GLU A 279      23.865  20.020 -10.337  1.00  0.00      RA0  C
ATOM   2611  CD  GLU A 279      23.169  21.278  -9.871  1.00  0.00      RA0  C
ATOM   2612  OE1 GLU A 279      21.972  21.255  -9.613  1.00  0.00      RA0  O
ATOM   2613  OE2 GLU A 279      23.837  22.294  -9.714  1.00  0.00      RA0  O
ATOM   2614  C   GLU A 279      27.507  19.356  -9.262  1.00  0.00      RA0  C
ATOM   2615  O   GLU A 279      27.809  18.772  -8.218  1.00  0.00      RA0  O
ATOM   2616  N   LYS A 280      28.275  20.295  -9.804  1.00  0.00      RA0  N
ATOM   2617  H   LYS A 280      28.002  20.781 -10.639  1.00  0.00      RA0  H
ATOM   2618  CA  LYS A 280      29.527  20.680  -9.184  1.00  0.00      RA0  C
ATOM   2619  CB  LYS A 280      30.717  19.958  -9.810  1.00  0.00      RA0  C
ATOM   2620  CG  LYS A 280      30.939  20.239 -11.293  1.00  0.00      RA0  C
ATOM   2621  CD  LYS A 280      32.093  19.376 -11.790  1.00  0.00      RA0  C
ATOM   2622  CE  LYS A 280      32.361  19.475 -13.288  1.00  0.00      RA0  C
ATOM   2623  NZ  LYS A 280      33.156  18.305 -13.679  1.00  0.00      RA0  N
ATOM   2624  HZ1 LYS A 280      33.309  18.248 -14.701  1.00  0.00      RA0  H
ATOM   2625  HZ2 LYS A 280      34.038  18.222 -13.146  1.00  0.00      RA0  H
ATOM   2626  HZ3 LYS A 280      32.590  17.456 -13.449  1.00  0.00      RA0  H
ATOM   2627  C   LYS A 280      29.683  22.178  -9.211  1.00  0.00      RA0  C
ATOM   2628  O   LYS A 280      29.246  22.849 -10.129  1.00  0.00      RA0  O
ATOM   2629  N   LEU A 281      30.353  22.677  -8.200  1.00  0.00      RA0  N
ATOM   2630  H   LEU A 281      30.804  22.060  -7.559  1.00  0.00      RA0  H
ATOM   2631  CA  LEU A 281      30.658  24.089  -8.112  1.00  0.00      RA0  C
ATOM   2632  CB  LEU A 281      30.673  24.523  -6.647  1.00  0.00      RA0  C
ATOM   2633  CG  LEU A 281      30.809  26.032  -6.435  1.00  0.00      RA0  C
ATOM   2634  CD1 LEU A 281      29.539  26.778  -6.837  1.00  0.00      RA0  C
ATOM   2635  CD2 LEU A 281      31.212  26.369  -5.000  1.00  0.00      RA0  C
ATOM   2636  C   LEU A 281      32.011  24.336  -8.760  1.00  0.00      RA0  C
ATOM   2637  O   LEU A 281      33.034  23.759  -8.374  1.00  0.00      RA0  O
ATOM   2638  N   VAL A 282      32.001  25.160  -9.805  1.00  0.00      RA0  N
ATOM   2639  H   VAL A 282      31.163  25.645 -10.041  1.00  0.00      RA0  H
ATOM   2640  CA  VAL A 282      33.204  25.528 -10.522  1.00  0.00      RA0  C
ATOM   2641  CB  VAL A 282      33.129  25.105 -11.990  1.00  0.00      RA0  C
ATOM   2642  CG1 VAL A 282      33.015  23.587 -12.128  1.00  0.00      RA0  C
ATOM   2643  CG2 VAL A 282      32.013  25.855 -12.721  1.00  0.00      RA0  C
ATOM   2644  C   VAL A 282      33.445  27.044 -10.439  1.00  0.00      RA0  C
ATOM   2645  O   VAL A 282      32.574  27.810 -10.004  1.00  0.00      RA0  O
ATOM   2646  N   GLY A 283      34.626  27.468 -10.858  1.00  0.00      RA0  N
ATOM   2647  H   GLY A 283      35.244  26.817 -11.300  1.00  0.00      RA0  H
ATOM   2648  CA  GLY A 283      34.939  28.875 -11.012  1.00  0.00      RA0  C
ATOM   2649  C   GLY A 283      34.754  29.281 -12.453  1.00  0.00      RA0  C
ATOM   2650  O   GLY A 283      34.875  28.456 -13.373  1.00  0.00      RA0  O
ATOM   2651  N   LEU A 284      34.425  30.550 -12.656  1.00  0.00      RA0  N
ATOM   2652  H   LEU A 284      34.307  31.168 -11.875  1.00  0.00      RA0  H
ATOM   2653  CA  LEU A 284      34.368  31.156 -13.992  1.00  0.00      RA0  C
ATOM   2654  CB  LEU A 284      32.943  31.551 -14.376  1.00  0.00      RA0  C
ATOM   2655  CG  LEU A 284      31.933  30.408 -14.452  1.00  0.00      RA0  C
ATOM   2656  CD1 LEU A 284      30.537  30.949 -14.754  1.00  0.00      RA0  C
ATOM   2657  CD2 LEU A 284      32.345  29.326 -15.450  1.00  0.00      RA0  C
ATOM   2658  C   LEU A 284      35.194  32.425 -13.939  1.00  0.00      RA0  C
ATOM   2659  O   LEU A 284      35.170  33.133 -12.939  1.00  0.00      RA0  O
ATOM   2660  N   VAL A 285      35.932  32.657 -15.018  1.00  0.00      RA0  N
ATOM   2661  H   VAL A 285      35.892  32.011 -15.783  1.00  0.00      RA0  H
ATOM   2662  CA  VAL A 285      36.717  33.865 -15.231  1.00  0.00      RA0  C
ATOM   2663  CB  VAL A 285      38.199  33.476 -15.267  1.00  0.00      RA0  C
ATOM   2664  CG1 VAL A 285      39.081  34.585 -15.841  1.00  0.00      RA0  C
ATOM   2665  CG2 VAL A 285      38.668  33.000 -13.891  1.00  0.00      RA0  C
ATOM   2666  C   VAL A 285      36.307  34.525 -16.554  1.00  0.00      RA0  C
ATOM   2667  O   VAL A 285      36.271  33.894 -17.616  1.00  0.00      RA0  O
ATOM   2668  N   MSE A 286      36.020  35.818 -16.490  1.00  0.00      RA0  N
ATOM   2669  H   MSE A 286      36.107  36.319 -15.624  1.00  0.00      RA0  H
ATOM   2670  CA  MSE A 286      35.698  36.579 -17.670  1.00  0.00      RA0  C
ATOM   2671  CB  MSE A 286      34.251  37.051 -17.621  1.00  0.00      RA0  C
ATOM   2672  CG  MSE A 286      33.818  37.715 -18.926  1.00  0.00      RA0  C
ATOM   2673  SE  MSE A 286      32.104  38.243 -18.845  1.00  0.00      RA0  S
ATOM   2674  CE  MSE A 286      32.316  39.492 -17.577  1.00  0.00      RA0  C
ATOM   2675  C   MSE A 286      36.644  37.771 -17.754  1.00  0.00      RA0  C
ATOM   2676  O   MSE A 286      36.491  38.724 -17.011  1.00  0.00      RA0  O
ATOM   2677  N   THR A 287      37.660  37.670 -18.609  1.00  0.00      RA0  N
ATOM   2678  H   THR A 287      37.821  36.831 -19.127  1.00  0.00      RA0  H
ATOM   2679  CA  THR A 287      38.602  38.789 -18.835  1.00  0.00      RA0  C
ATOM   2680  CB  THR A 287      39.809  38.102 -19.429  1.00  0.00      RA0  C
ATOM   2681  OG1 THR A 287      39.690  36.704 -19.109  1.00  0.00      RA0  O
ATOM   2682  HG1 THR A 287      40.531  36.314 -19.314  1.00  0.00      RA0  H
ATOM   2683  CG2 THR A 287      41.129  38.682 -18.916  1.00  0.00      RA0  C
ATOM   2684  C   THR A 287      38.007  39.900 -19.698  1.00  0.00      RA0  C
ATOM   2685  O   THR A 287      38.496  41.041 -19.694  1.00  0.00      RA0  O
ATOM   2686  N   GLU A 288      36.976  39.563 -20.459  1.00  0.00      RA0  N
ATOM   2687  H   GLU A 288      36.557  38.669 -20.334  1.00  0.00      RA0  H
ATOM   2688  CA  GLU A 288      36.258  40.542 -21.252  1.00  0.00      RA0  C
ATOM   2689  CB  GLU A 288      35.268  40.001 -22.321  1.00  0.00      RA0  C
ATOM   2690  CG  GLU A 288      35.077  41.016 -23.482  1.00  0.00      RA0  C
ATOM   2691  CD  GLU A 288      33.740  40.909 -24.219  1.00  0.00      RA0  C
ATOM   2692  OE1 GLU A 288      32.925  41.832 -24.146  1.00  0.00      RA0  O
ATOM   2693  OE2 GLU A 288      33.498  39.926 -24.909  1.00  0.00      RA0  O
ATOM   2694  C   GLU A 288      35.578  41.524 -20.326  1.00  0.00      RA0  C
ATOM   2695  O   GLU A 288      35.261  41.196 -19.186  1.00  0.00      RA0  O
ATOM   2696  N   LYS A 289      35.355  42.734 -20.814  1.00  0.00      RA0  N
ATOM   2697  H   LYS A 289      35.510  42.892 -21.786  1.00  0.00      RA0  H
ATOM   2698  CA  LYS A 289      34.808  43.781 -19.965  1.00  0.00      RA0  C
ATOM   2699  CB  LYS A 289      34.857  45.136 -20.666  1.00  0.00      RA0  C
ATOM   2700  CG  LYS A 289      36.129  45.395 -21.480  1.00  0.00      RA0  C
ATOM   2701  CD  LYS A 289      37.453  45.372 -20.708  1.00  0.00      RA0  C
ATOM   2702  CE  LYS A 289      38.553  46.132 -21.459  1.00  0.00      RA0  C
ATOM   2703  NZ  LYS A 289      38.128  47.524 -21.632  1.00  0.00      RA0  N
ATOM   2704  HZ1 LYS A 289      37.207  47.565 -22.117  1.00  0.00      RA0  H
ATOM   2705  HZ2 LYS A 289      38.010  48.035 -20.726  1.00  0.00      RA0  H
ATOM   2706  HZ3 LYS A 289      38.713  48.094 -22.277  1.00  0.00      RA0  H
ATOM   2707  C   LYS A 289      33.379  43.426 -19.595  1.00  0.00      RA0  C
ATOM   2708  O   LYS A 289      32.632  42.874 -20.400  1.00  0.00      RA0  O
ATOM   2709  N   GLY A 290      33.013  43.721 -18.356  1.00  0.00      RA0  N
ATOM   2710  H   GLY A 290      33.686  44.094 -17.717  1.00  0.00      RA0  H
ATOM   2711  CA  GLY A 290      31.687  43.389 -17.865  1.00  0.00      RA0  C
ATOM   2712  C   GLY A 290      31.833  42.752 -16.507  1.00  0.00      RA0  C
ATOM   2713  O   GLY A 290      32.950  42.444 -16.062  1.00  0.00      RA0  O
ATOM   2714  N   VAL A 291      30.708  42.562 -15.838  1.00  0.00      RA0  N
ATOM   2715  H   VAL A 291      29.818  42.782 -16.230  1.00  0.00      RA0  H
ATOM   2716  CA  VAL A 291      30.709  41.920 -14.517  1.00  0.00      RA0  C
ATOM   2717  CB  VAL A 291      30.359  42.917 -13.401  1.00  0.00      RA0  C
ATOM   2718  CG1 VAL A 291      30.622  42.320 -12.015  1.00  0.00      RA0  C
ATOM   2719  CG2 VAL A 291      31.073  44.254 -13.577  1.00  0.00      RA0  C
ATOM   2720  C   VAL A 291      29.698  40.769 -14.489  1.00  0.00      RA0  C
ATOM   2721  O   VAL A 291      28.548  40.905 -14.924  1.00  0.00      RA0  O
ATOM   2722  N   LEU A 292      30.166  39.625 -14.000  1.00  0.00      RA0  N
ATOM   2723  H   LEU A 292      31.088  39.660 -13.614  1.00  0.00      RA0  H
ATOM   2724  CA  LEU A 292      29.327  38.462 -13.794  1.00  0.00      RA0  C
ATOM   2725  CB  LEU A 292      30.201  37.229 -13.567  1.00  0.00      RA0  C
ATOM   2726  CG  LEU A 292      31.050  36.871 -14.787  1.00  0.00      RA0  C
ATOM   2727  CD1 LEU A 292      32.081  35.784 -14.476  1.00  0.00      RA0  C
ATOM   2728  CD2 LEU A 292      30.176  36.504 -15.987  1.00  0.00      RA0  C
ATOM   2729  C   LEU A 292      28.431  38.707 -12.569  1.00  0.00      RA0  C
ATOM   2730  O   LEU A 292      28.914  39.162 -11.524  1.00  0.00      RA0  O
ATOM   2731  N   ARG A 293      27.134  38.411 -12.709  1.00  0.00      RA0  N
ATOM   2732  H   ARG A 293      26.821  37.885 -13.496  1.00  0.00      RA0  H
ATOM   2733  CA  ARG A 293      26.157  38.651 -11.644  1.00  0.00      RA0  C
ATOM   2734  CB  ARG A 293      25.061  39.534 -12.245  1.00  0.00      RA0  C
ATOM   2735  CG  ARG A 293      25.629  40.883 -12.709  1.00  0.00      RA0  C
ATOM   2736  CD  ARG A 293      24.949  41.459 -13.955  1.00  0.00      RA0  C
ATOM   2737  NE  ARG A 293      25.313  40.724 -15.170  1.00  0.00      RA0  N
ATOM   2738  HE  ARG A 293      26.218  40.293 -15.204  1.00  0.00      RA0  H
ATOM   2739  CZ  ARG A 293      24.507  40.775 -16.259  1.00  0.00      RA0  C
ATOM   2740  NH1 ARG A 293      23.399  41.509 -16.250  1.00  0.00      RA0  N
ATOM   2741 HH11 ARG A 293      22.822  41.501 -17.083  1.00  0.00      RA0  H
ATOM   2742 HH12 ARG A 293      23.109  42.061 -15.472  1.00  0.00      RA0  H
ATOM   2743  NH2 ARG A 293      24.808  40.098 -17.360  1.00  0.00      RA0  N
ATOM   2744 HH21 ARG A 293      24.205  40.216 -18.168  1.00  0.00      RA0  H
ATOM   2745 HH22 ARG A 293      25.584  39.482 -17.462  1.00  0.00      RA0  H
ATOM   2746  C   ARG A 293      25.599  37.355 -11.079  1.00  0.00      RA0  C
ATOM   2747  O   ARG A 293      25.424  36.381 -11.806  1.00  0.00      RA0  O
ATOM   2748  N   ASN A 294      25.240  37.378  -9.799  1.00  0.00      RA0  N
ATOM   2749  H   ASN A 294      25.407  38.205  -9.269  1.00  0.00      RA0  H
ATOM   2750  CA  ASN A 294      24.497  36.266  -9.191  1.00  0.00      RA0  C
ATOM   2751  CB  ASN A 294      23.927  36.815  -7.893  1.00  0.00      RA0  C
ATOM   2752  CG  ASN A 294      24.543  36.119  -6.725  1.00  0.00      RA0  C
ATOM   2753  OD1 ASN A 294      25.687  36.394  -6.355  1.00  0.00      RA0  O
ATOM   2754  ND2 ASN A 294      23.734  35.188  -6.215  1.00  0.00      RA0  N
ATOM   2755 HD21 ASN A 294      22.777  35.088  -6.532  1.00  0.00      RA0  H
ATOM   2756 HD22 ASN A 294      23.997  34.438  -5.612  1.00  0.00      RA0  H
ATOM   2757  C   ASN A 294      23.291  35.885 -10.049  1.00  0.00      RA0  C
ATOM   2758  O   ASN A 294      22.611  36.762 -10.617  1.00  0.00      RA0  O
ATOM   2759  N   GLU A 295      23.046  34.590 -10.131  1.00  0.00      RA0  N
ATOM   2760  H   GLU A 295      23.551  33.959  -9.539  1.00  0.00      RA0  H
ATOM   2761  CA  GLU A 295      21.881  34.003 -10.797  1.00  0.00      RA0  C
ATOM   2762  CB  GLU A 295      20.542  34.548 -10.283  1.00  0.00      RA0  C
ATOM   2763  CG  GLU A 295      20.057  33.960  -8.954  1.00  0.00      RA0  C
ATOM   2764  CD  GLU A 295      21.032  34.303  -7.844  1.00  0.00      RA0  C
ATOM   2765  OE1 GLU A 295      20.962  35.408  -7.307  1.00  0.00      RA0  O
ATOM   2766  OE2 GLU A 295      21.867  33.466  -7.508  1.00  0.00      RA0  O
ATOM   2767  C   GLU A 295      21.911  34.023 -12.341  1.00  0.00      RA0  C
ATOM   2768  O   GLU A 295      20.986  33.530 -12.981  1.00  0.00      RA0  O
ATOM   2769  N   LEU A 296      22.949  34.586 -12.954  1.00  0.00      RA0  N
ATOM   2770  H   LEU A 296      23.673  34.988 -12.393  1.00  0.00      RA0  H
ATOM   2771  CA  LEU A 296      23.110  34.493 -14.398  1.00  0.00      RA0  C
ATOM   2772  CB  LEU A 296      24.342  35.319 -14.795  1.00  0.00      RA0  C
ATOM   2773  CG  LEU A 296      24.478  35.716 -16.268  1.00  0.00      RA0  C
ATOM   2774  CD1 LEU A 296      23.348  36.639 -16.733  1.00  0.00      RA0  C
ATOM   2775  CD2 LEU A 296      25.841  36.354 -16.540  1.00  0.00      RA0  C
ATOM   2776  C   LEU A 296      23.217  33.013 -14.834  1.00  0.00      RA0  C
ATOM   2777  O   LEU A 296      23.923  32.228 -14.197  1.00  0.00      RA0  O
ATOM   2778  N   PRO A 297      22.509  32.611 -15.885  1.00  0.00      RA0  N
ATOM   2779  CD  PRO A 297      21.469  33.371 -16.562  1.00  0.00      RA0  C
ATOM   2780  CA  PRO A 297      22.690  31.265 -16.443  1.00  0.00      RA0  C
ATOM   2781  CB  PRO A 297      21.587  31.189 -17.503  1.00  0.00      RA0  C
ATOM   2782  CG  PRO A 297      20.583  32.289 -17.162  1.00  0.00      RA0  C
ATOM   2783  C   PRO A 297      24.068  31.043 -17.084  1.00  0.00      RA0  C
ATOM   2784  O   PRO A 297      24.695  31.984 -17.585  1.00  0.00      RA0  O
ATOM   2785  N   VAL A 298      24.496  29.790 -17.072  1.00  0.00      RA0  N
ATOM   2786  H   VAL A 298      23.908  29.076 -16.680  1.00  0.00      RA0  H
ATOM   2787  CA  VAL A 298      25.767  29.376 -17.650  1.00  0.00      RA0  C
ATOM   2788  CB  VAL A 298      26.715  28.918 -16.539  1.00  0.00      RA0  C
ATOM   2789  CG1 VAL A 298      28.072  28.513 -17.105  1.00  0.00      RA0  C
ATOM   2790  CG2 VAL A 298      26.839  29.960 -15.429  1.00  0.00      RA0  C
ATOM   2791  C   VAL A 298      25.457  28.200 -18.559  1.00  0.00      RA0  C
ATOM   2792  O   VAL A 298      24.972  27.172 -18.079  1.00  0.00      RA0  O
ATOM   2793  N   ARG A 299      25.730  28.330 -19.853  1.00  0.00      RA0  N
ATOM   2794  H   ARG A 299      26.207  29.133 -20.206  1.00  0.00      RA0  H
ATOM   2795  CA  ARG A 299      25.339  27.304 -20.783  1.00  0.00      RA0  C
ATOM   2796  CB  ARG A 299      24.386  27.865 -21.830  1.00  0.00      RA0  C
ATOM   2797  CG  ARG A 299      23.083  28.291 -21.178  1.00  0.00      RA0  C
ATOM   2798  CD  ARG A 299      22.040  28.809 -22.160  1.00  0.00      RA0  C
ATOM   2799  NE  ARG A 299      20.797  28.967 -21.422  1.00  0.00      RA0  N
ATOM   2800  HE  ARG A 299      20.468  28.155 -20.917  1.00  0.00      RA0  H
ATOM   2801  CZ  ARG A 299      20.180  30.167 -21.284  1.00  0.00      RA0  C
ATOM   2802  NH1 ARG A 299      20.610  31.225 -22.012  1.00  0.00      RA0  N
ATOM   2803 HH11 ARG A 299      20.201  32.138 -21.941  1.00  0.00      RA0  H
ATOM   2804 HH12 ARG A 299      21.374  31.132 -22.661  1.00  0.00      RA0  H
ATOM   2805  NH2 ARG A 299      19.159  30.257 -20.408  1.00  0.00      RA0  N
ATOM   2806 HH21 ARG A 299      18.583  31.059 -20.260  1.00  0.00      RA0  H
ATOM   2807 HH22 ARG A 299      18.963  29.453 -19.805  1.00  0.00      RA0  H
ATOM   2808  C   ARG A 299      26.519  26.656 -21.488  1.00  0.00      RA0  C
ATOM   2809  O   ARG A 299      27.532  27.302 -21.806  1.00  0.00      RA0  O
ATOM   2810  N   PHE A 300      26.362  25.362 -21.718  1.00  0.00      RA0  N
ATOM   2811  H   PHE A 300      25.521  24.876 -21.455  1.00  0.00      RA0  H
ATOM   2812  CA  PHE A 300      27.330  24.589 -22.461  1.00  0.00      RA0  C
ATOM   2813  CB  PHE A 300      28.558  24.257 -21.597  1.00  0.00      RA0  C
ATOM   2814  CG  PHE A 300      28.184  23.441 -20.378  1.00  0.00      RA0  C
ATOM   2815  CD1 PHE A 300      27.727  24.070 -19.223  1.00  0.00      RA0  C
ATOM   2816  CD2 PHE A 300      28.313  22.056 -20.401  1.00  0.00      RA0  C
ATOM   2817  CE1 PHE A 300      27.420  23.321 -18.093  1.00  0.00      RA0  C
ATOM   2818  CE2 PHE A 300      28.007  21.307 -19.271  1.00  0.00      RA0  C
ATOM   2819  CZ  PHE A 300      27.572  21.940 -18.113  1.00  0.00      RA0  C
ATOM   2820  C   PHE A 300      26.674  23.306 -22.983  1.00  0.00      RA0  C
ATOM   2821  O   PHE A 300      25.535  22.967 -22.621  1.00  0.00      RA0  O
ATOM   2822  N   THR A 301      27.376  22.629 -23.884  1.00  0.00      RA0  N
ATOM   2823  H   THR A 301      28.279  22.910 -24.201  1.00  0.00      RA0  H
ATOM   2824  CA  THR A 301      26.934  21.344 -24.416  1.00  0.00      RA0  C
ATOM   2825  CB  THR A 301      26.797  21.601 -25.900  1.00  0.00      RA0  C
ATOM   2826  OG1 THR A 301      26.373  22.964 -26.068  1.00  0.00      RA0  O
ATOM   2827  HG1 THR A 301      26.256  23.093 -26.999  1.00  0.00      RA0  H
ATOM   2828  CG2 THR A 301      25.852  20.619 -26.591  1.00  0.00      RA0  C
ATOM   2829  C   THR A 301      27.989  20.306 -24.065  1.00  0.00      RA0  C
ATOM   2830  O   THR A 301      29.174  20.558 -24.288  1.00  0.00      RA0  O
ATOM   2831  N   ASP A 302      27.580  19.152 -23.528  1.00  0.00      RA0  N
ATOM   2832  H   ASP A 302      26.609  18.912 -23.480  1.00  0.00      RA0  H
ATOM   2833  CA  ASP A 302      28.564  18.123 -23.156  1.00  0.00      RA0  C
ATOM   2834  CB  ASP A 302      27.984  17.208 -22.072  1.00  0.00      RA0  C
ATOM   2835  CG  ASP A 302      27.504  15.916 -22.700  1.00  0.00      RA0  C
ATOM   2836  OD1 ASP A 302      26.586  15.939 -23.510  1.00  0.00      RA0  O
ATOM   2837  OD2 ASP A 302      28.100  14.879 -22.438  1.00  0.00      RA0  O
ATOM   2838  C   ASP A 302      28.993  17.345 -24.374  1.00  0.00      RA0  C
ATOM   2839  O   ASP A 302      28.489  17.576 -25.474  1.00  0.00      RA0  O
ATOM   2840  N   ALA A 303      29.948  16.438 -24.178  1.00  0.00      RA0  N
ATOM   2841  H   ALA A 303      30.076  16.115 -23.240  1.00  0.00      RA0  H
ATOM   2842  CA  ALA A 303      30.554  15.735 -25.303  1.00  0.00      RA0  C
ATOM   2843  CB  ALA A 303      31.694  14.837 -24.821  1.00  0.00      RA0  C
ATOM   2844  C   ALA A 303      29.544  14.886 -26.056  1.00  0.00      RA0  C
ATOM   2845  O   ALA A 303      29.715  14.642 -27.238  1.00  0.00      RA0  O
ATOM   2846  N   GLN A 304      28.482  14.467 -25.370  1.00  0.00      RA0  N
ATOM   2847  H   GLN A 304      28.325  14.779 -24.429  1.00  0.00      RA0  H
ATOM   2848  CA  GLN A 304      27.435  13.648 -25.963  1.00  0.00      RA0  C
ATOM   2849  CB  GLN A 304      26.870  12.646 -24.959  1.00  0.00      RA0  C
ATOM   2850  CG  GLN A 304      27.410  11.229 -25.202  1.00  0.00      RA0  C
ATOM   2851  CD  GLN A 304      28.903  11.121 -24.930  1.00  0.00      RA0  C
ATOM   2852  OE1 GLN A 304      29.326  10.663 -23.875  1.00  0.00      RA0  O
ATOM   2853  NE2 GLN A 304      29.693  11.489 -25.958  1.00  0.00      RA0  N
ATOM   2854 HE21 GLN A 304      29.313  11.904 -26.787  1.00  0.00      RA0  H
ATOM   2855 HE22 GLN A 304      30.684  11.378 -25.909  1.00  0.00      RA0  H
ATOM   2856  C   GLN A 304      26.352  14.498 -26.663  1.00  0.00      RA0  C
ATOM   2857  O   GLN A 304      25.423  13.951 -27.245  1.00  0.00      RA0  O
ATOM   2858  N   GLY A 305      26.476  15.823 -26.599  1.00  0.00      RA0  N
ATOM   2859  H   GLY A 305      27.161  16.212 -25.979  1.00  0.00      RA0  H
ATOM   2860  CA  GLY A 305      25.537  16.742 -27.241  1.00  0.00      RA0  C
ATOM   2861  C   GLY A 305      24.366  17.210 -26.386  1.00  0.00      RA0  C
ATOM   2862  O   GLY A 305      23.473  17.922 -26.886  1.00  0.00      RA0  O
ATOM   2863  N   ASN A 306      24.350  16.828 -25.110  1.00  0.00      RA0  N
ATOM   2864  H   ASN A 306      25.162  16.389 -24.726  1.00  0.00      RA0  H
ATOM   2865  CA  ASN A 306      23.293  17.265 -24.215  1.00  0.00      RA0  C
ATOM   2866  CB  ASN A 306      23.328  16.525 -22.876  1.00  0.00      RA0  C
ATOM   2867  CG  ASN A 306      23.101  15.041 -23.030  1.00  0.00      RA0  C
ATOM   2868  OD1 ASN A 306      21.978  14.577 -23.210  1.00  0.00      RA0  O
ATOM   2869  ND2 ASN A 306      24.228  14.316 -22.921  1.00  0.00      RA0  N
ATOM   2870 HD21 ASN A 306      25.117  14.778 -22.795  1.00  0.00      RA0  H
ATOM   2871 HD22 ASN A 306      24.258  13.320 -22.962  1.00  0.00      RA0  H
ATOM   2872  C   ASN A 306      23.555  18.737 -23.892  1.00  0.00      RA0  C
ATOM   2873  O   ASN A 306      24.662  19.087 -23.502  1.00  0.00      RA0  O
ATOM   2874  N   GLN A 307      22.558  19.592 -24.094  1.00  0.00      RA0  N
ATOM   2875  H   GLN A 307      21.655  19.227 -24.309  1.00  0.00      RA0  H
ATOM   2876  CA  GLN A 307      22.691  21.008 -23.702  1.00  0.00      RA0  C
ATOM   2877  CB  GLN A 307      21.762  21.842 -24.571  1.00  0.00      RA0  C
ATOM   2878  CG  GLN A 307      22.132  21.615 -26.036  1.00  0.00      RA0  C
ATOM   2879  CD  GLN A 307      21.057  22.165 -26.940  1.00  0.00      RA0  C
ATOM   2880  OE1 GLN A 307      20.520  23.246 -26.736  1.00  0.00      RA0  O
ATOM   2881  NE2 GLN A 307      20.767  21.341 -27.962  1.00  0.00      RA0  N
ATOM   2882 HE21 GLN A 307      21.255  20.471 -28.055  1.00  0.00      RA0  H
ATOM   2883 HE22 GLN A 307      20.067  21.572 -28.636  1.00  0.00      RA0  H
ATOM   2884  C   GLN A 307      22.391  21.139 -22.219  1.00  0.00      RA0  C
ATOM   2885  O   GLN A 307      21.406  20.566 -21.713  1.00  0.00      RA0  O
ATOM   2886  N   HIS A 308      23.245  21.895 -21.530  1.00  0.00      RA0  N
ATOM   2887  H   HIS A 308      23.927  22.441 -22.011  1.00  0.00      RA0  H
ATOM   2888  CA  HIS A 308      23.174  22.063 -20.094  1.00  0.00      RA0  C
ATOM   2889  CB  HIS A 308      24.331  21.333 -19.426  1.00  0.00      RA0  C
ATOM   2890  CG  HIS A 308      24.074  19.843 -19.439  1.00  0.00      RA0  C
ATOM   2891  ND1 HIS A 308      22.872  19.285 -19.692  1.00  0.00      RA0  N
ATOM   2892  HD1 HIS A 308      22.047  19.742 -19.973  1.00  0.00      RA0  H
ATOM   2893  CD2 HIS A 308      24.991  18.822 -19.169  1.00  0.00      RA0  C
ATOM   2894  NE2 HIS A 308      24.324  17.646 -19.257  1.00  0.00      RA0  N
ATOM   2895  CE1 HIS A 308      23.024  17.929 -19.577  1.00  0.00      RA0  C
ATOM   2896  C   HIS A 308      23.109  23.530 -19.723  1.00  0.00      RA0  C
ATOM   2897  O   HIS A 308      23.609  24.399 -20.439  1.00  0.00      RA0  O
ATOM   2898  N   GLU A 309      22.458  23.777 -18.599  1.00  0.00      RA0  N
ATOM   2899  H   GLU A 309      22.043  23.056 -18.044  1.00  0.00      RA0  H
ATOM   2900  CA  GLU A 309      22.377  25.103 -18.018  1.00  0.00      RA0  C
ATOM   2901  CB  GLU A 309      21.030  25.755 -18.358  1.00  0.00      RA0  C
ATOM   2902  CG  GLU A 309      20.910  27.208 -17.888  1.00  0.00      RA0  C
ATOM   2903  CD  GLU A 309      19.713  27.878 -18.544  1.00  0.00      RA0  C
ATOM   2904  OE1 GLU A 309      19.267  27.431 -19.596  1.00  0.00      RA0  O
ATOM   2905  OE2 GLU A 309      19.247  28.900 -18.055  1.00  0.00      RA0  O
ATOM   2906  C   GLU A 309      22.650  25.033 -16.528  1.00  0.00      RA0  C
ATOM   2907  O   GLU A 309      21.931  24.375 -15.789  1.00  0.00      RA0  O
ATOM   2908  N   GLY A 310      23.709  25.710 -16.106  1.00  0.00      RA0  N
ATOM   2909  H   GLY A 310      24.195  26.265 -16.769  1.00  0.00      RA0  H
ATOM   2910  CA  GLY A 310      23.991  25.941 -14.712  1.00  0.00      RA0  C
ATOM   2911  C   GLY A 310      23.645  27.360 -14.335  1.00  0.00      RA0  C
ATOM   2912  O   GLY A 310      22.960  28.061 -15.068  1.00  0.00      RA0  O
ATOM   2913  N   ILE A 311      24.158  27.787 -13.192  1.00  0.00      RA0  N
ATOM   2914  H   ILE A 311      24.729  27.188 -12.623  1.00  0.00      RA0  H
ATOM   2915  CA  ILE A 311      23.850  29.107 -12.679  1.00  0.00      RA0  C
ATOM   2916  CB  ILE A 311      22.548  29.010 -11.870  1.00  0.00      RA0  C
ATOM   2917  CG2 ILE A 311      22.664  27.977 -10.745  1.00  0.00      RA0  C
ATOM   2918  CG1 ILE A 311      22.072  30.370 -11.369  1.00  0.00      RA0  C
ATOM   2919  CD1 ILE A 311      20.749  30.269 -10.611  1.00  0.00      RA0  C
ATOM   2920  C   ILE A 311      24.996  29.670 -11.857  1.00  0.00      RA0  C
ATOM   2921  O   ILE A 311      25.632  28.948 -11.116  1.00  0.00      RA0  O
ATOM   2922  N   ILE A 312      25.275  30.961 -12.016  1.00  0.00      RA0  N
ATOM   2923  H   ILE A 312      24.688  31.501 -12.620  1.00  0.00      RA0  H
ATOM   2924  CA  ILE A 312      26.184  31.649 -11.097  1.00  0.00      RA0  C
ATOM   2925  CB  ILE A 312      26.551  33.020 -11.666  1.00  0.00      RA0  C
ATOM   2926  CG2 ILE A 312      27.363  33.855 -10.678  1.00  0.00      RA0  C
ATOM   2927  CG1 ILE A 312      27.290  32.845 -12.991  1.00  0.00      RA0  C
ATOM   2928  CD1 ILE A 312      27.755  34.172 -13.586  1.00  0.00      RA0  C
ATOM   2929  C   ILE A 312      25.583  31.771  -9.706  1.00  0.00      RA0  C
ATOM   2930  O   ILE A 312      24.445  32.273  -9.526  1.00  0.00      RA0  O
ATOM   2931  N   THR A 313      26.355  31.344  -8.720  1.00  0.00      RA0  N
ATOM   2932  H   THR A 313      27.267  30.956  -8.863  1.00  0.00      RA0  H
ATOM   2933  CA  THR A 313      25.942  31.436  -7.336  1.00  0.00      RA0  C
ATOM   2934  CB  THR A 313      26.462  30.175  -6.664  1.00  0.00      RA0  C
ATOM   2935  OG1 THR A 313      27.824  29.954  -7.046  1.00  0.00      RA0  O
ATOM   2936  HG1 THR A 313      28.317  30.210  -6.261  1.00  0.00      RA0  H
ATOM   2937  CG2 THR A 313      25.620  28.965  -7.072  1.00  0.00      RA0  C
ATOM   2938  C   THR A 313      26.412  32.753  -6.728  1.00  0.00      RA0  C
ATOM   2939  O   THR A 313      25.665  33.424  -5.992  1.00  0.00      RA0  O
ATOM   2940  N   SER A 314      27.657  33.130  -7.030  1.00  0.00      RA0  N
ATOM   2941  H   SER A 314      28.262  32.535  -7.563  1.00  0.00      RA0  H
ATOM   2942  CA  SER A 314      28.190  34.438  -6.623  1.00  0.00      RA0  C
ATOM   2943  CB  SER A 314      29.017  34.313  -5.341  1.00  0.00      RA0  C
ATOM   2944  OG  SER A 314      28.253  33.936  -4.188  1.00  0.00      RA0  O
ATOM   2945  HG  SER A 314      28.172  32.978  -4.221  1.00  0.00      RA0  H
ATOM   2946  C   SER A 314      29.105  34.945  -7.690  1.00  0.00      RA0  C
ATOM   2947  O   SER A 314      29.994  34.209  -8.140  1.00  0.00      RA0  O
ATOM   2948  N   GLY A 315      28.901  36.186  -8.097  1.00  0.00      RA0  N
ATOM   2949  H   GLY A 315      28.128  36.687  -7.705  1.00  0.00      RA0  H
ATOM   2950  CA  GLY A 315      29.794  36.828  -9.023  1.00  0.00      RA0  C
ATOM   2951  C   GLY A 315      30.290  38.164  -8.514  1.00  0.00      RA0  C
ATOM   2952  O   GLY A 315      29.679  38.787  -7.626  1.00  0.00      RA0  O
ATOM   2953  N   THR A 316      31.434  38.590  -9.028  1.00  0.00      RA0  N
ATOM   2954  H   THR A 316      31.928  38.025  -9.696  1.00  0.00      RA0  H
ATOM   2955  CA  THR A 316      31.988  39.885  -8.655  1.00  0.00      RA0  C
ATOM   2956  CB  THR A 316      32.479  39.837  -7.186  1.00  0.00      RA0  C
ATOM   2957  OG1 THR A 316      31.972  40.961  -6.450  1.00  0.00      RA0  O
ATOM   2958  HG1 THR A 316      32.320  41.756  -6.861  1.00  0.00      RA0  H
ATOM   2959  CG2 THR A 316      33.977  39.592  -6.956  1.00  0.00      RA0  C
ATOM   2960  C   THR A 316      33.059  40.335  -9.637  1.00  0.00      RA0  C
ATOM   2961  O   THR A 316      33.493  39.572 -10.521  1.00  0.00      RA0  O
ATOM   2962  N   PHE A 317      33.474  41.591  -9.496  1.00  0.00      RA0  N
ATOM   2963  H   PHE A 317      33.032  42.204  -8.840  1.00  0.00      RA0  H
ATOM   2964  CA  PHE A 317      34.704  42.043 -10.130  1.00  0.00      RA0  C
ATOM   2965  CB  PHE A 317      34.590  43.475 -10.624  1.00  0.00      RA0  C
ATOM   2966  CG  PHE A 317      35.618  43.789 -11.683  1.00  0.00      RA0  C
ATOM   2967  CD1 PHE A 317      36.884  44.287 -11.306  1.00  0.00      RA0  C
ATOM   2968  CD2 PHE A 317      35.278  43.601 -13.040  1.00  0.00      RA0  C
ATOM   2969  CE1 PHE A 317      37.812  44.635 -12.305  1.00  0.00      RA0  C
ATOM   2970  CE2 PHE A 317      36.206  43.950 -14.040  1.00  0.00      RA0  C
ATOM   2971  CZ  PHE A 317      37.457  44.480 -13.662  1.00  0.00      RA0  C
ATOM   2972  C   PHE A 317      35.833  41.884  -9.098  1.00  0.00      RA0  C
ATOM   2973  O   PHE A 317      35.757  42.443  -7.987  1.00  0.00      RA0  O
ATOM   2974  N   SER A 318      36.827  41.062  -9.440  1.00  0.00      RA0  N
ATOM   2975  H   SER A 318      36.860  40.715 -10.379  1.00  0.00      RA0  H
ATOM   2976  CA  SER A 318      37.974  40.804  -8.559  1.00  0.00      RA0  C
ATOM   2977  CB  SER A 318      38.639  39.495  -9.036  1.00  0.00      RA0  C
ATOM   2978  OG  SER A 318      39.912  39.234  -8.423  1.00  0.00      RA0  O
ATOM   2979  HG  SER A 318      39.760  39.128  -7.483  1.00  0.00      RA0  H
ATOM   2980  C   SER A 318      38.959  41.989  -8.500  1.00  0.00      RA0  C
ATOM   2981  O   SER A 318      39.617  42.278  -9.506  1.00  0.00      RA0  O
ATOM   2982  N   PRO A 319      39.077  42.671  -7.354  1.00  0.00      RA0  N
ATOM   2983  CD  PRO A 319      38.282  42.515  -6.144  1.00  0.00      RA0  C
ATOM   2984  CA  PRO A 319      40.064  43.743  -7.245  1.00  0.00      RA0  C
ATOM   2985  CB  PRO A 319      39.793  44.320  -5.850  1.00  0.00      RA0  C
ATOM   2986  CG  PRO A 319      38.372  43.888  -5.494  1.00  0.00      RA0  C
ATOM   2987  C   PRO A 319      41.499  43.247  -7.414  1.00  0.00      RA0  C
ATOM   2988  O   PRO A 319      42.308  43.949  -7.980  1.00  0.00      RA0  O
ATOM   2989  N   THR A 320      41.809  42.052  -6.922  1.00  0.00      RA0  N
ATOM   2990  H   THR A 320      41.152  41.477  -6.428  1.00  0.00      RA0  H
ATOM   2991  CA  THR A 320      43.177  41.529  -7.035  1.00  0.00      RA0  C
ATOM   2992  CB  THR A 320      43.277  40.367  -6.061  1.00  0.00      RA0  C
ATOM   2993  OG1 THR A 320      42.630  40.745  -4.842  1.00  0.00      RA0  O
ATOM   2994  HG1 THR A 320      41.782  40.285  -4.829  1.00  0.00      RA0  H
ATOM   2995  CG2 THR A 320      44.723  39.938  -5.807  1.00  0.00      RA0  C
ATOM   2996  C   THR A 320      43.516  41.153  -8.466  1.00  0.00      RA0  C
ATOM   2997  O   THR A 320      44.624  41.454  -8.958  1.00  0.00      RA0  O
ATOM   2998  N   LEU A 321      42.585  40.511  -9.159  1.00  0.00      RA0  N
ATOM   2999  H   LEU A 321      41.676  40.342  -8.769  1.00  0.00      RA0  H
ATOM   3000  CA  LEU A 321      42.878  40.035 -10.511  1.00  0.00      RA0  C
ATOM   3001  CB  LEU A 321      42.069  38.777 -10.804  1.00  0.00      RA0  C
ATOM   3002  CG  LEU A 321      42.403  37.640  -9.843  1.00  0.00      RA0  C
ATOM   3003  CD1 LEU A 321      41.438  36.464  -9.983  1.00  0.00      RA0  C
ATOM   3004  CD2 LEU A 321      43.859  37.211  -9.987  1.00  0.00      RA0  C
ATOM   3005  C   LEU A 321      42.640  41.067 -11.603  1.00  0.00      RA0  C
ATOM   3006  O   LEU A 321      43.277  41.029 -12.647  1.00  0.00      RA0  O
ATOM   3007  N   GLY A 322      41.710  41.986 -11.366  1.00  0.00      RA0  N
ATOM   3008  H   GLY A 322      41.200  41.961 -10.507  1.00  0.00      RA0  H
ATOM   3009  CA  GLY A 322      41.354  43.001 -12.326  1.00  0.00      RA0  C
ATOM   3010  C   GLY A 322      40.411  42.552 -13.429  1.00  0.00      RA0  C
ATOM   3011  O   GLY A 322      40.387  43.142 -14.494  1.00  0.00      RA0  O
ATOM   3012  N   TYR A 323      39.611  41.518 -13.164  1.00  0.00      RA0  N
ATOM   3013  H   TYR A 323      39.604  41.072 -12.267  1.00  0.00      RA0  H
ATOM   3014  CA  TYR A 323      38.576  41.082 -14.083  1.00  0.00      RA0  C
ATOM   3015  CB  TYR A 323      39.142  40.208 -15.212  1.00  0.00      RA0  C
ATOM   3016  CG  TYR A 323      40.010  39.081 -14.696  1.00  0.00      RA0  C
ATOM   3017  CD1 TYR A 323      39.450  37.999 -14.025  1.00  0.00      RA0  C
ATOM   3018  CE1 TYR A 323      40.256  36.953 -13.596  1.00  0.00      RA0  C
ATOM   3019  CD2 TYR A 323      41.381  39.117 -14.918  1.00  0.00      RA0  C
ATOM   3020  CE2 TYR A 323      42.187  38.065 -14.499  1.00  0.00      RA0  C
ATOM   3021  CZ  TYR A 323      41.623  36.977 -13.845  1.00  0.00      RA0  C
ATOM   3022  OH  TYR A 323      42.415  35.920 -13.443  1.00  0.00      RA0  O
ATOM   3023  HH  TYR A 323      43.326  36.124 -13.615  1.00  0.00      RA0  H
ATOM   3024  C   TYR A 323      37.495  40.349 -13.273  1.00  0.00      RA0  C
ATOM   3025  O   TYR A 323      37.658  40.139 -12.075  1.00  0.00      RA0  O
ATOM   3026  N   SER A 324      36.418  39.952 -13.952  1.00  0.00      RA0  N
ATOM   3027  H   SER A 324      36.404  39.964 -14.954  1.00  0.00      RA0  H
ATOM   3028  CA  SER A 324      35.267  39.346 -13.283  1.00  0.00      RA0  C
ATOM   3029  CB  SER A 324      34.010  39.606 -14.104  1.00  0.00      RA0  C
ATOM   3030  OG  SER A 324      33.586  40.957 -13.905  1.00  0.00      RA0  O
ATOM   3031  HG  SER A 324      33.737  41.431 -14.723  1.00  0.00      RA0  H
ATOM   3032  C   SER A 324      35.474  37.865 -12.982  1.00  0.00      RA0  C
ATOM   3033  O   SER A 324      36.028  37.139 -13.800  1.00  0.00      RA0  O
ATOM   3034  N   ILE A 325      35.016  37.433 -11.809  1.00  0.00      RA0  N
ATOM   3035  H   ILE A 325      34.508  38.045 -11.197  1.00  0.00      RA0  H
ATOM   3036  CA  ILE A 325      35.057  36.023 -11.440  1.00  0.00      RA0  C
ATOM   3037  CB  ILE A 325      36.152  35.751 -10.407  1.00  0.00      RA0  C
ATOM   3038  CG2 ILE A 325      37.559  35.926 -10.982  1.00  0.00      RA0  C
ATOM   3039  CG1 ILE A 325      35.909  36.602  -9.161  1.00  0.00      RA0  C
ATOM   3040  CD1 ILE A 325      36.804  36.207  -7.992  1.00  0.00      RA0  C
ATOM   3041  C   ILE A 325      33.720  35.598 -10.854  1.00  0.00      RA0  C
ATOM   3042  O   ILE A 325      32.936  36.431 -10.374  1.00  0.00      RA0  O
ATOM   3043  N   ALA A 326      33.504  34.293 -10.824  1.00  0.00      RA0  N
ATOM   3044  H   ALA A 326      34.141  33.637 -11.239  1.00  0.00      RA0  H
ATOM   3045  CA  ALA A 326      32.285  33.768 -10.225  1.00  0.00      RA0  C
ATOM   3046  CB  ALA A 326      31.139  33.809 -11.236  1.00  0.00      RA0  C
ATOM   3047  C   ALA A 326      32.440  32.346  -9.779  1.00  0.00      RA0  C
ATOM   3048  O   ALA A 326      33.253  31.591 -10.332  1.00  0.00      RA0  O
ATOM   3049  N   LEU A 327      31.649  31.977  -8.775  1.00  0.00      RA0  N
ATOM   3050  H   LEU A 327      31.001  32.646  -8.412  1.00  0.00      RA0  H
ATOM   3051  CA  LEU A 327      31.360  30.590  -8.485  1.00  0.00      RA0  C
ATOM   3052  CB  LEU A 327      31.269  30.333  -6.982  1.00  0.00      RA0  C
ATOM   3053  CG  LEU A 327      32.629  30.489  -6.298  1.00  0.00      RA0  C
ATOM   3054  CD1 LEU A 327      32.589  30.093  -4.820  1.00  0.00      RA0  C
ATOM   3055  CD2 LEU A 327      33.727  29.745  -7.054  1.00  0.00      RA0  C
ATOM   3056  C   LEU A 327      30.035  30.255  -9.205  1.00  0.00      RA0  C
ATOM   3057  O   LEU A 327      29.129  31.098  -9.287  1.00  0.00      RA0  O
ATOM   3058  N   ALA A 328      29.974  29.054  -9.764  1.00  0.00      RA0  N
ATOM   3059  H   ALA A 328      30.746  28.417  -9.690  1.00  0.00      RA0  H
ATOM   3060  CA  ALA A 328      28.781  28.571 -10.476  1.00  0.00      RA0  C
ATOM   3061  CB  ALA A 328      28.922  28.806 -11.980  1.00  0.00      RA0  C
ATOM   3062  C   ALA A 328      28.548  27.092 -10.243  1.00  0.00      RA0  C
ATOM   3063  O   ALA A 328      29.489  26.294 -10.209  1.00  0.00      RA0  O
ATOM   3064  N   ARG A 329      27.274  26.747 -10.086  1.00  0.00      RA0  N
ATOM   3065  H   ARG A 329      26.577  27.454 -10.223  1.00  0.00      RA0  H
ATOM   3066  CA  ARG A 329      26.834  25.349 -10.011  1.00  0.00      RA0  C
ATOM   3067  CB  ARG A 329      25.658  25.223  -9.063  1.00  0.00      RA0  C
ATOM   3068  CG  ARG A 329      26.047  25.052  -7.597  1.00  0.00      RA0  C
ATOM   3069  CD  ARG A 329      24.783  24.892  -6.759  1.00  0.00      RA0  C
ATOM   3070  NE  ARG A 329      23.833  24.071  -7.506  1.00  0.00      RA0  N
ATOM   3071  HE  ARG A 329      24.163  23.220  -7.942  1.00  0.00      RA0  H
ATOM   3072  CZ  ARG A 329      22.562  24.505  -7.735  1.00  0.00      RA0  C
ATOM   3073  NH1 ARG A 329      22.134  25.646  -7.143  1.00  0.00      RA0  N
ATOM   3074 HH11 ARG A 329      21.209  26.012  -7.271  1.00  0.00      RA0  H
ATOM   3075 HH12 ARG A 329      22.742  26.170  -6.538  1.00  0.00      RA0  H
ATOM   3076  NH2 ARG A 329      21.771  23.779  -8.550  1.00  0.00      RA0  N
ATOM   3077 HH21 ARG A 329      20.814  23.970  -8.764  1.00  0.00      RA0  H
ATOM   3078 HH22 ARG A 329      22.159  22.950  -9.008  1.00  0.00      RA0  H
ATOM   3079  C   ARG A 329      26.426  24.886 -11.388  1.00  0.00      RA0  C
ATOM   3080  O   ARG A 329      25.532  25.466 -11.999  1.00  0.00      RA0  O
ATOM   3081  N   VAL A 330      27.076  23.837 -11.877  1.00  0.00      RA0  N
ATOM   3082  H   VAL A 330      27.742  23.340 -11.314  1.00  0.00      RA0  H
ATOM   3083  CA  VAL A 330      26.872  23.373 -13.250  1.00  0.00      RA0  C
ATOM   3084  CB  VAL A 330      28.030  23.818 -14.159  1.00  0.00      RA0  C
ATOM   3085  CG1 VAL A 330      28.072  25.337 -14.343  1.00  0.00      RA0  C
ATOM   3086  CG2 VAL A 330      29.361  23.250 -13.668  1.00  0.00      RA0  C
ATOM   3087  C   VAL A 330      26.727  21.859 -13.287  1.00  0.00      RA0  C
ATOM   3088  O   VAL A 330      27.312  21.162 -12.449  1.00  0.00      RA0  O
ATOM   3089  N   PRO A 331      25.943  21.344 -14.233  1.00  0.00      RA0  N
ATOM   3090  CD  PRO A 331      25.024  22.079 -15.091  1.00  0.00      RA0  C
ATOM   3091  CA  PRO A 331      25.950  19.905 -14.494  1.00  0.00      RA0  C
ATOM   3092  CB  PRO A 331      24.981  19.774 -15.672  1.00  0.00      RA0  C
ATOM   3093  CG  PRO A 331      24.072  21.000 -15.586  1.00  0.00      RA0  C
ATOM   3094  C   PRO A 331      27.348  19.347 -14.784  1.00  0.00      RA0  C
ATOM   3095  O   PRO A 331      28.232  20.051 -15.286  1.00  0.00      RA0  O
ATOM   3096  N   GLU A 332      27.531  18.066 -14.471  1.00  0.00      RA0  N
ATOM   3097  H   GLU A 332      26.766  17.548 -14.097  1.00  0.00      RA0  H
ATOM   3098  CA  GLU A 332      28.723  17.330 -14.878  1.00  0.00      RA0  C
ATOM   3099  CB  GLU A 332      28.799  15.898 -14.346  1.00  0.00      RA0  C
ATOM   3100  CG  GLU A 332      29.713  15.750 -13.119  1.00  0.00      RA0  C
ATOM   3101  CD  GLU A 332      31.167  16.123 -13.406  1.00  0.00      RA0  C
ATOM   3102  OE1 GLU A 332      31.959  16.186 -12.472  1.00  0.00      RA0  O
ATOM   3103  OE2 GLU A 332      31.544  16.437 -14.534  1.00  0.00      RA0  O
ATOM   3104  C   GLU A 332      28.862  17.352 -16.391  1.00  0.00      RA0  C
ATOM   3105  O   GLU A 332      27.873  17.349 -17.132  1.00  0.00      RA0  O
ATOM   3106  N   GLY A 333      30.109  17.367 -16.828  1.00  0.00      RA0  N
ATOM   3107  H   GLY A 333      30.831  17.326 -16.140  1.00  0.00      RA0  H
ATOM   3108  CA  GLY A 333      30.447  17.276 -18.229  1.00  0.00      RA0  C
ATOM   3109  C   GLY A 333      30.902  18.586 -18.822  1.00  0.00      RA0  C
ATOM   3110  O   GLY A 333      31.150  18.640 -20.008  1.00  0.00      RA0  O
ATOM   3111  N   ILE A 334      31.018  19.642 -18.012  1.00  0.00      RA0  N
ATOM   3112  H   ILE A 334      30.754  19.547 -17.056  1.00  0.00      RA0  H
ATOM   3113  CA  ILE A 334      31.517  20.923 -18.524  1.00  0.00      RA0  C
ATOM   3114  CB  ILE A 334      31.319  22.026 -17.470  1.00  0.00      RA0  C
ATOM   3115  CG2 ILE A 334      32.255  21.845 -16.276  1.00  0.00      RA0  C
ATOM   3116  CG1 ILE A 334      31.401  23.427 -18.078  1.00  0.00      RA0  C
ATOM   3117  CD1 ILE A 334      30.957  24.507 -17.091  1.00  0.00      RA0  C
ATOM   3118  C   ILE A 334      32.975  20.818 -19.015  1.00  0.00      RA0  C
ATOM   3119  O   ILE A 334      33.771  20.034 -18.478  1.00  0.00      RA0  O
ATOM   3120  N   GLY A 335      33.296  21.587 -20.051  1.00  0.00      RA0  N
ATOM   3121  H   GLY A 335      32.608  22.226 -20.389  1.00  0.00      RA0  H
ATOM   3122  CA  GLY A 335      34.659  21.696 -20.582  1.00  0.00      RA0  C
ATOM   3123  C   GLY A 335      35.442  22.889 -20.041  1.00  0.00      RA0  C
ATOM   3124  O   GLY A 335      35.270  23.319 -18.883  1.00  0.00      RA0  O
ATOM   3125  N   GLU A 336      36.312  23.417 -20.896  1.00  0.00      RA0  N
ATOM   3126  H   GLU A 336      36.340  23.081 -21.835  1.00  0.00      RA0  H
ATOM   3127  CA  GLU A 336      37.242  24.464 -20.519  1.00  0.00      RA0  C
ATOM   3128  CB  GLU A 336      38.541  24.361 -21.324  1.00  0.00      RA0  C
ATOM   3129  CG  GLU A 336      39.691  23.792 -20.479  1.00  0.00      RA0  C
ATOM   3130  CD  GLU A 336      40.351  24.904 -19.680  1.00  0.00      RA0  C
ATOM   3131  OE1 GLU A 336      40.418  26.030 -20.165  1.00  0.00      RA0  O
ATOM   3132  OE2 GLU A 336      40.794  24.673 -18.556  1.00  0.00      RA0  O
ATOM   3133  C   GLU A 336      36.572  25.829 -20.582  1.00  0.00      RA0  C
ATOM   3134  O   GLU A 336      37.055  26.778 -19.986  1.00  0.00      RA0  O
ATOM   3135  N   THR A 337      35.461  25.909 -21.305  1.00  0.00      RA0  N
ATOM   3136  H   THR A 337      35.069  25.133 -21.791  1.00  0.00      RA0  H
ATOM   3137  CA  THR A 337      34.717  27.161 -21.467  1.00  0.00      RA0  C
ATOM   3138  CB  THR A 337      35.176  27.565 -22.865  1.00  0.00      RA0  C
ATOM   3139  OG1 THR A 337      36.519  27.093 -23.028  1.00  0.00      RA0  O
ATOM   3140  HG1 THR A 337      37.016  27.457 -22.302  1.00  0.00      RA0  H
ATOM   3141  CG2 THR A 337      35.059  29.047 -23.218  1.00  0.00      RA0  C
ATOM   3142  C   THR A 337      33.204  26.953 -21.365  1.00  0.00      RA0  C
ATOM   3143  O   THR A 337      32.696  25.840 -21.477  1.00  0.00      RA0  O
ATOM   3144  N   ALA A 338      32.487  28.051 -21.176  1.00  0.00      RA0  N
ATOM   3145  H   ALA A 338      32.916  28.955 -21.089  1.00  0.00      RA0  H
ATOM   3146  CA  ALA A 338      31.041  28.030 -21.187  1.00  0.00      RA0  C
ATOM   3147  CB  ALA A 338      30.492  27.752 -19.789  1.00  0.00      RA0  C
ATOM   3148  C   ALA A 338      30.565  29.390 -21.661  1.00  0.00      RA0  C
ATOM   3149  O   ALA A 338      31.390  30.274 -21.979  1.00  0.00      RA0  O
ATOM   3150  N   ILE A 339      29.248  29.554 -21.759  1.00  0.00      RA0  N
ATOM   3151  H   ILE A 339      28.601  28.840 -21.486  1.00  0.00      RA0  H
ATOM   3152  CA  ILE A 339      28.680  30.798 -22.271  1.00  0.00      RA0  C
ATOM   3153  CB  ILE A 339      27.892  30.475 -23.542  1.00  0.00      RA0  C
ATOM   3154  CG2 ILE A 339      27.152  31.703 -24.052  1.00  0.00      RA0  C
ATOM   3155  CG1 ILE A 339      28.765  29.848 -24.629  1.00  0.00      RA0  C
ATOM   3156  CD1 ILE A 339      29.730  30.859 -25.246  1.00  0.00      RA0  C
ATOM   3157  C   ILE A 339      27.754  31.433 -21.261  1.00  0.00      RA0  C
ATOM   3158  O   ILE A 339      26.894  30.753 -20.693  1.00  0.00      RA0  O
ATOM   3159  N   VAL A 340      27.913  32.744 -21.070  1.00  0.00      RA0  N
ATOM   3160  H   VAL A 340      28.597  33.259 -21.591  1.00  0.00      RA0  H
ATOM   3161  CA  VAL A 340      26.991  33.543 -20.267  1.00  0.00      RA0  C
ATOM   3162  CB  VAL A 340      27.648  34.072 -18.990  1.00  0.00      RA0  C
ATOM   3163  CG1 VAL A 340      28.094  32.934 -18.069  1.00  0.00      RA0  C
ATOM   3164  CG2 VAL A 340      28.782  35.037 -19.315  1.00  0.00      RA0  C
ATOM   3165  C   VAL A 340      26.496  34.702 -21.155  1.00  0.00      RA0  C
ATOM   3166  O   VAL A 340      27.145  35.050 -22.142  1.00  0.00      RA0  O
ATOM   3167  N   GLN A 341      25.339  35.269 -20.835  1.00  0.00      RA0  N
ATOM   3168  H   GLN A 341      24.884  35.011 -19.986  1.00  0.00      RA0  H
ATOM   3169  CA  GLN A 341      24.821  36.437 -21.565  1.00  0.00      RA0  C
ATOM   3170  CB  GLN A 341      23.306  36.405 -21.407  1.00  0.00      RA0  C
ATOM   3171  CG  GLN A 341      22.576  36.005 -22.676  1.00  0.00      RA0  C
ATOM   3172  CD  GLN A 341      22.783  37.115 -23.672  1.00  0.00      RA0  C
ATOM   3173  OE1 GLN A 341      23.016  38.263 -23.303  1.00  0.00      RA0  O
ATOM   3174  NE2 GLN A 341      22.626  36.730 -24.946  1.00  0.00      RA0  N
ATOM   3175 HE21 GLN A 341      22.725  35.744 -25.134  1.00  0.00      RA0  H
ATOM   3176 HE22 GLN A 341      22.437  37.364 -25.696  1.00  0.00      RA0  H
ATOM   3177  C   GLN A 341      25.349  37.761 -20.982  1.00  0.00      RA0  C
ATOM   3178  O   GLN A 341      25.161  38.040 -19.801  1.00  0.00      RA0  O
ATOM   3179  N   ILE A 342      26.028  38.563 -21.807  1.00  0.00      RA0  N
ATOM   3180  H   ILE A 342      26.142  38.327 -22.766  1.00  0.00      RA0  H
ATOM   3181  CA  ILE A 342      26.585  39.864 -21.359  1.00  0.00      RA0  C
ATOM   3182  CB  ILE A 342      28.088  39.794 -21.059  1.00  0.00      RA0  C
ATOM   3183  CG2 ILE A 342      28.638  41.176 -20.710  1.00  0.00      RA0  C
ATOM   3184  CG1 ILE A 342      28.410  38.828 -19.917  1.00  0.00      RA0  C
ATOM   3185  CD1 ILE A 342      28.040  39.388 -18.543  1.00  0.00      RA0  C
ATOM   3186  C   ILE A 342      26.260  40.925 -22.412  1.00  0.00      RA0  C
ATOM   3187  O   ILE A 342      26.634  40.773 -23.577  1.00  0.00      RA0  O
ATOM   3188  N   ARG A 343      25.548  41.979 -22.001  1.00  0.00      RA0  N
ATOM   3189  H   ARG A 343      25.216  41.965 -21.053  1.00  0.00      RA0  H
ATOM   3190  CA  ARG A 343      25.081  43.025 -22.916  1.00  0.00      RA0  C
ATOM   3191  CB  ARG A 343      26.271  43.912 -23.345  1.00  0.00      RA0  C
ATOM   3192  CG  ARG A 343      27.181  44.180 -22.133  1.00  0.00      RA0  C
ATOM   3193  CD  ARG A 343      28.425  45.053 -22.310  1.00  0.00      RA0  C
ATOM   3194  NE  ARG A 343      29.245  44.695 -23.470  1.00  0.00      RA0  N
ATOM   3195  HE  ARG A 343      28.899  44.974 -24.372  1.00  0.00      RA0  H
ATOM   3196  CZ  ARG A 343      30.467  44.136 -23.341  1.00  0.00      RA0  C
ATOM   3197  NH1 ARG A 343      30.879  43.684 -22.164  1.00  0.00      RA0  N
ATOM   3198 HH11 ARG A 343      31.775  43.240 -22.033  1.00  0.00      RA0  H
ATOM   3199 HH12 ARG A 343      30.304  43.779 -21.354  1.00  0.00      RA0  H
ATOM   3200  NH2 ARG A 343      31.261  44.042 -24.401  1.00  0.00      RA0  N
ATOM   3201 HH21 ARG A 343      32.137  43.542 -24.337  1.00  0.00      RA0  H
ATOM   3202 HH22 ARG A 343      31.009  44.480 -25.265  1.00  0.00      RA0  H
ATOM   3203  C   ARG A 343      24.265  42.442 -24.067  1.00  0.00      RA0  C
ATOM   3204  O   ARG A 343      24.450  42.807 -25.229  1.00  0.00      RA0  O
ATOM   3205  N   ASN A 344      23.366  41.521 -23.721  1.00  0.00      RA0  N
ATOM   3206  H   ASN A 344      23.318  41.247 -22.761  1.00  0.00      RA0  H
ATOM   3207  CA  ASN A 344      22.421  40.918 -24.669  1.00  0.00      RA0  C
ATOM   3208  CB  ASN A 344      21.396  41.875 -25.286  1.00  0.00      RA0  C
ATOM   3209  CG  ASN A 344      20.156  41.062 -25.629  1.00  0.00      RA0  C
ATOM   3210  OD1 ASN A 344      20.048  39.884 -25.320  1.00  0.00      RA0  O
ATOM   3211  ND2 ASN A 344      19.188  41.764 -26.224  1.00  0.00      RA0  N
ATOM   3212 HD21 ASN A 344      19.295  42.692 -26.563  1.00  0.00      RA0  H
ATOM   3213 HD22 ASN A 344      18.266  41.362 -26.280  1.00  0.00      RA0  H
ATOM   3214  C   ASN A 344      23.093  40.014 -25.721  1.00  0.00      RA0  C
ATOM   3215  O   ASN A 344      22.540  39.768 -26.793  1.00  0.00      RA0  O
ATOM   3216  N   ARG A 345      24.282  39.515 -25.398  1.00  0.00      RA0  N
ATOM   3217  H   ARG A 345      24.606  39.549 -24.453  1.00  0.00      RA0  H
ATOM   3218  CA  ARG A 345      25.063  38.723 -26.332  1.00  0.00      RA0  C
ATOM   3219  CB  ARG A 345      26.130  39.734 -26.789  1.00  0.00      RA0  C
ATOM   3220  CG  ARG A 345      27.193  39.416 -27.841  1.00  0.00      RA0  C
ATOM   3221  CD  ARG A 345      28.515  40.158 -27.547  1.00  0.00      RA0  C
ATOM   3222  NE  ARG A 345      29.424  39.234 -26.873  1.00  0.00      RA0  N
ATOM   3223  HE  ARG A 345      29.159  38.274 -27.003  1.00  0.00      RA0  H
ATOM   3224  CZ  ARG A 345      30.561  39.536 -26.169  1.00  0.00      RA0  C
ATOM   3225  NH1 ARG A 345      31.293  38.524 -25.673  1.00  0.00      RA0  N
ATOM   3226 HH11 ARG A 345      32.166  38.723 -25.193  1.00  0.00      RA0  H
ATOM   3227 HH12 ARG A 345      31.004  37.568 -25.762  1.00  0.00      RA0  H
ATOM   3228  NH2 ARG A 345      30.963  40.806 -25.966  1.00  0.00      RA0  N
ATOM   3229 HH21 ARG A 345      31.825  40.981 -25.445  1.00  0.00      RA0  H
ATOM   3230 HH22 ARG A 345      30.456  41.598 -26.301  1.00  0.00      RA0  H
ATOM   3231  C   ARG A 345      25.727  37.587 -25.583  1.00  0.00      RA0  C
ATOM   3232  O   ARG A 345      25.883  37.655 -24.383  1.00  0.00      RA0  O
ATOM   3233  N   GLU A 346      26.084  36.536 -26.309  1.00  0.00      RA0  N
ATOM   3234  H   GLU A 346      25.894  36.522 -27.286  1.00  0.00      RA0  H
ATOM   3235  CA  GLU A 346      26.852  35.451 -25.729  1.00  0.00      RA0  C
ATOM   3236  CB  GLU A 346      26.749  34.224 -26.632  1.00  0.00      RA0  C
ATOM   3237  CG  GLU A 346      25.294  33.852 -26.977  1.00  0.00      RA0  C
ATOM   3238  CD  GLU A 346      24.486  33.421 -25.756  1.00  0.00      RA0  C
ATOM   3239  OE1 GLU A 346      24.187  32.236 -25.634  1.00  0.00      RA0  O
ATOM   3240  OE2 GLU A 346      24.114  34.268 -24.948  1.00  0.00      RA0  O
ATOM   3241  C   GLU A 346      28.269  35.924 -25.459  1.00  0.00      RA0  C
ATOM   3242  O   GLU A 346      28.894  36.633 -26.287  1.00  0.00      RA0  O
ATOM   3243  N   MSE A 347      28.756  35.515 -24.305  1.00  0.00      RA0  N
ATOM   3244  H   MSE A 347      28.173  34.969 -23.698  1.00  0.00      RA0  H
ATOM   3245  CA  MSE A 347      30.084  35.818 -23.850  1.00  0.00      RA0  C
ATOM   3246  CB  MSE A 347      29.987  36.758 -22.657  1.00  0.00      RA0  C
ATOM   3247  CG  MSE A 347      31.289  36.841 -21.868  1.00  0.00      RA0  C
ATOM   3248  SE  MSE A 347      32.447  37.971 -22.623  1.00  0.00      RA0  S
ATOM   3249  CE  MSE A 347      31.568  39.461 -22.143  1.00  0.00      RA0  C
ATOM   3250  C   MSE A 347      30.685  34.509 -23.359  1.00  0.00      RA0  C
ATOM   3251  O   MSE A 347      30.230  33.957 -22.361  1.00  0.00      RA0  O
ATOM   3252  N   PRO A 348      31.711  34.019 -24.045  1.00  0.00      RA0  N
ATOM   3253  CD  PRO A 348      32.209  34.521 -25.316  1.00  0.00      RA0  C
ATOM   3254  CA  PRO A 348      32.458  32.885 -23.541  1.00  0.00      RA0  C
ATOM   3255  CB  PRO A 348      33.431  32.572 -24.686  1.00  0.00      RA0  C
ATOM   3256  CG  PRO A 348      32.898  33.305 -25.918  1.00  0.00      RA0  C
ATOM   3257  C   PRO A 348      33.202  33.247 -22.267  1.00  0.00      RA0  C
ATOM   3258  O   PRO A 348      33.696  34.375 -22.104  1.00  0.00      RA0  O
ATOM   3259  N   VAL A 349      33.222  32.312 -21.336  1.00  0.00      RA0  N
ATOM   3260  H   VAL A 349      32.827  31.409 -21.509  1.00  0.00      RA0  H
ATOM   3261  CA  VAL A 349      33.948  32.492 -20.109  1.00  0.00      RA0  C
ATOM   3262  CB  VAL A 349      33.014  32.641 -18.904  1.00  0.00      RA0  C
ATOM   3263  CG1 VAL A 349      32.304  33.991 -18.916  1.00  0.00      RA0  C
ATOM   3264  CG2 VAL A 349      32.032  31.473 -18.803  1.00  0.00      RA0  C
ATOM   3265  C   VAL A 349      34.827  31.280 -19.931  1.00  0.00      RA0  C
ATOM   3266  O   VAL A 349      34.558  30.225 -20.490  1.00  0.00      RA0  O
ATOM   3267  N   LYS A 350      35.887  31.447 -19.159  1.00  0.00      RA0  N
ATOM   3268  H   LYS A 350      36.002  32.305 -18.655  1.00  0.00      RA0  H
ATOM   3269  CA  LYS A 350      36.790  30.350 -18.882  1.00  0.00      RA0  C
ATOM   3270  CB  LYS A 350      38.254  30.756 -18.710  1.00  0.00      RA0  C
ATOM   3271  CG  LYS A 350      39.015  29.478 -18.336  1.00  0.00      RA0  C
ATOM   3272  CD  LYS A 350      40.517  29.552 -18.124  1.00  0.00      RA0  C
ATOM   3273  CE  LYS A 350      41.012  28.338 -17.317  1.00  0.00      RA0  C
ATOM   3274  NZ  LYS A 350      40.414  27.085 -17.807  1.00  0.00      RA0  N
ATOM   3275  HZ1 LYS A 350      39.524  26.799 -17.347  1.00  0.00      RA0  H
ATOM   3276  HZ2 LYS A 350      40.231  27.124 -18.828  1.00  0.00      RA0  H
ATOM   3277  HZ3 LYS A 350      41.052  26.259 -17.765  1.00  0.00      RA0  H
ATOM   3278  C   LYS A 350      36.316  29.641 -17.614  1.00  0.00      RA0  C
ATOM   3279  O   LYS A 350      35.999  30.274 -16.601  1.00  0.00      RA0  O
ATOM   3280  N   VAL A 351      36.255  28.318 -17.676  1.00  0.00      RA0  N
ATOM   3281  H   VAL A 351      36.600  27.847 -18.490  1.00  0.00      RA0  H
ATOM   3282  CA  VAL A 351      35.904  27.497 -16.539  1.00  0.00      RA0  C
ATOM   3283  CB  VAL A 351      35.116  26.273 -16.999  1.00  0.00      RA0  C
ATOM   3284  CG1 VAL A 351      34.714  25.377 -15.826  1.00  0.00      RA0  C
ATOM   3285  CG2 VAL A 351      33.914  26.716 -17.827  1.00  0.00      RA0  C
ATOM   3286  C   VAL A 351      37.164  27.076 -15.787  1.00  0.00      RA0  C
ATOM   3287  O   VAL A 351      38.088  26.550 -16.388  1.00  0.00      RA0  O
ATOM   3288  N   THR A 352      37.174  27.295 -14.482  1.00  0.00      RA0  N
ATOM   3289  H   THR A 352      36.342  27.569 -14.004  1.00  0.00      RA0  H
ATOM   3290  CA  THR A 352      38.346  27.051 -13.661  1.00  0.00      RA0  C
ATOM   3291  CB  THR A 352      38.916  28.462 -13.495  1.00  0.00      RA0  C
ATOM   3292  OG1 THR A 352      38.592  29.214 -14.677  1.00  0.00      RA0  O
ATOM   3293  HG1 THR A 352      37.665  29.425 -14.627  1.00  0.00      RA0  H
ATOM   3294  CG2 THR A 352      40.427  28.503 -13.241  1.00  0.00      RA0  C
ATOM   3295  C   THR A 352      37.972  26.343 -12.384  1.00  0.00      RA0  C
ATOM   3296  O   THR A 352      36.804  26.043 -12.109  1.00  0.00      RA0  O
ATOM   3297  N   LYS A 353      38.988  26.084 -11.576  1.00  0.00      RA0  N
ATOM   3298  H   LYS A 353      39.895  26.409 -11.830  1.00  0.00      RA0  H
ATOM   3299  CA  LYS A 353      38.787  25.613 -10.208  1.00  0.00      RA0  C
ATOM   3300  CB  LYS A 353      40.139  25.239  -9.587  1.00  0.00      RA0  C
ATOM   3301  CG  LYS A 353      40.698  23.977 -10.247  1.00  0.00      RA0  C
ATOM   3302  CD  LYS A 353      41.914  23.386  -9.529  1.00  0.00      RA0  C
ATOM   3303  CE  LYS A 353      42.368  22.071 -10.173  1.00  0.00      RA0  C
ATOM   3304  NZ  LYS A 353      43.461  21.474  -9.391  1.00  0.00      RA0  N
ATOM   3305  HZ1 LYS A 353      43.757  20.583  -9.839  1.00  0.00      RA0  H
ATOM   3306  HZ2 LYS A 353      44.270  22.126  -9.357  1.00  0.00      RA0  H
ATOM   3307  HZ3 LYS A 353      43.132  21.277  -8.424  1.00  0.00      RA0  H
ATOM   3308  C   LYS A 353      38.029  26.695  -9.424  1.00  0.00      RA0  C
ATOM   3309  O   LYS A 353      38.202  27.881  -9.719  1.00  0.00      RA0  O
ATOM   3310  N   PRO A 354      37.258  26.302  -8.410  1.00  0.00      RA0  N
ATOM   3311  CD  PRO A 354      36.986  24.916  -8.035  1.00  0.00      RA0  C
ATOM   3312  CA  PRO A 354      36.501  27.253  -7.598  1.00  0.00      RA0  C
ATOM   3313  CB  PRO A 354      35.411  26.360  -6.997  1.00  0.00      RA0  C
ATOM   3314  CG  PRO A 354      36.096  25.011  -6.804  1.00  0.00      RA0  C
ATOM   3315  C   PRO A 354      37.339  27.971  -6.530  1.00  0.00      RA0  C
ATOM   3316  O   PRO A 354      37.011  27.956  -5.349  1.00  0.00      RA0  O
ATOM   3317  N   VAL A 355      38.428  28.601  -6.960  1.00  0.00      RA0  N
ATOM   3318  H   VAL A 355      38.680  28.669  -7.931  1.00  0.00      RA0  H
ATOM   3319  CA  VAL A 355      39.315  29.351  -6.064  1.00  0.00      RA0  C
ATOM   3320  CB  VAL A 355      40.161  28.399  -5.201  1.00  0.00      RA0  C
ATOM   3321  CG1 VAL A 355      40.972  27.420  -6.053  1.00  0.00      RA0  C
ATOM   3322  CG2 VAL A 355      41.021  29.161  -4.188  1.00  0.00      RA0  C
ATOM   3323  C   VAL A 355      40.171  30.197  -7.002  1.00  0.00      RA0  C
ATOM   3324  O   VAL A 355      40.488  29.763  -8.113  1.00  0.00      RA0  O
ATOM   3325  N   PHE A 356      40.529  31.393  -6.555  1.00  0.00      RA0  N
ATOM   3326  H   PHE A 356      40.255  31.700  -5.641  1.00  0.00      RA0  H
ATOM   3327  CA  PHE A 356      41.155  32.376  -7.446  1.00  0.00      RA0  C
ATOM   3328  CB  PHE A 356      40.145  33.458  -7.848  1.00  0.00      RA0  C
ATOM   3329  CG  PHE A 356      38.872  32.844  -8.383  1.00  0.00      RA0  C
ATOM   3330  CD1 PHE A 356      37.749  32.753  -7.567  1.00  0.00      RA0  C
ATOM   3331  CD2 PHE A 356      38.819  32.372  -9.689  1.00  0.00      RA0  C
ATOM   3332  CE1 PHE A 356      36.573  32.201  -8.058  1.00  0.00      RA0  C
ATOM   3333  CE2 PHE A 356      37.642  31.818 -10.181  1.00  0.00      RA0  C
ATOM   3334  CZ  PHE A 356      36.519  31.739  -9.367  1.00  0.00      RA0  C
ATOM   3335  C   PHE A 356      42.409  33.037  -6.865  1.00  0.00      RA0  C
ATOM   3336  O   PHE A 356      43.353  33.247  -7.599  1.00  0.00      RA0  O
ATOM   3337  N   VAL A 357      42.399  33.345  -5.575  1.00  0.00      RA0  N
ATOM   3338  H   VAL A 357      41.607  33.143  -4.993  1.00  0.00      RA0  H
ATOM   3339  CA  VAL A 357      43.499  34.057  -4.912  1.00  0.00      RA0  C
ATOM   3340  CB  VAL A 357      43.204  35.562  -4.786  1.00  0.00      RA0  C
ATOM   3341  CG1 VAL A 357      44.302  36.278  -3.998  1.00  0.00      RA0  C
ATOM   3342  CG2 VAL A 357      42.988  36.237  -6.140  1.00  0.00      RA0  C
ATOM   3343  C   VAL A 357      43.699  33.458  -3.520  1.00  0.00      RA0  C
ATOM   3344  O   VAL A 357      42.740  33.229  -2.797  1.00  0.00      RA0  O
ATOM   3345  N   ARG A 358      44.946  33.183  -3.150  1.00  0.00      RA0  N
ATOM   3346  H   ARG A 358      45.727  33.391  -3.748  1.00  0.00      RA0  H
ATOM   3347  CA  ARG A 358      45.290  32.775  -1.790  1.00  0.00      RA0  C
ATOM   3348  CB  ARG A 358      45.498  31.257  -1.773  1.00  0.00      RA0  C
ATOM   3349  CG  ARG A 358      44.425  30.440  -1.048  1.00  0.00      RA0  C
ATOM   3350  CD  ARG A 358      44.907  29.923   0.312  1.00  0.00      RA0  C
ATOM   3351  NE  ARG A 358      45.274  31.034   1.181  1.00  0.00      RA0  N
ATOM   3352  HE  ARG A 358      44.619  31.797   1.215  1.00  0.00      RA0  H
ATOM   3353  CZ  ARG A 358      46.464  31.073   1.850  1.00  0.00      RA0  C
ATOM   3354  NH1 ARG A 358      47.319  30.032   1.760  1.00  0.00      RA0  N
ATOM   3355 HH11 ARG A 358      48.218  30.048   2.207  1.00  0.00      RA0  H
ATOM   3356 HH12 ARG A 358      47.084  29.208   1.237  1.00  0.00      RA0  H
ATOM   3357  NH2 ARG A 358      46.772  32.169   2.572  1.00  0.00      RA0  N
ATOM   3358 HH21 ARG A 358      47.647  32.287   3.066  1.00  0.00      RA0  H
ATOM   3359 HH22 ARG A 358      46.137  32.954   2.600  1.00  0.00      RA0  H
ATOM   3360  C   ARG A 358      46.601  33.472  -1.436  1.00  0.00      RA0  C
ATOM   3361  O   ARG A 358      47.474  33.559  -2.291  1.00  0.00      RA0  O
ATOM   3362  N   ASN A 359      46.729  33.924  -0.197  1.00  0.00      RA0  N
ATOM   3363  H   ASN A 359      45.904  34.139   0.332  1.00  0.00      RA0  H
ATOM   3364  CA  ASN A 359      47.998  34.501   0.307  1.00  0.00      RA0  C
ATOM   3365  CB  ASN A 359      49.084  33.470   0.581  1.00  0.00      RA0  C
ATOM   3366  CG  ASN A 359      49.584  33.697   1.988  1.00  0.00      RA0  C
ATOM   3367  OD1 ASN A 359      49.305  32.889   2.878  1.00  0.00      RA0  O
ATOM   3368  ND2 ASN A 359      50.295  34.822   2.159  1.00  0.00      RA0  N
ATOM   3369 HD21 ASN A 359      50.477  35.429   1.379  1.00  0.00      RA0  H
ATOM   3370 HD22 ASN A 359      50.651  35.115   3.046  1.00  0.00      RA0  H
ATOM   3371  C   ASN A 359      48.561  35.541  -0.626  1.00  0.00      RA0  C
ATOM   3372  O   ASN A 359      49.753  35.507  -1.003  1.00  0.00      RA0  O
ATOM   3373  N   GLY A 360      47.702  36.480  -1.005  1.00  0.00      RA0  N
ATOM   3374  H   GLY A 360      46.816  36.484  -0.533  1.00  0.00      RA0  H
ATOM   3375  CA  GLY A 360      48.109  37.622  -1.768  1.00  0.00      RA0  C
ATOM   3376  C   GLY A 360      48.455  37.393  -3.200  1.00  0.00      RA0  C
ATOM   3377  O   GLY A 360      48.970  38.312  -3.858  1.00  0.00      RA0  O
ATOM   3378  N   LYS A 361      48.157  36.206  -3.727  1.00  0.00      RA0  N
ATOM   3379  H   LYS A 361      47.744  35.467  -3.190  1.00  0.00      RA0  H
ATOM   3380  CA  LYS A 361      48.555  35.894  -5.075  1.00  0.00      RA0  C
ATOM   3381  CB  LYS A 361      49.897  35.153  -5.034  1.00  0.00      RA0  C
ATOM   3382  CG  LYS A 361      50.423  34.783  -6.420  1.00  0.00      RA0  C
ATOM   3383  CD  LYS A 361      51.599  33.811  -6.407  1.00  0.00      RA0  C
ATOM   3384  CE  LYS A 361      51.861  33.250  -7.806  1.00  0.00      RA0  C
ATOM   3385  NZ  LYS A 361      50.694  32.475  -8.252  1.00  0.00      RA0  N
ATOM   3386  HZ1 LYS A 361      50.828  32.117  -9.219  1.00  0.00      RA0  H
ATOM   3387  HZ2 LYS A 361      50.520  31.683  -7.607  1.00  0.00      RA0  H
ATOM   3388  HZ3 LYS A 361      49.825  33.053  -8.246  1.00  0.00      RA0  H
ATOM   3389  C   LYS A 361      47.501  35.067  -5.793  1.00  0.00      RA0  C
ATOM   3390  O   LYS A 361      46.890  34.198  -5.193  1.00  0.00      RA0  O
ATOM   3391  N   ALA A 362      47.345  35.328  -7.092  1.00  0.00      RA0  N
ATOM   3392  H   ALA A 362      47.833  36.114  -7.467  1.00  0.00      RA0  H
ATOM   3393  CA  ALA A 362      46.536  34.514  -7.970  1.00  0.00      RA0  C
ATOM   3394  CB  ALA A 362      46.689  34.968  -9.421  1.00  0.00      RA0  C
ATOM   3395  C   ALA A 362      47.009  33.070  -7.892  1.00  0.00      RA0  C
ATOM   3396  O   ALA A 362      48.212  32.796  -7.850  1.00  0.00      RA0  O
ATOM   3397  N   VAL A 363      46.048  32.154  -7.859  1.00  0.00      RA0  N
ATOM   3398  H   VAL A 363      45.102  32.479  -7.944  1.00  0.00      RA0  H
ATOM   3399  CA  VAL A 363      46.343  30.718  -7.868  1.00  0.00      RA0  C
ATOM   3400  CB  VAL A 363      45.085  29.874  -7.652  1.00  0.00      RA0  C
ATOM   3401  CG1 VAL A 363      44.488  30.146  -6.270  1.00  0.00      RA0  C
ATOM   3402  CG2 VAL A 363      44.074  30.055  -8.786  1.00  0.00      RA0  C
ATOM   3403  C   VAL A 363      47.023  30.360  -9.192  1.00  0.00      RA0  C
ATOM   3404  O   VAL A 363      46.891  31.065 -10.242  1.00  0.00      RA0  O
ATOM   3405  N   ALA A 364      47.768  29.261  -9.159  1.00  0.00      RA0  N
ATOM   3406  H   ALA A 364      47.784  28.718  -8.321  1.00  0.00      RA0  H
ATOM   3407  CA  ALA A 364      48.611  28.868 -10.295  1.00  0.00      RA0  C
ATOM   3408  CB  ALA A 364      49.230  27.492 -10.047  1.00  0.00      RA0  C
ATOM   3409  C   ALA A 364      47.902  28.848 -11.638  1.00  0.00      RA0  C
ATOM   3410  O   ALA A 364      48.486  29.249 -12.620  1.00  0.00      RA0  O
ATOM   3411  N   GLY A 365      46.645  28.411 -11.692  1.00  0.00      RA0  N
ATOM   3412  H   GLY A 365      46.162  28.187 -10.850  1.00  0.00      RA0  H
ATOM   3413  CA  GLY A 365      45.936  28.351 -12.980  1.00  0.00      RA0  C
ATOM   3414  C   GLY A 365      45.653  29.709 -13.591  1.00  0.00      RA0  C
ATOM   3415  O   GLY A 365      45.342  29.814 -14.775  1.00  0.00      RA0  O
ATOM   3416  N   LEU A 366      45.784  30.757 -12.792  1.00  0.00      RA0  N
ATOM   3417  H   LEU A 366      46.118  30.656 -11.860  1.00  0.00      RA0  H
ATOM   3418  CA  LEU A 366      45.544  32.127 -13.278  1.00  0.00      RA0  C
ATOM   3419  CB  LEU A 366      44.562  32.850 -12.356  1.00  0.00      RA0  C
ATOM   3420  CG  LEU A 366      43.192  32.173 -12.308  1.00  0.00      RA0  C
ATOM   3421  CD1 LEU A 366      42.274  32.826 -11.276  1.00  0.00      RA0  C
ATOM   3422  CD2 LEU A 366      42.541  32.111 -13.691  1.00  0.00      RA0  C
ATOM   3423  C   LEU A 366      46.807  32.966 -13.459  1.00  0.00      RA0  C
ATOM   3424  O   LEU A 366      46.720  34.191 -13.624  1.00  0.00      RA0  O
ATOM   3425  N   CYS A 367      47.976  32.332 -13.390  1.00  0.00      RA0  N
ATOM   3426  H   CYS A 367      48.055  31.338 -13.268  1.00  0.00      RA0  H
ATOM   3427  CA  CYS A 367      49.235  33.019 -13.722  1.00  0.00      RA0  C
ATOM   3428  CB  CYS A 367      49.744  33.766 -12.489  1.00  0.00      RA0  C
ATOM   3429  SG  CYS A 367      49.917  32.716 -11.016  1.00  0.00      RA0  S
ATOM   3430  C   CYS A 367      50.294  32.088 -14.318  1.00  0.00      RA0  C
ATOM   3431  O   CYS A 367      50.122  30.864 -14.369  1.00  0.00      RA0  O
END
HEADER lig.004.15.pdb
ATOM      1  N   ASN A   2      14.635  53.285 -15.526  1.00  0.00      LA0  N
ATOM      2  H   ASN A   2      15.480  52.796 -15.302  1.00  0.00      LA0  H
ATOM      3  CA  ASN A   2      14.734  54.628 -16.095  1.00  0.00      LA0  C
ATOM      4  CB  ASN A   2      15.357  55.589 -15.074  1.00  0.00      LA0  C
ATOM      5  CG  ASN A   2      15.411  57.002 -15.627  1.00  0.00      LA0  C
ATOM      6  OD1 ASN A   2      14.631  57.398 -16.484  1.00  0.00      LA0  O
ATOM      7  ND2 ASN A   2      16.371  57.755 -15.093  1.00  0.00      LA0  N
ATOM      8 HD21 ASN A   2      17.020  57.337 -14.446  1.00  0.00      LA0  H
ATOM      9 HD22 ASN A   2      16.473  58.714 -15.336  1.00  0.00      LA0  H
ATOM     10  C   ASN A   2      15.509  54.644 -17.400  1.00  0.00      LA0  C
ATOM     11  O   ASN A   2      16.734  54.652 -17.425  1.00  0.00      LA0  O
ATOM     12  N   VAL A   3      14.734  54.641 -18.491  1.00  0.00      LA0  N
ATOM     13  H   VAL A   3      13.739  54.596 -18.411  1.00  0.00      LA0  H
ATOM     14  CA  VAL A   3      15.374  54.734 -19.804  1.00  0.00      LA0  C
ATOM     15  CB  VAL A   3      15.176  53.408 -20.568  1.00  0.00      LA0  C
ATOM     16  CG1 VAL A   3      15.842  53.407 -21.942  1.00  0.00      LA0  C
ATOM     17  CG2 VAL A   3      15.683  52.213 -19.753  1.00  0.00      LA0  C
ATOM     18  C   VAL A   3      14.855  55.948 -20.578  1.00  0.00      LA0  C
ATOM     19  O   VAL A   3      13.869  55.891 -21.303  1.00  0.00      LA0  O
ATOM     20  N   PRO A   4      15.538  57.098 -20.363  1.00  0.00      LA0  N
ATOM     21  CD  PRO A   4      16.674  57.296 -19.478  1.00  0.00      LA0  C
ATOM     22  CA  PRO A   4      15.114  58.346 -21.007  1.00  0.00      LA0  C
ATOM     23  CB  PRO A   4      16.113  59.372 -20.464  1.00  0.00      LA0  C
ATOM     24  CG  PRO A   4      16.623  58.781 -19.155  1.00  0.00      LA0  C
ATOM     25  C   PRO A   4      15.055  58.292 -22.526  1.00  0.00      LA0  C
ATOM     26  O   PRO A   4      15.882  57.696 -23.211  1.00  0.00      LA0  O
ATOM     27  N   ALA A   5      13.986  58.927 -23.021  1.00  0.00      LA0  N
ATOM     28  H   ALA A   5      13.451  59.512 -22.415  1.00  0.00      LA0  H
ATOM     29  CA  ALA A   5      13.646  58.735 -24.428  1.00  0.00      LA0  C
ATOM     30  CB  ALA A   5      12.183  59.108 -24.675  1.00  0.00      LA0  C
ATOM     31  C   ALA A   5      14.516  59.473 -25.431  1.00  0.00      LA0  C
ATOM     32  O   ALA A   5      14.497  59.188 -26.621  1.00  0.00      LA0  O
ATOM     33  N   GLU A   6      15.277  60.445 -24.914  1.00  0.00      LA0  N
ATOM     34  H   GLU A   6      15.357  60.617 -23.930  1.00  0.00      LA0  H
ATOM     35  CA  GLU A   6      16.064  61.258 -25.836  1.00  0.00      LA0  C
ATOM     36  CB  GLU A   6      16.174  62.697 -25.301  1.00  0.00      LA0  C
ATOM     37  CG  GLU A   6      17.272  63.038 -24.271  1.00  0.00      LA0  C
ATOM     38  CD  GLU A   6      17.125  62.401 -22.892  1.00  0.00      LA0  C
ATOM     39  OE1 GLU A   6      18.087  62.470 -22.123  1.00  0.00      LA0  O
ATOM     40  OE2 GLU A   6      16.069  61.859 -22.572  1.00  0.00      LA0  O
ATOM     41  C   GLU A   6      17.414  60.676 -26.236  1.00  0.00      LA0  C
ATOM     42  O   GLU A   6      18.230  61.299 -26.908  1.00  0.00      LA0  O
ATOM     43  N   LEU A   7      17.628  59.440 -25.769  1.00  0.00      LA0  N
ATOM     44  H   LEU A   7      16.907  58.915 -25.321  1.00  0.00      LA0  H
ATOM     45  CA  LEU A   7      18.961  58.879 -25.922  1.00  0.00      LA0  C
ATOM     46  CB  LEU A   7      19.429  58.325 -24.580  1.00  0.00      LA0  C
ATOM     47  CG  LEU A   7      19.294  59.336 -23.447  1.00  0.00      LA0  C
ATOM     48  CD1 LEU A   7      19.414  58.702 -22.072  1.00  0.00      LA0  C
ATOM     49  CD2 LEU A   7      20.292  60.464 -23.606  1.00  0.00      LA0  C
ATOM     50  C   LEU A   7      19.031  57.790 -26.965  1.00  0.00      LA0  C
ATOM     51  O   LEU A   7      18.130  56.974 -27.117  1.00  0.00      LA0  O
ATOM     52  N   LYS A   8      20.180  57.784 -27.649  1.00  0.00      LA0  N
ATOM     53  H   LYS A   8      20.845  58.511 -27.474  1.00  0.00      LA0  H
ATOM     54  CA  LYS A   8      20.562  56.509 -28.245  1.00  0.00      LA0  C
ATOM     55  CB  LYS A   8      21.406  56.719 -29.504  1.00  0.00      LA0  C
ATOM     56  CG  LYS A   8      20.585  56.996 -30.769  1.00  0.00      LA0  C
ATOM     57  CD  LYS A   8      19.503  55.933 -30.977  1.00  0.00      LA0  C
ATOM     58  CE  LYS A   8      18.804  55.941 -32.337  1.00  0.00      LA0  C
ATOM     59  NZ  LYS A   8      19.668  55.353 -33.366  1.00  0.00      LA0  N
ATOM     60  HZ1 LYS A   8      19.203  55.482 -34.293  1.00  0.00      LA0  H
ATOM     61  HZ2 LYS A   8      20.565  55.868 -33.478  1.00  0.00      LA0  H
ATOM     62  HZ3 LYS A   8      19.861  54.343 -33.210  1.00  0.00      LA0  H
ATOM     63  C   LYS A   8      21.306  55.687 -27.210  1.00  0.00      LA0  C
ATOM     64  O   LYS A   8      21.702  56.203 -26.172  1.00  0.00      LA0  O
ATOM     65  N   TYR A   9      21.464  54.398 -27.512  1.00  0.00      LA0  N
ATOM     66  H   TYR A   9      21.089  54.018 -28.358  1.00  0.00      LA0  H
ATOM     67  CA  TYR A   9      22.025  53.494 -26.513  1.00  0.00      LA0  C
ATOM     68  CB  TYR A   9      20.913  52.720 -25.802  1.00  0.00      LA0  C
ATOM     69  CG  TYR A   9      20.090  53.602 -24.895  1.00  0.00      LA0  C
ATOM     70  CD1 TYR A   9      18.916  54.205 -25.391  1.00  0.00      LA0  C
ATOM     71  CE1 TYR A   9      18.143  55.000 -24.530  1.00  0.00      LA0  C
ATOM     72  CD2 TYR A   9      20.513  53.781 -23.565  1.00  0.00      LA0  C
ATOM     73  CE2 TYR A   9      19.735  54.568 -22.703  1.00  0.00      LA0  C
ATOM     74  CZ  TYR A   9      18.561  55.166 -23.195  1.00  0.00      LA0  C
ATOM     75  OH  TYR A   9      17.806  55.935 -22.334  1.00  0.00      LA0  O
ATOM     76  HH  TYR A   9      17.161  56.433 -22.833  1.00  0.00      LA0  H
ATOM     77  C   TYR A   9      22.934  52.485 -27.169  1.00  0.00      LA0  C
ATOM     78  O   TYR A   9      22.730  52.101 -28.317  1.00  0.00      LA0  O
ATOM     79  N   SER A  10      23.933  52.051 -26.399  1.00  0.00      LA0  N
ATOM     80  H   SER A  10      24.067  52.376 -25.459  1.00  0.00      LA0  H
ATOM     81  CA  SER A  10      24.614  50.855 -26.873  1.00  0.00      LA0  C
ATOM     82  CB  SER A  10      26.103  50.948 -26.528  1.00  0.00      LA0  C
ATOM     83  OG  SER A  10      26.284  50.971 -25.108  1.00  0.00      LA0  O
ATOM     84  HG  SER A  10      27.181  51.313 -24.980  1.00  0.00      LA0  H
ATOM     85  C   SER A  10      23.939  49.625 -26.285  1.00  0.00      LA0  C
ATOM     86  O   SER A  10      22.964  49.734 -25.552  1.00  0.00      LA0  O
ATOM     87  N   LYS A  11      24.497  48.445 -26.603  1.00  0.00      LA0  N
ATOM     88  H   LYS A  11      25.278  48.402 -27.223  1.00  0.00      LA0  H
ATOM     89  CA  LYS A  11      24.150  47.349 -25.691  1.00  0.00      LA0  C
ATOM     90  CB  LYS A  11      24.204  45.973 -26.358  1.00  0.00      LA0  C
ATOM     91  CG  LYS A  11      24.122  45.955 -27.885  1.00  0.00      LA0  C
ATOM     92  CD  LYS A  11      24.325  44.553 -28.471  1.00  0.00      LA0  C
ATOM     93  CE  LYS A  11      25.567  43.825 -27.937  1.00  0.00      LA0  C
ATOM     94  NZ  LYS A  11      26.771  44.645 -28.111  1.00  0.00      LA0  N
ATOM     95  HZ1 LYS A  11      27.558  44.316 -27.512  1.00  0.00      LA0  H
ATOM     96  HZ2 LYS A  11      27.089  44.745 -29.089  1.00  0.00      LA0  H
ATOM     97  HZ3 LYS A  11      26.622  45.600 -27.725  1.00  0.00      LA0  H
ATOM     98  C   LYS A  11      25.091  47.330 -24.498  1.00  0.00      LA0  C
ATOM     99  O   LYS A  11      24.774  46.901 -23.400  1.00  0.00      LA0  O
ATOM    100  N   GLU A  12      26.292  47.836 -24.817  1.00  0.00      LA0  N
ATOM    101  H   GLU A  12      26.489  48.086 -25.762  1.00  0.00      LA0  H
ATOM    102  CA  GLU A  12      27.442  47.901 -23.928  1.00  0.00      LA0  C
ATOM    103  CB  GLU A  12      28.634  48.373 -24.767  1.00  0.00      LA0  C
ATOM    104  CG  GLU A  12      29.364  47.306 -25.611  1.00  0.00      LA0  C
ATOM    105  CD  GLU A  12      28.445  46.407 -26.434  1.00  0.00      LA0  C
ATOM    106  OE1 GLU A  12      27.588  46.902 -27.168  1.00  0.00      LA0  O
ATOM    107  OE2 GLU A  12      28.587  45.184 -26.351  1.00  0.00      LA0  O
ATOM    108  C   GLU A  12      27.257  48.667 -22.623  1.00  0.00      LA0  C
ATOM    109  O   GLU A  12      27.996  48.446 -21.672  1.00  0.00      LA0  O
ATOM    110  N   HIS A  13      26.180  49.485 -22.633  1.00  0.00      LA0  N
ATOM    111  H   HIS A  13      25.879  49.742 -23.552  1.00  0.00      LA0  H
ATOM    112  CA  HIS A  13      25.462  50.068 -21.486  1.00  0.00      LA0  C
ATOM    113  CB  HIS A  13      25.753  49.460 -20.100  1.00  0.00      LA0  C
ATOM    114  CG  HIS A  13      25.306  48.018 -20.003  1.00  0.00      LA0  C
ATOM    115  ND1 HIS A  13      24.090  47.577 -20.368  1.00  0.00      LA0  N
ATOM    116  HD1 HIS A  13      23.362  48.122 -20.740  1.00  0.00      LA0  H
ATOM    117  CD2 HIS A  13      26.046  46.935 -19.520  1.00  0.00      LA0  C
ATOM    118  NE2 HIS A  13      25.257  45.835 -19.600  1.00  0.00      LA0  N
ATOM    119  CE1 HIS A  13      24.052  46.230 -20.124  1.00  0.00      LA0  C
ATOM    120  C   HIS A  13      25.525  51.577 -21.371  1.00  0.00      LA0  C
ATOM    121  O   HIS A  13      25.030  52.162 -20.407  1.00  0.00      LA0  O
ATOM    122  N   GLU A  14      26.128  52.193 -22.392  1.00  0.00      LA0  N
ATOM    123  H   GLU A  14      26.579  51.684 -23.127  1.00  0.00      LA0  H
ATOM    124  CA  GLU A  14      26.085  53.650 -22.419  1.00  0.00      LA0  C
ATOM    125  CB  GLU A  14      27.248  54.298 -23.181  1.00  0.00      LA0  C
ATOM    126  CG  GLU A  14      28.629  53.659 -23.060  1.00  0.00      LA0  C
ATOM    127  CD  GLU A  14      28.688  52.450 -23.964  1.00  0.00      LA0  C
ATOM    128  OE1 GLU A  14      28.725  51.339 -23.456  1.00  0.00      LA0  O
ATOM    129  OE2 GLU A  14      28.639  52.604 -25.181  1.00  0.00      LA0  O
ATOM    130  C   GLU A  14      24.813  54.190 -23.025  1.00  0.00      LA0  C
ATOM    131  O   GLU A  14      24.103  53.538 -23.786  1.00  0.00      LA0  O
ATOM    132  N   TRP A  15      24.586  55.452 -22.663  1.00  0.00      LA0  N
ATOM    133  H   TRP A  15      25.216  55.895 -22.026  1.00  0.00      LA0  H
ATOM    134  CA  TRP A  15      23.636  56.246 -23.421  1.00  0.00      LA0  C
ATOM    135  CB  TRP A  15      22.555  56.844 -22.520  1.00  0.00      LA0  C
ATOM    136  CG  TRP A  15      23.145  57.669 -21.399  1.00  0.00      LA0  C
ATOM    137  CD2 TRP A  15      23.524  59.064 -21.388  1.00  0.00      LA0  C
ATOM    138  CE2 TRP A  15      24.016  59.357 -20.073  1.00  0.00      LA0  C
ATOM    139  CE3 TRP A  15      23.491  60.084 -22.362  1.00  0.00      LA0  C
ATOM    140  CD1 TRP A  15      23.429  57.204 -20.111  1.00  0.00      LA0  C
ATOM    141  NE1 TRP A  15      23.938  58.187 -19.327  1.00  0.00      LA0  N
ATOM    142  HE1 TRP A  15      24.199  58.086 -18.381  1.00  0.00      LA0  H
ATOM    143  CZ2 TRP A  15      24.467  60.657 -19.760  1.00  0.00      LA0  C
ATOM    144  CZ3 TRP A  15      23.942  61.380 -22.036  1.00  0.00      LA0  C
ATOM    145  CH2 TRP A  15      24.428  61.666 -20.744  1.00  0.00      LA0  C
ATOM    146  C   TRP A  15      24.369  57.339 -24.157  1.00  0.00      LA0  C
ATOM    147  O   TRP A  15      25.504  57.682 -23.840  1.00  0.00      LA0  O
ATOM    148  N   LEU A  16      23.646  57.877 -25.137  1.00  0.00      LA0  N
ATOM    149  H   LEU A  16      22.732  57.524 -25.336  1.00  0.00      LA0  H
ATOM    150  CA  LEU A  16      24.226  58.919 -25.960  1.00  0.00      LA0  C
ATOM    151  CB  LEU A  16      24.730  58.319 -27.266  1.00  0.00      LA0  C
ATOM    152  CG  LEU A  16      25.725  59.253 -27.937  1.00  0.00      LA0  C
ATOM    153  CD1 LEU A  16      26.985  59.386 -27.093  1.00  0.00      LA0  C
ATOM    154  CD2 LEU A  16      26.041  58.830 -29.363  1.00  0.00      LA0  C
ATOM    155  C   LEU A  16      23.213  60.000 -26.245  1.00  0.00      LA0  C
ATOM    156  O   LEU A  16      22.193  59.764 -26.881  1.00  0.00      LA0  O
ATOM    157  N   ARG A  17      23.535  61.194 -25.748  1.00  0.00      LA0  N
ATOM    158  H   ARG A  17      24.397  61.316 -25.254  1.00  0.00      LA0  H
ATOM    159  CA  ARG A  17      22.634  62.296 -26.051  1.00  0.00      LA0  C
ATOM    160  CB  ARG A  17      22.314  63.072 -24.772  1.00  0.00      LA0  C
ATOM    161  CG  ARG A  17      21.202  64.118 -24.903  1.00  0.00      LA0  C
ATOM    162  CD  ARG A  17      20.536  64.448 -23.565  1.00  0.00      LA0  C
ATOM    163  NE  ARG A  17      21.529  64.721 -22.533  1.00  0.00      LA0  N
ATOM    164  HE  ARG A  17      22.281  65.357 -22.730  1.00  0.00      LA0  H
ATOM    165  CZ  ARG A  17      21.494  64.116 -21.330  1.00  0.00      LA0  C
ATOM    166  NH1 ARG A  17      20.512  63.280 -20.988  1.00  0.00      LA0  N
ATOM    167 HH11 ARG A  17      20.524  62.819 -20.100  1.00  0.00      LA0  H
ATOM    168 HH12 ARG A  17      19.727  63.087 -21.601  1.00  0.00      LA0  H
ATOM    169  NH2 ARG A  17      22.483  64.373 -20.483  1.00  0.00      LA0  N
ATOM    170 HH21 ARG A  17      22.517  63.935 -19.578  1.00  0.00      LA0  H
ATOM    171 HH22 ARG A  17      23.211  65.015 -20.766  1.00  0.00      LA0  H
ATOM    172  C   ARG A  17      23.201  63.206 -27.109  1.00  0.00      LA0  C
ATOM    173  O   ARG A  17      24.361  63.596 -27.054  1.00  0.00      LA0  O
ATOM    174  N   LYS A  18      22.314  63.555 -28.052  1.00  0.00      LA0  N
ATOM    175  H   LYS A  18      21.395  63.163 -28.020  1.00  0.00      LA0  H
ATOM    176  CA  LYS A  18      22.595  64.752 -28.838  1.00  0.00      LA0  C
ATOM    177  CB  LYS A  18      21.747  64.756 -30.114  1.00  0.00      LA0  C
ATOM    178  CG  LYS A  18      22.045  65.909 -31.080  1.00  0.00      LA0  C
ATOM    179  CD  LYS A  18      23.496  65.881 -31.551  1.00  0.00      LA0  C
ATOM    180  CE  LYS A  18      23.796  66.812 -32.723  1.00  0.00      LA0  C
ATOM    181  NZ  LYS A  18      25.130  66.483 -33.235  1.00  0.00      LA0  N
ATOM    182  HZ1 LYS A  18      25.305  66.928 -34.164  1.00  0.00      LA0  H
ATOM    183  HZ2 LYS A  18      25.900  66.721 -32.579  1.00  0.00      LA0  H
ATOM    184  HZ3 LYS A  18      25.178  65.476 -33.502  1.00  0.00      LA0  H
ATOM    185  C   LYS A  18      22.299  65.969 -27.984  1.00  0.00      LA0  C
ATOM    186  O   LYS A  18      21.165  66.414 -27.862  1.00  0.00      LA0  O
ATOM    187  N   GLU A  19      23.362  66.439 -27.334  1.00  0.00      LA0  N
ATOM    188  H   GLU A  19      24.287  66.121 -27.558  1.00  0.00      LA0  H
ATOM    189  CA  GLU A  19      23.082  67.493 -26.372  1.00  0.00      LA0  C
ATOM    190  CB  GLU A  19      24.052  67.372 -25.200  1.00  0.00      LA0  C
ATOM    191  CG  GLU A  19      23.354  67.529 -23.846  1.00  0.00      LA0  C
ATOM    192  CD  GLU A  19      24.293  67.075 -22.754  1.00  0.00      LA0  C
ATOM    193  OE1 GLU A  19      24.044  66.045 -22.134  1.00  0.00      LA0  O
ATOM    194  OE2 GLU A  19      25.328  67.702 -22.570  1.00  0.00      LA0  O
ATOM    195  C   GLU A  19      23.042  68.865 -27.016  1.00  0.00      LA0  C
ATOM    196  O   GLU A  19      23.337  69.018 -28.194  1.00  0.00      LA0  O
ATOM    197  N   ALA A  20      22.649  69.861 -26.203  1.00  0.00      LA0  N
ATOM    198  H   ALA A  20      22.456  69.656 -25.246  1.00  0.00      LA0  H
ATOM    199  CA  ALA A  20      22.430  71.205 -26.746  1.00  0.00      LA0  C
ATOM    200  CB  ALA A  20      21.883  72.130 -25.659  1.00  0.00      LA0  C
ATOM    201  C   ALA A  20      23.644  71.869 -27.380  1.00  0.00      LA0  C
ATOM    202  O   ALA A  20      23.538  72.724 -28.248  1.00  0.00      LA0  O
ATOM    203  N   ASP A  21      24.811  71.423 -26.902  1.00  0.00      LA0  N
ATOM    204  H   ASP A  21      24.870  70.665 -26.254  1.00  0.00      LA0  H
ATOM    205  CA  ASP A  21      26.066  71.911 -27.472  1.00  0.00      LA0  C
ATOM    206  CB  ASP A  21      27.194  71.728 -26.445  1.00  0.00      LA0  C
ATOM    207  CG  ASP A  21      27.477  70.268 -26.097  1.00  0.00      LA0  C
ATOM    208  OD1 ASP A  21      26.648  69.383 -26.295  1.00  0.00      LA0  O
ATOM    209  OD2 ASP A  21      28.557  69.984 -25.607  1.00  0.00      LA0  O
ATOM    210  C   ASP A  21      26.442  71.304 -28.819  1.00  0.00      LA0  C
ATOM    211  O   ASP A  21      27.408  71.685 -29.468  1.00  0.00      LA0  O
ATOM    212  N   GLY A  22      25.627  70.321 -29.221  1.00  0.00      LA0  N
ATOM    213  H   GLY A  22      24.895  69.999 -28.625  1.00  0.00      LA0  H
ATOM    214  CA  GLY A  22      25.903  69.658 -30.487  1.00  0.00      LA0  C
ATOM    215  C   GLY A  22      26.645  68.346 -30.333  1.00  0.00      LA0  C
ATOM    216  O   GLY A  22      26.648  67.509 -31.237  1.00  0.00      LA0  O
ATOM    217  N   THR A  23      27.285  68.201 -29.162  1.00  0.00      LA0  N
ATOM    218  H   THR A  23      27.122  68.817 -28.389  1.00  0.00      LA0  H
ATOM    219  CA  THR A  23      28.089  66.998 -29.003  1.00  0.00      LA0  C
ATOM    220  CB  THR A  23      29.203  67.207 -27.969  1.00  0.00      LA0  C
ATOM    221  OG1 THR A  23      28.661  67.457 -26.668  1.00  0.00      LA0  O
ATOM    222  HG1 THR A  23      28.429  68.388 -26.674  1.00  0.00      LA0  H
ATOM    223  CG2 THR A  23      30.153  68.330 -28.386  1.00  0.00      LA0  C
ATOM    224  C   THR A  23      27.260  65.779 -28.660  1.00  0.00      LA0  C
ATOM    225  O   THR A  23      26.043  65.830 -28.504  1.00  0.00      LA0  O
ATOM    226  N   TYR A  24      28.001  64.676 -28.547  1.00  0.00      LA0  N
ATOM    227  H   TYR A  24      28.987  64.670 -28.719  1.00  0.00      LA0  H
ATOM    228  CA  TYR A  24      27.383  63.467 -28.044  1.00  0.00      LA0  C
ATOM    229  CB  TYR A  24      27.702  62.318 -28.995  1.00  0.00      LA0  C
ATOM    230  CG  TYR A  24      26.992  62.583 -30.295  1.00  0.00      LA0  C
ATOM    231  CD1 TYR A  24      27.727  63.072 -31.393  1.00  0.00      LA0  C
ATOM    232  CE1 TYR A  24      27.035  63.432 -32.559  1.00  0.00      LA0  C
ATOM    233  CD2 TYR A  24      25.602  62.368 -30.352  1.00  0.00      LA0  C
ATOM    234  CE2 TYR A  24      24.915  62.728 -31.517  1.00  0.00      LA0  C
ATOM    235  CZ  TYR A  24      25.635  63.291 -32.587  1.00  0.00      LA0  C
ATOM    236  OH  TYR A  24      24.924  63.754 -33.673  1.00  0.00      LA0  O
ATOM    237  HH  TYR A  24      25.496  63.805 -34.446  1.00  0.00      LA0  H
ATOM    238  C   TYR A  24      27.842  63.198 -26.635  1.00  0.00      LA0  C
ATOM    239  O   TYR A  24      28.958  62.758 -26.383  1.00  0.00      LA0  O
ATOM    240  N   THR A  25      26.937  63.510 -25.712  1.00  0.00      LA0  N
ATOM    241  H   THR A  25      26.028  63.840 -25.977  1.00  0.00      LA0  H
ATOM    242  CA  THR A  25      27.299  63.209 -24.336  1.00  0.00      LA0  C
ATOM    243  CB  THR A  25      26.517  64.118 -23.391  1.00  0.00      LA0  C
ATOM    244  OG1 THR A  25      26.591  65.480 -23.831  1.00  0.00      LA0  O
ATOM    245  HG1 THR A  25      25.948  65.915 -23.259  1.00  0.00      LA0  H
ATOM    246  CG2 THR A  25      27.014  64.018 -21.949  1.00  0.00      LA0  C
ATOM    247  C   THR A  25      27.094  61.739 -24.012  1.00  0.00      LA0  C
ATOM    248  O   THR A  25      26.040  61.167 -24.262  1.00  0.00      LA0  O
ATOM    249  N   VAL A  26      28.171  61.166 -23.475  1.00  0.00      LA0  N
ATOM    250  H   VAL A  26      28.971  61.730 -23.284  1.00  0.00      LA0  H
ATOM    251  CA  VAL A  26      28.187  59.762 -23.085  1.00  0.00      LA0  C
ATOM    252  CB  VAL A  26      29.487  59.093 -23.555  1.00  0.00      LA0  C
ATOM    253  CG1 VAL A  26      29.451  57.573 -23.379  1.00  0.00      LA0  C
ATOM    254  CG2 VAL A  26      29.849  59.487 -24.983  1.00  0.00      LA0  C
ATOM    255  C   VAL A  26      28.109  59.660 -21.578  1.00  0.00      LA0  C
ATOM    256  O   VAL A  26      28.768  60.399 -20.851  1.00  0.00      LA0  O
ATOM    257  N   GLY A  27      27.305  58.693 -21.143  1.00  0.00      LA0  N
ATOM    258  H   GLY A  27      26.748  58.161 -21.788  1.00  0.00      LA0  H
ATOM    259  CA  GLY A  27      27.344  58.313 -19.738  1.00  0.00      LA0  C
ATOM    260  C   GLY A  27      26.874  56.884 -19.652  1.00  0.00      LA0  C
ATOM    261  O   GLY A  27      26.440  56.323 -20.650  1.00  0.00      LA0  O
ATOM    262  N   ILE A  28      26.973  56.304 -18.453  1.00  0.00      LA0  N
ATOM    263  H   ILE A  28      27.216  56.830 -17.640  1.00  0.00      LA0  H
ATOM    264  CA  ILE A  28      26.375  54.973 -18.381  1.00  0.00      LA0  C
ATOM    265  CB  ILE A  28      27.156  54.032 -17.460  1.00  0.00      LA0  C
ATOM    266  CG2 ILE A  28      28.495  53.665 -18.098  1.00  0.00      LA0  C
ATOM    267  CG1 ILE A  28      27.286  54.585 -16.039  1.00  0.00      LA0  C
ATOM    268  CD1 ILE A  28      27.958  53.606 -15.078  1.00  0.00      LA0  C
ATOM    269  C   ILE A  28      24.921  55.049 -17.977  1.00  0.00      LA0  C
ATOM    270  O   ILE A  28      24.460  56.050 -17.441  1.00  0.00      LA0  O
ATOM    271  N   THR A  29      24.216  53.963 -18.290  1.00  0.00      LA0  N
ATOM    272  H   THR A  29      24.666  53.171 -18.702  1.00  0.00      LA0  H
ATOM    273  CA  THR A  29      22.797  53.963 -17.961  1.00  0.00      LA0  C
ATOM    274  CB  THR A  29      22.078  52.977 -18.877  1.00  0.00      LA0  C
ATOM    275  OG1 THR A  29      22.733  51.699 -18.857  1.00  0.00      LA0  O
ATOM    276  HG1 THR A  29      23.494  51.787 -19.433  1.00  0.00      LA0  H
ATOM    277  CG2 THR A  29      22.022  53.510 -20.305  1.00  0.00      LA0  C
ATOM    278  C   THR A  29      22.522  53.648 -16.504  1.00  0.00      LA0  C
ATOM    279  O   THR A  29      23.402  53.218 -15.765  1.00  0.00      LA0  O
ATOM    280  N   GLU A  30      21.240  53.835 -16.148  1.00  0.00      LA0  N
ATOM    281  H   GLU A  30      20.613  54.251 -16.804  1.00  0.00      LA0  H
ATOM    282  CA  GLU A  30      20.732  53.475 -14.824  1.00  0.00      LA0  C
ATOM    283  CB  GLU A  30      19.205  53.599 -14.819  1.00  0.00      LA0  C
ATOM    284  CG  GLU A  30      18.596  53.949 -13.460  1.00  0.00      LA0  C
ATOM    285  CD  GLU A  30      18.954  55.377 -13.099  1.00  0.00      LA0  C
ATOM    286  OE1 GLU A  30      19.662  55.573 -12.120  1.00  0.00      LA0  O
ATOM    287  OE2 GLU A  30      18.534  56.294 -13.802  1.00  0.00      LA0  O
ATOM    288  C   GLU A  30      21.158  52.077 -14.420  1.00  0.00      LA0  C
ATOM    289  O   GLU A  30      21.938  51.868 -13.502  1.00  0.00      LA0  O
ATOM    290  N   HIS A  31      20.691  51.127 -15.250  1.00  0.00      LA0  N
ATOM    291  H   HIS A  31      19.984  51.362 -15.912  1.00  0.00      LA0  H
ATOM    292  CA  HIS A  31      21.027  49.732 -14.972  1.00  0.00      LA0  C
ATOM    293  CB  HIS A  31      20.312  48.804 -15.953  1.00  0.00      LA0  C
ATOM    294  CG  HIS A  31      20.132  47.446 -15.315  1.00  0.00      LA0  C
ATOM    295  ND1 HIS A  31      19.547  47.253 -14.119  1.00  0.00      LA0  N
ATOM    296  HD1 HIS A  31      19.182  47.939 -13.503  1.00  0.00      LA0  H
ATOM    297  CD2 HIS A  31      20.529  46.207 -15.825  1.00  0.00      LA0  C
ATOM    298  NE2 HIS A  31      20.176  45.264 -14.917  1.00  0.00      LA0  N
ATOM    299  CE1 HIS A  31      19.570  45.910 -13.867  1.00  0.00      LA0  C
ATOM    300  C   HIS A  31      22.509  49.416 -14.871  1.00  0.00      LA0  C
ATOM    301  O   HIS A  31      22.953  48.577 -14.099  1.00  0.00      LA0  O
ATOM    302  N   ALA A  32      23.286  50.163 -15.673  1.00  0.00      LA0  N
ATOM    303  H   ALA A  32      22.893  50.882 -16.243  1.00  0.00      LA0  H
ATOM    304  CA  ALA A  32      24.728  49.997 -15.520  1.00  0.00      LA0  C
ATOM    305  CB  ALA A  32      25.483  50.779 -16.592  1.00  0.00      LA0  C
ATOM    306  C   ALA A  32      25.234  50.404 -14.146  1.00  0.00      LA0  C
ATOM    307  O   ALA A  32      25.973  49.677 -13.494  1.00  0.00      LA0  O
ATOM    308  N   GLN A  33      24.782  51.592 -13.708  1.00  0.00      LA0  N
ATOM    309  H   GLN A  33      24.092  52.106 -14.226  1.00  0.00      LA0  H
ATOM    310  CA  GLN A  33      25.225  52.002 -12.377  1.00  0.00      LA0  C
ATOM    311  CB  GLN A  33      25.053  53.521 -12.172  1.00  0.00      LA0  C
ATOM    312  CG  GLN A  33      23.639  54.114 -12.089  1.00  0.00      LA0  C
ATOM    313  CD  GLN A  33      23.044  53.922 -10.708  1.00  0.00      LA0  C
ATOM    314  OE1 GLN A  33      23.712  53.513  -9.766  1.00  0.00      LA0  O
ATOM    315  NE2 GLN A  33      21.758  54.250 -10.619  1.00  0.00      LA0  N
ATOM    316 HE21 GLN A  33      21.222  54.608 -11.391  1.00  0.00      LA0  H
ATOM    317 HE22 GLN A  33      21.269  54.183  -9.755  1.00  0.00      LA0  H
ATOM    318  C   GLN A  33      24.710  51.126 -11.240  1.00  0.00      LA0  C
ATOM    319  O   GLN A  33      25.423  50.853 -10.283  1.00  0.00      LA0  O
ATOM    320  N   GLU A  34      23.479  50.614 -11.439  1.00  0.00      LA0  N
ATOM    321  H   GLU A  34      22.923  50.958 -12.195  1.00  0.00      LA0  H
ATOM    322  CA  GLU A  34      22.937  49.586 -10.543  1.00  0.00      LA0  C
ATOM    323  CB  GLU A  34      21.593  49.065 -11.053  1.00  0.00      LA0  C
ATOM    324  CG  GLU A  34      20.432  50.062 -11.119  1.00  0.00      LA0  C
ATOM    325  CD  GLU A  34      19.265  49.393 -11.828  1.00  0.00      LA0  C
ATOM    326  OE1 GLU A  34      18.864  48.302 -11.428  1.00  0.00      LA0  O
ATOM    327  OE2 GLU A  34      18.783  49.932 -12.822  1.00  0.00      LA0  O
ATOM    328  C   GLU A  34      23.863  48.390 -10.385  1.00  0.00      LA0  C
ATOM    329  O   GLU A  34      24.274  48.010  -9.296  1.00  0.00      LA0  O
ATOM    330  N   LEU A  35      24.201  47.818 -11.554  1.00  0.00      LA0  N
ATOM    331  H   LEU A  35      23.826  48.187 -12.406  1.00  0.00      LA0  H
ATOM    332  CA  LEU A  35      25.073  46.641 -11.545  1.00  0.00      LA0  C
ATOM    333  CB  LEU A  35      25.208  46.047 -12.949  1.00  0.00      LA0  C
ATOM    334  CG  LEU A  35      23.884  45.620 -13.586  1.00  0.00      LA0  C
ATOM    335  CD1 LEU A  35      24.085  45.164 -15.031  1.00  0.00      LA0  C
ATOM    336  CD2 LEU A  35      23.130  44.589 -12.744  1.00  0.00      LA0  C
ATOM    337  C   LEU A  35      26.457  46.893 -10.975  1.00  0.00      LA0  C
ATOM    338  O   LEU A  35      27.104  46.020 -10.410  1.00  0.00      LA0  O
ATOM    339  N   LEU A  36      26.887  48.145 -11.165  1.00  0.00      LA0  N
ATOM    340  H   LEU A  36      26.321  48.809 -11.657  1.00  0.00      LA0  H
ATOM    341  CA  LEU A  36      28.193  48.506 -10.635  1.00  0.00      LA0  C
ATOM    342  CB  LEU A  36      28.736  49.718 -11.397  1.00  0.00      LA0  C
ATOM    343  CG  LEU A  36      29.088  49.414 -12.858  1.00  0.00      LA0  C
ATOM    344  CD1 LEU A  36      29.706  50.626 -13.551  1.00  0.00      LA0  C
ATOM    345  CD2 LEU A  36      29.983  48.185 -13.006  1.00  0.00      LA0  C
ATOM    346  C   LEU A  36      28.244  48.713  -9.127  1.00  0.00      LA0  C
ATOM    347  O   LEU A  36      29.211  48.353  -8.454  1.00  0.00      LA0  O
ATOM    348  N   GLY A  37      27.161  49.316  -8.623  1.00  0.00      LA0  N
ATOM    349  H   GLY A  37      26.413  49.592  -9.228  1.00  0.00      LA0  H
ATOM    350  CA  GLY A  37      27.218  49.813  -7.253  1.00  0.00      LA0  C
ATOM    351  C   GLY A  37      27.962  51.134  -7.197  1.00  0.00      LA0  C
ATOM    352  O   GLY A  37      28.349  51.683  -8.224  1.00  0.00      LA0  O
ATOM    353  N   ASP A  38      28.154  51.609  -5.959  1.00  0.00      LA0  N
ATOM    354  H   ASP A  38      27.793  51.143  -5.147  1.00  0.00      LA0  H
ATOM    355  CA  ASP A  38      28.811  52.899  -5.717  1.00  0.00      LA0  C
ATOM    356  CB  ASP A  38      29.085  53.121  -4.221  1.00  0.00      LA0  C
ATOM    357  CG  ASP A  38      27.931  52.655  -3.351  1.00  0.00      LA0  C
ATOM    358  OD1 ASP A  38      27.860  51.460  -3.063  1.00  0.00      LA0  O
ATOM    359  OD2 ASP A  38      27.111  53.482  -2.967  1.00  0.00      LA0  O
ATOM    360  C   ASP A  38      30.124  53.055  -6.457  1.00  0.00      LA0  C
ATOM    361  O   ASP A  38      31.012  52.209  -6.380  1.00  0.00      LA0  O
ATOM    362  N   MET A  39      30.208  54.163  -7.199  1.00  0.00      LA0  N
ATOM    363  H   MET A  39      29.441  54.806  -7.236  1.00  0.00      LA0  H
ATOM    364  CA  MET A  39      31.415  54.371  -7.988  1.00  0.00      LA0  C
ATOM    365  CB  MET A  39      31.142  55.369  -9.112  1.00  0.00      LA0  C
ATOM    366  CG  MET A  39      31.800  54.985 -10.437  1.00  0.00      LA0  C
ATOM    367  SD  MET A  39      31.157  53.448 -11.120  1.00  0.00      LA0  S
ATOM    368  CE  MET A  39      29.423  53.917 -11.251  1.00  0.00      LA0  C
ATOM    369  C   MET A  39      32.604  54.800  -7.155  1.00  0.00      LA0  C
ATOM    370  O   MET A  39      32.590  55.822  -6.486  1.00  0.00      LA0  O
ATOM    371  N   VAL A  40      33.637  53.955  -7.225  1.00  0.00      LA0  N
ATOM    372  H   VAL A  40      33.571  53.182  -7.854  1.00  0.00      LA0  H
ATOM    373  CA  VAL A  40      34.877  54.287  -6.529  1.00  0.00      LA0  C
ATOM    374  CB  VAL A  40      35.584  53.001  -6.066  1.00  0.00      LA0  C
ATOM    375  CG1 VAL A  40      36.882  53.274  -5.297  1.00  0.00      LA0  C
ATOM    376  CG2 VAL A  40      34.634  52.150  -5.220  1.00  0.00      LA0  C
ATOM    377  C   VAL A  40      35.789  55.174  -7.366  1.00  0.00      LA0  C
ATOM    378  O   VAL A  40      36.470  56.054  -6.857  1.00  0.00      LA0  O
ATOM    379  N   PHE A  41      35.754  54.923  -8.684  1.00  0.00      LA0  N
ATOM    380  H   PHE A  41      35.212  54.178  -9.079  1.00  0.00      LA0  H
ATOM    381  CA  PHE A  41      36.577  55.754  -9.559  1.00  0.00      LA0  C
ATOM    382  CB  PHE A  41      38.018  55.215  -9.607  1.00  0.00      LA0  C
ATOM    383  CG  PHE A  41      38.932  56.131 -10.393  1.00  0.00      LA0  C
ATOM    384  CD1 PHE A  41      39.160  57.453  -9.947  1.00  0.00      LA0  C
ATOM    385  CD2 PHE A  41      39.539  55.644 -11.571  1.00  0.00      LA0  C
ATOM    386  CE1 PHE A  41      39.993  58.304 -10.699  1.00  0.00      LA0  C
ATOM    387  CE2 PHE A  41      40.375  56.492 -12.321  1.00  0.00      LA0  C
ATOM    388  CZ  PHE A  41      40.587  57.816 -11.882  1.00  0.00      LA0  C
ATOM    389  C   PHE A  41      35.974  55.840 -10.944  1.00  0.00      LA0  C
ATOM    390  O   PHE A  41      35.386  54.887 -11.441  1.00  0.00      LA0  O
ATOM    391  N   VAL A  42      36.134  57.024 -11.550  1.00  0.00      LA0  N
ATOM    392  H   VAL A  42      36.571  57.800 -11.095  1.00  0.00      LA0  H
ATOM    393  CA  VAL A  42      35.818  57.087 -12.973  1.00  0.00      LA0  C
ATOM    394  CB  VAL A  42      34.633  58.020 -13.266  1.00  0.00      LA0  C
ATOM    395  CG1 VAL A  42      34.174  57.874 -14.720  1.00  0.00      LA0  C
ATOM    396  CG2 VAL A  42      33.464  57.797 -12.307  1.00  0.00      LA0  C
ATOM    397  C   VAL A  42      37.038  57.537 -13.748  1.00  0.00      LA0  C
ATOM    398  O   VAL A  42      37.517  58.652 -13.589  1.00  0.00      LA0  O
ATOM    399  N   ASP A  43      37.515  56.610 -14.578  1.00  0.00      LA0  N
ATOM    400  H   ASP A  43      37.074  55.715 -14.640  1.00  0.00      LA0  H
ATOM    401  CA  ASP A  43      38.561  56.967 -15.531  1.00  0.00      LA0  C
ATOM    402  CB  ASP A  43      39.248  55.659 -15.951  1.00  0.00      LA0  C
ATOM    403  CG  ASP A  43      40.131  55.803 -17.171  1.00  0.00      LA0  C
ATOM    404  OD1 ASP A  43      41.020  56.650 -17.166  1.00  0.00      LA0  O
ATOM    405  OD2 ASP A  43      39.898  55.075 -18.131  1.00  0.00      LA0  O
ATOM    406  C   ASP A  43      37.976  57.794 -16.671  1.00  0.00      LA0  C
ATOM    407  O   ASP A  43      36.776  57.766 -16.931  1.00  0.00      LA0  O
ATOM    408  N   LEU A  44      38.863  58.591 -17.278  1.00  0.00      LA0  N
ATOM    409  H   LEU A  44      39.837  58.377 -17.149  1.00  0.00      LA0  H
ATOM    410  CA  LEU A  44      38.419  59.634 -18.198  1.00  0.00      LA0  C
ATOM    411  CB  LEU A  44      38.372  60.992 -17.482  1.00  0.00      LA0  C
ATOM    412  CG  LEU A  44      37.307  61.126 -16.386  1.00  0.00      LA0  C
ATOM    413  CD1 LEU A  44      37.544  62.358 -15.511  1.00  0.00      LA0  C
ATOM    414  CD2 LEU A  44      35.884  61.099 -16.949  1.00  0.00      LA0  C
ATOM    415  C   LEU A  44      39.330  59.720 -19.411  1.00  0.00      LA0  C
ATOM    416  O   LEU A  44      40.510  60.027 -19.307  1.00  0.00      LA0  O
ATOM    417  N   PRO A  45      38.739  59.450 -20.597  1.00  0.00      LA0  N
ATOM    418  CD  PRO A  45      37.341  59.111 -20.835  1.00  0.00      LA0  C
ATOM    419  CA  PRO A  45      39.549  59.480 -21.820  1.00  0.00      LA0  C
ATOM    420  CB  PRO A  45      38.588  58.900 -22.864  1.00  0.00      LA0  C
ATOM    421  CG  PRO A  45      37.184  59.213 -22.347  1.00  0.00      LA0  C
ATOM    422  C   PRO A  45      40.044  60.878 -22.159  1.00  0.00      LA0  C
ATOM    423  O   PRO A  45      39.274  61.820 -22.285  1.00  0.00      LA0  O
ATOM    424  N   GLU A  46      41.375  60.954 -22.309  1.00  0.00      LA0  N
ATOM    425  H   GLU A  46      41.924  60.156 -22.072  1.00  0.00      LA0  H
ATOM    426  CA  GLU A  46      42.015  62.240 -22.596  1.00  0.00      LA0  C
ATOM    427  CB  GLU A  46      43.522  62.021 -22.799  1.00  0.00      LA0  C
ATOM    428  CG  GLU A  46      44.381  63.293 -22.882  1.00  0.00      LA0  C
ATOM    429  CD  GLU A  46      44.262  64.099 -21.600  1.00  0.00      LA0  C
ATOM    430  OE1 GLU A  46      45.055  63.871 -20.690  1.00  0.00      LA0  O
ATOM    431  OE2 GLU A  46      43.381  64.955 -21.518  1.00  0.00      LA0  O
ATOM    432  C   GLU A  46      41.408  63.032 -23.750  1.00  0.00      LA0  C
ATOM    433  O   GLU A  46      41.050  62.501 -24.799  1.00  0.00      LA0  O
ATOM    434  N   VAL A  47      41.298  64.341 -23.496  1.00  0.00      LA0  N
ATOM    435  H   VAL A  47      41.786  64.689 -22.691  1.00  0.00      LA0  H
ATOM    436  CA  VAL A  47      40.767  65.226 -24.527  1.00  0.00      LA0  C
ATOM    437  CB  VAL A  47      40.477  66.608 -23.917  1.00  0.00      LA0  C
ATOM    438  CG1 VAL A  47      39.959  67.628 -24.937  1.00  0.00      LA0  C
ATOM    439  CG2 VAL A  47      39.505  66.464 -22.742  1.00  0.00      LA0  C
ATOM    440  C   VAL A  47      41.703  65.301 -25.725  1.00  0.00      LA0  C
ATOM    441  O   VAL A  47      42.902  65.515 -25.614  1.00  0.00      LA0  O
ATOM    442  N   GLY A  48      41.094  65.072 -26.892  1.00  0.00      LA0  N
ATOM    443  H   GLY A  48      40.108  64.908 -26.905  1.00  0.00      LA0  H
ATOM    444  CA  GLY A  48      41.923  64.999 -28.089  1.00  0.00      LA0  C
ATOM    445  C   GLY A  48      42.289  63.585 -28.503  1.00  0.00      LA0  C
ATOM    446  O   GLY A  48      42.897  63.359 -29.541  1.00  0.00      LA0  O
ATOM    447  N   ALA A  49      41.881  62.619 -27.663  1.00  0.00      LA0  N
ATOM    448  H   ALA A  49      41.400  62.812 -26.807  1.00  0.00      LA0  H
ATOM    449  CA  ALA A  49      42.020  61.254 -28.159  1.00  0.00      LA0  C
ATOM    450  CB  ALA A  49      42.030  60.251 -27.003  1.00  0.00      LA0  C
ATOM    451  C   ALA A  49      40.889  60.905 -29.104  1.00  0.00      LA0  C
ATOM    452  O   ALA A  49      39.771  61.387 -28.963  1.00  0.00      LA0  O
ATOM    453  N   THR A  50      41.227  60.041 -30.060  1.00  0.00      LA0  N
ATOM    454  H   THR A  50      42.156  59.696 -30.158  1.00  0.00      LA0  H
ATOM    455  CA  THR A  50      40.184  59.602 -30.977  1.00  0.00      LA0  C
ATOM    456  CB  THR A  50      40.599  59.961 -32.406  1.00  0.00      LA0  C
ATOM    457  OG1 THR A  50      41.067  61.315 -32.438  1.00  0.00      LA0  O
ATOM    458  HG1 THR A  50      41.263  61.528 -33.339  1.00  0.00      LA0  H
ATOM    459  CG2 THR A  50      39.482  59.751 -33.433  1.00  0.00      LA0  C
ATOM    460  C   THR A  50      39.953  58.116 -30.817  1.00  0.00      LA0  C
ATOM    461  O   THR A  50      40.899  57.338 -30.809  1.00  0.00      LA0  O
ATOM    462  N   VAL A  51      38.673  57.769 -30.652  1.00  0.00      LA0  N
ATOM    463  H   VAL A  51      37.956  58.467 -30.719  1.00  0.00      LA0  H
ATOM    464  CA  VAL A  51      38.319  56.360 -30.481  1.00  0.00      LA0  C
ATOM    465  CB  VAL A  51      37.852  56.089 -29.043  1.00  0.00      LA0  C
ATOM    466  CG1 VAL A  51      39.032  56.075 -28.069  1.00  0.00      LA0  C
ATOM    467  CG2 VAL A  51      36.765  57.075 -28.608  1.00  0.00      LA0  C
ATOM    468  C   VAL A  51      37.253  55.968 -31.486  1.00  0.00      LA0  C
ATOM    469  O   VAL A  51      36.740  56.817 -32.210  1.00  0.00      LA0  O
ATOM    470  N   SER A  52      36.939  54.674 -31.503  1.00  0.00      LA0  N
ATOM    471  H   SER A  52      37.390  54.004 -30.911  1.00  0.00      LA0  H
ATOM    472  CA  SER A  52      35.953  54.220 -32.475  1.00  0.00      LA0  C
ATOM    473  CB  SER A  52      36.542  53.107 -33.347  1.00  0.00      LA0  C
ATOM    474  OG  SER A  52      37.974  53.126 -33.273  1.00  0.00      LA0  O
ATOM    475  HG  SER A  52      38.182  52.664 -32.450  1.00  0.00      LA0  H
ATOM    476  C   SER A  52      34.654  53.774 -31.833  1.00  0.00      LA0  C
ATOM    477  O   SER A  52      34.578  53.511 -30.639  1.00  0.00      LA0  O
ATOM    478  N   ALA A  53      33.623  53.686 -32.685  1.00  0.00      LA0  N
ATOM    479  H   ALA A  53      33.731  53.990 -33.633  1.00  0.00      LA0  H
ATOM    480  CA  ALA A  53      32.348  53.154 -32.214  1.00  0.00      LA0  C
ATOM    481  CB  ALA A  53      31.261  53.349 -33.272  1.00  0.00      LA0  C
ATOM    482  C   ALA A  53      32.443  51.682 -31.867  1.00  0.00      LA0  C
ATOM    483  O   ALA A  53      32.400  50.807 -32.724  1.00  0.00      LA0  O
ATOM    484  N   GLY A  54      32.593  51.454 -30.563  1.00  0.00      LA0  N
ATOM    485  H   GLY A  54      32.617  52.238 -29.936  1.00  0.00      LA0  H
ATOM    486  CA  GLY A  54      32.795  50.076 -30.137  1.00  0.00      LA0  C
ATOM    487  C   GLY A  54      34.061  49.854 -29.334  1.00  0.00      LA0  C
ATOM    488  O   GLY A  54      34.212  48.837 -28.669  1.00  0.00      LA0  O
ATOM    489  N   ASP A  55      34.952  50.856 -29.393  1.00  0.00      LA0  N
ATOM    490  H   ASP A  55      34.834  51.659 -29.976  1.00  0.00      LA0  H
ATOM    491  CA  ASP A  55      36.112  50.797 -28.505  1.00  0.00      LA0  C
ATOM    492  CB  ASP A  55      37.161  51.870 -28.843  1.00  0.00      LA0  C
ATOM    493  CG  ASP A  55      37.766  51.779 -30.240  1.00  0.00      LA0  C
ATOM    494  OD1 ASP A  55      37.314  50.997 -31.071  1.00  0.00      LA0  O
ATOM    495  OD2 ASP A  55      38.685  52.544 -30.519  1.00  0.00      LA0  O
ATOM    496  C   ASP A  55      35.655  51.063 -27.089  1.00  0.00      LA0  C
ATOM    497  O   ASP A  55      34.719  51.826 -26.869  1.00  0.00      LA0  O
ATOM    498  N   ASP A  56      36.333  50.431 -26.130  1.00  0.00      LA0  N
ATOM    499  H   ASP A  56      37.095  49.807 -26.296  1.00  0.00      LA0  H
ATOM    500  CA  ASP A  56      36.107  50.961 -24.793  1.00  0.00      LA0  C
ATOM    501  CB  ASP A  56      35.899  49.868 -23.737  1.00  0.00      LA0  C
ATOM    502  CG  ASP A  56      36.859  48.694 -23.825  1.00  0.00      LA0  C
ATOM    503  OD1 ASP A  56      36.401  47.556 -23.773  1.00  0.00      LA0  O
ATOM    504  OD2 ASP A  56      38.072  48.883 -23.825  1.00  0.00      LA0  O
ATOM    505  C   ASP A  56      37.175  51.963 -24.422  1.00  0.00      LA0  C
ATOM    506  O   ASP A  56      38.287  51.949 -24.938  1.00  0.00      LA0  O
ATOM    507  N   CYS A  57      36.761  52.900 -23.560  1.00  0.00      LA0  N
ATOM    508  H   CYS A  57      35.821  52.893 -23.215  1.00  0.00      LA0  H
ATOM    509  CA  CYS A  57      37.660  54.042 -23.419  1.00  0.00      LA0  C
ATOM    510  CB  CYS A  57      37.375  55.077 -24.512  1.00  0.00      LA0  C
ATOM    511  SG  CYS A  57      35.654  55.643 -24.543  1.00  0.00      LA0  S
ATOM    512  C   CYS A  57      37.709  54.708 -22.062  1.00  0.00      LA0  C
ATOM    513  O   CYS A  57      38.291  55.776 -21.923  1.00  0.00      LA0  O
ATOM    514  N   ALA A  58      37.076  54.049 -21.079  1.00  0.00      LA0  N
ATOM    515  H   ALA A  58      36.608  53.181 -21.243  1.00  0.00      LA0  H
ATOM    516  CA  ALA A  58      37.122  54.589 -19.721  1.00  0.00      LA0  C
ATOM    517  CB  ALA A  58      36.209  55.808 -19.571  1.00  0.00      LA0  C
ATOM    518  C   ALA A  58      36.645  53.552 -18.735  1.00  0.00      LA0  C
ATOM    519  O   ALA A  58      35.589  52.963 -18.925  1.00  0.00      LA0  O
ATOM    520  N   VAL A  59      37.439  53.336 -17.685  1.00  0.00      LA0  N
ATOM    521  H   VAL A  59      38.293  53.857 -17.592  1.00  0.00      LA0  H
ATOM    522  CA  VAL A  59      36.965  52.362 -16.702  1.00  0.00      LA0  C
ATOM    523  CB  VAL A  59      38.119  51.487 -16.186  1.00  0.00      LA0  C
ATOM    524  CG1 VAL A  59      37.603  50.308 -15.351  1.00  0.00      LA0  C
ATOM    525  CG2 VAL A  59      39.009  51.001 -17.332  1.00  0.00      LA0  C
ATOM    526  C   VAL A  59      36.216  53.004 -15.544  1.00  0.00      LA0  C
ATOM    527  O   VAL A  59      36.719  53.864 -14.834  1.00  0.00      LA0  O
ATOM    528  N   ALA A  60      34.976  52.542 -15.363  1.00  0.00      LA0  N
ATOM    529  H   ALA A  60      34.597  51.851 -15.979  1.00  0.00      LA0  H
ATOM    530  CA  ALA A  60      34.305  52.910 -14.121  1.00  0.00      LA0  C
ATOM    531  CB  ALA A  60      32.818  53.171 -14.362  1.00  0.00      LA0  C
ATOM    532  C   ALA A  60      34.458  51.818 -13.080  1.00  0.00      LA0  C
ATOM    533  O   ALA A  60      33.881  50.740 -13.182  1.00  0.00      LA0  O
ATOM    534  N   GLU A  61      35.283  52.138 -12.079  1.00  0.00      LA0  N
ATOM    535  H   GLU A  61      35.665  53.062 -12.030  1.00  0.00      LA0  H
ATOM    536  CA  GLU A  61      35.429  51.202 -10.969  1.00  0.00      LA0  C
ATOM    537  CB  GLU A  61      36.812  51.313 -10.340  1.00  0.00      LA0  C
ATOM    538  CG  GLU A  61      37.960  51.086 -11.320  1.00  0.00      LA0  C
ATOM    539  CD  GLU A  61      39.265  51.199 -10.563  1.00  0.00      LA0  C
ATOM    540  OE1 GLU A  61      39.785  52.307 -10.449  1.00  0.00      LA0  O
ATOM    541  OE2 GLU A  61      39.752  50.178 -10.081  1.00  0.00      LA0  O
ATOM    542  C   GLU A  61      34.394  51.462  -9.902  1.00  0.00      LA0  C
ATOM    543  O   GLU A  61      34.074  52.607  -9.597  1.00  0.00      LA0  O
ATOM    544  N   SER A  62      33.883  50.372  -9.333  1.00  0.00      LA0  N
ATOM    545  H   SER A  62      34.119  49.435  -9.595  1.00  0.00      LA0  H
ATOM    546  CA  SER A  62      32.836  50.564  -8.342  1.00  0.00      LA0  C
ATOM    547  CB  SER A  62      31.486  50.506  -9.054  1.00  0.00      LA0  C
ATOM    548  OG  SER A  62      31.391  49.311  -9.836  1.00  0.00      LA0  O
ATOM    549  HG  SER A  62      30.816  48.736  -9.340  1.00  0.00      LA0  H
ATOM    550  C   SER A  62      32.974  49.592  -7.183  1.00  0.00      LA0  C
ATOM    551  O   SER A  62      33.993  48.927  -7.046  1.00  0.00      LA0  O
ATOM    552  N   VAL A  63      31.933  49.525  -6.334  1.00  0.00      LA0  N
ATOM    553  H   VAL A  63      31.185  50.188  -6.405  1.00  0.00      LA0  H
ATOM    554  CA  VAL A  63      32.113  48.651  -5.175  1.00  0.00      LA0  C
ATOM    555  CB  VAL A  63      31.121  48.972  -4.042  1.00  0.00      LA0  C
ATOM    556  CG1 VAL A  63      31.481  50.313  -3.405  1.00  0.00      LA0  C
ATOM    557  CG2 VAL A  63      29.649  48.903  -4.447  1.00  0.00      LA0  C
ATOM    558  C   VAL A  63      32.237  47.152  -5.447  1.00  0.00      LA0  C
ATOM    559  O   VAL A  63      33.275  46.545  -5.219  1.00  0.00      LA0  O
ATOM    560  N   LYS A  64      31.154  46.549  -5.958  1.00  0.00      LA0  N
ATOM    561  H   LYS A  64      30.365  47.075  -6.275  1.00  0.00      LA0  H
ATOM    562  CA  LYS A  64      31.265  45.097  -6.117  1.00  0.00      LA0  C
ATOM    563  CB  LYS A  64      29.901  44.428  -5.906  1.00  0.00      LA0  C
ATOM    564  CG  LYS A  64      30.001  43.055  -5.232  1.00  0.00      LA0  C
ATOM    565  CD  LYS A  64      28.766  42.176  -5.455  1.00  0.00      LA0  C
ATOM    566  CE  LYS A  64      28.806  40.841  -4.700  1.00  0.00      LA0  C
ATOM    567  NZ  LYS A  64      29.948  40.012  -5.112  1.00  0.00      LA0  N
ATOM    568  HZ1 LYS A  64      30.212  39.389  -4.312  1.00  0.00      LA0  H
ATOM    569  HZ2 LYS A  64      29.764  39.472  -5.983  1.00  0.00      LA0  H
ATOM    570  HZ3 LYS A  64      30.798  40.597  -5.261  1.00  0.00      LA0  H
ATOM    571  C   LYS A  64      31.853  44.674  -7.457  1.00  0.00      LA0  C
ATOM    572  O   LYS A  64      31.988  43.494  -7.783  1.00  0.00      LA0  O
ATOM    573  N   ALA A  65      32.118  45.723  -8.247  1.00  0.00      LA0  N
ATOM    574  H   ALA A  65      32.288  46.638  -7.878  1.00  0.00      LA0  H
ATOM    575  CA  ALA A  65      32.120  45.586  -9.691  1.00  0.00      LA0  C
ATOM    576  CB  ALA A  65      30.692  45.734 -10.214  1.00  0.00      LA0  C
ATOM    577  C   ALA A  65      32.998  46.659 -10.295  1.00  0.00      LA0  C
ATOM    578  O   ALA A  65      33.472  47.538  -9.591  1.00  0.00      LA0  O
ATOM    579  N   ALA A  66      33.186  46.540 -11.614  1.00  0.00      LA0  N
ATOM    580  H   ALA A  66      32.874  45.733 -12.115  1.00  0.00      LA0  H
ATOM    581  CA  ALA A  66      33.844  47.585 -12.392  1.00  0.00      LA0  C
ATOM    582  CB  ALA A  66      35.356  47.621 -12.148  1.00  0.00      LA0  C
ATOM    583  C   ALA A  66      33.621  47.242 -13.843  1.00  0.00      LA0  C
ATOM    584  O   ALA A  66      33.594  46.071 -14.199  1.00  0.00      LA0  O
ATOM    585  N   SER A  67      33.432  48.281 -14.656  1.00  0.00      LA0  N
ATOM    586  H   SER A  67      33.440  49.225 -14.315  1.00  0.00      LA0  H
ATOM    587  CA  SER A  67      33.266  48.008 -16.077  1.00  0.00      LA0  C
ATOM    588  CB  SER A  67      31.811  47.654 -16.422  1.00  0.00      LA0  C
ATOM    589  OG  SER A  67      31.695  47.211 -17.783  1.00  0.00      LA0  O
ATOM    590  HG  SER A  67      31.598  47.999 -18.320  1.00  0.00      LA0  H
ATOM    591  C   SER A  67      33.702  49.207 -16.864  1.00  0.00      LA0  C
ATOM    592  O   SER A  67      33.560  50.344 -16.431  1.00  0.00      LA0  O
ATOM    593  N   ASP A  68      34.216  48.900 -18.052  1.00  0.00      LA0  N
ATOM    594  H   ASP A  68      34.453  47.966 -18.314  1.00  0.00      LA0  H
ATOM    595  CA  ASP A  68      34.453  49.986 -18.988  1.00  0.00      LA0  C
ATOM    596  CB  ASP A  68      35.230  49.503 -20.199  1.00  0.00      LA0  C
ATOM    597  CG  ASP A  68      36.623  49.080 -19.818  1.00  0.00      LA0  C
ATOM    598  OD1 ASP A  68      36.786  48.033 -19.205  1.00  0.00      LA0  O
ATOM    599  OD2 ASP A  68      37.576  49.720 -20.239  1.00  0.00      LA0  O
ATOM    600  C   ASP A  68      33.172  50.604 -19.485  1.00  0.00      LA0  C
ATOM    601  O   ASP A  68      32.083  50.053 -19.347  1.00  0.00      LA0  O
ATOM    602  N   ILE A  69      33.398  51.776 -20.078  1.00  0.00      LA0  N
ATOM    603  H   ILE A  69      34.343  52.105 -20.083  1.00  0.00      LA0  H
ATOM    604  CA  ILE A  69      32.396  52.573 -20.764  1.00  0.00      LA0  C
ATOM    605  CB  ILE A  69      32.402  53.970 -20.126  1.00  0.00      LA0  C
ATOM    606  CG2 ILE A  69      31.393  54.933 -20.757  1.00  0.00      LA0  C
ATOM    607  CG1 ILE A  69      32.240  53.856 -18.606  1.00  0.00      LA0  C
ATOM    608  CD1 ILE A  69      33.012  54.925 -17.834  1.00  0.00      LA0  C
ATOM    609  C   ILE A  69      32.867  52.624 -22.203  1.00  0.00      LA0  C
ATOM    610  O   ILE A  69      34.038  52.895 -22.461  1.00  0.00      LA0  O
ATOM    611  N   TYR A  70      31.949  52.297 -23.115  1.00  0.00      LA0  N
ATOM    612  H   TYR A  70      30.979  52.151 -22.907  1.00  0.00      LA0  H
ATOM    613  CA  TYR A  70      32.395  52.280 -24.503  1.00  0.00      LA0  C
ATOM    614  CB  TYR A  70      31.682  51.164 -25.281  1.00  0.00      LA0  C
ATOM    615  CG  TYR A  70      32.210  49.796 -24.906  1.00  0.00      LA0  C
ATOM    616  CD1 TYR A  70      32.914  49.074 -25.888  1.00  0.00      LA0  C
ATOM    617  CE1 TYR A  70      33.448  47.818 -25.564  1.00  0.00      LA0  C
ATOM    618  CD2 TYR A  70      31.993  49.273 -23.612  1.00  0.00      LA0  C
ATOM    619  CE2 TYR A  70      32.526  48.015 -23.284  1.00  0.00      LA0  C
ATOM    620  CZ  TYR A  70      33.265  47.317 -24.260  1.00  0.00      LA0  C
ATOM    621  OH  TYR A  70      33.851  46.114 -23.928  1.00  0.00      LA0  O
ATOM    622  HH  TYR A  70      34.796  46.282 -23.973  1.00  0.00      LA0  H
ATOM    623  C   TYR A  70      32.212  53.629 -25.169  1.00  0.00      LA0  C
ATOM    624  O   TYR A  70      31.703  54.581 -24.588  1.00  0.00      LA0  O
ATOM    625  N   ALA A  71      32.660  53.668 -26.428  1.00  0.00      LA0  N
ATOM    626  H   ALA A  71      33.140  52.879 -26.815  1.00  0.00      LA0  H
ATOM    627  CA  ALA A  71      32.335  54.820 -27.253  1.00  0.00      LA0  C
ATOM    628  CB  ALA A  71      33.567  55.301 -28.015  1.00  0.00      LA0  C
ATOM    629  C   ALA A  71      31.247  54.457 -28.241  1.00  0.00      LA0  C
ATOM    630  O   ALA A  71      31.446  53.683 -29.170  1.00  0.00      LA0  O
ATOM    631  N   PRO A  72      30.052  55.038 -27.994  1.00  0.00      LA0  N
ATOM    632  CD  PRO A  72      29.717  55.908 -26.874  1.00  0.00      LA0  C
ATOM    633  CA  PRO A  72      28.902  54.748 -28.856  1.00  0.00      LA0  C
ATOM    634  CB  PRO A  72      27.773  55.527 -28.174  1.00  0.00      LA0  C
ATOM    635  CG  PRO A  72      28.214  55.733 -26.729  1.00  0.00      LA0  C
ATOM    636  C   PRO A  72      29.090  55.130 -30.321  1.00  0.00      LA0  C
ATOM    637  O   PRO A  72      28.649  54.446 -31.235  1.00  0.00      LA0  O
ATOM    638  N   VAL A  73      29.749  56.285 -30.494  1.00  0.00      LA0  N
ATOM    639  H   VAL A  73      30.169  56.750 -29.718  1.00  0.00      LA0  H
ATOM    640  CA  VAL A  73      30.098  56.731 -31.841  1.00  0.00      LA0  C
ATOM    641  CB  VAL A  73      29.400  58.057 -32.176  1.00  0.00      LA0  C
ATOM    642  CG1 VAL A  73      27.895  57.854 -32.333  1.00  0.00      LA0  C
ATOM    643  CG2 VAL A  73      29.712  59.153 -31.155  1.00  0.00      LA0  C
ATOM    644  C   VAL A  73      31.603  56.878 -31.901  1.00  0.00      LA0  C
ATOM    645  O   VAL A  73      32.252  56.843 -30.860  1.00  0.00      LA0  O
ATOM    646  N   SER A  74      32.130  57.035 -33.118  1.00  0.00      LA0  N
ATOM    647  H   SER A  74      31.576  57.188 -33.943  1.00  0.00      LA0  H
ATOM    648  CA  SER A  74      33.566  57.287 -33.140  1.00  0.00      LA0  C
ATOM    649  CB  SER A  74      34.195  56.739 -34.425  1.00  0.00      LA0  C
ATOM    650  OG  SER A  74      33.563  55.506 -34.796  1.00  0.00      LA0  O
ATOM    651  HG  SER A  74      32.783  55.784 -35.283  1.00  0.00      LA0  H
ATOM    652  C   SER A  74      33.857  58.764 -32.968  1.00  0.00      LA0  C
ATOM    653  O   SER A  74      32.950  59.587 -32.900  1.00  0.00      LA0  O
ATOM    654  N   GLY A  75      35.152  59.078 -32.905  1.00  0.00      LA0  N
ATOM    655  H   GLY A  75      35.863  58.378 -32.828  1.00  0.00      LA0  H
ATOM    656  CA  GLY A  75      35.465  60.496 -32.924  1.00  0.00      LA0  C
ATOM    657  C   GLY A  75      36.337  60.936 -31.774  1.00  0.00      LA0  C
ATOM    658  O   GLY A  75      37.047  60.161 -31.143  1.00  0.00      LA0  O
ATOM    659  N   GLU A  76      36.269  62.252 -31.582  1.00  0.00      LA0  N
ATOM    660  H   GLU A  76      35.491  62.733 -31.988  1.00  0.00      LA0  H
ATOM    661  CA  GLU A  76      37.243  62.970 -30.771  1.00  0.00      LA0  C
ATOM    662  CB  GLU A  76      37.577  64.232 -31.563  1.00  0.00      LA0  C
ATOM    663  CG  GLU A  76      38.637  65.207 -31.049  1.00  0.00      LA0  C
ATOM    664  CD  GLU A  76      38.670  66.365 -32.032  1.00  0.00      LA0  C
ATOM    665  OE1 GLU A  76      39.098  66.181 -33.170  1.00  0.00      LA0  O
ATOM    666  OE2 GLU A  76      38.174  67.445 -31.718  1.00  0.00      LA0  O
ATOM    667  C   GLU A  76      36.672  63.283 -29.403  1.00  0.00      LA0  C
ATOM    668  O   GLU A  76      35.575  63.816 -29.275  1.00  0.00      LA0  O
ATOM    669  N   ILE A  77      37.442  62.931 -28.370  1.00  0.00      LA0  N
ATOM    670  H   ILE A  77      38.340  62.521 -28.538  1.00  0.00      LA0  H
ATOM    671  CA  ILE A  77      36.969  63.284 -27.032  1.00  0.00      LA0  C
ATOM    672  CB  ILE A  77      37.679  62.465 -25.942  1.00  0.00      LA0  C
ATOM    673  CG2 ILE A  77      37.032  62.711 -24.574  1.00  0.00      LA0  C
ATOM    674  CG1 ILE A  77      37.756  60.972 -26.283  1.00  0.00      LA0  C
ATOM    675  CD1 ILE A  77      36.393  60.286 -26.382  1.00  0.00      LA0  C
ATOM    676  C   ILE A  77      37.162  64.766 -26.779  1.00  0.00      LA0  C
ATOM    677  O   ILE A  77      38.275  65.243 -26.618  1.00  0.00      LA0  O
ATOM    678  N   VAL A  78      36.035  65.481 -26.780  1.00  0.00      LA0  N
ATOM    679  H   VAL A  78      35.150  65.020 -26.853  1.00  0.00      LA0  H
ATOM    680  CA  VAL A  78      36.195  66.923 -26.609  1.00  0.00      LA0  C
ATOM    681  CB  VAL A  78      35.265  67.708 -27.541  1.00  0.00      LA0  C
ATOM    682  CG1 VAL A  78      35.740  67.560 -28.985  1.00  0.00      LA0  C
ATOM    683  CG2 VAL A  78      33.791  67.333 -27.364  1.00  0.00      LA0  C
ATOM    684  C   VAL A  78      36.096  67.422 -25.181  1.00  0.00      LA0  C
ATOM    685  O   VAL A  78      36.564  68.502 -24.848  1.00  0.00      LA0  O
ATOM    686  N   ALA A  79      35.471  66.588 -24.338  1.00  0.00      LA0  N
ATOM    687  H   ALA A  79      35.073  65.720 -24.642  1.00  0.00      LA0  H
ATOM    688  CA  ALA A  79      35.400  66.987 -22.937  1.00  0.00      LA0  C
ATOM    689  CB  ALA A  79      34.187  67.887 -22.676  1.00  0.00      LA0  C
ATOM    690  C   ALA A  79      35.276  65.768 -22.062  1.00  0.00      LA0  C
ATOM    691  O   ALA A  79      34.822  64.723 -22.509  1.00  0.00      LA0  O
ATOM    692  N   VAL A  80      35.676  65.947 -20.803  1.00  0.00      LA0  N
ATOM    693  H   VAL A  80      36.022  66.827 -20.478  1.00  0.00      LA0  H
ATOM    694  CA  VAL A  80      35.385  64.911 -19.818  1.00  0.00      LA0  C
ATOM    695  CB  VAL A  80      36.657  64.186 -19.357  1.00  0.00      LA0  C
ATOM    696  CG1 VAL A  80      37.177  63.266 -20.457  1.00  0.00      LA0  C
ATOM    697  CG2 VAL A  80      37.734  65.148 -18.843  1.00  0.00      LA0  C
ATOM    698  C   VAL A  80      34.699  65.572 -18.649  1.00  0.00      LA0  C
ATOM    699  O   VAL A  80      34.714  66.790 -18.540  1.00  0.00      LA0  O
ATOM    700  N   ASN A  81      34.107  64.739 -17.793  1.00  0.00      LA0  N
ATOM    701  H   ASN A  81      34.098  63.750 -17.953  1.00  0.00      LA0  H
ATOM    702  CA  ASN A  81      33.604  65.312 -16.549  1.00  0.00      LA0  C
ATOM    703  CB  ASN A  81      32.343  64.567 -16.123  1.00  0.00      LA0  C
ATOM    704  CG  ASN A  81      31.675  65.197 -14.913  1.00  0.00      LA0  C
ATOM    705  OD1 ASN A  81      32.207  66.060 -14.230  1.00  0.00      LA0  O
ATOM    706  ND2 ASN A  81      30.449  64.720 -14.694  1.00  0.00      LA0  N
ATOM    707 HD21 ASN A  81      30.109  63.974 -15.269  1.00  0.00      LA0  H
ATOM    708 HD22 ASN A  81      29.836  65.063 -13.981  1.00  0.00      LA0  H
ATOM    709  C   ASN A  81      34.677  65.259 -15.484  1.00  0.00      LA0  C
ATOM    710  O   ASN A  81      34.809  64.286 -14.751  1.00  0.00      LA0  O
ATOM    711  N   ASP A  82      35.463  66.341 -15.465  1.00  0.00      LA0  N
ATOM    712  H   ASP A  82      35.236  67.151 -16.016  1.00  0.00      LA0  H
ATOM    713  CA  ASP A  82      36.601  66.443 -14.547  1.00  0.00      LA0  C
ATOM    714  CB  ASP A  82      37.262  67.823 -14.689  1.00  0.00      LA0  C
ATOM    715  CG  ASP A  82      36.216  68.921 -14.593  1.00  0.00      LA0  C
ATOM    716  OD1 ASP A  82      35.933  69.373 -13.488  1.00  0.00      LA0  O
ATOM    717  OD2 ASP A  82      35.654  69.282 -15.624  1.00  0.00      LA0  O
ATOM    718  C   ASP A  82      36.277  66.120 -13.095  1.00  0.00      LA0  C
ATOM    719  O   ASP A  82      36.965  65.344 -12.436  1.00  0.00      LA0  O
ATOM    720  N   ALA A  83      35.143  66.689 -12.657  1.00  0.00      LA0  N
ATOM    721  H   ALA A  83      34.800  67.445 -13.223  1.00  0.00      LA0  H
ATOM    722  CA  ALA A  83      34.627  66.448 -11.309  1.00  0.00      LA0  C
ATOM    723  CB  ALA A  83      33.240  67.072 -11.151  1.00  0.00      LA0  C
ATOM    724  C   ALA A  83      34.552  64.997 -10.853  1.00  0.00      LA0  C
ATOM    725  O   ALA A  83      34.666  64.692  -9.673  1.00  0.00      LA0  O
ATOM    726  N   LEU A  84      34.378  64.092 -11.832  1.00  0.00      LA0  N
ATOM    727  H   LEU A  84      34.347  64.387 -12.789  1.00  0.00      LA0  H
ATOM    728  CA  LEU A  84      34.307  62.677 -11.456  1.00  0.00      LA0  C
ATOM    729  CB  LEU A  84      33.909  61.803 -12.642  1.00  0.00      LA0  C
ATOM    730  CG  LEU A  84      32.521  62.112 -13.199  1.00  0.00      LA0  C
ATOM    731  CD1 LEU A  84      32.196  61.201 -14.380  1.00  0.00      LA0  C
ATOM    732  CD2 LEU A  84      31.432  62.074 -12.127  1.00  0.00      LA0  C
ATOM    733  C   LEU A  84      35.544  62.089 -10.795  1.00  0.00      LA0  C
ATOM    734  O   LEU A  84      35.490  61.037 -10.172  1.00  0.00      LA0  O
ATOM    735  N   SER A  85      36.658  62.819 -10.941  1.00  0.00      LA0  N
ATOM    736  H   SER A  85      36.658  63.645 -11.503  1.00  0.00      LA0  H
ATOM    737  CA  SER A  85      37.858  62.423 -10.207  1.00  0.00      LA0  C
ATOM    738  CB  SER A  85      39.037  63.288 -10.657  1.00  0.00      LA0  C
ATOM    739  OG  SER A  85      38.993  63.457 -12.082  1.00  0.00      LA0  O
ATOM    740  HG  SER A  85      38.455  64.232 -12.235  1.00  0.00      LA0  H
ATOM    741  C   SER A  85      37.686  62.493  -8.695  1.00  0.00      LA0  C
ATOM    742  O   SER A  85      37.909  61.538  -7.960  1.00  0.00      LA0  O
ATOM    743  N   ASP A  86      37.248  63.686  -8.279  1.00  0.00      LA0  N
ATOM    744  H   ASP A  86      37.156  64.464  -8.903  1.00  0.00      LA0  H
ATOM    745  CA  ASP A  86      37.122  63.959  -6.850  1.00  0.00      LA0  C
ATOM    746  CB  ASP A  86      37.299  65.460  -6.588  1.00  0.00      LA0  C
ATOM    747  CG  ASP A  86      38.616  65.955  -7.163  1.00  0.00      LA0  C
ATOM    748  OD1 ASP A  86      38.701  66.128  -8.380  1.00  0.00      LA0  O
ATOM    749  OD2 ASP A  86      39.552  66.167  -6.394  1.00  0.00      LA0  O
ATOM    750  C   ASP A  86      35.816  63.468  -6.256  1.00  0.00      LA0  C
ATOM    751  O   ASP A  86      35.684  63.212  -5.063  1.00  0.00      LA0  O
ATOM    752  N   SER A  87      34.833  63.335  -7.153  1.00  0.00      LA0  N
ATOM    753  H   SER A  87      34.948  63.683  -8.083  1.00  0.00      LA0  H
ATOM    754  CA  SER A  87      33.555  62.785  -6.711  1.00  0.00      LA0  C
ATOM    755  CB  SER A  87      32.633  63.934  -6.296  1.00  0.00      LA0  C
ATOM    756  OG  SER A  87      33.344  64.803  -5.398  1.00  0.00      LA0  O
ATOM    757  HG  SER A  87      33.942  64.229  -4.922  1.00  0.00      LA0  H
ATOM    758  C   SER A  87      32.928  61.848  -7.739  1.00  0.00      LA0  C
ATOM    759  O   SER A  87      32.119  62.219  -8.585  1.00  0.00      LA0  O
ATOM    760  N   PRO A  88      33.387  60.576  -7.672  1.00  0.00      LA0  N
ATOM    761  CD  PRO A  88      34.377  60.050  -6.734  1.00  0.00      LA0  C
ATOM    762  CA  PRO A  88      32.930  59.585  -8.653  1.00  0.00      LA0  C
ATOM    763  CB  PRO A  88      33.938  58.450  -8.451  1.00  0.00      LA0  C
ATOM    764  CG  PRO A  88      34.379  58.553  -6.991  1.00  0.00      LA0  C
ATOM    765  C   PRO A  88      31.474  59.157  -8.501  1.00  0.00      LA0  C
ATOM    766  O   PRO A  88      30.778  58.868  -9.472  1.00  0.00      LA0  O
ATOM    767  N   GLU A  89      31.034  59.120  -7.235  1.00  0.00      LA0  N
ATOM    768  H   GLU A  89      31.601  59.495  -6.495  1.00  0.00      LA0  H
ATOM    769  CA  GLU A  89      29.683  58.665  -6.905  1.00  0.00      LA0  C
ATOM    770  CB  GLU A  89      29.504  58.607  -5.378  1.00  0.00      LA0  C
ATOM    771  CG  GLU A  89      29.382  59.952  -4.636  1.00  0.00      LA0  C
ATOM    772  CD  GLU A  89      30.526  60.877  -5.005  1.00  0.00      LA0  C
ATOM    773  OE1 GLU A  89      31.666  60.598  -4.645  1.00  0.00      LA0  O
ATOM    774  OE2 GLU A  89      30.285  61.836  -5.728  1.00  0.00      LA0  O
ATOM    775  C   GLU A  89      28.554  59.423  -7.591  1.00  0.00      LA0  C
ATOM    776  O   GLU A  89      27.470  58.893  -7.814  1.00  0.00      LA0  O
ATOM    777  N   LEU A  90      28.886  60.663  -8.003  1.00  0.00      LA0  N
ATOM    778  H   LEU A  90      29.690  61.080  -7.568  1.00  0.00      LA0  H
ATOM    779  CA  LEU A  90      27.990  61.441  -8.864  1.00  0.00      LA0  C
ATOM    780  CB  LEU A  90      28.701  62.656  -9.460  1.00  0.00      LA0  C
ATOM    781  CG  LEU A  90      29.128  63.710  -8.438  1.00  0.00      LA0  C
ATOM    782  CD1 LEU A  90      29.912  64.841  -9.104  1.00  0.00      LA0  C
ATOM    783  CD2 LEU A  90      27.948  64.236  -7.618  1.00  0.00      LA0  C
ATOM    784  C   LEU A  90      27.315  60.669  -9.987  1.00  0.00      LA0  C
ATOM    785  O   LEU A  90      26.146  60.878 -10.298  1.00  0.00      LA0  O
ATOM    786  N   VAL A  91      28.094  59.738 -10.569  1.00  0.00      LA0  N
ATOM    787  H   VAL A  91      29.027  59.596 -10.228  1.00  0.00      LA0  H
ATOM    788  CA  VAL A  91      27.509  58.894 -11.614  1.00  0.00      LA0  C
ATOM    789  CB  VAL A  91      28.559  57.957 -12.231  1.00  0.00      LA0  C
ATOM    790  CG1 VAL A  91      27.988  57.166 -13.410  1.00  0.00      LA0  C
ATOM    791  CG2 VAL A  91      29.793  58.733 -12.680  1.00  0.00      LA0  C
ATOM    792  C   VAL A  91      26.289  58.108 -11.153  1.00  0.00      LA0  C
ATOM    793  O   VAL A  91      25.266  58.065 -11.820  1.00  0.00      LA0  O
ATOM    794  N   ASN A  92      26.431  57.504  -9.964  1.00  0.00      LA0  N
ATOM    795  H   ASN A  92      27.248  57.653  -9.404  1.00  0.00      LA0  H
ATOM    796  CA  ASN A  92      25.299  56.732  -9.444  1.00  0.00      LA0  C
ATOM    797  CB  ASN A  92      25.654  55.927  -8.192  1.00  0.00      LA0  C
ATOM    798  CG  ASN A  92      26.784  54.969  -8.477  1.00  0.00      LA0  C
ATOM    799  OD1 ASN A  92      27.951  55.326  -8.399  1.00  0.00      LA0  O
ATOM    800  ND2 ASN A  92      26.402  53.732  -8.796  1.00  0.00      LA0  N
ATOM    801 HD21 ASN A  92      25.435  53.486  -8.906  1.00  0.00      LA0  H
ATOM    802 HD22 ASN A  92      27.091  53.017  -8.930  1.00  0.00      LA0  H
ATOM    803  C   ASN A  92      24.081  57.575  -9.138  1.00  0.00      LA0  C
ATOM    804  O   ASN A  92      22.948  57.157  -9.321  1.00  0.00      LA0  O
ATOM    805  N   SER A  93      24.359  58.801  -8.672  1.00  0.00      LA0  N
ATOM    806  H   SER A  93      25.295  59.107  -8.477  1.00  0.00      LA0  H
ATOM    807  CA  SER A  93      23.224  59.690  -8.432  1.00  0.00      LA0  C
ATOM    808  CB  SER A  93      23.672  60.874  -7.577  1.00  0.00      LA0  C
ATOM    809  OG  SER A  93      25.056  61.150  -7.821  1.00  0.00      LA0  O
ATOM    810  HG  SER A  93      25.128  61.460  -8.721  1.00  0.00      LA0  H
ATOM    811  C   SER A  93      22.498  60.162  -9.682  1.00  0.00      LA0  C
ATOM    812  O   SER A  93      21.281  60.282  -9.715  1.00  0.00      LA0  O
ATOM    813  N   GLU A  94      23.313  60.442 -10.709  1.00  0.00      LA0  N
ATOM    814  H   GLU A  94      24.302  60.307 -10.640  1.00  0.00      LA0  H
ATOM    815  CA  GLU A  94      22.715  60.964 -11.935  1.00  0.00      LA0  C
ATOM    816  CB  GLU A  94      22.844  62.480 -12.029  1.00  0.00      LA0  C
ATOM    817  CG  GLU A  94      22.134  63.373 -11.020  1.00  0.00      LA0  C
ATOM    818  CD  GLU A  94      22.461  64.791 -11.427  1.00  0.00      LA0  C
ATOM    819  OE1 GLU A  94      21.830  65.299 -12.351  1.00  0.00      LA0  O
ATOM    820  OE2 GLU A  94      23.389  65.366 -10.867  1.00  0.00      LA0  O
ATOM    821  C   GLU A  94      23.369  60.427 -13.192  1.00  0.00      LA0  C
ATOM    822  O   GLU A  94      24.081  61.149 -13.888  1.00  0.00      LA0  O
ATOM    823  N   PRO A  95      23.086  59.150 -13.530  1.00  0.00      LA0  N
ATOM    824  CD  PRO A  95      22.156  58.221 -12.892  1.00  0.00      LA0  C
ATOM    825  CA  PRO A  95      23.784  58.573 -14.686  1.00  0.00      LA0  C
ATOM    826  CB  PRO A  95      23.325  57.113 -14.653  1.00  0.00      LA0  C
ATOM    827  CG  PRO A  95      21.981  57.126 -13.934  1.00  0.00      LA0  C
ATOM    828  C   PRO A  95      23.501  59.299 -15.997  1.00  0.00      LA0  C
ATOM    829  O   PRO A  95      24.327  59.362 -16.897  1.00  0.00      LA0  O
ATOM    830  N   TYR A  96      22.285  59.869 -16.057  1.00  0.00      LA0  N
ATOM    831  H   TYR A  96      21.666  59.780 -15.279  1.00  0.00      LA0  H
ATOM    832  CA  TYR A  96      21.890  60.568 -17.278  1.00  0.00      LA0  C
ATOM    833  CB  TYR A  96      20.398  60.340 -17.542  1.00  0.00      LA0  C
ATOM    834  CG  TYR A  96      20.116  58.861 -17.681  1.00  0.00      LA0  C
ATOM    835  CD1 TYR A  96      20.544  58.201 -18.847  1.00  0.00      LA0  C
ATOM    836  CE1 TYR A  96      20.299  56.827 -18.988  1.00  0.00      LA0  C
ATOM    837  CD2 TYR A  96      19.439  58.181 -16.648  1.00  0.00      LA0  C
ATOM    838  CE2 TYR A  96      19.189  56.806 -16.792  1.00  0.00      LA0  C
ATOM    839  CZ  TYR A  96      19.625  56.148 -17.960  1.00  0.00      LA0  C
ATOM    840  OH  TYR A  96      19.390  54.796 -18.109  1.00  0.00      LA0  O
ATOM    841  HH  TYR A  96      18.496  54.624 -17.807  1.00  0.00      LA0  H
ATOM    842  C   TYR A  96      22.214  62.054 -17.344  1.00  0.00      LA0  C
ATOM    843  O   TYR A  96      21.984  62.711 -18.361  1.00  0.00      LA0  O
ATOM    844  N   ALA A  97      22.721  62.571 -16.213  1.00  0.00      LA0  N
ATOM    845  H   ALA A  97      23.002  61.998 -15.441  1.00  0.00      LA0  H
ATOM    846  CA  ALA A  97      22.901  64.018 -16.160  1.00  0.00      LA0  C
ATOM    847  CB  ALA A  97      21.681  64.694 -15.524  1.00  0.00      LA0  C
ATOM    848  C   ALA A  97      24.213  64.431 -15.509  1.00  0.00      LA0  C
ATOM    849  O   ALA A  97      25.242  64.386 -16.167  1.00  0.00      LA0  O
ATOM    850  N   GLY A  98      24.179  64.816 -14.219  1.00  0.00      LA0  N
ATOM    851  H   GLY A  98      23.342  64.867 -13.662  1.00  0.00      LA0  H
ATOM    852  CA  GLY A  98      25.415  65.284 -13.582  1.00  0.00      LA0  C
ATOM    853  C   GLY A  98      26.584  64.311 -13.620  1.00  0.00      LA0  C
ATOM    854  O   GLY A  98      27.743  64.684 -13.762  1.00  0.00      LA0  O
ATOM    855  N   GLY A  99      26.226  63.023 -13.528  1.00  0.00      LA0  N
ATOM    856  H   GLY A  99      25.263  62.764 -13.454  1.00  0.00      LA0  H
ATOM    857  CA  GLY A  99      27.268  62.010 -13.663  1.00  0.00      LA0  C
ATOM    858  C   GLY A  99      27.525  61.543 -15.087  1.00  0.00      LA0  C
ATOM    859  O   GLY A  99      27.850  60.388 -15.336  1.00  0.00      LA0  O
ATOM    860  N   TRP A 100      27.393  62.499 -16.024  1.00  0.00      LA0  N
ATOM    861  H   TRP A 100      27.067  63.411 -15.777  1.00  0.00      LA0  H
ATOM    862  CA  TRP A 100      27.884  62.219 -17.372  1.00  0.00      LA0  C
ATOM    863  CB  TRP A 100      27.490  63.341 -18.346  1.00  0.00      LA0  C
ATOM    864  CG  TRP A 100      28.238  64.634 -18.076  1.00  0.00      LA0  C
ATOM    865  CD2 TRP A 100      29.390  65.155 -18.777  1.00  0.00      LA0  C
ATOM    866  CE2 TRP A 100      29.740  66.402 -18.158  1.00  0.00      LA0  C
ATOM    867  CE3 TRP A 100      30.154  64.671 -19.860  1.00  0.00      LA0  C
ATOM    868  CD1 TRP A 100      27.958  65.589 -17.085  1.00  0.00      LA0  C
ATOM    869  NE1 TRP A 100      28.835  66.627 -17.128  1.00  0.00      LA0  N
ATOM    870  HE1 TRP A 100      28.837  67.393 -16.517  1.00  0.00      LA0  H
ATOM    871  CZ2 TRP A 100      30.838  67.145 -18.642  1.00  0.00      LA0  C
ATOM    872  CZ3 TRP A 100      31.251  65.422 -20.332  1.00  0.00      LA0  C
ATOM    873  CH2 TRP A 100      31.592  66.651 -19.728  1.00  0.00      LA0  C
ATOM    874  C   TRP A 100      29.384  62.001 -17.362  1.00  0.00      LA0  C
ATOM    875  O   TRP A 100      30.075  62.484 -16.477  1.00  0.00      LA0  O
ATOM    876  N   ILE A 101      29.856  61.243 -18.352  1.00  0.00      LA0  N
ATOM    877  H   ILE A 101      29.263  60.938 -19.097  1.00  0.00      LA0  H
ATOM    878  CA  ILE A 101      31.264  60.875 -18.259  1.00  0.00      LA0  C
ATOM    879  CB  ILE A 101      31.393  59.347 -18.354  1.00  0.00      LA0  C
ATOM    880  CG2 ILE A 101      32.844  58.857 -18.291  1.00  0.00      LA0  C
ATOM    881  CG1 ILE A 101      30.536  58.726 -17.242  1.00  0.00      LA0  C
ATOM    882  CD1 ILE A 101      30.277  57.231 -17.389  1.00  0.00      LA0  C
ATOM    883  C   ILE A 101      32.151  61.631 -19.232  1.00  0.00      LA0  C
ATOM    884  O   ILE A 101      33.105  62.297 -18.846  1.00  0.00      LA0  O
ATOM    885  N   PHE A 102      31.787  61.529 -20.518  1.00  0.00      LA0  N
ATOM    886  H   PHE A 102      30.975  61.019 -20.811  1.00  0.00      LA0  H
ATOM    887  CA  PHE A 102      32.581  62.289 -21.481  1.00  0.00      LA0  C
ATOM    888  CB  PHE A 102      33.842  61.527 -21.934  1.00  0.00      LA0  C
ATOM    889  CG  PHE A 102      33.557  60.237 -22.673  1.00  0.00      LA0  C
ATOM    890  CD1 PHE A 102      33.354  59.044 -21.945  1.00  0.00      LA0  C
ATOM    891  CD2 PHE A 102      33.537  60.240 -24.085  1.00  0.00      LA0  C
ATOM    892  CE1 PHE A 102      33.160  57.832 -22.637  1.00  0.00      LA0  C
ATOM    893  CE2 PHE A 102      33.344  59.030 -24.779  1.00  0.00      LA0  C
ATOM    894  CZ  PHE A 102      33.168  57.836 -24.047  1.00  0.00      LA0  C
ATOM    895  C   PHE A 102      31.750  62.772 -22.644  1.00  0.00      LA0  C
ATOM    896  O   PHE A 102      30.694  62.231 -22.932  1.00  0.00      LA0  O
ATOM    897  N   LYS A 103      32.251  63.824 -23.288  1.00  0.00      LA0  N
ATOM    898  H   LYS A 103      33.148  64.177 -23.033  1.00  0.00      LA0  H
ATOM    899  CA  LYS A 103      31.586  64.292 -24.496  1.00  0.00      LA0  C
ATOM    900  CB  LYS A 103      31.324  65.792 -24.429  1.00  0.00      LA0  C
ATOM    901  CG  LYS A 103      30.022  66.148 -23.720  1.00  0.00      LA0  C
ATOM    902  CD  LYS A 103      29.888  67.657 -23.528  1.00  0.00      LA0  C
ATOM    903  CE  LYS A 103      28.503  68.087 -23.043  1.00  0.00      LA0  C
ATOM    904  NZ  LYS A 103      27.507  67.909 -24.109  1.00  0.00      LA0  N
ATOM    905  HZ1 LYS A 103      26.567  68.151 -23.734  1.00  0.00      LA0  H
ATOM    906  HZ2 LYS A 103      27.702  68.544 -24.917  1.00  0.00      LA0  H
ATOM    907  HZ3 LYS A 103      27.464  66.923 -24.439  1.00  0.00      LA0  H
ATOM    908  C   LYS A 103      32.438  63.987 -25.697  1.00  0.00      LA0  C
ATOM    909  O   LYS A 103      33.600  64.374 -25.782  1.00  0.00      LA0  O
ATOM    910  N   ILE A 104      31.802  63.272 -26.621  1.00  0.00      LA0  N
ATOM    911  H   ILE A 104      30.844  63.004 -26.497  1.00  0.00      LA0  H
ATOM    912  CA  ILE A 104      32.506  62.989 -27.859  1.00  0.00      LA0  C
ATOM    913  CB  ILE A 104      32.559  61.464 -28.085  1.00  0.00      LA0  C
ATOM    914  CG2 ILE A 104      31.164  60.850 -28.199  1.00  0.00      LA0  C
ATOM    915  CG1 ILE A 104      33.479  61.062 -29.240  1.00  0.00      LA0  C
ATOM    916  CD1 ILE A 104      33.686  59.550 -29.326  1.00  0.00      LA0  C
ATOM    917  C   ILE A 104      31.905  63.768 -29.019  1.00  0.00      LA0  C
ATOM    918  O   ILE A 104      30.699  63.918 -29.176  1.00  0.00      LA0  O
ATOM    919  N   LYS A 105      32.828  64.293 -29.818  1.00  0.00      LA0  N
ATOM    920  H   LYS A 105      33.788  64.117 -29.607  1.00  0.00      LA0  H
ATOM    921  CA  LYS A 105      32.477  64.802 -31.134  1.00  0.00      LA0  C
ATOM    922  CB  LYS A 105      33.518  65.866 -31.465  1.00  0.00      LA0  C
ATOM    923  CG  LYS A 105      33.746  66.285 -32.916  1.00  0.00      LA0  C
ATOM    924  CD  LYS A 105      35.114  66.961 -32.935  1.00  0.00      LA0  C
ATOM    925  CE  LYS A 105      35.706  67.307 -34.297  1.00  0.00      LA0  C
ATOM    926  NZ  LYS A 105      37.132  67.586 -34.085  1.00  0.00      LA0  N
ATOM    927  HZ1 LYS A 105      37.589  68.153 -34.817  1.00  0.00      LA0  H
ATOM    928  HZ2 LYS A 105      37.312  68.008 -33.145  1.00  0.00      LA0  H
ATOM    929  HZ3 LYS A 105      37.665  66.694 -33.984  1.00  0.00      LA0  H
ATOM    930  C   LYS A 105      32.547  63.619 -32.074  1.00  0.00      LA0  C
ATOM    931  O   LYS A 105      33.599  63.014 -32.231  1.00  0.00      LA0  O
ATOM    932  N   ALA A 106      31.379  63.300 -32.646  1.00  0.00      LA0  N
ATOM    933  H   ALA A 106      30.577  63.879 -32.531  1.00  0.00      LA0  H
ATOM    934  CA  ALA A 106      31.356  62.134 -33.526  1.00  0.00      LA0  C
ATOM    935  CB  ALA A 106      29.921  61.783 -33.915  1.00  0.00      LA0  C
ATOM    936  C   ALA A 106      32.151  62.347 -34.796  1.00  0.00      LA0  C
ATOM    937  O   ALA A 106      32.493  63.471 -35.152  1.00  0.00      LA0  O
ATOM    938  N   SER A 107      32.396  61.223 -35.473  1.00  0.00      LA0  N
ATOM    939  H   SER A 107      32.144  60.333 -35.082  1.00  0.00      LA0  H
ATOM    940  CA  SER A 107      32.890  61.317 -36.843  1.00  0.00      LA0  C
ATOM    941  CB  SER A 107      33.352  59.947 -37.340  1.00  0.00      LA0  C
ATOM    942  OG  SER A 107      33.560  59.073 -36.226  1.00  0.00      LA0  O
ATOM    943  HG  SER A 107      32.715  58.627 -36.090  1.00  0.00      LA0  H
ATOM    944  C   SER A 107      31.836  61.869 -37.785  1.00  0.00      LA0  C
ATOM    945  O   SER A 107      32.082  62.758 -38.592  1.00  0.00      LA0  O
ATOM    946  N   ASP A 108      30.637  61.296 -37.610  1.00  0.00      LA0  N
ATOM    947  H   ASP A 108      30.504  60.551 -36.946  1.00  0.00      LA0  H
ATOM    948  CA  ASP A 108      29.495  61.742 -38.399  1.00  0.00      LA0  C
ATOM    949  CB  ASP A 108      29.378  60.875 -39.668  1.00  0.00      LA0  C
ATOM    950  CG  ASP A 108      28.322  61.331 -40.677  1.00  0.00      LA0  C
ATOM    951  OD1 ASP A 108      27.483  62.175 -40.376  1.00  0.00      LA0  O
ATOM    952  OD2 ASP A 108      28.302  60.788 -41.776  1.00  0.00      LA0  O
ATOM    953  C   ASP A 108      28.264  61.639 -37.525  1.00  0.00      LA0  C
ATOM    954  O   ASP A 108      28.128  60.743 -36.700  1.00  0.00      LA0  O
ATOM    955  N   GLU A 109      27.354  62.595 -37.732  1.00  0.00      LA0  N
ATOM    956  H   GLU A 109      27.511  63.166 -38.540  1.00  0.00      LA0  H
ATOM    957  CA  GLU A 109      26.051  62.514 -37.073  1.00  0.00      LA0  C
ATOM    958  CB  GLU A 109      25.184  63.698 -37.516  1.00  0.00      LA0  C
ATOM    959  CG  GLU A 109      25.854  65.078 -37.398  1.00  0.00      LA0  C
ATOM    960  CD  GLU A 109      25.712  65.666 -36.005  1.00  0.00      LA0  C
ATOM    961  OE1 GLU A 109      24.822  66.484 -35.798  1.00  0.00      LA0  O
ATOM    962  OE2 GLU A 109      26.488  65.338 -35.111  1.00  0.00      LA0  O
ATOM    963  C   GLU A 109      25.336  61.190 -37.349  1.00  0.00      LA0  C
ATOM    964  O   GLU A 109      24.640  60.629 -36.509  1.00  0.00      LA0  O
ATOM    965  N   SER A 110      25.573  60.685 -38.575  1.00  0.00      LA0  N
ATOM    966  H   SER A 110      26.191  61.160 -39.209  1.00  0.00      LA0  H
ATOM    967  CA  SER A 110      24.943  59.426 -38.974  1.00  0.00      LA0  C
ATOM    968  CB  SER A 110      25.262  59.114 -40.439  1.00  0.00      LA0  C
ATOM    969  OG  SER A 110      26.648  58.799 -40.585  1.00  0.00      LA0  O
ATOM    970  HG  SER A 110      27.070  59.550 -41.011  1.00  0.00      LA0  H
ATOM    971  C   SER A 110      25.234  58.221 -38.086  1.00  0.00      LA0  C
ATOM    972  O   SER A 110      24.440  57.290 -37.982  1.00  0.00      LA0  O
ATOM    973  N   GLU A 111      26.394  58.290 -37.401  1.00  0.00      LA0  N
ATOM    974  H   GLU A 111      27.007  59.074 -37.525  1.00  0.00      LA0  H
ATOM    975  CA  GLU A 111      26.770  57.186 -36.514  1.00  0.00      LA0  C
ATOM    976  CB  GLU A 111      28.137  57.431 -35.873  1.00  0.00      LA0  C
ATOM    977  CG  GLU A 111      29.305  57.597 -36.848  1.00  0.00      LA0  C
ATOM    978  CD  GLU A 111      30.593  57.789 -36.066  1.00  0.00      LA0  C
ATOM    979  OE1 GLU A 111      30.790  58.840 -35.469  1.00  0.00      LA0  O
ATOM    980  OE2 GLU A 111      31.425  56.893 -36.055  1.00  0.00      LA0  O
ATOM    981  C   GLU A 111      25.743  56.826 -35.443  1.00  0.00      LA0  C
ATOM    982  O   GLU A 111      25.711  55.711 -34.932  1.00  0.00      LA0  O
ATOM    983  N   LEU A 112      24.855  57.800 -35.160  1.00  0.00      LA0  N
ATOM    984  H   LEU A 112      24.967  58.700 -35.590  1.00  0.00      LA0  H
ATOM    985  CA  LEU A 112      23.697  57.534 -34.299  1.00  0.00      LA0  C
ATOM    986  CB  LEU A 112      22.754  58.734 -34.291  1.00  0.00      LA0  C
ATOM    987  CG  LEU A 112      23.272  59.918 -33.480  1.00  0.00      LA0  C
ATOM    988  CD1 LEU A 112      22.400  61.158 -33.682  1.00  0.00      LA0  C
ATOM    989  CD2 LEU A 112      23.417  59.555 -32.002  1.00  0.00      LA0  C
ATOM    990  C   LEU A 112      22.881  56.285 -34.608  1.00  0.00      LA0  C
ATOM    991  O   LEU A 112      22.297  55.662 -33.721  1.00  0.00      LA0  O
ATOM    992  N   GLU A 113      22.858  55.928 -35.899  1.00  0.00      LA0  N
ATOM    993  H   GLU A 113      23.343  56.446 -36.607  1.00  0.00      LA0  H
ATOM    994  CA  GLU A 113      22.022  54.776 -36.220  1.00  0.00      LA0  C
ATOM    995  CB  GLU A 113      21.243  55.002 -37.519  1.00  0.00      LA0  C
ATOM    996  CG  GLU A 113      20.361  56.262 -37.440  1.00  0.00      LA0  C
ATOM    997  CD  GLU A 113      19.571  56.272 -36.138  1.00  0.00      LA0  C
ATOM    998  OE1 GLU A 113      18.702  55.427 -35.943  1.00  0.00      LA0  O
ATOM    999  OE2 GLU A 113      19.879  57.071 -35.258  1.00  0.00      LA0  O
ATOM   1000  C   GLU A 113      22.674  53.414 -36.116  1.00  0.00      LA0  C
ATOM   1001  O   GLU A 113      22.072  52.375 -36.346  1.00  0.00      LA0  O
ATOM   1002  N   SER A 114      23.926  53.461 -35.648  1.00  0.00      LA0  N
ATOM   1003  H   SER A 114      24.450  54.311 -35.606  1.00  0.00      LA0  H
ATOM   1004  CA  SER A 114      24.492  52.231 -35.097  1.00  0.00      LA0  C
ATOM   1005  CB  SER A 114      26.007  52.388 -34.957  1.00  0.00      LA0  C
ATOM   1006  OG  SER A 114      26.494  53.274 -35.974  1.00  0.00      LA0  O
ATOM   1007  HG  SER A 114      26.580  54.129 -35.558  1.00  0.00      LA0  H
ATOM   1008  C   SER A 114      23.887  51.837 -33.752  1.00  0.00      LA0  C
ATOM   1009  O   SER A 114      24.037  50.727 -33.258  1.00  0.00      LA0  O
ATOM   1010  N   LEU A 115      23.219  52.836 -33.151  1.00  0.00      LA0  N
ATOM   1011  H   LEU A 115      23.019  53.697 -33.615  1.00  0.00      LA0  H
ATOM   1012  CA  LEU A 115      22.807  52.664 -31.766  1.00  0.00      LA0  C
ATOM   1013  CB  LEU A 115      23.273  53.872 -30.968  1.00  0.00      LA0  C
ATOM   1014  CG  LEU A 115      24.775  54.098 -31.092  1.00  0.00      LA0  C
ATOM   1015  CD1 LEU A 115      25.137  55.541 -30.768  1.00  0.00      LA0  C
ATOM   1016  CD2 LEU A 115      25.578  53.072 -30.291  1.00  0.00      LA0  C
ATOM   1017  C   LEU A 115      21.318  52.469 -31.608  1.00  0.00      LA0  C
ATOM   1018  O   LEU A 115      20.507  52.990 -32.373  1.00  0.00      LA0  O
ATOM   1019  N   LEU A 116      21.014  51.686 -30.566  1.00  0.00      LA0  N
ATOM   1020  H   LEU A 116      21.743  51.491 -29.907  1.00  0.00      LA0  H
ATOM   1021  CA  LEU A 116      19.634  51.315 -30.267  1.00  0.00      LA0  C
ATOM   1022  CB  LEU A 116      19.593  50.110 -29.318  1.00  0.00      LA0  C
ATOM   1023  CG  LEU A 116      20.347  48.864 -29.805  1.00  0.00      LA0  C
ATOM   1024  CD1 LEU A 116      21.784  48.802 -29.280  1.00  0.00      LA0  C
ATOM   1025  CD2 LEU A 116      19.591  47.578 -29.471  1.00  0.00      LA0  C
ATOM   1026  C   LEU A 116      18.876  52.475 -29.657  1.00  0.00      LA0  C
ATOM   1027  O   LEU A 116      19.477  53.415 -29.150  1.00  0.00      LA0  O
ATOM   1028  N   ASP A 117      17.549  52.388 -29.744  1.00  0.00      LA0  N
ATOM   1029  H   ASP A 117      17.058  51.603 -30.129  1.00  0.00      LA0  H
ATOM   1030  CA  ASP A 117      16.735  53.430 -29.128  1.00  0.00      LA0  C
ATOM   1031  CB  ASP A 117      15.457  53.622 -29.956  1.00  0.00      LA0  C
ATOM   1032  CG  ASP A 117      14.607  52.366 -29.888  1.00  0.00      LA0  C
ATOM   1033  OD1 ASP A 117      13.688  52.330 -29.081  1.00  0.00      LA0  O
ATOM   1034  OD2 ASP A 117      14.902  51.412 -30.597  1.00  0.00      LA0  O
ATOM   1035  C   ASP A 117      16.425  53.115 -27.671  1.00  0.00      LA0  C
ATOM   1036  O   ASP A 117      16.893  52.124 -27.117  1.00  0.00      LA0  O
ATOM   1037  N   ALA A 118      15.593  53.995 -27.081  1.00  0.00      LA0  N
ATOM   1038  H   ALA A 118      15.258  54.772 -27.609  1.00  0.00      LA0  H
ATOM   1039  CA  ALA A 118      15.151  53.769 -25.706  1.00  0.00      LA0  C
ATOM   1040  CB  ALA A 118      14.224  54.898 -25.249  1.00  0.00      LA0  C
ATOM   1041  C   ALA A 118      14.469  52.429 -25.484  1.00  0.00      LA0  C
ATOM   1042  O   ALA A 118      14.918  51.602 -24.700  1.00  0.00      LA0  O
ATOM   1043  N   THR A 119      13.389  52.233 -26.249  1.00  0.00      LA0  N
ATOM   1044  H   THR A 119      13.106  52.898 -26.940  1.00  0.00      LA0  H
ATOM   1045  CA  THR A 119      12.630  50.989 -26.125  1.00  0.00      LA0  C
ATOM   1046  CB  THR A 119      11.423  51.010 -27.068  1.00  0.00      LA0  C
ATOM   1047  OG1 THR A 119      11.267  52.299 -27.687  1.00  0.00      LA0  O
ATOM   1048  HG1 THR A 119      11.929  52.332 -28.378  1.00  0.00      LA0  H
ATOM   1049  CG2 THR A 119      10.144  50.581 -26.349  1.00  0.00      LA0  C
ATOM   1050  C   THR A 119      13.459  49.733 -26.357  1.00  0.00      LA0  C
ATOM   1051  O   THR A 119      13.365  48.730 -25.658  1.00  0.00      LA0  O
ATOM   1052  N   ALA A 120      14.337  49.843 -27.370  1.00  0.00      LA0  N
ATOM   1053  H   ALA A 120      14.342  50.653 -27.966  1.00  0.00      LA0  H
ATOM   1054  CA  ALA A 120      15.246  48.718 -27.581  1.00  0.00      LA0  C
ATOM   1055  CB  ALA A 120      16.047  48.898 -28.866  1.00  0.00      LA0  C
ATOM   1056  C   ALA A 120      16.205  48.456 -26.429  1.00  0.00      LA0  C
ATOM   1057  O   ALA A 120      16.545  47.320 -26.122  1.00  0.00      LA0  O
ATOM   1058  N   TYR A 121      16.608  49.556 -25.773  1.00  0.00      LA0  N
ATOM   1059  H   TYR A 121      16.305  50.469 -26.056  1.00  0.00      LA0  H
ATOM   1060  CA  TYR A 121      17.417  49.365 -24.572  1.00  0.00      LA0  C
ATOM   1061  CB  TYR A 121      18.039  50.685 -24.106  1.00  0.00      LA0  C
ATOM   1062  CG  TYR A 121      19.153  50.424 -23.116  1.00  0.00      LA0  C
ATOM   1063  CD1 TYR A 121      20.375  49.901 -23.587  1.00  0.00      LA0  C
ATOM   1064  CE1 TYR A 121      21.402  49.628 -22.671  1.00  0.00      LA0  C
ATOM   1065  CD2 TYR A 121      18.941  50.703 -21.751  1.00  0.00      LA0  C
ATOM   1066  CE2 TYR A 121      19.970  50.432 -20.833  1.00  0.00      LA0  C
ATOM   1067  CZ  TYR A 121      21.183  49.891 -21.306  1.00  0.00      LA0  C
ATOM   1068  OH  TYR A 121      22.192  49.604 -20.409  1.00  0.00      LA0  O
ATOM   1069  HH  TYR A 121      22.086  50.150 -19.633  1.00  0.00      LA0  H
ATOM   1070  C   TYR A 121      16.677  48.675 -23.438  1.00  0.00      LA0  C
ATOM   1071  O   TYR A 121      17.208  47.790 -22.778  1.00  0.00      LA0  O
ATOM   1072  N   GLU A 122      15.411  49.095 -23.267  1.00  0.00      LA0  N
ATOM   1073  H   GLU A 122      15.053  49.851 -23.820  1.00  0.00      LA0  H
ATOM   1074  CA  GLU A 122      14.567  48.419 -22.277  1.00  0.00      LA0  C
ATOM   1075  CB  GLU A 122      13.154  49.003 -22.255  1.00  0.00      LA0  C
ATOM   1076  CG  GLU A 122      13.118  50.510 -22.003  1.00  0.00      LA0  C
ATOM   1077  CD  GLU A 122      11.685  50.997 -21.967  1.00  0.00      LA0  C
ATOM   1078  OE1 GLU A 122      11.035  50.997 -23.010  1.00  0.00      LA0  O
ATOM   1079  OE2 GLU A 122      11.227  51.383 -20.893  1.00  0.00      LA0  O
ATOM   1080  C   GLU A 122      14.494  46.922 -22.512  1.00  0.00      LA0  C
ATOM   1081  O   GLU A 122      14.796  46.106 -21.649  1.00  0.00      LA0  O
ATOM   1082  N   ALA A 123      14.146  46.609 -23.775  1.00  0.00      LA0  N
ATOM   1083  H   ALA A 123      13.873  47.350 -24.391  1.00  0.00      LA0  H
ATOM   1084  CA  ALA A 123      14.122  45.211 -24.205  1.00  0.00      LA0  C
ATOM   1085  CB  ALA A 123      13.890  45.114 -25.714  1.00  0.00      LA0  C
ATOM   1086  C   ALA A 123      15.380  44.445 -23.838  1.00  0.00      LA0  C
ATOM   1087  O   ALA A 123      15.337  43.475 -23.098  1.00  0.00      LA0  O
ATOM   1088  N   LEU A 124      16.518  44.979 -24.321  1.00  0.00      LA0  N
ATOM   1089  H   LEU A 124      16.483  45.798 -24.893  1.00  0.00      LA0  H
ATOM   1090  CA  LEU A 124      17.761  44.242 -24.095  1.00  0.00      LA0  C
ATOM   1091  CB  LEU A 124      18.922  44.859 -24.899  1.00  0.00      LA0  C
ATOM   1092  CG  LEU A 124      19.559  46.179 -24.450  1.00  0.00      LA0  C
ATOM   1093  CD1 LEU A 124      20.629  46.000 -23.368  1.00  0.00      LA0  C
ATOM   1094  CD2 LEU A 124      20.143  46.922 -25.651  1.00  0.00      LA0  C
ATOM   1095  C   LEU A 124      18.126  43.926 -22.652  1.00  0.00      LA0  C
ATOM   1096  O   LEU A 124      18.851  42.981 -22.367  1.00  0.00      LA0  O
ATOM   1097  N   LEU A 125      17.583  44.752 -21.740  1.00  0.00      LA0  N
ATOM   1098  H   LEU A 125      16.961  45.485 -22.021  1.00  0.00      LA0  H
ATOM   1099  CA  LEU A 125      17.768  44.406 -20.332  1.00  0.00      LA0  C
ATOM   1100  CB  LEU A 125      17.352  45.575 -19.435  1.00  0.00      LA0  C
ATOM   1101  CG  LEU A 125      18.100  46.877 -19.744  1.00  0.00      LA0  C
ATOM   1102  CD1 LEU A 125      17.507  48.064 -18.986  1.00  0.00      LA0  C
ATOM   1103  CD2 LEU A 125      19.610  46.750 -19.530  1.00  0.00      LA0  C
ATOM   1104  C   LEU A 125      17.041  43.128 -19.942  1.00  0.00      LA0  C
ATOM   1105  O   LEU A 125      17.612  42.217 -19.354  1.00  0.00      LA0  O
ATOM   1106  N   GLU A 126      15.759  43.100 -20.344  1.00  0.00      LA0  N
ATOM   1107  H   GLU A 126      15.392  43.854 -20.890  1.00  0.00      LA0  H
ATOM   1108  CA  GLU A 126      14.933  41.919 -20.080  1.00  0.00      LA0  C
ATOM   1109  CB  GLU A 126      13.479  42.188 -20.483  1.00  0.00      LA0  C
ATOM   1110  CG  GLU A 126      12.797  43.335 -19.723  1.00  0.00      LA0  C
ATOM   1111  CD  GLU A 126      12.496  42.938 -18.287  1.00  0.00      LA0  C
ATOM   1112  OE1 GLU A 126      13.252  43.322 -17.395  1.00  0.00      LA0  O
ATOM   1113  OE2 GLU A 126      11.490  42.265 -18.060  1.00  0.00      LA0  O
ATOM   1114  C   GLU A 126      15.445  40.659 -20.764  1.00  0.00      LA0  C
ATOM   1115  O   GLU A 126      15.503  39.582 -20.183  1.00  0.00      LA0  O
ATOM   1116  N   ASP A 127      15.865  40.857 -22.029  1.00  0.00      LA0  N
ATOM   1117  H   ASP A 127      15.659  41.713 -22.504  1.00  0.00      LA0  H
ATOM   1118  CA  ASP A 127      16.484  39.760 -22.780  1.00  0.00      LA0  C
ATOM   1119  CB  ASP A 127      16.957  40.204 -24.172  1.00  0.00      LA0  C
ATOM   1120  CG  ASP A 127      15.908  40.881 -25.042  1.00  0.00      LA0  C
ATOM   1121  OD1 ASP A 127      14.741  40.497 -25.001  1.00  0.00      LA0  O
ATOM   1122  OD2 ASP A 127      16.278  41.788 -25.791  1.00  0.00      LA0  O
ATOM   1123  C   ASP A 127      17.689  39.157 -22.071  1.00  0.00      LA0  C
ATOM   1124  O   ASP A 127      17.872  37.946 -21.980  1.00  0.00      LA0  O
ATOM   1125  N   GLU A 128      18.512  40.090 -21.565  1.00  0.00      LA0  N
ATOM   1126  H   GLU A 128      18.281  41.058 -21.680  1.00  0.00      LA0  H
ATOM   1127  CA  GLU A 128      19.687  39.672 -20.807  1.00  0.00      LA0  C
ATOM   1128  CB  GLU A 128      20.862  40.590 -21.153  1.00  0.00      LA0  C
ATOM   1129  CG  GLU A 128      22.231  40.020 -20.781  1.00  0.00      LA0  C
ATOM   1130  CD  GLU A 128      22.812  40.722 -19.577  1.00  0.00      LA0  C
ATOM   1131  OE1 GLU A 128      23.893  41.294 -19.676  1.00  0.00      LA0  O
ATOM   1132  OE2 GLU A 128      22.223  40.659 -18.507  1.00  0.00      LA0  O
ATOM   1133  C   GLU A 128      19.447  39.589 -19.307  1.00  0.00      LA0  C
ATOM   1134  O   GLU A 128      19.496  38.529 -18.684  1.00  0.00      LA0  O
END
