# Supplementary material for: Large scale analyses of genotype-phenotype relationships of glycine decarboxylase mutations and neurological disease severity
Source: PLoS Comput Biol. 2020 May 18;16(5):e1007871. doi: 10.1371/journal.pcbi.1007871 (PMC7259800; doi:10.1371/journal.pcbi.1007871)
Supplement: S1 Appendix — (ZIP) [file pcbi.1007871.s011.zip › S1_Appendix/cluspro.TH.ecoli/model.004.16.pdb]

HEADER rec.pdb
REMARK original generated coordinate pdb file
ATOM      1  N   GLN A   4      22.318  45.643  17.313  1.00  0.00      RA0  N
ATOM      2  H   GLN A   4      21.352  45.824  17.145  1.00  0.00      RA0  H
ATOM      3  CA  GLN A   4      23.356  46.702  17.078  1.00  0.00      RA0  C
ATOM      4  CB  GLN A   4      22.869  48.052  17.604  1.00  0.00      RA0  C
ATOM      5  CG  GLN A   4      23.786  49.207  17.203  1.00  0.00      RA0  C
ATOM      6  CD  GLN A   4      23.185  50.514  17.670  1.00  0.00      RA0  C
ATOM      7  OE1 GLN A   4      22.875  50.707  18.839  1.00  0.00      RA0  O
ATOM      8  NE2 GLN A   4      23.030  51.410  16.679  1.00  0.00      RA0  N
ATOM      9 HE21 GLN A   4      23.297  51.198  15.739  1.00  0.00      RA0  H
ATOM     10 HE22 GLN A   4      22.640  52.312  16.867  1.00  0.00      RA0  H
ATOM     11  C   GLN A   4      24.669  46.292  17.706  1.00  0.00      RA0  C
ATOM     12  O   GLN A   4      24.709  45.892  18.876  1.00  0.00      RA0  O
ATOM     13  N   THR A   5      25.745  46.374  16.923  1.00  0.00      RA0  N
ATOM     14  H   THR A   5      25.673  46.794  16.023  1.00  0.00      RA0  H
ATOM     15  CA  THR A   5      27.040  45.928  17.398  1.00  0.00      RA0  C
ATOM     16  CB  THR A   5      27.993  45.734  16.194  1.00  0.00      RA0  C
ATOM     17  OG1 THR A   5      29.302  45.343  16.626  1.00  0.00      RA0  O
ATOM     18  HG1 THR A   5      29.761  44.996  15.851  1.00  0.00      RA0  H
ATOM     19  CG2 THR A   5      28.080  46.973  15.300  1.00  0.00      RA0  C
ATOM     20  C   THR A   5      27.567  46.895  18.439  1.00  0.00      RA0  C
ATOM     21  O   THR A   5      27.394  48.098  18.287  1.00  0.00      RA0  O
ATOM     22  N   PRO A   6      28.258  46.395  19.466  1.00  0.00      RA0  N
ATOM     23  CD  PRO A   6      28.411  44.983  19.788  1.00  0.00      RA0  C
ATOM     24  CA  PRO A   6      28.957  47.285  20.399  1.00  0.00      RA0  C
ATOM     25  CB  PRO A   6      29.665  46.299  21.334  1.00  0.00      RA0  C
ATOM     26  CG  PRO A   6      28.859  45.006  21.240  1.00  0.00      RA0  C
ATOM     27  C   PRO A   6      29.941  48.233  19.721  1.00  0.00      RA0  C
ATOM     28  O   PRO A   6      30.283  49.284  20.285  1.00  0.00      RA0  O
ATOM     29  N   LEU A   7      30.378  47.879  18.514  1.00  0.00      RA0  N
ATOM     30  H   LEU A   7      30.058  47.036  18.075  1.00  0.00      RA0  H
ATOM     31  CA  LEU A   7      31.322  48.712  17.757  1.00  0.00      RA0  C
ATOM     32  CB  LEU A   7      32.175  47.819  16.862  1.00  0.00      RA0  C
ATOM     33  CG  LEU A   7      33.074  46.900  17.678  1.00  0.00      RA0  C
ATOM     34  CD1 LEU A   7      33.836  45.901  16.812  1.00  0.00      RA0  C
ATOM     35  CD2 LEU A   7      34.020  47.727  18.536  1.00  0.00      RA0  C
ATOM     36  C   LEU A   7      30.719  49.845  16.928  1.00  0.00      RA0  C
ATOM     37  O   LEU A   7      31.447  50.554  16.256  1.00  0.00      RA0  O
ATOM     38  N   TYR A   8      29.406  50.055  17.033  1.00  0.00      RA0  N
ATOM     39  H   TYR A   8      28.875  49.477  17.656  1.00  0.00      RA0  H
ATOM     40  CA  TYR A   8      28.697  50.975  16.166  1.00  0.00      RA0  C
ATOM     41  CB  TYR A   8      27.231  51.035  16.580  1.00  0.00      RA0  C
ATOM     42  CG  TYR A   8      26.401  51.546  15.432  1.00  0.00      RA0  C
ATOM     43  CD1 TYR A   8      26.010  52.879  15.382  1.00  0.00      RA0  C
ATOM     44  CE1 TYR A   8      25.226  53.330  14.327  1.00  0.00      RA0  C
ATOM     45  CD2 TYR A   8      26.024  50.667  14.426  1.00  0.00      RA0  C
ATOM     46  CE2 TYR A   8      25.238  51.119  13.376  1.00  0.00      RA0  C
ATOM     47  CZ  TYR A   8      24.836  52.447  13.327  1.00  0.00      RA0  C
ATOM     48  OH  TYR A   8      24.044  52.884  12.285  1.00  0.00      RA0  O
ATOM     49  HH  TYR A   8      23.988  52.206  11.624  1.00  0.00      RA0  H
ATOM     50  C   TYR A   8      29.324  52.367  16.213  1.00  0.00      RA0  C
ATOM     51  O   TYR A   8      29.574  52.947  15.173  1.00  0.00      RA0  O
ATOM     52  N   GLU A   9      29.592  52.896  17.409  1.00  0.00      RA0  N
ATOM     53  H   GLU A   9      29.481  52.344  18.234  1.00  0.00      RA0  H
ATOM     54  CA  GLU A   9      30.170  54.230  17.533  1.00  0.00      RA0  C
ATOM     55  CB  GLU A   9      30.094  54.625  19.015  1.00  0.00      RA0  C
ATOM     56  CG  GLU A   9      30.986  55.771  19.492  1.00  0.00      RA0  C
ATOM     57  CD  GLU A   9      32.335  55.214  19.895  1.00  0.00      RA0  C
ATOM     58  OE1 GLU A   9      32.507  53.998  19.867  1.00  0.00      RA0  O
ATOM     59  OE2 GLU A   9      33.220  55.993  20.230  1.00  0.00      RA0  O
ATOM     60  C   GLU A   9      31.558  54.315  16.916  1.00  0.00      RA0  C
ATOM     61  O   GLU A   9      31.888  55.305  16.257  1.00  0.00      RA0  O
ATOM     62  N   GLN A  10      32.378  53.293  17.147  1.00  0.00      RA0  N
ATOM     63  H   GLN A  10      32.124  52.645  17.864  1.00  0.00      RA0  H
ATOM     64  CA  GLN A  10      33.695  53.234  16.494  1.00  0.00      RA0  C
ATOM     65  CB  GLN A  10      34.535  52.066  17.001  1.00  0.00      RA0  C
ATOM     66  CG  GLN A  10      35.150  52.364  18.366  1.00  0.00      RA0  C
ATOM     67  CD  GLN A  10      35.901  53.680  18.294  1.00  0.00      RA0  C
ATOM     68  OE1 GLN A  10      36.900  53.836  17.586  1.00  0.00      RA0  O
ATOM     69  NE2 GLN A  10      35.371  54.622  19.082  1.00  0.00      RA0  N
ATOM     70 HE21 GLN A  10      34.500  54.461  19.576  1.00  0.00      RA0  H
ATOM     71 HE22 GLN A  10      35.677  55.558  19.247  1.00  0.00      RA0  H
ATOM     72  C   GLN A  10      33.576  53.174  14.974  1.00  0.00      RA0  C
ATOM     73  O   GLN A  10      34.322  53.856  14.263  1.00  0.00      RA0  O
ATOM     74  N   HIS A  11      32.625  52.393  14.458  1.00  0.00      RA0  N
ATOM     75  H   HIS A  11      32.025  51.880  15.072  1.00  0.00      RA0  H
ATOM     76  CA  HIS A  11      32.386  52.402  13.014  1.00  0.00      RA0  C
ATOM     77  CB  HIS A  11      31.223  51.504  12.619  1.00  0.00      RA0  C
ATOM     78  CG  HIS A  11      31.496  50.058  12.927  1.00  0.00      RA0  C
ATOM     79  ND1 HIS A  11      32.631  49.407  12.616  1.00  0.00      RA0  N
ATOM     80  HD1 HIS A  11      33.408  49.744  12.114  1.00  0.00      RA0  H
ATOM     81  CD2 HIS A  11      30.618  49.169  13.546  1.00  0.00      RA0  C
ATOM     82  NE2 HIS A  11      31.238  47.971  13.609  1.00  0.00      RA0  N
ATOM     83  CE1 HIS A  11      32.476  48.116  13.040  1.00  0.00      RA0  C
ATOM     84  C   HIS A  11      32.086  53.799  12.504  1.00  0.00      RA0  C
ATOM     85  O   HIS A  11      32.635  54.214  11.489  1.00  0.00      RA0  O
ATOM     86  N   THR A  12      31.245  54.553  13.210  1.00  0.00      RA0  N
ATOM     87  H   THR A  12      30.752  54.210  14.015  1.00  0.00      RA0  H
ATOM     88  CA  THR A  12      30.918  55.903  12.727  1.00  0.00      RA0  C
ATOM     89  CB  THR A  12      29.742  56.403  13.543  1.00  0.00      RA0  C
ATOM     90  OG1 THR A  12      29.649  55.614  14.729  1.00  0.00      RA0  O
ATOM     91  HG1 THR A  12      30.387  55.858  15.282  1.00  0.00      RA0  H
ATOM     92  CG2 THR A  12      28.439  56.294  12.750  1.00  0.00      RA0  C
ATOM     93  C   THR A  12      32.141  56.811  12.783  1.00  0.00      RA0  C
ATOM     94  O   THR A  12      32.362  57.626  11.882  1.00  0.00      RA0  O
ATOM     95  N   LEU A  13      32.932  56.679  13.840  1.00  0.00      RA0  N
ATOM     96  H   LEU A  13      32.730  55.995  14.545  1.00  0.00      RA0  H
ATOM     97  CA  LEU A  13      34.150  57.471  13.973  1.00  0.00      RA0  C
ATOM     98  CB  LEU A  13      34.778  57.305  15.355  1.00  0.00      RA0  C
ATOM     99  CG  LEU A  13      33.911  57.899  16.464  1.00  0.00      RA0  C
ATOM    100  CD1 LEU A  13      34.625  57.842  17.813  1.00  0.00      RA0  C
ATOM    101  CD2 LEU A  13      33.447  59.319  16.133  1.00  0.00      RA0  C
ATOM    102  C   LEU A  13      35.166  57.137  12.881  1.00  0.00      RA0  C
ATOM    103  O   LEU A  13      35.982  57.983  12.507  1.00  0.00      RA0  O
ATOM    104  N   CYS A  14      35.106  55.903  12.378  1.00  0.00      RA0  N
ATOM    105  H   CYS A  14      34.454  55.247  12.762  1.00  0.00      RA0  H
ATOM    106  CA  CYS A  14      35.954  55.426  11.284  1.00  0.00      RA0  C
ATOM    107  CB  CYS A  14      36.265  53.944  11.491  1.00  0.00      RA0  C
ATOM    108  SG  CYS A  14      37.170  53.625  13.032  1.00  0.00      RA0  S
ATOM    109  C   CYS A  14      35.397  55.732   9.892  1.00  0.00      RA0  C
ATOM    110  O   CYS A  14      35.986  55.323   8.897  1.00  0.00      RA0  O
ATOM    111  N   GLY A  15      34.279  56.453   9.826  1.00  0.00      RA0  N
ATOM    112  H   GLY A  15      33.790  56.709  10.662  1.00  0.00      RA0  H
ATOM    113  CA  GLY A  15      33.716  56.889   8.549  1.00  0.00      RA0  C
ATOM    114  C   GLY A  15      32.884  55.831   7.838  1.00  0.00      RA0  C
ATOM    115  O   GLY A  15      32.760  55.840   6.615  1.00  0.00      RA0  O
ATOM    116  N   ALA A  16      32.291  54.925   8.598  1.00  0.00      RA0  N
ATOM    117  H   ALA A  16      32.392  54.966   9.594  1.00  0.00      RA0  H
ATOM    118  CA  ALA A  16      31.456  53.867   8.003  1.00  0.00      RA0  C
ATOM    119  CB  ALA A  16      30.862  52.977   9.084  1.00  0.00      RA0  C
ATOM    120  C   ALA A  16      30.290  54.405   7.149  1.00  0.00      RA0  C
ATOM    121  O   ALA A  16      29.627  55.384   7.501  1.00  0.00      RA0  O
ATOM    122  N   ARG A  17      30.083  53.784   5.991  1.00  0.00      RA0  N
ATOM    123  H   ARG A  17      30.671  53.013   5.744  1.00  0.00      RA0  H
ATOM    124  CA  ARG A  17      28.847  53.954   5.233  1.00  0.00      RA0  C
ATOM    125  CB  ARG A  17      29.122  54.050   3.729  1.00  0.00      RA0  C
ATOM    126  CG  ARG A  17      29.687  55.382   3.207  1.00  0.00      RA0  C
ATOM    127  CD  ARG A  17      31.104  55.742   3.670  1.00  0.00      RA0  C
ATOM    128  NE  ARG A  17      31.641  56.857   2.890  1.00  0.00      RA0  N
ATOM    129  HE  ARG A  17      31.097  57.105   2.082  1.00  0.00      RA0  H
ATOM    130  CZ  ARG A  17      32.854  57.389   3.231  1.00  0.00      RA0  C
ATOM    131  NH1 ARG A  17      33.466  56.982   4.364  1.00  0.00      RA0  N
ATOM    132 HH11 ARG A  17      34.403  57.230   4.629  1.00  0.00      RA0  H
ATOM    133 HH12 ARG A  17      32.998  56.384   5.032  1.00  0.00      RA0  H
ATOM    134  NH2 ARG A  17      33.433  58.305   2.422  1.00  0.00      RA0  N
ATOM    135 HH21 ARG A  17      34.322  58.722   2.634  1.00  0.00      RA0  H
ATOM    136 HH22 ARG A  17      32.993  58.604   1.570  1.00  0.00      RA0  H
ATOM    137  C   ARG A  17      28.052  52.692   5.551  1.00  0.00      RA0  C
ATOM    138  O   ARG A  17      28.424  51.601   5.152  1.00  0.00      RA0  O
ATOM    139  N   MSE A  18      26.942  52.849   6.263  1.00  0.00      RA0  N
ATOM    140  H   MSE A  18      26.565  53.766   6.384  1.00  0.00      RA0  H
ATOM    141  CA  MSE A  18      26.193  51.711   6.787  1.00  0.00      RA0  C
ATOM    142  CB  MSE A  18      25.446  52.093   8.064  1.00  0.00      RA0  C
ATOM    143  CG  MSE A  18      26.319  52.616   9.202  1.00  0.00      RA0  C
ATOM    144  SE  MSE A  18      27.435  51.375   9.864  1.00  0.00      RA0  S
ATOM    145  CE  MSE A  18      27.930  52.299  11.324  1.00  0.00      RA0  C
ATOM    146  C   MSE A  18      25.153  51.143   5.804  1.00  0.00      RA0  C
ATOM    147  O   MSE A  18      24.553  51.880   5.013  1.00  0.00      RA0  O
ATOM    148  N   VAL A  19      24.946  49.837   5.891  1.00  0.00      RA0  N
ATOM    149  H   VAL A  19      25.460  49.258   6.529  1.00  0.00      RA0  H
ATOM    150  CA  VAL A  19      23.825  49.171   5.232  1.00  0.00      RA0  C
ATOM    151  CB  VAL A  19      24.274  48.433   3.964  1.00  0.00      RA0  C
ATOM    152  CG1 VAL A  19      24.671  49.389   2.838  1.00  0.00      RA0  C
ATOM    153  CG2 VAL A  19      25.377  47.426   4.297  1.00  0.00      RA0  C
ATOM    154  C   VAL A  19      23.218  48.169   6.201  1.00  0.00      RA0  C
ATOM    155  O   VAL A  19      23.788  47.884   7.248  1.00  0.00      RA0  O
ATOM    156  N   ASP A  20      22.059  47.624   5.854  1.00  0.00      RA0  N
ATOM    157  H   ASP A  20      21.677  47.750   4.942  1.00  0.00      RA0  H
ATOM    158  CA  ASP A  20      21.501  46.561   6.663  1.00  0.00      RA0  C
ATOM    159  CB  ASP A  20      20.003  46.350   6.490  1.00  0.00      RA0  C
ATOM    160  CG  ASP A  20      19.704  45.119   7.320  1.00  0.00      RA0  C
ATOM    161  OD1 ASP A  20      19.932  45.185   8.520  1.00  0.00      RA0  O
ATOM    162  OD2 ASP A  20      19.336  44.074   6.783  1.00  0.00      RA0  O
ATOM    163  C   ASP A  20      22.132  45.251   6.279  1.00  0.00      RA0  C
ATOM    164  O   ASP A  20      22.216  44.922   5.097  1.00  0.00      RA0  O
ATOM    165  N   PHE A  21      22.592  44.496   7.272  1.00  0.00      RA0  N
ATOM    166  H   PHE A  21      22.305  44.767   8.190  1.00  0.00      RA0  H
ATOM    167  CA  PHE A  21      23.096  43.151   7.053  1.00  0.00      RA0  C
ATOM    168  CB  PHE A  21      24.583  43.110   7.387  1.00  0.00      RA0  C
ATOM    169  CG  PHE A  21      25.232  41.914   6.741  1.00  0.00      RA0  C
ATOM    170  CD1 PHE A  21      24.967  41.620   5.408  1.00  0.00      RA0  C
ATOM    171  CD2 PHE A  21      26.112  41.122   7.468  1.00  0.00      RA0  C
ATOM    172  CE1 PHE A  21      25.602  40.547   4.795  1.00  0.00      RA0  C
ATOM    173  CE2 PHE A  21      26.746  40.050   6.854  1.00  0.00      RA0  C
ATOM    174  CZ  PHE A  21      26.500  39.768   5.515  1.00  0.00      RA0  C
ATOM    175  C   PHE A  21      22.320  42.193   7.937  1.00  0.00      RA0  C
ATOM    176  O   PHE A  21      22.596  42.069   9.137  1.00  0.00      RA0  O
ATOM    177  N   HIS A  22      21.303  41.559   7.363  1.00  0.00      RA0  N
ATOM    178  H   HIS A  22      20.984  41.946   6.497  1.00  0.00      RA0  H
ATOM    179  CA  HIS A  22      20.471  40.614   8.117  1.00  0.00      RA0  C
ATOM    180  CB  HIS A  22      21.199  39.306   8.447  1.00  0.00      RA0  C
ATOM    181  CG  HIS A  22      22.019  38.795   7.290  1.00  0.00      RA0  C
ATOM    182  ND1 HIS A  22      21.569  38.657   6.029  1.00  0.00      RA0  N
ATOM    183  HD1 HIS A  22      20.674  38.883   5.698  1.00  0.00      RA0  H
ATOM    184  CD2 HIS A  22      23.347  38.369   7.345  1.00  0.00      RA0  C
ATOM    185  NE2 HIS A  22      23.696  37.970   6.100  1.00  0.00      RA0  N
ATOM    186  CE1 HIS A  22      22.604  38.147   5.288  1.00  0.00      RA0  C
ATOM    187  C   HIS A  22      19.960  41.183   9.440  1.00  0.00      RA0  C
ATOM    188  O   HIS A  22      19.955  40.491  10.463  1.00  0.00      RA0  O
ATOM    189  N   GLY A  23      19.505  42.437   9.388  1.00  0.00      RA0  N
ATOM    190  H   GLY A  23      19.615  43.020   8.573  1.00  0.00      RA0  H
ATOM    191  CA  GLY A  23      18.932  43.124  10.542  1.00  0.00      RA0  C
ATOM    192  C   GLY A  23      19.890  43.995  11.343  1.00  0.00      RA0  C
ATOM    193  O   GLY A  23      19.437  44.796  12.172  1.00  0.00      RA0  O
ATOM    194  N   TRP A  24      21.199  43.837  11.104  1.00  0.00      RA0  N
ATOM    195  H   TRP A  24      21.472  43.275  10.322  1.00  0.00      RA0  H
ATOM    196  CA  TRP A  24      22.255  44.642  11.761  1.00  0.00      RA0  C
ATOM    197  CB  TRP A  24      23.522  43.825  12.014  1.00  0.00      RA0  C
ATOM    198  CG  TRP A  24      23.333  42.671  12.965  1.00  0.00      RA0  C
ATOM    199  CD2 TRP A  24      23.849  42.552  14.308  1.00  0.00      RA0  C
ATOM    200  CE2 TRP A  24      23.486  41.275  14.792  1.00  0.00      RA0  C
ATOM    201  CE3 TRP A  24      24.590  43.408  15.112  1.00  0.00      RA0  C
ATOM    202  CD1 TRP A  24      22.681  41.457  12.712  1.00  0.00      RA0  C
ATOM    203  NE1 TRP A  24      22.772  40.632  13.788  1.00  0.00      RA0  N
ATOM    204  HE1 TRP A  24      22.429  39.711  13.824  1.00  0.00      RA0  H
ATOM    205  CZ2 TRP A  24      23.871  40.887  16.070  1.00  0.00      RA0  C
ATOM    206  CZ3 TRP A  24      24.970  43.006  16.388  1.00  0.00      RA0  C
ATOM    207  CH2 TRP A  24      24.613  41.751  16.865  1.00  0.00      RA0  C
ATOM    208  C   TRP A  24      22.688  45.819  10.866  1.00  0.00      RA0  C
ATOM    209  O   TRP A  24      22.888  45.636   9.658  1.00  0.00      RA0  O
ATOM    210  N   MSE A  25      22.893  46.987  11.457  1.00  0.00      RA0  N
ATOM    211  H   MSE A  25      22.787  47.042  12.446  1.00  0.00      RA0  H
ATOM    212  CA  MSE A  25      23.476  48.111  10.726  1.00  0.00      RA0  C
ATOM    213  CB  MSE A  25      22.976  49.439  11.283  1.00  0.00      RA0  C
ATOM    214  CG  MSE A  25      21.485  49.605  10.999  1.00  0.00      RA0  C
ATOM    215  SE  MSE A  25      21.150  49.624   9.232  1.00  0.00      RA0  S
ATOM    216  CE  MSE A  25      19.387  49.271   9.309  1.00  0.00      RA0  C
ATOM    217  C   MSE A  25      24.996  47.992  10.758  1.00  0.00      RA0  C
ATOM    218  O   MSE A  25      25.620  48.212  11.805  1.00  0.00      RA0  O
ATOM    219  N   MSE A  26      25.570  47.665   9.596  1.00  0.00      RA0  N
ATOM    220  H   MSE A  26      25.003  47.595   8.769  1.00  0.00      RA0  H
ATOM    221  CA  MSE A  26      26.991  47.305   9.476  1.00  0.00      RA0  C
ATOM    222  CB  MSE A  26      27.115  45.806   9.182  1.00  0.00      RA0  C
ATOM    223  CG  MSE A  26      26.559  44.890  10.270  1.00  0.00      RA0  C
ATOM    224  SE  MSE A  26      27.442  45.027  11.829  1.00  0.00      RA0  S
ATOM    225  CE  MSE A  26      29.008  44.350  11.260  1.00  0.00      RA0  C
ATOM    226  C   MSE A  26      27.654  48.087   8.358  1.00  0.00      RA0  C
ATOM    227  O   MSE A  26      27.010  48.437   7.362  1.00  0.00      RA0  O
ATOM    228  N   PRO A  27      28.947  48.385   8.499  1.00  0.00      RA0  N
ATOM    229  CD  PRO A  27      29.790  48.116   9.654  1.00  0.00      RA0  C
ATOM    230  CA  PRO A  27      29.642  49.103   7.432  1.00  0.00      RA0  C
ATOM    231  CB  PRO A  27      31.016  49.385   8.040  1.00  0.00      RA0  C
ATOM    232  CG  PRO A  27      30.864  49.182   9.544  1.00  0.00      RA0  C
ATOM    233  C   PRO A  27      29.809  48.337   6.132  1.00  0.00      RA0  C
ATOM    234  O   PRO A  27      30.370  47.255   6.112  1.00  0.00      RA0  O
ATOM    235  N   LEU A  28      29.304  48.907   5.043  1.00  0.00      RA0  N
ATOM    236  H   LEU A  28      28.810  49.771   5.139  1.00  0.00      RA0  H
ATOM    237  CA  LEU A  28      29.578  48.382   3.716  1.00  0.00      RA0  C
ATOM    238  CB  LEU A  28      28.651  49.023   2.687  1.00  0.00      RA0  C
ATOM    239  CG  LEU A  28      28.784  48.387   1.303  1.00  0.00      RA0  C
ATOM    240  CD1 LEU A  28      28.445  46.895   1.333  1.00  0.00      RA0  C
ATOM    241  CD2 LEU A  28      27.968  49.138   0.251  1.00  0.00      RA0  C
ATOM    242  C   LEU A  28      31.047  48.677   3.374  1.00  0.00      RA0  C
ATOM    243  O   LEU A  28      31.740  47.875   2.750  1.00  0.00      RA0  O
ATOM    244  N   HIS A  29      31.473  49.864   3.749  1.00  0.00      RA0  N
ATOM    245  H   HIS A  29      30.890  50.526   4.225  1.00  0.00      RA0  H
ATOM    246  CA  HIS A  29      32.866  50.280   3.592  1.00  0.00      RA0  C
ATOM    247  CB  HIS A  29      33.264  50.537   2.128  1.00  0.00      RA0  C
ATOM    248  CG  HIS A  29      32.277  51.426   1.414  1.00  0.00      RA0  C
ATOM    249  ND1 HIS A  29      31.381  50.969   0.519  1.00  0.00      RA0  N
ATOM    250  HD1 HIS A  29      31.266  50.037   0.228  1.00  0.00      RA0  H
ATOM    251  CD2 HIS A  29      32.137  52.810   1.526  1.00  0.00      RA0  C
ATOM    252  NE2 HIS A  29      31.144  53.187   0.687  1.00  0.00      RA0  N
ATOM    253  CE1 HIS A  29      30.676  52.054   0.065  1.00  0.00      RA0  C
ATOM    254  C   HIS A  29      33.078  51.495   4.461  1.00  0.00      RA0  C
ATOM    255  O   HIS A  29      32.143  52.009   5.054  1.00  0.00      RA0  O
ATOM    256  N   TYR A  30      34.310  51.984   4.483  1.00  0.00      RA0  N
ATOM    257  H   TYR A  30      35.056  51.472   4.036  1.00  0.00      RA0  H
ATOM    258  CA  TYR A  30      34.651  53.153   5.285  1.00  0.00      RA0  C
ATOM    259  CB  TYR A  30      35.694  52.802   6.347  1.00  0.00      RA0  C
ATOM    260  CG  TYR A  30      35.189  51.808   7.365  1.00  0.00      RA0  C
ATOM    261  CD1 TYR A  30      35.234  50.443   7.105  1.00  0.00      RA0  C
ATOM    262  CE1 TYR A  30      34.866  49.538   8.094  1.00  0.00      RA0  C
ATOM    263  CD2 TYR A  30      34.714  52.266   8.586  1.00  0.00      RA0  C
ATOM    264  CE2 TYR A  30      34.353  51.363   9.577  1.00  0.00      RA0  C
ATOM    265  CZ  TYR A  30      34.459  49.999   9.340  1.00  0.00      RA0  C
ATOM    266  OH  TYR A  30      34.165  49.105  10.348  1.00  0.00      RA0  O
ATOM    267  HH  TYR A  30      34.281  48.220  10.019  1.00  0.00      RA0  H
ATOM    268  C   TYR A  30      35.253  54.249   4.414  1.00  0.00      RA0  C
ATOM    269  O   TYR A  30      35.986  55.144   4.908  1.00  0.00      RA0  O
ATOM    270  N   GLY A  31      34.939  54.191   3.122  1.00  0.00      RA0  N
ATOM    271  H   GLY A  31      34.409  53.418   2.778  1.00  0.00      RA0  H
ATOM    272  CA  GLY A  31      35.396  55.192   2.164  1.00  0.00      RA0  C
ATOM    273  C   GLY A  31      35.870  54.611   0.843  1.00  0.00      RA0  C
ATOM    274  O   GLY A  31      35.830  55.287  -0.186  1.00  0.00      RA0  O
ATOM    275  N   SER A  32      36.371  53.386   0.873  1.00  0.00      RA0  N
ATOM    276  H   SER A  32      36.523  52.848   1.706  1.00  0.00      RA0  H
ATOM    277  CA  SER A  32      36.822  52.713  -0.340  1.00  0.00      RA0  C
ATOM    278  CB  SER A  32      38.129  53.314  -0.883  1.00  0.00      RA0  C
ATOM    279  OG  SER A  32      38.285  52.993  -2.276  1.00  0.00      RA0  O
ATOM    280  HG  SER A  32      38.980  53.562  -2.582  1.00  0.00      RA0  H
ATOM    281  C   SER A  32      36.839  51.207  -0.179  1.00  0.00      RA0  C
ATOM    282  O   SER A  32      37.762  50.674   0.427  1.00  0.00      RA0  O
ATOM    283  N   GLN A  33      35.845  50.502  -0.721  1.00  0.00      RA0  N
ATOM    284  H   GLN A  33      35.127  50.978  -1.225  1.00  0.00      RA0  H
ATOM    285  CA  GLN A  33      35.849  49.061  -0.607  1.00  0.00      RA0  C
ATOM    286  CB  GLN A  33      34.510  48.410  -0.952  1.00  0.00      RA0  C
ATOM    287  CG  GLN A  33      34.179  48.280  -2.435  1.00  0.00      RA0  C
ATOM    288  CD  GLN A  33      32.886  47.505  -2.531  1.00  0.00      RA0  C
ATOM    289  OE1 GLN A  33      31.910  47.815  -1.857  1.00  0.00      RA0  O
ATOM    290  NE2 GLN A  33      32.944  46.462  -3.379  1.00  0.00      RA0  N
ATOM    291 HE21 GLN A  33      33.774  46.259  -3.900  1.00  0.00      RA0  H
ATOM    292 HE22 GLN A  33      32.159  45.854  -3.514  1.00  0.00      RA0  H
ATOM    293  C   GLN A  33      37.031  48.413  -1.333  1.00  0.00      RA0  C
ATOM    294  O   GLN A  33      37.523  47.372  -0.893  1.00  0.00      RA0  O
ATOM    295  N   ILE A  34      37.509  49.068  -2.395  1.00  0.00      RA0  N
ATOM    296  H   ILE A  34      37.141  49.971  -2.609  1.00  0.00      RA0  H
ATOM    297  CA  ILE A  34      38.654  48.569  -3.148  1.00  0.00      RA0  C
ATOM    298  CB  ILE A  34      38.802  49.358  -4.449  1.00  0.00      RA0  C
ATOM    299  CG2 ILE A  34      39.995  48.869  -5.269  1.00  0.00      RA0  C
ATOM    300  CG1 ILE A  34      37.502  49.296  -5.254  1.00  0.00      RA0  C
ATOM    301  CD1 ILE A  34      37.155  47.871  -5.694  1.00  0.00      RA0  C
ATOM    302  C   ILE A  34      39.923  48.647  -2.283  1.00  0.00      RA0  C
ATOM    303  O   ILE A  34      40.670  47.668  -2.171  1.00  0.00      RA0  O
ATOM    304  N   ASP A  35      40.147  49.782  -1.638  1.00  0.00      RA0  N
ATOM    305  H   ASP A  35      39.488  50.534  -1.636  1.00  0.00      RA0  H
ATOM    306  CA  ASP A  35      41.325  49.899  -0.740  1.00  0.00      RA0  C
ATOM    307  CB  ASP A  35      41.574  51.349  -0.290  1.00  0.00      RA0  C
ATOM    308  CG  ASP A  35      41.066  51.653   1.123  1.00  0.00      RA0  C
ATOM    309  OD1 ASP A  35      41.683  51.253   2.098  1.00  0.00      RA0  O
ATOM    310  OD2 ASP A  35      40.070  52.344   1.294  1.00  0.00      RA0  O
ATOM    311  C   ASP A  35      41.294  48.934   0.434  1.00  0.00      RA0  C
ATOM    312  O   ASP A  35      42.322  48.467   0.867  1.00  0.00      RA0  O
ATOM    313  N   GLU A  36      40.101  48.658   0.971  1.00  0.00      RA0  N
ATOM    314  H   GLU A  36      39.311  49.175   0.633  1.00  0.00      RA0  H
ATOM    315  CA  GLU A  36      39.930  47.753   2.067  1.00  0.00      RA0  C
ATOM    316  CB  GLU A  36      38.453  47.817   2.469  1.00  0.00      RA0  C
ATOM    317  CG  GLU A  36      38.258  48.893   3.528  1.00  0.00      RA0  C
ATOM    318  CD  GLU A  36      36.928  49.625   3.476  1.00  0.00      RA0  C
ATOM    319  OE1 GLU A  36      35.886  48.979   3.543  1.00  0.00      RA0  O
ATOM    320  OE2 GLU A  36      36.943  50.861   3.418  1.00  0.00      RA0  O
ATOM    321  C   GLU A  36      40.307  46.333   1.615  1.00  0.00      RA0  C
ATOM    322  O   GLU A  36      41.005  45.602   2.312  1.00  0.00      RA0  O
ATOM    323  N   HIS A  37      39.879  45.973   0.420  1.00  0.00      RA0  N
ATOM    324  H   HIS A  37      39.311  46.614  -0.100  1.00  0.00      RA0  H
ATOM    325  CA  HIS A  37      40.215  44.681  -0.162  1.00  0.00      RA0  C
ATOM    326  CB  HIS A  37      39.547  44.557  -1.530  1.00  0.00      RA0  C
ATOM    327  CG  HIS A  37      39.745  43.172  -2.091  1.00  0.00      RA0  C
ATOM    328  ND1 HIS A  37      38.757  42.265  -2.168  1.00  0.00      RA0  N
ATOM    329  HD1 HIS A  37      37.825  42.390  -1.874  1.00  0.00      RA0  H
ATOM    330  CD2 HIS A  37      40.916  42.614  -2.611  1.00  0.00      RA0  C
ATOM    331  NE2 HIS A  37      40.621  41.356  -3.000  1.00  0.00      RA0  N
ATOM    332  CE1 HIS A  37      39.298  41.139  -2.734  1.00  0.00      RA0  C
ATOM    333  C   HIS A  37      41.729  44.562  -0.269  1.00  0.00      RA0  C
ATOM    334  O   HIS A  37      42.311  43.566   0.198  1.00  0.00      RA0  O
ATOM    335  N   HIS A  38      42.358  45.585  -0.838  1.00  0.00      RA0  N
ATOM    336  H   HIS A  38      41.834  46.387  -1.134  1.00  0.00      RA0  H
ATOM    337  CA  HIS A  38      43.808  45.520  -1.079  1.00  0.00      RA0  C
ATOM    338  CB  HIS A  38      44.279  46.652  -1.986  1.00  0.00      RA0  C
ATOM    339  CG  HIS A  38      43.776  46.452  -3.393  1.00  0.00      RA0  C
ATOM    340  ND1 HIS A  38      43.802  45.277  -4.052  1.00  0.00      RA0  N
ATOM    341  HD1 HIS A  38      44.124  44.411  -3.722  1.00  0.00      RA0  H
ATOM    342  CD2 HIS A  38      43.237  47.428  -4.232  1.00  0.00      RA0  C
ATOM    343  NE2 HIS A  38      42.937  46.831  -5.410  1.00  0.00      RA0  N
ATOM    344  CE1 HIS A  38      43.285  45.509  -5.301  1.00  0.00      RA0  C
ATOM    345  C   HIS A  38      44.615  45.560   0.230  1.00  0.00      RA0  C
ATOM    346  O   HIS A  38      45.719  44.999   0.309  1.00  0.00      RA0  O
ATOM    347  N   ALA A  39      44.057  46.171   1.266  1.00  0.00      RA0  N
ATOM    348  H   ALA A  39      43.201  46.678   1.147  1.00  0.00      RA0  H
ATOM    349  CA  ALA A  39      44.681  46.177   2.596  1.00  0.00      RA0  C
ATOM    350  CB  ALA A  39      43.872  47.028   3.577  1.00  0.00      RA0  C
ATOM    351  C   ALA A  39      44.804  44.774   3.160  1.00  0.00      RA0  C
ATOM    352  O   ALA A  39      45.803  44.428   3.774  1.00  0.00      RA0  O
ATOM    353  N   VAL A  40      43.775  43.962   2.980  1.00  0.00      RA0  N
ATOM    354  H   VAL A  40      42.982  44.276   2.452  1.00  0.00      RA0  H
ATOM    355  CA  VAL A  40      43.819  42.610   3.499  1.00  0.00      RA0  C
ATOM    356  CB  VAL A  40      42.427  41.994   3.511  1.00  0.00      RA0  C
ATOM    357  CG1 VAL A  40      42.465  40.540   3.977  1.00  0.00      RA0  C
ATOM    358  CG2 VAL A  40      41.500  42.846   4.378  1.00  0.00      RA0  C
ATOM    359  C   VAL A  40      44.815  41.795   2.686  1.00  0.00      RA0  C
ATOM    360  O   VAL A  40      45.540  40.958   3.235  1.00  0.00      RA0  O
ATOM    361  N   ARG A  41      44.833  42.021   1.384  1.00  0.00      RA0  N
ATOM    362  H   ARG A  41      44.209  42.700   0.994  1.00  0.00      RA0  H
ATOM    363  CA  ARG A  41      45.711  41.256   0.514  1.00  0.00      RA0  C
ATOM    364  CB  ARG A  41      45.378  41.522  -0.954  1.00  0.00      RA0  C
ATOM    365  CG  ARG A  41      44.048  40.938  -1.430  1.00  0.00      RA0  C
ATOM    366  CD  ARG A  41      44.042  39.410  -1.502  1.00  0.00      RA0  C
ATOM    367  NE  ARG A  41      42.764  38.930  -2.026  1.00  0.00      RA0  N
ATOM    368  HE  ARG A  41      42.392  39.381  -2.855  1.00  0.00      RA0  H
ATOM    369  CZ  ARG A  41      42.109  37.926  -1.375  1.00  0.00      RA0  C
ATOM    370  NH1 ARG A  41      42.690  37.307  -0.332  1.00  0.00      RA0  N
ATOM    371 HH11 ARG A  41      42.206  36.626   0.228  1.00  0.00      RA0  H
ATOM    372 HH12 ARG A  41      43.652  37.463  -0.056  1.00  0.00      RA0  H
ATOM    373  NH2 ARG A  41      40.877  37.565  -1.783  1.00  0.00      RA0  N
ATOM    374 HH21 ARG A  41      40.293  36.895  -1.311  1.00  0.00      RA0  H
ATOM    375 HH22 ARG A  41      40.516  37.984  -2.633  1.00  0.00      RA0  H
ATOM    376  C   ARG A  41      47.191  41.564   0.743  1.00  0.00      RA0  C
ATOM    377  O   ARG A  41      48.022  40.713   0.488  1.00  0.00      RA0  O
ATOM    378  N   THR A  42      47.504  42.765   1.203  1.00  0.00      RA0  N
ATOM    379  H   THR A  42      46.801  43.439   1.429  1.00  0.00      RA0  H
ATOM    380  CA  THR A  42      48.920  43.214   1.247  1.00  0.00      RA0  C
ATOM    381  CB  THR A  42      49.233  44.244   0.153  1.00  0.00      RA0  C
ATOM    382  OG1 THR A  42      48.284  45.309   0.146  1.00  0.00      RA0  O
ATOM    383  HG1 THR A  42      47.444  44.922  -0.064  1.00  0.00      RA0  H
ATOM    384  CG2 THR A  42      49.291  43.590  -1.229  1.00  0.00      RA0  C
ATOM    385  C   THR A  42      49.447  43.592   2.627  1.00  0.00      RA0  C
ATOM    386  O   THR A  42      50.678  43.744   2.797  1.00  0.00      RA0  O
ATOM    387  N   ASP A  43      48.563  43.801   3.601  1.00  0.00      RA0  N
ATOM    388  H   ASP A  43      47.579  43.654   3.492  1.00  0.00      RA0  H
ATOM    389  CA  ASP A  43      49.004  44.310   4.898  1.00  0.00      RA0  C
ATOM    390  CB  ASP A  43      49.097  45.840   4.902  1.00  0.00      RA0  C
ATOM    391  CG  ASP A  43      49.622  46.320   6.243  1.00  0.00      RA0  C
ATOM    392  OD1 ASP A  43      50.084  45.513   7.042  1.00  0.00      RA0  O
ATOM    393  OD2 ASP A  43      49.536  47.508   6.532  1.00  0.00      RA0  O
ATOM    394  C   ASP A  43      48.089  43.764   6.004  1.00  0.00      RA0  C
ATOM    395  O   ASP A  43      48.233  42.591   6.395  1.00  0.00      RA0  O
ATOM    396  N   ALA A  44      47.140  44.565   6.489  1.00  0.00      RA0  N
ATOM    397  H   ALA A  44      46.986  45.497   6.156  1.00  0.00      RA0  H
ATOM    398  CA  ALA A  44      46.194  44.086   7.503  1.00  0.00      RA0  C
ATOM    399  CB  ALA A  44      46.795  44.190   8.904  1.00  0.00      RA0  C
ATOM    400  C   ALA A  44      44.907  44.912   7.458  1.00  0.00      RA0  C
ATOM    401  O   ALA A  44      44.949  46.151   7.470  1.00  0.00      RA0  O
ATOM    402  N   GLY A  45      43.784  44.199   7.443  1.00  0.00      RA0  N
ATOM    403  H   GLY A  45      43.811  43.197   7.426  1.00  0.00      RA0  H
ATOM    404  CA  GLY A  45      42.471  44.813   7.598  1.00  0.00      RA0  C
ATOM    405  C   GLY A  45      41.689  44.078   8.662  1.00  0.00      RA0  C
ATOM    406  O   GLY A  45      42.001  42.941   8.989  1.00  0.00      RA0  O
ATOM    407  N   MSE A  46      40.634  44.695   9.171  1.00  0.00      RA0  N
ATOM    408  H   MSE A  46      40.382  45.620   8.872  1.00  0.00      RA0  H
ATOM    409  CA  MSE A  46      39.783  44.020  10.113  1.00  0.00      RA0  C
ATOM    410  CB  MSE A  46      40.167  44.378  11.547  1.00  0.00      RA0  C
ATOM    411  CG  MSE A  46      39.997  45.869  11.818  1.00  0.00      RA0  C
ATOM    412  SE  MSE A  46      40.451  46.305  13.495  1.00  0.00      RA0  S
ATOM    413  CE  MSE A  46      40.465  48.081  13.246  1.00  0.00      RA0  C
ATOM    414  C   MSE A  46      38.309  44.298   9.904  1.00  0.00      RA0  C
ATOM    415  O   MSE A  46      37.922  45.360   9.435  1.00  0.00      RA0  O
ATOM    416  N   PHE A  47      37.522  43.309  10.307  1.00  0.00      RA0  N
ATOM    417  H   PHE A  47      37.927  42.539  10.803  1.00  0.00      RA0  H
ATOM    418  CA  PHE A  47      36.079  43.300  10.121  1.00  0.00      RA0  C
ATOM    419  CB  PHE A  47      35.653  42.161   9.192  1.00  0.00      RA0  C
ATOM    420  CG  PHE A  47      36.387  42.193   7.873  1.00  0.00      RA0  C
ATOM    421  CD1 PHE A  47      37.615  41.553   7.740  1.00  0.00      RA0  C
ATOM    422  CD2 PHE A  47      35.820  42.839   6.783  1.00  0.00      RA0  C
ATOM    423  CE1 PHE A  47      38.267  41.545   6.515  1.00  0.00      RA0  C
ATOM    424  CE2 PHE A  47      36.469  42.825   5.555  1.00  0.00      RA0  C
ATOM    425  CZ  PHE A  47      37.687  42.173   5.420  1.00  0.00      RA0  C
ATOM    426  C   PHE A  47      35.406  43.063  11.465  1.00  0.00      RA0  C
ATOM    427  O   PHE A  47      35.855  42.232  12.288  1.00  0.00      RA0  O
ATOM    428  N   ASP A  48      34.328  43.799  11.710  1.00  0.00      RA0  N
ATOM    429  H   ASP A  48      33.951  44.386  10.997  1.00  0.00      RA0  H
ATOM    430  CA  ASP A  48      33.477  43.515  12.842  1.00  0.00      RA0  C
ATOM    431  CB  ASP A  48      32.503  44.626  13.195  1.00  0.00      RA0  C
ATOM    432  CG  ASP A  48      31.656  44.042  14.302  1.00  0.00      RA0  C
ATOM    433  OD1 ASP A  48      32.241  43.438  15.182  1.00  0.00      RA0  O
ATOM    434  OD2 ASP A  48      30.432  44.123  14.277  1.00  0.00      RA0  O
ATOM    435  C   ASP A  48      32.610  42.324  12.472  1.00  0.00      RA0  C
ATOM    436  O   ASP A  48      31.790  42.437  11.560  1.00  0.00      RA0  O
ATOM    437  N   VAL A  49      32.811  41.207  13.143  1.00  0.00      RA0  N
ATOM    438  H   VAL A  49      33.381  41.265  13.968  1.00  0.00      RA0  H
ATOM    439  CA  VAL A  49      31.989  40.024  12.914  1.00  0.00      RA0  C
ATOM    440  CB  VAL A  49      32.839  38.858  12.403  1.00  0.00      RA0  C
ATOM    441  CG1 VAL A  49      33.164  39.052  10.922  1.00  0.00      RA0  C
ATOM    442  CG2 VAL A  49      34.112  38.683  13.230  1.00  0.00      RA0  C
ATOM    443  C   VAL A  49      31.198  39.673  14.179  1.00  0.00      RA0  C
ATOM    444  O   VAL A  49      30.904  38.514  14.425  1.00  0.00      RA0  O
ATOM    445  N   SER A  50      30.753  40.704  14.897  1.00  0.00      RA0  N
ATOM    446  H   SER A  50      31.007  41.652  14.671  1.00  0.00      RA0  H
ATOM    447  CA  SER A  50      29.992  40.524  16.126  1.00  0.00      RA0  C
ATOM    448  CB  SER A  50      30.058  41.783  16.985  1.00  0.00      RA0  C
ATOM    449  OG  SER A  50      31.418  42.001  17.373  1.00  0.00      RA0  O
ATOM    450  HG  SER A  50      31.790  42.543  16.679  1.00  0.00      RA0  H
ATOM    451  C   SER A  50      28.561  40.100  15.828  1.00  0.00      RA0  C
ATOM    452  O   SER A  50      27.840  39.673  16.732  1.00  0.00      RA0  O
ATOM    453  N   HIS A  51      28.182  40.234  14.568  1.00  0.00      RA0  N
ATOM    454  H   HIS A  51      28.822  40.658  13.930  1.00  0.00      RA0  H
ATOM    455  CA  HIS A  51      26.905  39.713  14.046  1.00  0.00      RA0  C
ATOM    456  CB  HIS A  51      26.573  40.332  12.684  1.00  0.00      RA0  C
ATOM    457  CG  HIS A  51      27.301  39.616  11.571  1.00  0.00      RA0  C
ATOM    458  ND1 HIS A  51      26.672  38.876  10.642  1.00  0.00      RA0  N
ATOM    459  HD1 HIS A  51      25.701  38.762  10.567  1.00  0.00      RA0  H
ATOM    460  CD2 HIS A  51      28.675  39.591  11.313  1.00  0.00      RA0  C
ATOM    461  NE2 HIS A  51      28.865  38.820  10.215  1.00  0.00      RA0  N
ATOM    462  CE1 HIS A  51      27.634  38.380   9.801  1.00  0.00      RA0  C
ATOM    463  C   HIS A  51      26.854  38.188  14.001  1.00  0.00      RA0  C
ATOM    464  O   HIS A  51      25.781  37.616  13.793  1.00  0.00      RA0  O
ATOM    465  N   MSE A  52      27.981  37.529  14.208  1.00  0.00      RA0  N
ATOM    466  H   MSE A  52      28.813  37.987  14.525  1.00  0.00      RA0  H
ATOM    467  CA  MSE A  52      27.973  36.092  14.266  1.00  0.00      RA0  C
ATOM    468  CB  MSE A  52      29.260  35.502  13.691  1.00  0.00      RA0  C
ATOM    469  CG  MSE A  52      29.497  35.931  12.243  1.00  0.00      RA0  C
ATOM    470  SE  MSE A  52      30.940  35.158  11.496  1.00  0.00      RA0  S
ATOM    471  CE  MSE A  52      30.282  33.487  11.362  1.00  0.00      RA0  C
ATOM    472  C   MSE A  52      27.752  35.628  15.676  1.00  0.00      RA0  C
ATOM    473  O   MSE A  52      28.115  36.314  16.642  1.00  0.00      RA0  O
ATOM    474  N   THR A  53      27.146  34.449  15.781  1.00  0.00      RA0  N
ATOM    475  H   THR A  53      26.970  33.887  14.995  1.00  0.00      RA0  H
ATOM    476  CA  THR A  53      26.714  33.896  17.062  1.00  0.00      RA0  C
ATOM    477  CB  THR A  53      25.291  33.441  16.821  1.00  0.00      RA0  C
ATOM    478  OG1 THR A  53      24.511  34.600  16.481  1.00  0.00      RA0  O
ATOM    479  HG1 THR A  53      24.966  35.013  15.752  1.00  0.00      RA0  H
ATOM    480  CG2 THR A  53      24.698  32.672  17.999  1.00  0.00      RA0  C
ATOM    481  C   THR A  53      27.675  32.794  17.498  1.00  0.00      RA0  C
ATOM    482  O   THR A  53      27.947  31.852  16.754  1.00  0.00      RA0  O
ATOM    483  N   ILE A  54      28.219  32.942  18.699  1.00  0.00      RA0  N
ATOM    484  H   ILE A  54      27.928  33.701  19.283  1.00  0.00      RA0  H
ATOM    485  CA  ILE A  54      29.060  31.923  19.308  1.00  0.00      RA0  C
ATOM    486  CB  ILE A  54      30.195  32.599  20.071  1.00  0.00      RA0  C
ATOM    487  CG2 ILE A  54      31.089  31.575  20.767  1.00  0.00      RA0  C
ATOM    488  CG1 ILE A  54      30.979  33.521  19.136  1.00  0.00      RA0  C
ATOM    489  CD1 ILE A  54      32.050  34.324  19.873  1.00  0.00      RA0  C
ATOM    490  C   ILE A  54      28.161  31.103  20.242  1.00  0.00      RA0  C
ATOM    491  O   ILE A  54      27.425  31.665  21.073  1.00  0.00      RA0  O
ATOM    492  N   VAL A  55      28.184  29.787  20.052  1.00  0.00      RA0  N
ATOM    493  H   VAL A  55      28.854  29.374  19.434  1.00  0.00      RA0  H
ATOM    494  CA  VAL A  55      27.349  28.884  20.811  1.00  0.00      RA0  C
ATOM    495  CB  VAL A  55      26.454  28.085  19.863  1.00  0.00      RA0  C
ATOM    496  CG1 VAL A  55      25.563  27.117  20.639  1.00  0.00      RA0  C
ATOM    497  CG2 VAL A  55      25.653  29.007  18.943  1.00  0.00      RA0  C
ATOM    498  C   VAL A  55      28.281  27.951  21.538  1.00  0.00      RA0  C
ATOM    499  O   VAL A  55      29.040  27.205  20.907  1.00  0.00      RA0  O
ATOM    500  N   ASP A  56      28.211  27.986  22.860  1.00  0.00      RA0  N
ATOM    501  H   ASP A  56      27.577  28.598  23.318  1.00  0.00      RA0  H
ATOM    502  CA  ASP A  56      28.956  27.048  23.671  1.00  0.00      RA0  C
ATOM    503  CB  ASP A  56      29.437  27.725  24.977  1.00  0.00      RA0  C
ATOM    504  CG  ASP A  56      30.528  28.782  24.776  1.00  0.00      RA0  C
ATOM    505  OD1 ASP A  56      30.969  29.002  23.656  1.00  0.00      RA0  O
ATOM    506  OD2 ASP A  56      30.975  29.399  25.747  1.00  0.00      RA0  O
ATOM    507  C   ASP A  56      28.116  25.828  24.017  1.00  0.00      RA0  C
ATOM    508  O   ASP A  56      26.960  25.950  24.410  1.00  0.00      RA0  O
ATOM    509  N   LEU A  57      28.729  24.659  23.855  1.00  0.00      RA0  N
ATOM    510  H   LEU A  57      29.703  24.643  23.624  1.00  0.00      RA0  H
ATOM    511  CA  LEU A  57      28.103  23.379  24.134  1.00  0.00      RA0  C
ATOM    512  CB  LEU A  57      28.128  22.490  22.896  1.00  0.00      RA0  C
ATOM    513  CG  LEU A  57      27.407  23.062  21.679  1.00  0.00      RA0  C
ATOM    514  CD1 LEU A  57      27.517  22.109  20.493  1.00  0.00      RA0  C
ATOM    515  CD2 LEU A  57      25.950  23.413  21.978  1.00  0.00      RA0  C
ATOM    516  C   LEU A  57      28.813  22.653  25.271  1.00  0.00      RA0  C
ATOM    517  O   LEU A  57      30.009  22.434  25.190  1.00  0.00      RA0  O
ATOM    518  N   ARG A  58      28.069  22.237  26.300  1.00  0.00      RA0  N
ATOM    519  H   ARG A  58      27.080  22.404  26.317  1.00  0.00      RA0  H
ATOM    520  CA  ARG A  58      28.656  21.606  27.470  1.00  0.00      RA0  C
ATOM    521  CB  ARG A  58      28.536  22.588  28.617  1.00  0.00      RA0  C
ATOM    522  CG  ARG A  58      29.793  23.402  28.911  1.00  0.00      RA0  C
ATOM    523  CD  ARG A  58      29.999  23.483  30.426  1.00  0.00      RA0  C
ATOM    524  NE  ARG A  58      30.128  22.132  30.982  1.00  0.00      RA0  N
ATOM    525  HE  ARG A  58      30.971  21.599  30.803  1.00  0.00      RA0  H
ATOM    526  CZ  ARG A  58      29.060  21.518  31.577  1.00  0.00      RA0  C
ATOM    527  NH1 ARG A  58      27.923  22.222  31.785  1.00  0.00      RA0  N
ATOM    528 HH11 ARG A  58      27.056  21.860  32.156  1.00  0.00      RA0  H
ATOM    529 HH12 ARG A  58      27.807  23.197  31.513  1.00  0.00      RA0  H
ATOM    530  NH2 ARG A  58      29.163  20.208  31.893  1.00  0.00      RA0  N
ATOM    531 HH21 ARG A  58      28.432  19.681  32.329  1.00  0.00      RA0  H
ATOM    532 HH22 ARG A  58      30.026  19.711  31.655  1.00  0.00      RA0  H
ATOM    533  C   ARG A  58      27.929  20.296  27.806  1.00  0.00      RA0  C
ATOM    534  O   ARG A  58      26.718  20.205  27.682  1.00  0.00      RA0  O
ATOM    535  N   GLY A  59      28.672  19.309  28.271  1.00  0.00      RA0  N
ATOM    536  H   GLY A  59      29.662  19.424  28.402  1.00  0.00      RA0  H
ATOM    537  CA  GLY A  59      28.104  18.014  28.623  1.00  0.00      RA0  C
ATOM    538  C   GLY A  59      29.040  16.897  28.203  1.00  0.00      RA0  C
ATOM    539  O   GLY A  59      29.740  17.010  27.195  1.00  0.00      RA0  O
ATOM    540  N   SER A  60      29.039  15.806  28.966  1.00  0.00      RA0  N
ATOM    541  H   SER A  60      28.431  15.757  29.758  1.00  0.00      RA0  H
ATOM    542  CA  SER A  60      29.957  14.700  28.725  1.00  0.00      RA0  C
ATOM    543  CB  SER A  60      29.785  13.850  29.962  1.00  0.00      RA0  C
ATOM    544  OG  SER A  60      29.440  14.791  30.991  1.00  0.00      RA0  O
ATOM    545  HG  SER A  60      30.113  15.470  30.966  1.00  0.00      RA0  H
ATOM    546  C   SER A  60      29.752  14.043  27.361  1.00  0.00      RA0  C
ATOM    547  O   SER A  60      30.701  13.465  26.814  1.00  0.00      RA0  O
ATOM    548  N   ARG A  61      28.539  14.152  26.803  1.00  0.00      RA0  N
ATOM    549  H   ARG A  61      27.847  14.723  27.241  1.00  0.00      RA0  H
ATOM    550  CA  ARG A  61      28.235  13.580  25.491  1.00  0.00      RA0  C
ATOM    551  CB  ARG A  61      26.830  12.992  25.544  1.00  0.00      RA0  C
ATOM    552  CG  ARG A  61      26.641  12.141  26.804  1.00  0.00      RA0  C
ATOM    553  CD  ARG A  61      25.265  11.482  26.863  1.00  0.00      RA0  C
ATOM    554  NE  ARG A  61      25.062  10.707  25.647  1.00  0.00      RA0  N
ATOM    555  HE  ARG A  61      25.887  10.391  25.155  1.00  0.00      RA0  H
ATOM    556  CZ  ARG A  61      23.826  10.516  25.115  1.00  0.00      RA0  C
ATOM    557  NH1 ARG A  61      22.738  10.931  25.806  1.00  0.00      RA0  N
ATOM    558 HH11 ARG A  61      21.793  10.907  25.446  1.00  0.00      RA0  H
ATOM    559 HH12 ARG A  61      22.832  11.319  26.725  1.00  0.00      RA0  H
ATOM    560  NH2 ARG A  61      23.737   9.932  23.905  1.00  0.00      RA0  N
ATOM    561 HH21 ARG A  61      22.888   9.706  23.428  1.00  0.00      RA0  H
ATOM    562 HH22 ARG A  61      24.593   9.702  23.397  1.00  0.00      RA0  H
ATOM    563  C   ARG A  61      28.377  14.586  24.343  1.00  0.00      RA0  C
ATOM    564  O   ARG A  61      27.883  14.349  23.255  1.00  0.00      RA0  O
ATOM    565  N   THR A  62      29.068  15.696  24.556  1.00  0.00      RA0  N
ATOM    566  H   THR A  62      29.506  15.910  25.432  1.00  0.00      RA0  H
ATOM    567  CA  THR A  62      29.125  16.716  23.498  1.00  0.00      RA0  C
ATOM    568  CB  THR A  62      29.756  17.996  24.035  1.00  0.00      RA0  C
ATOM    569  OG1 THR A  62      29.010  18.443  25.168  1.00  0.00      RA0  O
ATOM    570  HG1 THR A  62      29.543  18.234  25.928  1.00  0.00      RA0  H
ATOM    571  CG2 THR A  62      29.784  19.096  22.977  1.00  0.00      RA0  C
ATOM    572  C   THR A  62      29.753  16.227  22.195  1.00  0.00      RA0  C
ATOM    573  O   THR A  62      29.208  16.500  21.115  1.00  0.00      RA0  O
ATOM    574  N   ARG A  63      30.862  15.494  22.279  1.00  0.00      RA0  N
ATOM    575  H   ARG A  63      31.247  15.287  23.179  1.00  0.00      RA0  H
ATOM    576  CA  ARG A  63      31.512  14.989  21.056  1.00  0.00      RA0  C
ATOM    577  CB  ARG A  63      32.856  14.321  21.351  1.00  0.00      RA0  C
ATOM    578  CG  ARG A  63      33.632  14.121  20.048  1.00  0.00      RA0  C
ATOM    579  CD  ARG A  63      34.931  13.328  20.181  1.00  0.00      RA0  C
ATOM    580  NE  ARG A  63      35.878  13.954  21.099  1.00  0.00      RA0  N
ATOM    581  HE  ARG A  63      35.774  13.847  22.104  1.00  0.00      RA0  H
ATOM    582  CZ  ARG A  63      36.974  14.620  20.638  1.00  0.00      RA0  C
ATOM    583  NH1 ARG A  63      37.115  14.881  19.325  1.00  0.00      RA0  N
ATOM    584 HH11 ARG A  63      37.948  15.329  18.981  1.00  0.00      RA0  H
ATOM    585 HH12 ARG A  63      36.420  14.674  18.631  1.00  0.00      RA0  H
ATOM    586  NH2 ARG A  63      37.914  15.010  21.513  1.00  0.00      RA0  N
ATOM    587 HH21 ARG A  63      38.767  15.465  21.259  1.00  0.00      RA0  H
ATOM    588 HH22 ARG A  63      37.733  14.834  22.501  1.00  0.00      RA0  H
ATOM    589  C   ARG A  63      30.575  14.030  20.331  1.00  0.00      RA0  C
ATOM    590  O   ARG A  63      30.398  14.108  19.117  1.00  0.00      RA0  O
ATOM    591  N   GLU A  64      29.966  13.136  21.094  1.00  0.00      RA0  N
ATOM    592  H   GLU A  64      30.094  13.169  22.083  1.00  0.00      RA0  H
ATOM    593  CA  GLU A  64      29.007  12.179  20.558  1.00  0.00      RA0  C
ATOM    594  CB  GLU A  64      28.369  11.351  21.675  1.00  0.00      RA0  C
ATOM    595  CG  GLU A  64      27.356  10.337  21.131  1.00  0.00      RA0  C
ATOM    596  CD  GLU A  64      26.444   9.864  22.245  1.00  0.00      RA0  C
ATOM    597  OE1 GLU A  64      26.636  10.270  23.384  1.00  0.00      RA0  O
ATOM    598  OE2 GLU A  64      25.506   9.118  21.983  1.00  0.00      RA0  O
ATOM    599  C   GLU A  64      27.896  12.887  19.786  1.00  0.00      RA0  C
ATOM    600  O   GLU A  64      27.583  12.517  18.641  1.00  0.00      RA0  O
ATOM    601  N   PHE A  65      27.315  13.903  20.412  1.00  0.00      RA0  N
ATOM    602  H   PHE A  65      27.592  14.105  21.353  1.00  0.00      RA0  H
ATOM    603  CA  PHE A  65      26.271  14.717  19.787  1.00  0.00      RA0  C
ATOM    604  CB  PHE A  65      25.862  15.844  20.739  1.00  0.00      RA0  C
ATOM    605  CG  PHE A  65      24.978  16.851  20.041  1.00  0.00      RA0  C
ATOM    606  CD1 PHE A  65      23.863  16.438  19.320  1.00  0.00      RA0  C
ATOM    607  CD2 PHE A  65      25.289  18.204  20.120  1.00  0.00      RA0  C
ATOM    608  CE1 PHE A  65      23.078  17.375  18.659  1.00  0.00      RA0  C
ATOM    609  CE2 PHE A  65      24.499  19.141  19.465  1.00  0.00      RA0  C
ATOM    610  CZ  PHE A  65      23.397  18.725  18.728  1.00  0.00      RA0  C
ATOM    611  C   PHE A  65      26.731  15.273  18.458  1.00  0.00      RA0  C
ATOM    612  O   PHE A  65      26.046  15.148  17.451  1.00  0.00      RA0  O
ATOM    613  N   LEU A  66      27.892  15.922  18.460  1.00  0.00      RA0  N
ATOM    614  H   LEU A  66      28.440  15.950  19.300  1.00  0.00      RA0  H
ATOM    615  CA  LEU A  66      28.377  16.573  17.243  1.00  0.00      RA0  C
ATOM    616  CB  LEU A  66      29.517  17.530  17.567  1.00  0.00      RA0  C
ATOM    617  CG  LEU A  66      29.018  18.732  18.361  1.00  0.00      RA0  C
ATOM    618  CD1 LEU A  66      30.165  19.642  18.785  1.00  0.00      RA0  C
ATOM    619  CD2 LEU A  66      27.939  19.498  17.595  1.00  0.00      RA0  C
ATOM    620  C   LEU A  66      28.764  15.604  16.132  1.00  0.00      RA0  C
ATOM    621  O   LEU A  66      28.697  15.968  14.960  1.00  0.00      RA0  O
ATOM    622  N   ARG A  67      29.192  14.397  16.484  1.00  0.00      RA0  N
ATOM    623  H   ARG A  67      29.253  14.163  17.457  1.00  0.00      RA0  H
ATOM    624  CA  ARG A  67      29.454  13.340  15.473  1.00  0.00      RA0  C
ATOM    625  CB  ARG A  67      30.069  12.065  16.060  1.00  0.00      RA0  C
ATOM    626  CG  ARG A  67      31.424  12.198  16.750  1.00  0.00      RA0  C
ATOM    627  CD  ARG A  67      32.086  10.832  16.961  1.00  0.00      RA0  C
ATOM    628  NE  ARG A  67      32.594  10.296  15.697  1.00  0.00      RA0  N
ATOM    629  HE  ARG A  67      33.044  10.954  15.069  1.00  0.00      RA0  H
ATOM    630  CZ  ARG A  67      32.526   8.969  15.380  1.00  0.00      RA0  C
ATOM    631  NH1 ARG A  67      31.854   8.113  16.184  1.00  0.00      RA0  N
ATOM    632 HH11 ARG A  67      31.776   7.132  15.975  1.00  0.00      RA0  H
ATOM    633 HH12 ARG A  67      31.397   8.434  17.018  1.00  0.00      RA0  H
ATOM    634  NH2 ARG A  67      33.131   8.537  14.256  1.00  0.00      RA0  N
ATOM    635 HH21 ARG A  67      33.132   7.583  13.944  1.00  0.00      RA0  H
ATOM    636 HH22 ARG A  67      33.616   9.210  13.671  1.00  0.00      RA0  H
ATOM    637  C   ARG A  67      28.188  12.911  14.731  1.00  0.00      RA0  C
ATOM    638  O   ARG A  67      28.254  12.355  13.637  1.00  0.00      RA0  O
ATOM    639  N   TYR A  68      27.042  13.117  15.373  1.00  0.00      RA0  N
ATOM    640  H   TYR A  68      27.043  13.519  16.290  1.00  0.00      RA0  H
ATOM    641  CA  TYR A  68      25.729  12.846  14.764  1.00  0.00      RA0  C
ATOM    642  CB  TYR A  68      24.780  12.376  15.866  1.00  0.00      RA0  C
ATOM    643  CG  TYR A  68      23.398  12.150  15.310  1.00  0.00      RA0  C
ATOM    644  CD1 TYR A  68      23.208  11.249  14.271  1.00  0.00      RA0  C
ATOM    645  CE1 TYR A  68      21.934  11.040  13.763  1.00  0.00      RA0  C
ATOM    646  CD2 TYR A  68      22.317  12.843  15.842  1.00  0.00      RA0  C
ATOM    647  CE2 TYR A  68      21.040  12.628  15.338  1.00  0.00      RA0  C
ATOM    648  CZ  TYR A  68      20.851  11.724  14.299  1.00  0.00      RA0  C
ATOM    649  OH  TYR A  68      19.587  11.506  13.792  1.00  0.00      RA0  O
ATOM    650  HH  TYR A  68      19.651  10.764  13.198  1.00  0.00      RA0  H
ATOM    651  C   TYR A  68      25.182  14.082  14.049  1.00  0.00      RA0  C
ATOM    652  O   TYR A  68      24.587  14.004  12.970  1.00  0.00      RA0  O
ATOM    653  N   LEU A  69      25.409  15.257  14.618  1.00  0.00      RA0  N
ATOM    654  H   LEU A  69      25.887  15.288  15.496  1.00  0.00      RA0  H
ATOM    655  CA  LEU A  69      24.885  16.493  14.010  1.00  0.00      RA0  C
ATOM    656  CB  LEU A  69      24.988  17.622  15.037  1.00  0.00      RA0  C
ATOM    657  CG  LEU A  69      24.233  18.890  14.637  1.00  0.00      RA0  C
ATOM    658  CD1 LEU A  69      22.721  18.677  14.680  1.00  0.00      RA0  C
ATOM    659  CD2 LEU A  69      24.662  20.100  15.467  1.00  0.00      RA0  C
ATOM    660  C   LEU A  69      25.563  16.920  12.701  1.00  0.00      RA0  C
ATOM    661  O   LEU A  69      24.902  17.411  11.761  1.00  0.00      RA0  O
ATOM    662  N   LEU A  70      26.889  16.776  12.653  1.00  0.00      RA0  N
ATOM    663  H   LEU A  70      27.368  16.243  13.354  1.00  0.00      RA0  H
ATOM    664  CA  LEU A  70      27.696  17.335  11.584  1.00  0.00      RA0  C
ATOM    665  CB  LEU A  70      28.893  18.082  12.171  1.00  0.00      RA0  C
ATOM    666  CG  LEU A  70      28.494  19.190  13.145  1.00  0.00      RA0  C
ATOM    667  CD1 LEU A  70      29.709  19.779  13.862  1.00  0.00      RA0  C
ATOM    668  CD2 LEU A  70      27.654  20.271  12.465  1.00  0.00      RA0  C
ATOM    669  C   LEU A  70      28.190  16.294  10.605  1.00  0.00      RA0  C
ATOM    670  O   LEU A  70      28.403  15.156  10.966  1.00  0.00      RA0  O
ATOM    671  N   ALA A  71      28.416  16.706   9.355  1.00  0.00      RA0  N
ATOM    672  H   ALA A  71      28.297  17.676   9.133  1.00  0.00      RA0  H
ATOM    673  CA  ALA A  71      28.853  15.767   8.340  1.00  0.00      RA0  C
ATOM    674  CB  ALA A  71      28.326  16.196   6.973  1.00  0.00      RA0  C
ATOM    675  C   ALA A  71      30.368  15.588   8.235  1.00  0.00      RA0  C
ATOM    676  O   ALA A  71      30.833  14.540   7.759  1.00  0.00      RA0  O
ATOM    677  N   ASN A  72      31.134  16.589   8.665  1.00  0.00      RA0  N
ATOM    678  H   ASN A  72      30.721  17.412   9.057  1.00  0.00      RA0  H
ATOM    679  CA  ASN A  72      32.539  16.342   8.981  1.00  0.00      RA0  C
ATOM    680  CB  ASN A  72      33.348  17.640   9.049  1.00  0.00      RA0  C
ATOM    681  CG  ASN A  72      34.805  17.364   8.737  1.00  0.00      RA0  C
ATOM    682  OD1 ASN A  72      35.318  16.280   8.968  1.00  0.00      RA0  O
ATOM    683  ND2 ASN A  72      35.461  18.395   8.197  1.00  0.00      RA0  N
ATOM    684 HD21 ASN A  72      35.038  19.292   8.046  1.00  0.00      RA0  H
ATOM    685 HD22 ASN A  72      36.411  18.224   7.931  1.00  0.00      RA0  H
ATOM    686  C   ASN A  72      32.503  15.581  10.309  1.00  0.00      RA0  C
ATOM    687  O   ASN A  72      31.427  15.435  10.899  1.00  0.00      RA0  O
ATOM    688  N   ASP A  73      33.647  15.069  10.759  1.00  0.00      RA0  N
ATOM    689  H   ASP A  73      34.521  15.253  10.303  1.00  0.00      RA0  H
ATOM    690  CA  ASP A  73      33.706  14.238  11.957  1.00  0.00      RA0  C
ATOM    691  CB  ASP A  73      34.142  12.788  11.748  1.00  0.00      RA0  C
ATOM    692  CG  ASP A  73      33.835  11.993  13.012  1.00  0.00      RA0  C
ATOM    693  OD1 ASP A  73      33.296  12.551  13.963  1.00  0.00      RA0  O
ATOM    694  OD2 ASP A  73      34.107  10.798  13.056  1.00  0.00      RA0  O
ATOM    695  C   ASP A  73      34.573  14.867  13.033  1.00  0.00      RA0  C
ATOM    696  O   ASP A  73      35.803  14.869  12.924  1.00  0.00      RA0  O
ATOM    697  N   VAL A  74      33.951  15.352  14.101  1.00  0.00      RA0  N
ATOM    698  H   VAL A  74      32.986  15.111  14.200  1.00  0.00      RA0  H
ATOM    699  CA  VAL A  74      34.717  16.007  15.148  1.00  0.00      RA0  C
ATOM    700  CB  VAL A  74      33.792  16.800  16.069  1.00  0.00      RA0  C
ATOM    701  CG1 VAL A  74      33.056  17.884  15.281  1.00  0.00      RA0  C
ATOM    702  CG2 VAL A  74      32.829  15.871  16.807  1.00  0.00      RA0  C
ATOM    703  C   VAL A  74      35.604  15.060  15.948  1.00  0.00      RA0  C
ATOM    704  O   VAL A  74      36.333  15.528  16.833  1.00  0.00      RA0  O
ATOM    705  N   ALA A  75      35.537  13.750  15.655  1.00  0.00      RA0  N
ATOM    706  H   ALA A  75      34.901  13.421  14.951  1.00  0.00      RA0  H
ATOM    707  CA  ALA A  75      36.504  12.790  16.211  1.00  0.00      RA0  C
ATOM    708  CB  ALA A  75      36.227  11.372  15.713  1.00  0.00      RA0  C
ATOM    709  C   ALA A  75      37.930  13.195  15.816  1.00  0.00      RA0  C
ATOM    710  O   ALA A  75      38.893  12.833  16.499  1.00  0.00      RA0  O
ATOM    711  N   LYS A  76      38.038  13.933  14.713  1.00  0.00      RA0  N
ATOM    712  H   LYS A  76      37.224  14.174  14.179  1.00  0.00      RA0  H
ATOM    713  CA  LYS A  76      39.319  14.412  14.204  1.00  0.00      RA0  C
ATOM    714  CB  LYS A  76      39.245  14.814  12.732  1.00  0.00      RA0  C
ATOM    715  CG  LYS A  76      38.930  13.658  11.785  1.00  0.00      RA0  C
ATOM    716  CD  LYS A  76      39.319  14.032  10.356  1.00  0.00      RA0  C
ATOM    717  CE  LYS A  76      39.058  12.940   9.319  1.00  0.00      RA0  C
ATOM    718  NZ  LYS A  76      39.794  13.287   8.104  1.00  0.00      RA0  N
ATOM    719  HZ1 LYS A  76      39.565  12.698   7.279  1.00  0.00      RA0  H
ATOM    720  HZ2 LYS A  76      39.703  14.296   7.859  1.00  0.00      RA0  H
ATOM    721  HZ3 LYS A  76      40.814  13.107   8.217  1.00  0.00      RA0  H
ATOM    722  C   LYS A  76      39.898  15.565  15.013  1.00  0.00      RA0  C
ATOM    723  O   LYS A  76      41.055  15.924  14.815  1.00  0.00      RA0  O
ATOM    724  N   LEU A  77      39.123  16.143  15.923  1.00  0.00      RA0  N
ATOM    725  H   LEU A  77      38.216  15.769  16.111  1.00  0.00      RA0  H
ATOM    726  CA  LEU A  77      39.623  17.176  16.810  1.00  0.00      RA0  C
ATOM    727  CB  LEU A  77      38.504  18.152  17.157  1.00  0.00      RA0  C
ATOM    728  CG  LEU A  77      37.871  18.804  15.928  1.00  0.00      RA0  C
ATOM    729  CD1 LEU A  77      36.744  19.769  16.300  1.00  0.00      RA0  C
ATOM    730  CD2 LEU A  77      38.924  19.469  15.046  1.00  0.00      RA0  C
ATOM    731  C   LEU A  77      40.167  16.489  18.054  1.00  0.00      RA0  C
ATOM    732  O   LEU A  77      39.427  16.189  18.980  1.00  0.00      RA0  O
ATOM    733  N   THR A  78      41.473  16.235  18.068  1.00  0.00      RA0  N
ATOM    734  H   THR A  78      41.987  16.306  17.212  1.00  0.00      RA0  H
ATOM    735  CA  THR A  78      42.107  15.488  19.185  1.00  0.00      RA0  C
ATOM    736  CB  THR A  78      42.704  14.328  18.434  1.00  0.00      RA0  C
ATOM    737  OG1 THR A  78      42.081  14.375  17.142  1.00  0.00      RA0  O
ATOM    738  HG1 THR A  78      42.352  13.597  16.669  1.00  0.00      RA0  H
ATOM    739  CG2 THR A  78      42.474  12.979  19.118  1.00  0.00      RA0  C
ATOM    740  C   THR A  78      43.078  16.304  20.027  1.00  0.00      RA0  C
ATOM    741  O   THR A  78      43.410  15.889  21.155  1.00  0.00      RA0  O
ATOM    742  N   LYS A  79      43.528  17.453  19.501  1.00  0.00      RA0  N
ATOM    743  H   LYS A  79      43.151  17.775  18.634  1.00  0.00      RA0  H
ATOM    744  CA  LYS A  79      44.312  18.401  20.272  1.00  0.00      RA0  C
ATOM    745  CB  LYS A  79      45.386  19.083  19.410  1.00  0.00      RA0  C
ATOM    746  CG  LYS A  79      46.783  18.459  19.280  1.00  0.00      RA0  C
ATOM    747  CD  LYS A  79      47.707  19.474  18.584  1.00  0.00      RA0  C
ATOM    748  CE  LYS A  79      49.214  19.178  18.597  1.00  0.00      RA0  C
ATOM    749  NZ  LYS A  79      49.567  18.126  17.646  1.00  0.00      RA0  N
ATOM    750  HZ1 LYS A  79      50.575  17.863  17.703  1.00  0.00      RA0  H
ATOM    751  HZ2 LYS A  79      49.100  17.220  17.866  1.00  0.00      RA0  H
ATOM    752  HZ3 LYS A  79      49.365  18.353  16.651  1.00  0.00      RA0  H
ATOM    753  C   LYS A  79      43.414  19.517  20.757  1.00  0.00      RA0  C
ATOM    754  O   LYS A  79      42.652  20.118  19.980  1.00  0.00      RA0  O
ATOM    755  N   SER A  80      43.494  19.801  22.042  1.00  0.00      RA0  N
ATOM    756  H   SER A  80      44.162  19.336  22.618  1.00  0.00      RA0  H
ATOM    757  CA  SER A  80      42.700  20.851  22.634  1.00  0.00      RA0  C
ATOM    758  CB  SER A  80      43.133  20.915  24.107  1.00  0.00      RA0  C
ATOM    759  OG  SER A  80      42.238  21.681  24.915  1.00  0.00      RA0  O
ATOM    760  HG  SER A  80      41.462  21.149  25.076  1.00  0.00      RA0  H
ATOM    761  C   SER A  80      42.842  22.179  21.880  1.00  0.00      RA0  C
ATOM    762  O   SER A  80      43.950  22.597  21.542  1.00  0.00      RA0  O
ATOM    763  N   GLY A  81      41.709  22.810  21.592  1.00  0.00      RA0  N
ATOM    764  H   GLY A  81      40.842  22.393  21.856  1.00  0.00      RA0  H
ATOM    765  CA  GLY A  81      41.659  24.027  20.776  1.00  0.00      RA0  C
ATOM    766  C   GLY A  81      41.477  23.854  19.277  1.00  0.00      RA0  C
ATOM    767  O   GLY A  81      41.195  24.831  18.591  1.00  0.00      RA0  O
ATOM    768  N   LYS A  82      41.617  22.633  18.765  1.00  0.00      RA0  N
ATOM    769  H   LYS A  82      41.740  21.859  19.387  1.00  0.00      RA0  H
ATOM    770  CA  LYS A  82      41.534  22.380  17.344  1.00  0.00      RA0  C
ATOM    771  CB  LYS A  82      42.128  21.024  16.914  1.00  0.00      RA0  C
ATOM    772  CG  LYS A  82      42.358  20.857  15.394  1.00  0.00      RA0  C
ATOM    773  CD  LYS A  82      43.431  21.764  14.766  1.00  0.00      RA0  C
ATOM    774  CE  LYS A  82      43.481  21.733  13.226  1.00  0.00      RA0  C
ATOM    775  NZ  LYS A  82      44.546  22.601  12.678  1.00  0.00      RA0  N
ATOM    776  HZ1 LYS A  82      44.652  22.492  11.644  1.00  0.00      RA0  H
ATOM    777  HZ2 LYS A  82      44.354  23.611  12.862  1.00  0.00      RA0  H
ATOM    778  HZ3 LYS A  82      45.458  22.355  13.101  1.00  0.00      RA0  H
ATOM    779  C   LYS A  82      40.106  22.609  16.820  1.00  0.00      RA0  C
ATOM    780  O   LYS A  82      39.126  22.282  17.484  1.00  0.00      RA0  O
ATOM    781  N   ALA A  83      40.029  23.199  15.641  1.00  0.00      RA0  N
ATOM    782  H   ALA A  83      40.877  23.435  15.162  1.00  0.00      RA0  H
ATOM    783  CA  ALA A  83      38.765  23.489  14.979  1.00  0.00      RA0  C
ATOM    784  CB  ALA A  83      38.620  24.991  14.746  1.00  0.00      RA0  C
ATOM    785  C   ALA A  83      38.671  22.791  13.623  1.00  0.00      RA0  C
ATOM    786  O   ALA A  83      39.659  22.429  13.001  1.00  0.00      RA0  O
ATOM    787  N   LEU A  84      37.443  22.581  13.172  1.00  0.00      RA0  N
ATOM    788  H   LEU A  84      36.647  22.831  13.727  1.00  0.00      RA0  H
ATOM    789  CA  LEU A  84      37.234  22.187  11.795  1.00  0.00      RA0  C
ATOM    790  CB  LEU A  84      37.215  20.655  11.590  1.00  0.00      RA0  C
ATOM    791  CG  LEU A  84      36.146  19.789  12.273  1.00  0.00      RA0  C
ATOM    792  CD1 LEU A  84      34.758  19.911  11.648  1.00  0.00      RA0  C
ATOM    793  CD2 LEU A  84      36.566  18.318  12.273  1.00  0.00      RA0  C
ATOM    794  C   LEU A  84      36.040  22.924  11.189  1.00  0.00      RA0  C
ATOM    795  O   LEU A  84      35.225  23.529  11.883  1.00  0.00      RA0  O
ATOM    796  N   TYR A  85      35.998  22.850   9.877  1.00  0.00      RA0  N
ATOM    797  H   TYR A  85      36.682  22.296   9.405  1.00  0.00      RA0  H
ATOM    798  CA  TYR A  85      34.907  23.412   9.072  1.00  0.00      RA0  C
ATOM    799  CB  TYR A  85      35.583  24.039   7.837  1.00  0.00      RA0  C
ATOM    800  CG  TYR A  85      34.666  24.722   6.839  1.00  0.00      RA0  C
ATOM    801  CD1 TYR A  85      34.670  26.130   6.779  1.00  0.00      RA0  C
ATOM    802  CE1 TYR A  85      33.894  26.780   5.805  1.00  0.00      RA0  C
ATOM    803  CD2 TYR A  85      33.875  23.950   5.962  1.00  0.00      RA0  C
ATOM    804  CE2 TYR A  85      33.093  24.597   4.990  1.00  0.00      RA0  C
ATOM    805  CZ  TYR A  85      33.114  26.005   4.923  1.00  0.00      RA0  C
ATOM    806  OH  TYR A  85      32.340  26.643   3.975  1.00  0.00      RA0  O
ATOM    807  HH  TYR A  85      31.634  27.085   4.462  1.00  0.00      RA0  H
ATOM    808  C   TYR A  85      33.967  22.272   8.678  1.00  0.00      RA0  C
ATOM    809  O   TYR A  85      34.404  21.226   8.177  1.00  0.00      RA0  O
ATOM    810  N   SER A  86      32.653  22.482   8.855  1.00  0.00      RA0  N
ATOM    811  H   SER A  86      32.283  23.356   9.189  1.00  0.00      RA0  H
ATOM    812  CA  SER A  86      31.685  21.431   8.538  1.00  0.00      RA0  C
ATOM    813  CB  SER A  86      31.446  20.594   9.807  1.00  0.00      RA0  C
ATOM    814  OG  SER A  86      30.648  19.421   9.548  1.00  0.00      RA0  O
ATOM    815  HG  SER A  86      29.740  19.720   9.495  1.00  0.00      RA0  H
ATOM    816  C   SER A  86      30.361  21.981   8.001  1.00  0.00      RA0  C
ATOM    817  O   SER A  86      29.965  23.107   8.309  1.00  0.00      RA0  O
ATOM    818  N   GLY A  87      29.716  21.168   7.167  1.00  0.00      RA0  N
ATOM    819  H   GLY A  87      30.158  20.305   6.927  1.00  0.00      RA0  H
ATOM    820  CA  GLY A  87      28.287  21.302   6.928  1.00  0.00      RA0  C
ATOM    821  C   GLY A  87      27.473  20.679   8.039  1.00  0.00      RA0  C
ATOM    822  O   GLY A  87      27.917  19.744   8.707  1.00  0.00      RA0  O
ATOM    823  N   MSE A  88      26.250  21.194   8.186  1.00  0.00      RA0  N
ATOM    824  H   MSE A  88      25.970  21.985   7.632  1.00  0.00      RA0  H
ATOM    825  CA  MSE A  88      25.238  20.667   9.074  1.00  0.00      RA0  C
ATOM    826  CB  MSE A  88      24.886  21.678  10.162  1.00  0.00      RA0  C
ATOM    827  CG  MSE A  88      23.740  21.201  11.055  1.00  0.00      RA0  C
ATOM    828  SE  MSE A  88      23.484  22.277  12.475  1.00  0.00      RA0  S
ATOM    829  CE  MSE A  88      23.351  23.838  11.589  1.00  0.00      RA0  C
ATOM    830  C   MSE A  88      24.063  20.421   8.138  1.00  0.00      RA0  C
ATOM    831  O   MSE A  88      23.555  21.362   7.509  1.00  0.00      RA0  O
ATOM    832  N   LEU A  89      23.687  19.165   8.001  1.00  0.00      RA0  N
ATOM    833  H   LEU A  89      23.956  18.466   8.665  1.00  0.00      RA0  H
ATOM    834  CA  LEU A  89      22.754  18.756   6.944  1.00  0.00      RA0  C
ATOM    835  CB  LEU A  89      23.298  17.565   6.155  1.00  0.00      RA0  C
ATOM    836  CG  LEU A  89      24.713  17.728   5.607  1.00  0.00      RA0  C
ATOM    837  CD1 LEU A  89      25.131  16.479   4.832  1.00  0.00      RA0  C
ATOM    838  CD2 LEU A  89      24.882  18.997   4.773  1.00  0.00      RA0  C
ATOM    839  C   LEU A  89      21.370  18.368   7.461  1.00  0.00      RA0  C
ATOM    840  O   LEU A  89      21.208  17.885   8.590  1.00  0.00      RA0  O
ATOM    841  N   ASN A  90      20.384  18.489   6.575  1.00  0.00      RA0  N
ATOM    842  H   ASN A  90      20.622  18.781   5.647  1.00  0.00      RA0  H
ATOM    843  CA  ASN A  90      19.064  17.944   6.872  1.00  0.00      RA0  C
ATOM    844  CB  ASN A  90      17.976  18.783   6.186  1.00  0.00      RA0  C
ATOM    845  CG  ASN A  90      18.148  18.788   4.675  1.00  0.00      RA0  C
ATOM    846  OD1 ASN A  90      18.359  17.761   4.037  1.00  0.00      RA0  O
ATOM    847  ND2 ASN A  90      18.030  20.007   4.123  1.00  0.00      RA0  N
ATOM    848 HD21 ASN A  90      17.943  20.832   4.699  1.00  0.00      RA0  H
ATOM    849 HD22 ASN A  90      18.034  20.216   3.141  1.00  0.00      RA0  H
ATOM    850  C   ASN A  90      19.018  16.487   6.403  1.00  0.00      RA0  C
ATOM    851  O   ASN A  90      19.973  15.979   5.830  1.00  0.00      RA0  O
ATOM    852  N   ALA A  91      17.918  15.791   6.668  1.00  0.00      RA0  N
ATOM    853  H   ALA A  91      17.128  16.247   7.072  1.00  0.00      RA0  H
ATOM    854  CA  ALA A  91      17.838  14.369   6.357  1.00  0.00      RA0  C
ATOM    855  CB  ALA A  91      16.558  13.765   6.935  1.00  0.00      RA0  C
ATOM    856  C   ALA A  91      17.886  14.091   4.858  1.00  0.00      RA0  C
ATOM    857  O   ALA A  91      18.229  12.989   4.455  1.00  0.00      RA0  O
ATOM    858  N   SER A  92      17.542  15.083   4.027  1.00  0.00      RA0  N
ATOM    859  H   SER A  92      17.301  15.996   4.350  1.00  0.00      RA0  H
ATOM    860  CA  SER A  92      17.594  14.959   2.575  1.00  0.00      RA0  C
ATOM    861  CB  SER A  92      16.542  15.951   2.128  1.00  0.00      RA0  C
ATOM    862  OG  SER A  92      15.733  16.210   3.290  1.00  0.00      RA0  O
ATOM    863  HG  SER A  92      15.111  16.875   3.024  1.00  0.00      RA0  H
ATOM    864  C   SER A  92      18.997  15.185   2.018  1.00  0.00      RA0  C
ATOM    865  O   SER A  92      19.215  15.090   0.808  1.00  0.00      RA0  O
ATOM    866  N   GLY A  93      19.932  15.485   2.901  1.00  0.00      RA0  N
ATOM    867  H   GLY A  93      19.695  15.646   3.861  1.00  0.00      RA0  H
ATOM    868  CA  GLY A  93      21.322  15.742   2.489  1.00  0.00      RA0  C
ATOM    869  C   GLY A  93      21.556  17.152   1.966  1.00  0.00      RA0  C
ATOM    870  O   GLY A  93      22.609  17.446   1.413  1.00  0.00      RA0  O
ATOM    871  N   GLY A  94      20.597  18.049   2.151  1.00  0.00      RA0  N
ATOM    872  H   GLY A  94      19.808  17.802   2.714  1.00  0.00      RA0  H
ATOM    873  CA  GLY A  94      20.797  19.454   1.844  1.00  0.00      RA0  C
ATOM    874  C   GLY A  94      21.469  20.174   3.011  1.00  0.00      RA0  C
ATOM    875  O   GLY A  94      21.515  19.672   4.143  1.00  0.00      RA0  O
ATOM    876  N   VAL A  95      22.004  21.355   2.748  1.00  0.00      RA0  N
ATOM    877  H   VAL A  95      21.820  21.815   1.875  1.00  0.00      RA0  H
ATOM    878  CA  VAL A  95      22.779  22.059   3.750  1.00  0.00      RA0  C
ATOM    879  CB  VAL A  95      23.938  22.808   3.093  1.00  0.00      RA0  C
ATOM    880  CG1 VAL A  95      24.864  23.418   4.143  1.00  0.00      RA0  C
ATOM    881  CG2 VAL A  95      24.701  21.903   2.130  1.00  0.00      RA0  C
ATOM    882  C   VAL A  95      21.909  23.021   4.523  1.00  0.00      RA0  C
ATOM    883  O   VAL A  95      21.337  23.957   3.934  1.00  0.00      RA0  O
ATOM    884  N   ILE A  96      21.837  22.795   5.828  1.00  0.00      RA0  N
ATOM    885  H   ILE A  96      22.350  22.025   6.204  1.00  0.00      RA0  H
ATOM    886  CA  ILE A  96      21.205  23.724   6.764  1.00  0.00      RA0  C
ATOM    887  CB  ILE A  96      20.925  23.007   8.088  1.00  0.00      RA0  C
ATOM    888  CG2 ILE A  96      20.337  23.931   9.150  1.00  0.00      RA0  C
ATOM    889  CG1 ILE A  96      20.038  21.791   7.864  1.00  0.00      RA0  C
ATOM    890  CD1 ILE A  96      19.694  21.110   9.184  1.00  0.00      RA0  C
ATOM    891  C   ILE A  96      22.105  24.922   7.010  1.00  0.00      RA0  C
ATOM    892  O   ILE A  96      21.636  26.055   7.018  1.00  0.00      RA0  O
ATOM    893  N   ASP A  97      23.403  24.677   7.207  1.00  0.00      RA0  N
ATOM    894  H   ASP A  97      23.795  23.757   7.259  1.00  0.00      RA0  H
ATOM    895  CA  ASP A  97      24.364  25.760   7.328  1.00  0.00      RA0  C
ATOM    896  CB  ASP A  97      24.226  26.777   8.490  1.00  0.00      RA0  C
ATOM    897  CG  ASP A  97      24.670  28.148   7.950  1.00  0.00      RA0  C
ATOM    898  OD1 ASP A  97      24.944  28.218   6.760  1.00  0.00      RA0  O
ATOM    899  OD2 ASP A  97      24.744  29.147   8.674  1.00  0.00      RA0  O
ATOM    900  C   ASP A  97      25.776  25.150   7.217  1.00  0.00      RA0  C
ATOM    901  O   ASP A  97      25.940  23.916   7.271  1.00  0.00      RA0  O
ATOM    902  N   ASP A  98      26.755  26.031   7.049  1.00  0.00      RA0  N
ATOM    903  H   ASP A  98      26.539  27.013   7.029  1.00  0.00      RA0  H
ATOM    904  CA  ASP A  98      28.135  25.692   7.330  1.00  0.00      RA0  C
ATOM    905  CB  ASP A  98      29.008  25.765   6.066  1.00  0.00      RA0  C
ATOM    906  CG  ASP A  98      30.027  26.885   6.059  1.00  0.00      RA0  C
ATOM    907  OD1 ASP A  98      29.939  27.755   5.196  1.00  0.00      RA0  O
ATOM    908  OD2 ASP A  98      30.976  26.834   6.835  1.00  0.00      RA0  O
ATOM    909  C   ASP A  98      28.626  26.441   8.568  1.00  0.00      RA0  C
ATOM    910  O   ASP A  98      28.047  27.450   8.983  1.00  0.00      RA0  O
ATOM    911  N   LEU A  99      29.680  25.920   9.185  1.00  0.00      RA0  N
ATOM    912  H   LEU A  99      30.228  25.205   8.745  1.00  0.00      RA0  H
ATOM    913  CA  LEU A  99      30.116  26.463  10.453  1.00  0.00      RA0  C
ATOM    914  CB  LEU A  99      29.137  26.065  11.572  1.00  0.00      RA0  C
ATOM    915  CG  LEU A  99      28.691  24.592  11.594  1.00  0.00      RA0  C
ATOM    916  CD1 LEU A  99      29.737  23.624  12.156  1.00  0.00      RA0  C
ATOM    917  CD2 LEU A  99      27.359  24.439  12.330  1.00  0.00      RA0  C
ATOM    918  C   LEU A  99      31.535  26.002  10.793  1.00  0.00      RA0  C
ATOM    919  O   LEU A  99      32.080  25.076  10.152  1.00  0.00      RA0  O
ATOM    920  N   ILE A 100      32.117  26.674  11.778  1.00  0.00      RA0  N
ATOM    921  H   ILE A 100      31.590  27.395  12.231  1.00  0.00      RA0  H
ATOM    922  CA  ILE A 100      33.357  26.250  12.405  1.00  0.00      RA0  C
ATOM    923  CB  ILE A 100      34.324  27.435  12.521  1.00  0.00      RA0  C
ATOM    924  CG2 ILE A 100      35.715  26.979  12.973  1.00  0.00      RA0  C
ATOM    925  CG1 ILE A 100      34.365  28.275  11.241  1.00  0.00      RA0  C
ATOM    926  CD1 ILE A 100      34.973  27.550  10.040  1.00  0.00      RA0  C
ATOM    927  C   ILE A 100      33.032  25.724  13.796  1.00  0.00      RA0  C
ATOM    928  O   ILE A 100      32.209  26.305  14.514  1.00  0.00      RA0  O
ATOM    929  N   VAL A 101      33.655  24.612  14.165  1.00  0.00      RA0  N
ATOM    930  H   VAL A 101      34.332  24.195  13.552  1.00  0.00      RA0  H
ATOM    931  CA  VAL A 101      33.464  24.010  15.481  1.00  0.00      RA0  C
ATOM    932  CB  VAL A 101      32.663  22.707  15.372  1.00  0.00      RA0  C
ATOM    933  CG1 VAL A 101      33.152  21.845  14.214  1.00  0.00      RA0  C
ATOM    934  CG2 VAL A 101      32.630  21.940  16.697  1.00  0.00      RA0  C
ATOM    935  C   VAL A 101      34.820  23.781  16.126  1.00  0.00      RA0  C
ATOM    936  O   VAL A 101      35.731  23.291  15.460  1.00  0.00      RA0  O
ATOM    937  N   TYR A 102      34.922  24.184  17.397  1.00  0.00      RA0  N
ATOM    938  H   TYR A 102      34.095  24.472  17.868  1.00  0.00      RA0  H
ATOM    939  CA  TYR A 102      36.137  24.019  18.230  1.00  0.00      RA0  C
ATOM    940  CB  TYR A 102      36.493  25.320  18.958  1.00  0.00      RA0  C
ATOM    941  CG  TYR A 102      36.666  26.494  18.020  1.00  0.00      RA0  C
ATOM    942  CD1 TYR A 102      35.553  27.161  17.521  1.00  0.00      RA0  C
ATOM    943  CE1 TYR A 102      35.712  28.249  16.675  1.00  0.00      RA0  C
ATOM    944  CD2 TYR A 102      37.942  26.927  17.672  1.00  0.00      RA0  C
ATOM    945  CE2 TYR A 102      38.102  28.021  16.827  1.00  0.00      RA0  C
ATOM    946  CZ  TYR A 102      36.986  28.681  16.327  1.00  0.00      RA0  C
ATOM    947  OH  TYR A 102      37.123  29.764  15.484  1.00  0.00      RA0  O
ATOM    948  HH  TYR A 102      38.038  29.970  15.332  1.00  0.00      RA0  H
ATOM    949  C   TYR A 102      35.944  22.933  19.282  1.00  0.00      RA0  C
ATOM    950  O   TYR A 102      34.884  22.843  19.913  1.00  0.00      RA0  O
ATOM    951  N   TYR A 103      36.987  22.137  19.493  1.00  0.00      RA0  N
ATOM    952  H   TYR A 103      37.827  22.282  18.963  1.00  0.00      RA0  H
ATOM    953  CA  TYR A 103      37.063  21.205  20.621  1.00  0.00      RA0  C
ATOM    954  CB  TYR A 103      37.639  19.884  20.116  1.00  0.00      RA0  C
ATOM    955  CG  TYR A 103      38.362  19.097  21.183  1.00  0.00      RA0  C
ATOM    956  CD1 TYR A 103      37.698  18.630  22.312  1.00  0.00      RA0  C
ATOM    957  CE1 TYR A 103      38.391  17.896  23.266  1.00  0.00      RA0  C
ATOM    958  CD2 TYR A 103      39.714  18.825  21.012  1.00  0.00      RA0  C
ATOM    959  CE2 TYR A 103      40.402  18.082  21.962  1.00  0.00      RA0  C
ATOM    960  CZ  TYR A 103      39.742  17.620  23.091  1.00  0.00      RA0  C
ATOM    961  OH  TYR A 103      40.430  16.886  24.034  1.00  0.00      RA0  O
ATOM    962  HH  TYR A 103      41.272  16.618  23.687  1.00  0.00      RA0  H
ATOM    963  C   TYR A 103      37.952  21.838  21.675  1.00  0.00      RA0  C
ATOM    964  O   TYR A 103      39.070  22.255  21.346  1.00  0.00      RA0  O
ATOM    965  N   PHE A 104      37.469  21.916  22.917  1.00  0.00      RA0  N
ATOM    966  H   PHE A 104      36.546  21.584  23.131  1.00  0.00      RA0  H
ATOM    967  CA  PHE A 104      38.297  22.371  24.068  1.00  0.00      RA0  C
ATOM    968  CB  PHE A 104      37.656  23.568  24.762  1.00  0.00      RA0  C
ATOM    969  CG  PHE A 104      37.589  24.727  23.798  1.00  0.00      RA0  C
ATOM    970  CD1 PHE A 104      38.763  25.280  23.300  1.00  0.00      RA0  C
ATOM    971  CD2 PHE A 104      36.357  25.241  23.414  1.00  0.00      RA0  C
ATOM    972  CE1 PHE A 104      38.706  26.363  22.431  1.00  0.00      RA0  C
ATOM    973  CE2 PHE A 104      36.302  26.326  22.549  1.00  0.00      RA0  C
ATOM    974  CZ  PHE A 104      37.475  26.891  22.065  1.00  0.00      RA0  C
ATOM    975  C   PHE A 104      38.549  21.234  25.057  1.00  0.00      RA0  C
ATOM    976  O   PHE A 104      39.695  20.881  25.318  1.00  0.00      RA0  O
ATOM    977  N   THR A 105      37.473  20.666  25.599  1.00  0.00      RA0  N
ATOM    978  H   THR A 105      36.550  21.024  25.445  1.00  0.00      RA0  H
ATOM    979  CA  THR A 105      37.528  19.428  26.379  1.00  0.00      RA0  C
ATOM    980  CB  THR A 105      37.445  19.952  27.794  1.00  0.00      RA0  C
ATOM    981  OG1 THR A 105      37.283  21.376  27.696  1.00  0.00      RA0  O
ATOM    982  HG1 THR A 105      37.385  21.722  28.573  1.00  0.00      RA0  H
ATOM    983  CG2 THR A 105      38.684  19.606  28.621  1.00  0.00      RA0  C
ATOM    984  C   THR A 105      36.371  18.515  25.975  1.00  0.00      RA0  C
ATOM    985  O   THR A 105      35.486  18.910  25.222  1.00  0.00      RA0  O
ATOM    986  N   GLU A 106      36.339  17.300  26.515  1.00  0.00      RA0  N
ATOM    987  H   GLU A 106      37.099  16.959  27.064  1.00  0.00      RA0  H
ATOM    988  CA  GLU A 106      35.233  16.397  26.204  1.00  0.00      RA0  C
ATOM    989  CB  GLU A 106      35.566  14.945  26.544  1.00  0.00      RA0  C
ATOM    990  CG  GLU A 106      36.840  14.467  25.823  1.00  0.00      RA0  C
ATOM    991  CD  GLU A 106      36.700  14.420  24.301  1.00  0.00      RA0  C
ATOM    992  OE1 GLU A 106      36.312  15.397  23.671  1.00  0.00      RA0  O
ATOM    993  OE2 GLU A 106      37.044  13.408  23.703  1.00  0.00      RA0  O
ATOM    994  C   GLU A 106      33.906  16.919  26.732  1.00  0.00      RA0  C
ATOM    995  O   GLU A 106      32.848  16.421  26.346  1.00  0.00      RA0  O
ATOM    996  N   ASP A 107      33.960  17.891  27.637  1.00  0.00      RA0  N
ATOM    997  H   ASP A 107      34.837  18.273  27.909  1.00  0.00      RA0  H
ATOM    998  CA  ASP A 107      32.769  18.505  28.199  1.00  0.00      RA0  C
ATOM    999  CB  ASP A 107      32.973  18.556  29.721  1.00  0.00      RA0  C
ATOM   1000  CG  ASP A 107      31.732  18.930  30.516  1.00  0.00      RA0  C
ATOM   1001  OD1 ASP A 107      30.705  18.265  30.417  1.00  0.00      RA0  O
ATOM   1002  OD2 ASP A 107      31.802  19.863  31.307  1.00  0.00      RA0  O
ATOM   1003  C   ASP A 107      32.470  19.884  27.594  1.00  0.00      RA0  C
ATOM   1004  O   ASP A 107      31.556  20.554  28.051  1.00  0.00      RA0  O
ATOM   1005  N   PHE A 108      33.236  20.316  26.583  1.00  0.00      RA0  N
ATOM   1006  H   PHE A 108      33.901  19.728  26.118  1.00  0.00      RA0  H
ATOM   1007  CA  PHE A 108      33.162  21.700  26.101  1.00  0.00      RA0  C
ATOM   1008  CB  PHE A 108      33.929  22.634  27.039  1.00  0.00      RA0  C
ATOM   1009  CG  PHE A 108      33.720  24.065  26.607  1.00  0.00      RA0  C
ATOM   1010  CD1 PHE A 108      32.475  24.482  26.152  1.00  0.00      RA0  C
ATOM   1011  CD2 PHE A 108      34.776  24.966  26.662  1.00  0.00      RA0  C
ATOM   1012  CE1 PHE A 108      32.295  25.791  25.729  1.00  0.00      RA0  C
ATOM   1013  CE2 PHE A 108      34.594  26.279  26.242  1.00  0.00      RA0  C
ATOM   1014  CZ  PHE A 108      33.356  26.688  25.764  1.00  0.00      RA0  C
ATOM   1015  C   PHE A 108      33.666  21.852  24.650  1.00  0.00      RA0  C
ATOM   1016  O   PHE A 108      34.880  21.753  24.368  1.00  0.00      RA0  O
ATOM   1017  N   PHE A 109      32.701  22.061  23.750  1.00  0.00      RA0  N
ATOM   1018  H   PHE A 109      31.761  22.162  24.093  1.00  0.00      RA0  H
ATOM   1019  CA  PHE A 109      32.924  22.476  22.360  1.00  0.00      RA0  C
ATOM   1020  CB  PHE A 109      32.346  21.444  21.384  1.00  0.00      RA0  C
ATOM   1021  CG  PHE A 109      33.147  20.159  21.298  1.00  0.00      RA0  C
ATOM   1022  CD1 PHE A 109      33.399  19.381  22.424  1.00  0.00      RA0  C
ATOM   1023  CD2 PHE A 109      33.608  19.734  20.057  1.00  0.00      RA0  C
ATOM   1024  CE1 PHE A 109      34.086  18.179  22.308  1.00  0.00      RA0  C
ATOM   1025  CE2 PHE A 109      34.291  18.530  19.937  1.00  0.00      RA0  C
ATOM   1026  CZ  PHE A 109      34.524  17.748  21.062  1.00  0.00      RA0  C
ATOM   1027  C   PHE A 109      32.241  23.819  22.089  1.00  0.00      RA0  C
ATOM   1028  O   PHE A 109      31.394  24.282  22.856  1.00  0.00      RA0  O
ATOM   1029  N   ARG A 110      32.585  24.424  20.962  1.00  0.00      RA0  N
ATOM   1030  H   ARG A 110      33.240  23.992  20.337  1.00  0.00      RA0  H
ATOM   1031  CA  ARG A 110      32.041  25.717  20.583  1.00  0.00      RA0  C
ATOM   1032  CB  ARG A 110      33.062  26.775  21.004  1.00  0.00      RA0  C
ATOM   1033  CG  ARG A 110      33.067  28.099  20.240  1.00  0.00      RA0  C
ATOM   1034  CD  ARG A 110      33.962  29.105  20.966  1.00  0.00      RA0  C
ATOM   1035  NE  ARG A 110      33.407  29.309  22.299  1.00  0.00      RA0  N
ATOM   1036  HE  ARG A 110      32.443  29.024  22.419  1.00  0.00      RA0  H
ATOM   1037  CZ  ARG A 110      34.085  29.861  23.342  1.00  0.00      RA0  C
ATOM   1038  NH1 ARG A 110      35.357  30.297  23.173  1.00  0.00      RA0  N
ATOM   1039 HH11 ARG A 110      35.895  30.722  23.911  1.00  0.00      RA0  H
ATOM   1040 HH12 ARG A 110      35.812  30.212  22.283  1.00  0.00      RA0  H
ATOM   1041  NH2 ARG A 110      33.453  29.953  24.530  1.00  0.00      RA0  N
ATOM   1042 HH21 ARG A 110      33.863  30.313  25.367  1.00  0.00      RA0  H
ATOM   1043 HH22 ARG A 110      32.485  29.632  24.610  1.00  0.00      RA0  H
ATOM   1044  C   ARG A 110      31.746  25.749  19.088  1.00  0.00      RA0  C
ATOM   1045  O   ARG A 110      32.562  25.276  18.300  1.00  0.00      RA0  O
ATOM   1046  N   LEU A 111      30.580  26.287  18.710  1.00  0.00      RA0  N
ATOM   1047  H   LEU A 111      29.993  26.716  19.397  1.00  0.00      RA0  H
ATOM   1048  CA  LEU A 111      30.212  26.506  17.300  1.00  0.00      RA0  C
ATOM   1049  CB  LEU A 111      28.812  25.960  17.023  1.00  0.00      RA0  C
ATOM   1050  CG  LEU A 111      28.629  24.457  17.212  1.00  0.00      RA0  C
ATOM   1051  CD1 LEU A 111      27.152  24.093  17.335  1.00  0.00      RA0  C
ATOM   1052  CD2 LEU A 111      29.287  23.660  16.092  1.00  0.00      RA0  C
ATOM   1053  C   LEU A 111      30.144  27.988  17.047  1.00  0.00      RA0  C
ATOM   1054  O   LEU A 111      29.820  28.761  17.961  1.00  0.00      RA0  O
ATOM   1055  N   VAL A 112      30.389  28.387  15.807  1.00  0.00      RA0  N
ATOM   1056  H   VAL A 112      30.679  27.732  15.104  1.00  0.00      RA0  H
ATOM   1057  CA  VAL A 112      30.190  29.775  15.392  1.00  0.00      RA0  C
ATOM   1058  CB  VAL A 112      31.528  30.473  15.117  1.00  0.00      RA0  C
ATOM   1059  CG1 VAL A 112      31.300  31.946  14.773  1.00  0.00      RA0  C
ATOM   1060  CG2 VAL A 112      32.504  30.323  16.287  1.00  0.00      RA0  C
ATOM   1061  C   VAL A 112      29.307  29.795  14.147  1.00  0.00      RA0  C
ATOM   1062  O   VAL A 112      29.639  29.175  13.139  1.00  0.00      RA0  O
ATOM   1063  N   VAL A 113      28.195  30.511  14.213  1.00  0.00      RA0  N
ATOM   1064  H   VAL A 113      27.979  31.043  15.033  1.00  0.00      RA0  H
ATOM   1065  CA  VAL A 113      27.286  30.606  13.069  1.00  0.00      RA0  C
ATOM   1066  CB  VAL A 113      26.021  29.758  13.284  1.00  0.00      RA0  C
ATOM   1067  CG1 VAL A 113      26.323  28.260  13.342  1.00  0.00      RA0  C
ATOM   1068  CG2 VAL A 113      25.242  30.239  14.510  1.00  0.00      RA0  C
ATOM   1069  C   VAL A 113      26.872  32.037  12.745  1.00  0.00      RA0  C
ATOM   1070  O   VAL A 113      26.968  32.956  13.570  1.00  0.00      RA0  O
ATOM   1071  N   ASN A 114      26.368  32.203  11.529  1.00  0.00      RA0  N
ATOM   1072  H   ASN A 114      26.149  31.378  11.002  1.00  0.00      RA0  H
ATOM   1073  CA  ASN A 114      25.969  33.509  11.022  1.00  0.00      RA0  C
ATOM   1074  CB  ASN A 114      25.811  33.431   9.497  1.00  0.00      RA0  C
ATOM   1075  CG  ASN A 114      27.026  32.822   8.831  1.00  0.00      RA0  C
ATOM   1076  OD1 ASN A 114      28.036  33.498   8.660  1.00  0.00      RA0  O
ATOM   1077  ND2 ASN A 114      26.880  31.524   8.476  1.00  0.00      RA0  N
ATOM   1078 HD21 ASN A 114      26.050  30.956   8.585  1.00  0.00      RA0  H
ATOM   1079 HD22 ASN A 114      27.611  30.980   8.058  1.00  0.00      RA0  H
ATOM   1080  C   ASN A 114      24.621  33.987  11.529  1.00  0.00      RA0  C
ATOM   1081  O   ASN A 114      23.769  33.189  11.905  1.00  0.00      RA0  O
ATOM   1082  N   SER A 115      24.446  35.308  11.508  1.00  0.00      RA0  N
ATOM   1083  H   SER A 115      25.219  35.898  11.282  1.00  0.00      RA0  H
ATOM   1084  CA  SER A 115      23.211  35.933  11.928  1.00  0.00      RA0  C
ATOM   1085  CB  SER A 115      23.335  37.459  11.882  1.00  0.00      RA0  C
ATOM   1086  OG  SER A 115      22.481  38.055  12.865  1.00  0.00      RA0  O
ATOM   1087  HG  SER A 115      21.597  37.749  12.685  1.00  0.00      RA0  H
ATOM   1088  C   SER A 115      22.004  35.426  11.128  1.00  0.00      RA0  C
ATOM   1089  O   SER A 115      20.951  35.137  11.684  1.00  0.00      RA0  O
ATOM   1090  N   ALA A 116      22.161  35.353   9.815  1.00  0.00      RA0  N
ATOM   1091  H   ALA A 116      23.061  35.501   9.412  1.00  0.00      RA0  H
ATOM   1092  CA  ALA A 116      21.043  35.018   8.928  1.00  0.00      RA0  C
ATOM   1093  CB  ALA A 116      21.508  34.977   7.473  1.00  0.00      RA0  C
ATOM   1094  C   ALA A 116      20.420  33.676   9.263  1.00  0.00      RA0  C
ATOM   1095  O   ALA A 116      19.203  33.489   9.107  1.00  0.00      RA0  O
ATOM   1096  N   THR A 117      21.240  32.742   9.737  1.00  0.00      RA0  N
ATOM   1097  H   THR A 117      22.227  32.864   9.840  1.00  0.00      RA0  H
ATOM   1098  CA  THR A 117      20.803  31.366  10.039  1.00  0.00      RA0  C
ATOM   1099  CB  THR A 117      21.820  30.526   9.298  1.00  0.00      RA0  C
ATOM   1100  OG1 THR A 117      22.889  31.384   8.860  1.00  0.00      RA0  O
ATOM   1101  HG1 THR A 117      23.567  30.729   8.645  1.00  0.00      RA0  H
ATOM   1102  CG2 THR A 117      21.205  29.826   8.094  1.00  0.00      RA0  C
ATOM   1103  C   THR A 117      20.765  31.032  11.528  1.00  0.00      RA0  C
ATOM   1104  O   THR A 117      20.453  29.895  11.901  1.00  0.00      RA0  O
ATOM   1105  N   ARG A 118      21.031  32.024  12.371  1.00  0.00      RA0  N
ATOM   1106  H   ARG A 118      21.284  32.916  11.998  1.00  0.00      RA0  H
ATOM   1107  CA  ARG A 118      21.119  31.830  13.819  1.00  0.00      RA0  C
ATOM   1108  CB  ARG A 118      21.347  33.197  14.471  1.00  0.00      RA0  C
ATOM   1109  CG  ARG A 118      21.227  33.221  15.993  1.00  0.00      RA0  C
ATOM   1110  CD  ARG A 118      21.375  34.638  16.553  1.00  0.00      RA0  C
ATOM   1111  NE  ARG A 118      20.920  34.706  17.939  1.00  0.00      RA0  N
ATOM   1112  HE  ARG A 118      19.953  34.421  18.052  1.00  0.00      RA0  H
ATOM   1113  CZ  ARG A 118      21.753  35.191  18.912  1.00  0.00      RA0  C
ATOM   1114  NH1 ARG A 118      23.023  35.525  18.609  1.00  0.00      RA0  N
ATOM   1115 HH11 ARG A 118      23.613  35.935  19.324  1.00  0.00      RA0  H
ATOM   1116 HH12 ARG A 118      23.435  35.373  17.700  1.00  0.00      RA0  H
ATOM   1117  NH2 ARG A 118      21.311  35.332  20.177  1.00  0.00      RA0  N
ATOM   1118 HH21 ARG A 118      21.933  35.668  20.913  1.00  0.00      RA0  H
ATOM   1119 HH22 ARG A 118      20.373  35.115  20.451  1.00  0.00      RA0  H
ATOM   1120  C   ARG A 118      19.916  31.116  14.423  1.00  0.00      RA0  C
ATOM   1121  O   ARG A 118      20.052  30.100  15.112  1.00  0.00      RA0  O
ATOM   1122  N   GLU A 119      18.728  31.646  14.183  1.00  0.00      RA0  N
ATOM   1123  H   GLU A 119      18.662  32.472  13.627  1.00  0.00      RA0  H
ATOM   1124  CA  GLU A 119      17.547  31.080  14.828  1.00  0.00      RA0  C
ATOM   1125  CB  GLU A 119      16.390  32.078  14.818  1.00  0.00      RA0  C
ATOM   1126  CG  GLU A 119      16.792  33.437  15.409  1.00  0.00      RA0  C
ATOM   1127  CD  GLU A 119      17.302  33.296  16.837  1.00  0.00      RA0  C
ATOM   1128  OE1 GLU A 119      16.836  32.417  17.556  1.00  0.00      RA0  O
ATOM   1129  OE2 GLU A 119      18.166  34.077  17.233  1.00  0.00      RA0  O
ATOM   1130  C   GLU A 119      17.167  29.693  14.294  1.00  0.00      RA0  C
ATOM   1131  O   GLU A 119      16.825  28.813  15.062  1.00  0.00      RA0  O
ATOM   1132  N   LYS A 120      17.286  29.493  12.992  1.00  0.00      RA0  N
ATOM   1133  H   LYS A 120      17.704  30.217  12.448  1.00  0.00      RA0  H
ATOM   1134  CA  LYS A 120      17.100  28.161  12.407  1.00  0.00      RA0  C
ATOM   1135  CB  LYS A 120      17.265  28.230  10.884  1.00  0.00      RA0  C
ATOM   1136  CG  LYS A 120      17.036  26.876  10.205  1.00  0.00      RA0  C
ATOM   1137  CD  LYS A 120      17.355  26.844   8.707  1.00  0.00      RA0  C
ATOM   1138  CE  LYS A 120      18.824  27.152   8.400  1.00  0.00      RA0  C
ATOM   1139  NZ  LYS A 120      19.188  26.659   7.063  1.00  0.00      RA0  N
ATOM   1140  HZ1 LYS A 120      20.192  26.845   6.854  1.00  0.00      RA0  H
ATOM   1141  HZ2 LYS A 120      19.074  25.624   7.037  1.00  0.00      RA0  H
ATOM   1142  HZ3 LYS A 120      18.619  27.021   6.279  1.00  0.00      RA0  H
ATOM   1143  C   LYS A 120      18.073  27.158  12.976  1.00  0.00      RA0  C
ATOM   1144  O   LYS A 120      17.715  26.044  13.303  1.00  0.00      RA0  O
ATOM   1145  N   ASP A 121      19.339  27.552  13.045  1.00  0.00      RA0  N
ATOM   1146  H   ASP A 121      19.663  28.410  12.651  1.00  0.00      RA0  H
ATOM   1147  CA  ASP A 121      20.385  26.683  13.575  1.00  0.00      RA0  C
ATOM   1148  CB  ASP A 121      21.775  27.259  13.347  1.00  0.00      RA0  C
ATOM   1149  CG  ASP A 121      22.006  27.408  11.859  1.00  0.00      RA0  C
ATOM   1150  OD1 ASP A 121      21.302  26.769  11.071  1.00  0.00      RA0  O
ATOM   1151  OD2 ASP A 121      22.878  28.190  11.497  1.00  0.00      RA0  O
ATOM   1152  C   ASP A 121      20.154  26.364  15.050  1.00  0.00      RA0  C
ATOM   1153  O   ASP A 121      20.295  25.218  15.483  1.00  0.00      RA0  O
ATOM   1154  N   LEU A 122      19.828  27.387  15.828  1.00  0.00      RA0  N
ATOM   1155  H   LEU A 122      19.744  28.295  15.416  1.00  0.00      RA0  H
ATOM   1156  CA  LEU A 122      19.602  27.193  17.256  1.00  0.00      RA0  C
ATOM   1157  CB  LEU A 122      19.360  28.517  17.979  1.00  0.00      RA0  C
ATOM   1158  CG  LEU A 122      20.637  29.345  18.120  1.00  0.00      RA0  C
ATOM   1159  CD1 LEU A 122      20.369  30.693  18.791  1.00  0.00      RA0  C
ATOM   1160  CD2 LEU A 122      21.744  28.557  18.822  1.00  0.00      RA0  C
ATOM   1161  C   LEU A 122      18.452  26.245  17.509  1.00  0.00      RA0  C
ATOM   1162  O   LEU A 122      18.522  25.412  18.398  1.00  0.00      RA0  O
ATOM   1163  N   SER A 123      17.383  26.364  16.730  1.00  0.00      RA0  N
ATOM   1164  H   SER A 123      17.359  27.058  16.009  1.00  0.00      RA0  H
ATOM   1165  CA  SER A 123      16.226  25.489  16.918  1.00  0.00      RA0  C
ATOM   1166  CB  SER A 123      15.088  26.070  16.091  1.00  0.00      RA0  C
ATOM   1167  OG  SER A 123      14.900  27.431  16.498  1.00  0.00      RA0  O
ATOM   1168  HG  SER A 123      15.581  27.958  16.090  1.00  0.00      RA0  H
ATOM   1169  C   SER A 123      16.595  24.052  16.582  1.00  0.00      RA0  C
ATOM   1170  O   SER A 123      16.212  23.125  17.291  1.00  0.00      RA0  O
ATOM   1171  N   TRP A 124      17.343  23.880  15.498  1.00  0.00      RA0  N
ATOM   1172  H   TRP A 124      17.646  24.674  14.964  1.00  0.00      RA0  H
ATOM   1173  CA  TRP A 124      17.787  22.548  15.055  1.00  0.00      RA0  C
ATOM   1174  CB  TRP A 124      18.418  22.677  13.666  1.00  0.00      RA0  C
ATOM   1175  CG  TRP A 124      18.819  21.331  13.109  1.00  0.00      RA0  C
ATOM   1176  CD2 TRP A 124      17.972  20.325  12.516  1.00  0.00      RA0  C
ATOM   1177  CE2 TRP A 124      18.801  19.255  12.107  1.00  0.00      RA0  C
ATOM   1178  CE3 TRP A 124      16.601  20.255  12.294  1.00  0.00      RA0  C
ATOM   1179  CD1 TRP A 124      20.118  20.806  13.031  1.00  0.00      RA0  C
ATOM   1180  NE1 TRP A 124      20.112  19.581  12.439  1.00  0.00      RA0  N
ATOM   1181  HE1 TRP A 124      20.900  19.025  12.256  1.00  0.00      RA0  H
ATOM   1182  CZ2 TRP A 124      18.238  18.147  11.485  1.00  0.00      RA0  C
ATOM   1183  CZ3 TRP A 124      16.050  19.140  11.673  1.00  0.00      RA0  C
ATOM   1184  CH2 TRP A 124      16.866  18.091  11.267  1.00  0.00      RA0  C
ATOM   1185  C   TRP A 124      18.760  21.909  16.045  1.00  0.00      RA0  C
ATOM   1186  O   TRP A 124      18.593  20.764  16.438  1.00  0.00      RA0  O
ATOM   1187  N   ILE A 125      19.761  22.681  16.455  1.00  0.00      RA0  N
ATOM   1188  H   ILE A 125      19.820  23.605  16.091  1.00  0.00      RA0  H
ATOM   1189  CA  ILE A 125      20.746  22.218  17.430  1.00  0.00      RA0  C
ATOM   1190  CB  ILE A 125      21.849  23.258  17.656  1.00  0.00      RA0  C
ATOM   1191  CG2 ILE A 125      22.771  22.872  18.815  1.00  0.00      RA0  C
ATOM   1192  CG1 ILE A 125      22.652  23.461  16.370  1.00  0.00      RA0  C
ATOM   1193  CD1 ILE A 125      23.550  24.696  16.437  1.00  0.00      RA0  C
ATOM   1194  C   ILE A 125      20.050  21.835  18.742  1.00  0.00      RA0  C
ATOM   1195  O   ILE A 125      20.290  20.760  19.269  1.00  0.00      RA0  O
ATOM   1196  N   THR A 126      19.185  22.715  19.246  1.00  0.00      RA0  N
ATOM   1197  H   THR A 126      19.020  23.584  18.781  1.00  0.00      RA0  H
ATOM   1198  CA  THR A 126      18.413  22.427  20.459  1.00  0.00      RA0  C
ATOM   1199  CB  THR A 126      17.576  23.644  20.842  1.00  0.00      RA0  C
ATOM   1200  OG1 THR A 126      18.449  24.767  21.012  1.00  0.00      RA0  O
ATOM   1201  HG1 THR A 126      18.613  25.118  20.145  1.00  0.00      RA0  H
ATOM   1202  CG2 THR A 126      16.766  23.409  22.119  1.00  0.00      RA0  C
ATOM   1203  C   THR A 126      17.638  21.140  20.388  1.00  0.00      RA0  C
ATOM   1204  O   THR A 126      17.679  20.344  21.333  1.00  0.00      RA0  O
ATOM   1205  N   GLN A 127      16.919  20.950  19.285  1.00  0.00      RA0  N
ATOM   1206  H   GLN A 127      16.931  21.647  18.565  1.00  0.00      RA0  H
ATOM   1207  CA  GLN A 127      16.103  19.760  19.063  1.00  0.00      RA0  C
ATOM   1208  CB  GLN A 127      15.406  19.881  17.707  1.00  0.00      RA0  C
ATOM   1209  CG  GLN A 127      14.534  18.682  17.334  1.00  0.00      RA0  C
ATOM   1210  CD  GLN A 127      13.852  18.969  16.012  1.00  0.00      RA0  C
ATOM   1211  OE1 GLN A 127      12.813  19.617  15.951  1.00  0.00      RA0  O
ATOM   1212  NE2 GLN A 127      14.493  18.456  14.948  1.00  0.00      RA0  N
ATOM   1213 HE21 GLN A 127      15.334  17.920  15.044  1.00  0.00      RA0  H
ATOM   1214 HE22 GLN A 127      14.153  18.597  14.019  1.00  0.00      RA0  H
ATOM   1215  C   GLN A 127      16.927  18.464  19.147  1.00  0.00      RA0  C
ATOM   1216  O   GLN A 127      16.596  17.540  19.877  1.00  0.00      RA0  O
ATOM   1217  N   HIS A 128      18.018  18.419  18.397  1.00  0.00      RA0  N
ATOM   1218  H   HIS A 128      18.299  19.240  17.892  1.00  0.00      RA0  H
ATOM   1219  CA  HIS A 128      18.844  17.228  18.341  1.00  0.00      RA0  C
ATOM   1220  CB  HIS A 128      19.638  17.157  17.035  1.00  0.00      RA0  C
ATOM   1221  CG  HIS A 128      18.687  16.793  15.924  1.00  0.00      RA0  C
ATOM   1222  ND1 HIS A 128      18.519  15.540  15.458  1.00  0.00      RA0  N
ATOM   1223  HD1 HIS A 128      18.998  14.734  15.749  1.00  0.00      RA0  H
ATOM   1224  CD2 HIS A 128      17.817  17.645  15.243  1.00  0.00      RA0  C
ATOM   1225  NE2 HIS A 128      17.113  16.891  14.364  1.00  0.00      RA0  N
ATOM   1226  CE1 HIS A 128      17.547  15.595  14.494  1.00  0.00      RA0  C
ATOM   1227  C   HIS A 128      19.769  17.062  19.563  1.00  0.00      RA0  C
ATOM   1228  O   HIS A 128      20.225  15.953  19.833  1.00  0.00      RA0  O
ATOM   1229  N   ALA A 129      20.027  18.136  20.308  1.00  0.00      RA0  N
ATOM   1230  H   ALA A 129      19.633  19.024  20.066  1.00  0.00      RA0  H
ATOM   1231  CA  ALA A 129      20.873  18.057  21.500  1.00  0.00      RA0  C
ATOM   1232  CB  ALA A 129      21.303  19.445  21.973  1.00  0.00      RA0  C
ATOM   1233  C   ALA A 129      20.202  17.338  22.680  1.00  0.00      RA0  C
ATOM   1234  O   ALA A 129      20.880  16.738  23.501  1.00  0.00      RA0  O
ATOM   1235  N   GLU A 130      18.881  17.425  22.754  1.00  0.00      RA0  N
ATOM   1236  H   GLU A 130      18.372  17.866  22.013  1.00  0.00      RA0  H
ATOM   1237  CA  GLU A 130      18.113  17.027  23.947  1.00  0.00      RA0  C
ATOM   1238  CB  GLU A 130      16.623  17.367  23.738  1.00  0.00      RA0  C
ATOM   1239  CG  GLU A 130      15.688  17.116  24.926  1.00  0.00      RA0  C
ATOM   1240  CD  GLU A 130      15.349  15.644  25.034  1.00  0.00      RA0  C
ATOM   1241  OE1 GLU A 130      15.297  14.977  24.004  1.00  0.00      RA0  O
ATOM   1242  OE2 GLU A 130      15.145  15.165  26.146  1.00  0.00      RA0  O
ATOM   1243  C   GLU A 130      18.400  15.609  24.440  1.00  0.00      RA0  C
ATOM   1244  O   GLU A 130      18.651  15.430  25.640  1.00  0.00      RA0  O
ATOM   1245  N   PRO A 131      18.393  14.603  23.570  1.00  0.00      RA0  N
ATOM   1246  CD  PRO A 131      18.043  14.604  22.145  1.00  0.00      RA0  C
ATOM   1247  CA  PRO A 131      18.648  13.234  24.018  1.00  0.00      RA0  C
ATOM   1248  CB  PRO A 131      18.322  12.359  22.801  1.00  0.00      RA0  C
ATOM   1249  CG  PRO A 131      17.473  13.222  21.882  1.00  0.00      RA0  C
ATOM   1250  C   PRO A 131      20.074  12.993  24.479  1.00  0.00      RA0  C
ATOM   1251  O   PRO A 131      20.319  12.039  25.221  1.00  0.00      RA0  O
ATOM   1252  N   PHE A 132      20.994  13.857  24.056  1.00  0.00      RA0  N
ATOM   1253  H   PHE A 132      20.708  14.667  23.540  1.00  0.00      RA0  H
ATOM   1254  CA  PHE A 132      22.381  13.799  24.487  1.00  0.00      RA0  C
ATOM   1255  CB  PHE A 132      23.315  14.295  23.381  1.00  0.00      RA0  C
ATOM   1256  CG  PHE A 132      23.126  13.527  22.094  1.00  0.00      RA0  C
ATOM   1257  CD1 PHE A 132      23.929  12.427  21.822  1.00  0.00      RA0  C
ATOM   1258  CD2 PHE A 132      22.168  13.928  21.171  1.00  0.00      RA0  C
ATOM   1259  CE1 PHE A 132      23.781  11.737  20.625  1.00  0.00      RA0  C
ATOM   1260  CE2 PHE A 132      22.018  13.237  19.975  1.00  0.00      RA0  C
ATOM   1261  CZ  PHE A 132      22.828  12.144  19.699  1.00  0.00      RA0  C
ATOM   1262  C   PHE A 132      22.668  14.592  25.770  1.00  0.00      RA0  C
ATOM   1263  O   PHE A 132      23.759  14.469  26.353  1.00  0.00      RA0  O
ATOM   1264  N   GLY A 133      21.702  15.400  26.203  1.00  0.00      RA0  N
ATOM   1265  H   GLY A 133      20.862  15.516  25.668  1.00  0.00      RA0  H
ATOM   1266  CA  GLY A 133      21.820  16.178  27.431  1.00  0.00      RA0  C
ATOM   1267  C   GLY A 133      22.832  17.306  27.350  1.00  0.00      RA0  C
ATOM   1268  O   GLY A 133      23.558  17.570  28.316  1.00  0.00      RA0  O
ATOM   1269  N   ILE A 134      22.864  17.993  26.212  1.00  0.00      RA0  N
ATOM   1270  H   ILE A 134      22.136  17.870  25.538  1.00  0.00      RA0  H
ATOM   1271  CA  ILE A 134      23.862  19.032  25.986  1.00  0.00      RA0  C
ATOM   1272  CB  ILE A 134      24.285  19.069  24.518  1.00  0.00      RA0  C
ATOM   1273  CG2 ILE A 134      25.362  20.125  24.269  1.00  0.00      RA0  C
ATOM   1274  CG1 ILE A 134      24.751  17.683  24.088  1.00  0.00      RA0  C
ATOM   1275  CD1 ILE A 134      25.854  17.146  24.999  1.00  0.00      RA0  C
ATOM   1276  C   ILE A 134      23.293  20.373  26.433  1.00  0.00      RA0  C
ATOM   1277  O   ILE A 134      22.166  20.722  26.075  1.00  0.00      RA0  O
ATOM   1278  N   GLU A 135      24.065  21.094  27.242  1.00  0.00      RA0  N
ATOM   1279  H   GLU A 135      24.978  20.753  27.462  1.00  0.00      RA0  H
ATOM   1280  CA  GLU A 135      23.728  22.449  27.678  1.00  0.00      RA0  C
ATOM   1281  CB  GLU A 135      24.472  22.612  29.009  1.00  0.00      RA0  C
ATOM   1282  CG  GLU A 135      24.646  23.989  29.655  1.00  0.00      RA0  C
ATOM   1283  CD  GLU A 135      25.592  23.814  30.838  1.00  0.00      RA0  C
ATOM   1284  OE1 GLU A 135      26.617  24.493  30.902  1.00  0.00      RA0  O
ATOM   1285  OE2 GLU A 135      25.349  22.945  31.676  1.00  0.00      RA0  O
ATOM   1286  C   GLU A 135      24.204  23.447  26.613  1.00  0.00      RA0  C
ATOM   1287  O   GLU A 135      25.387  23.508  26.304  1.00  0.00      RA0  O
ATOM   1288  N   ILE A 136      23.267  24.219  26.067  1.00  0.00      RA0  N
ATOM   1289  H   ILE A 136      22.356  24.245  26.475  1.00  0.00      RA0  H
ATOM   1290  CA  ILE A 136      23.543  25.167  24.980  1.00  0.00      RA0  C
ATOM   1291  CB  ILE A 136      22.477  25.002  23.901  1.00  0.00      RA0  C
ATOM   1292  CG2 ILE A 136      22.673  25.979  22.742  1.00  0.00      RA0  C
ATOM   1293  CG1 ILE A 136      22.428  23.545  23.446  1.00  0.00      RA0  C
ATOM   1294  CD1 ILE A 136      21.335  23.309  22.412  1.00  0.00      RA0  C
ATOM   1295  C   ILE A 136      23.525  26.578  25.545  1.00  0.00      RA0  C
ATOM   1296  O   ILE A 136      22.514  26.993  26.112  1.00  0.00      RA0  O
ATOM   1297  N   THR A 137      24.636  27.308  25.390  1.00  0.00      RA0  N
ATOM   1298  H   THR A 137      25.457  26.902  24.992  1.00  0.00      RA0  H
ATOM   1299  CA  THR A 137      24.751  28.675  25.878  1.00  0.00      RA0  C
ATOM   1300  CB  THR A 137      25.770  28.553  26.994  1.00  0.00      RA0  C
ATOM   1301  OG1 THR A 137      25.444  27.365  27.728  1.00  0.00      RA0  O
ATOM   1302  HG1 THR A 137      26.203  27.113  28.239  1.00  0.00      RA0  H
ATOM   1303  CG2 THR A 137      25.832  29.784  27.900  1.00  0.00      RA0  C
ATOM   1304  C   THR A 137      25.140  29.591  24.728  1.00  0.00      RA0  C
ATOM   1305  O   THR A 137      26.202  29.420  24.130  1.00  0.00      RA0  O
ATOM   1306  N   VAL A 138      24.276  30.548  24.409  1.00  0.00      RA0  N
ATOM   1307  H   VAL A 138      23.496  30.726  25.006  1.00  0.00      RA0  H
ATOM   1308  CA  VAL A 138      24.569  31.510  23.345  1.00  0.00      RA0  C
ATOM   1309  CB  VAL A 138      23.271  31.978  22.696  1.00  0.00      RA0  C
ATOM   1310  CG1 VAL A 138      23.557  32.879  21.499  1.00  0.00      RA0  C
ATOM   1311  CG2 VAL A 138      22.410  30.775  22.307  1.00  0.00      RA0  C
ATOM   1312  C   VAL A 138      25.368  32.678  23.936  1.00  0.00      RA0  C
ATOM   1313  O   VAL A 138      24.944  33.289  24.920  1.00  0.00      RA0  O
ATOM   1314  N   ARG A 139      26.488  33.018  23.307  1.00  0.00      RA0  N
ATOM   1315  H   ARG A 139      26.673  32.628  22.409  1.00  0.00      RA0  H
ATOM   1316  CA  ARG A 139      27.450  33.974  23.874  1.00  0.00      RA0  C
ATOM   1317  CB  ARG A 139      28.872  33.477  23.644  1.00  0.00      RA0  C
ATOM   1318  CG  ARG A 139      29.074  32.057  24.174  1.00  0.00      RA0  C
ATOM   1319  CD  ARG A 139      28.615  31.916  25.627  1.00  0.00      RA0  C
ATOM   1320  NE  ARG A 139      29.091  33.048  26.414  1.00  0.00      RA0  N
ATOM   1321  HE  ARG A 139      28.571  33.914  26.371  1.00  0.00      RA0  H
ATOM   1322  CZ  ARG A 139      30.280  32.996  27.060  1.00  0.00      RA0  C
ATOM   1323  NH1 ARG A 139      30.956  31.824  27.119  1.00  0.00      RA0  N
ATOM   1324 HH11 ARG A 139      31.801  31.709  27.640  1.00  0.00      RA0  H
ATOM   1325 HH12 ARG A 139      30.633  30.996  26.626  1.00  0.00      RA0  H
ATOM   1326  NH2 ARG A 139      30.746  34.132  27.616  1.00  0.00      RA0  N
ATOM   1327 HH21 ARG A 139      31.582  34.227  28.153  1.00  0.00      RA0  H
ATOM   1328 HH22 ARG A 139      30.230  35.005  27.481  1.00  0.00      RA0  H
ATOM   1329  C   ARG A 139      27.259  35.386  23.330  1.00  0.00      RA0  C
ATOM   1330  O   ARG A 139      28.145  35.986  22.706  1.00  0.00      RA0  O
ATOM   1331  N   ASP A 140      26.099  35.947  23.626  1.00  0.00      RA0  N
ATOM   1332  H   ASP A 140      25.417  35.428  24.145  1.00  0.00      RA0  H
ATOM   1333  CA  ASP A 140      25.763  37.288  23.171  1.00  0.00      RA0  C
ATOM   1334  CB  ASP A 140      24.240  37.498  23.143  1.00  0.00      RA0  C
ATOM   1335  CG  ASP A 140      23.530  36.528  22.199  1.00  0.00      RA0  C
ATOM   1336  OD1 ASP A 140      23.941  36.365  21.052  1.00  0.00      RA0  O
ATOM   1337  OD2 ASP A 140      22.527  35.940  22.594  1.00  0.00      RA0  O
ATOM   1338  C   ASP A 140      26.461  38.356  24.001  1.00  0.00      RA0  C
ATOM   1339  O   ASP A 140      26.303  39.538  23.728  1.00  0.00      RA0  O
ATOM   1340  N   ASP A 141      27.195  37.921  25.031  1.00  0.00      RA0  N
ATOM   1341  H   ASP A 141      27.324  36.945  25.205  1.00  0.00      RA0  H
ATOM   1342  CA  ASP A 141      28.079  38.774  25.811  1.00  0.00      RA0  C
ATOM   1343  CB  ASP A 141      28.318  38.135  27.184  1.00  0.00      RA0  C
ATOM   1344  CG  ASP A 141      29.137  36.854  27.066  1.00  0.00      RA0  C
ATOM   1345  OD1 ASP A 141      28.680  35.885  26.461  1.00  0.00      RA0  O
ATOM   1346  OD2 ASP A 141      30.230  36.791  27.619  1.00  0.00      RA0  O
ATOM   1347  C   ASP A 141      29.436  39.080  25.147  1.00  0.00      RA0  C
ATOM   1348  O   ASP A 141      30.193  39.924  25.662  1.00  0.00      RA0  O
ATOM   1349  N   LEU A 142      29.715  38.394  24.033  1.00  0.00      RA0  N
ATOM   1350  H   LEU A 142      29.034  37.792  23.612  1.00  0.00      RA0  H
ATOM   1351  CA  LEU A 142      30.966  38.532  23.283  1.00  0.00      RA0  C
ATOM   1352  CB  LEU A 142      31.614  37.166  23.047  1.00  0.00      RA0  C
ATOM   1353  CG  LEU A 142      31.907  36.377  24.325  1.00  0.00      RA0  C
ATOM   1354  CD1 LEU A 142      32.443  34.979  24.013  1.00  0.00      RA0  C
ATOM   1355  CD2 LEU A 142      32.839  37.132  25.272  1.00  0.00      RA0  C
ATOM   1356  C   LEU A 142      30.768  39.226  21.951  1.00  0.00      RA0  C
ATOM   1357  O   LEU A 142      29.785  38.975  21.236  1.00  0.00      RA0  O
ATOM   1358  N   SER A 143      31.742  40.055  21.608  1.00  0.00      RA0  N
ATOM   1359  H   SER A 143      32.496  40.277  22.223  1.00  0.00      RA0  H
ATOM   1360  CA  SER A 143      31.886  40.617  20.278  1.00  0.00      RA0  C
ATOM   1361  CB  SER A 143      32.141  42.087  20.497  1.00  0.00      RA0  C
ATOM   1362  OG  SER A 143      32.033  42.276  21.904  1.00  0.00      RA0  O
ATOM   1363  HG  SER A 143      31.131  42.042  22.103  1.00  0.00      RA0  H
ATOM   1364  C   SER A 143      33.074  39.904  19.640  1.00  0.00      RA0  C
ATOM   1365  O   SER A 143      33.806  39.158  20.310  1.00  0.00      RA0  O
ATOM   1366  N   MSE A 144      33.253  40.097  18.350  1.00  0.00      RA0  N
ATOM   1367  H   MSE A 144      32.690  40.718  17.800  1.00  0.00      RA0  H
ATOM   1368  CA  MSE A 144      34.328  39.411  17.655  1.00  0.00      RA0  C
ATOM   1369  CB  MSE A 144      33.844  38.031  17.197  1.00  0.00      RA0  C
ATOM   1370  CG  MSE A 144      34.949  37.129  16.645  1.00  0.00      RA0  C
ATOM   1371  SE  MSE A 144      34.395  35.431  16.420  1.00  0.00      RA0  S
ATOM   1372  CE  MSE A 144      32.872  35.777  15.527  1.00  0.00      RA0  C
ATOM   1373  C   MSE A 144      34.823  40.277  16.518  1.00  0.00      RA0  C
ATOM   1374  O   MSE A 144      34.018  40.927  15.822  1.00  0.00      RA0  O
ATOM   1375  N   ILE A 145      36.145  40.281  16.350  1.00  0.00      RA0  N
ATOM   1376  H   ILE A 145      36.722  39.723  16.951  1.00  0.00      RA0  H
ATOM   1377  CA  ILE A 145      36.817  41.057  15.315  1.00  0.00      RA0  C
ATOM   1378  CB  ILE A 145      37.632  42.196  15.942  1.00  0.00      RA0  C
ATOM   1379  CG2 ILE A 145      38.310  43.044  14.865  1.00  0.00      RA0  C
ATOM   1380  CG1 ILE A 145      36.781  43.049  16.886  1.00  0.00      RA0  C
ATOM   1381  CD1 ILE A 145      37.596  44.106  17.633  1.00  0.00      RA0  C
ATOM   1382  C   ILE A 145      37.729  40.128  14.530  1.00  0.00      RA0  C
ATOM   1383  O   ILE A 145      38.504  39.373  15.126  1.00  0.00      RA0  O
ATOM   1384  N   ALA A 146      37.627  40.164  13.204  1.00  0.00      RA0  N
ATOM   1385  H   ALA A 146      37.037  40.861  12.795  1.00  0.00      RA0  H
ATOM   1386  CA  ALA A 146      38.491  39.366  12.339  1.00  0.00      RA0  C
ATOM   1387  CB  ALA A 146      37.696  38.890  11.128  1.00  0.00      RA0  C
ATOM   1388  C   ALA A 146      39.592  40.260  11.825  1.00  0.00      RA0  C
ATOM   1389  O   ALA A 146      39.320  41.270  11.191  1.00  0.00      RA0  O
ATOM   1390  N   VAL A 147      40.832  39.879  12.100  1.00  0.00      RA0  N
ATOM   1391  H   VAL A 147      40.996  39.036  12.599  1.00  0.00      RA0  H
ATOM   1392  CA  VAL A 147      41.994  40.689  11.695  1.00  0.00      RA0  C
ATOM   1393  CB  VAL A 147      42.872  40.977  12.915  1.00  0.00      RA0  C
ATOM   1394  CG1 VAL A 147      44.032  41.907  12.561  1.00  0.00      RA0  C
ATOM   1395  CG2 VAL A 147      42.038  41.524  14.075  1.00  0.00      RA0  C
ATOM   1396  C   VAL A 147      42.735  39.835  10.682  1.00  0.00      RA0  C
ATOM   1397  O   VAL A 147      43.186  38.736  11.015  1.00  0.00      RA0  O
ATOM   1398  N   GLN A 148      42.820  40.325   9.451  1.00  0.00      RA0  N
ATOM   1399  H   GLN A 148      42.581  41.274   9.261  1.00  0.00      RA0  H
ATOM   1400  CA  GLN A 148      43.218  39.503   8.302  1.00  0.00      RA0  C
ATOM   1401  CB  GLN A 148      41.979  39.153   7.471  1.00  0.00      RA0  C
ATOM   1402  CG  GLN A 148      40.670  39.094   8.271  1.00  0.00      RA0  C
ATOM   1403  CD  GLN A 148      40.219  37.671   8.546  1.00  0.00      RA0  C
ATOM   1404  OE1 GLN A 148      39.329  37.172   7.853  1.00  0.00      RA0  O
ATOM   1405  NE2 GLN A 148      40.819  37.077   9.596  1.00  0.00      RA0  N
ATOM   1406 HE21 GLN A 148      41.541  37.520  10.136  1.00  0.00      RA0  H
ATOM   1407 HE22 GLN A 148      40.581  36.157   9.932  1.00  0.00      RA0  H
ATOM   1408  C   GLN A 148      44.283  40.159   7.421  1.00  0.00      RA0  C
ATOM   1409  O   GLN A 148      44.236  41.371   7.132  1.00  0.00      RA0  O
ATOM   1410  N   GLY A 149      45.222  39.347   6.947  1.00  0.00      RA0  N
ATOM   1411  H   GLY A 149      45.308  38.401   7.253  1.00  0.00      RA0  H
ATOM   1412  CA  GLY A 149      46.256  39.825   6.042  1.00  0.00      RA0  C
ATOM   1413  C   GLY A 149      47.621  39.353   6.499  1.00  0.00      RA0  C
ATOM   1414  O   GLY A 149      47.767  38.836   7.614  1.00  0.00      RA0  O
ATOM   1415  N   PRO A 150      48.615  39.532   5.647  1.00  0.00      RA0  N
ATOM   1416  CD  PRO A 150      48.491  40.145   4.331  1.00  0.00      RA0  C
ATOM   1417  CA  PRO A 150      49.959  39.020   5.916  1.00  0.00      RA0  C
ATOM   1418  CB  PRO A 150      50.690  39.248   4.588  1.00  0.00      RA0  C
ATOM   1419  CG  PRO A 150      49.932  40.377   3.897  1.00  0.00      RA0  C
ATOM   1420  C   PRO A 150      50.669  39.625   7.147  1.00  0.00      RA0  C
ATOM   1421  O   PRO A 150      51.533  38.974   7.746  1.00  0.00      RA0  O
ATOM   1422  N   ASN A 151      50.253  40.809   7.565  1.00  0.00      RA0  N
ATOM   1423  H   ASN A 151      49.535  41.285   7.050  1.00  0.00      RA0  H
ATOM   1424  CA  ASN A 151      50.760  41.443   8.778  1.00  0.00      RA0  C
ATOM   1425  CB  ASN A 151      51.184  42.893   8.553  1.00  0.00      RA0  C
ATOM   1426  CG  ASN A 151      52.502  42.991   7.823  1.00  0.00      RA0  C
ATOM   1427  OD1 ASN A 151      53.507  42.410   8.220  1.00  0.00      RA0  O
ATOM   1428  ND2 ASN A 151      52.440  43.761   6.723  1.00  0.00      RA0  N
ATOM   1429 HD21 ASN A 151      51.597  44.269   6.513  1.00  0.00      RA0  H
ATOM   1430 HD22 ASN A 151      53.200  43.872   6.084  1.00  0.00      RA0  H
ATOM   1431  C   ASN A 151      49.733  41.475   9.912  1.00  0.00      RA0  C
ATOM   1432  O   ASN A 151      49.956  42.116  10.946  1.00  0.00      RA0  O
ATOM   1433  N   ALA A 152      48.610  40.780   9.739  1.00  0.00      RA0  N
ATOM   1434  H   ALA A 152      48.501  40.202   8.927  1.00  0.00      RA0  H
ATOM   1435  CA  ALA A 152      47.525  40.831  10.724  1.00  0.00      RA0  C
ATOM   1436  CB  ALA A 152      46.307  40.084  10.210  1.00  0.00      RA0  C
ATOM   1437  C   ALA A 152      47.870  40.232  12.082  1.00  0.00      RA0  C
ATOM   1438  O   ALA A 152      47.643  40.855  13.112  1.00  0.00      RA0  O
ATOM   1439  N   GLN A 153      48.417  39.025  12.076  1.00  0.00      RA0  N
ATOM   1440  H   GLN A 153      48.620  38.601  11.194  1.00  0.00      RA0  H
ATOM   1441  CA  GLN A 153      48.786  38.360  13.322  1.00  0.00      RA0  C
ATOM   1442  CB  GLN A 153      49.250  36.939  13.028  1.00  0.00      RA0  C
ATOM   1443  CG  GLN A 153      48.084  36.140  12.449  1.00  0.00      RA0  C
ATOM   1444  CD  GLN A 153      48.562  34.781  11.999  1.00  0.00      RA0  C
ATOM   1445  OE1 GLN A 153      49.699  34.617  11.576  1.00  0.00      RA0  O
ATOM   1446  NE2 GLN A 153      47.631  33.817  12.106  1.00  0.00      RA0  N
ATOM   1447 HE21 GLN A 153      46.690  34.003  12.408  1.00  0.00      RA0  H
ATOM   1448 HE22 GLN A 153      47.863  32.867  11.897  1.00  0.00      RA0  H
ATOM   1449  C   GLN A 153      49.832  39.187  14.072  1.00  0.00      RA0  C
ATOM   1450  O   GLN A 153      49.689  39.419  15.253  1.00  0.00      RA0  O
ATOM   1451  N   ALA A 154      50.851  39.664  13.363  1.00  0.00      RA0  N
ATOM   1452  H   ALA A 154      50.900  39.472  12.385  1.00  0.00      RA0  H
ATOM   1453  CA  ALA A 154      51.905  40.471  13.987  1.00  0.00      RA0  C
ATOM   1454  CB  ALA A 154      52.976  40.833  12.957  1.00  0.00      RA0  C
ATOM   1455  C   ALA A 154      51.351  41.767  14.598  1.00  0.00      RA0  C
ATOM   1456  O   ALA A 154      51.682  42.119  15.731  1.00  0.00      RA0  O
ATOM   1457  N   LYS A 155      50.525  42.479  13.847  1.00  0.00      RA0  N
ATOM   1458  H   LYS A 155      50.271  42.157  12.933  1.00  0.00      RA0  H
ATOM   1459  CA  LYS A 155      49.955  43.733  14.328  1.00  0.00      RA0  C
ATOM   1460  CB  LYS A 155      49.236  44.476  13.205  1.00  0.00      RA0  C
ATOM   1461  CG  LYS A 155      50.191  45.187  12.245  1.00  0.00      RA0  C
ATOM   1462  CD  LYS A 155      49.436  45.830  11.082  1.00  0.00      RA0  C
ATOM   1463  CE  LYS A 155      50.311  46.698  10.177  1.00  0.00      RA0  C
ATOM   1464  NZ  LYS A 155      49.524  47.101   9.007  1.00  0.00      RA0  N
ATOM   1465  HZ1 LYS A 155      50.065  47.643   8.298  1.00  0.00      RA0  H
ATOM   1466  HZ2 LYS A 155      49.269  46.272   8.429  1.00  0.00      RA0  H
ATOM   1467  HZ3 LYS A 155      48.659  47.631   9.221  1.00  0.00      RA0  H
ATOM   1468  C   LYS A 155      49.019  43.509  15.502  1.00  0.00      RA0  C
ATOM   1469  O   LYS A 155      49.099  44.228  16.516  1.00  0.00      RA0  O
ATOM   1470  N   ALA A 156      48.162  42.490  15.413  1.00  0.00      RA0  N
ATOM   1471  H   ALA A 156      48.142  41.923  14.590  1.00  0.00      RA0  H
ATOM   1472  CA  ALA A 156      47.302  42.150  16.552  1.00  0.00      RA0  C
ATOM   1473  CB  ALA A 156      46.380  40.978  16.209  1.00  0.00      RA0  C
ATOM   1474  C   ALA A 156      48.114  41.792  17.779  1.00  0.00      RA0  C
ATOM   1475  O   ALA A 156      47.756  42.196  18.881  1.00  0.00      RA0  O
ATOM   1476  N   ALA A 157      49.205  41.055  17.580  1.00  0.00      RA0  N
ATOM   1477  H   ALA A 157      49.470  40.791  16.651  1.00  0.00      RA0  H
ATOM   1478  CA  ALA A 157      49.982  40.538  18.704  1.00  0.00      RA0  C
ATOM   1479  CB  ALA A 157      51.041  39.543  18.229  1.00  0.00      RA0  C
ATOM   1480  C   ALA A 157      50.677  41.640  19.516  1.00  0.00      RA0  C
ATOM   1481  O   ALA A 157      50.990  41.430  20.683  1.00  0.00      RA0  O
ATOM   1482  N   THR A 158      50.868  42.824  18.922  1.00  0.00      RA0  N
ATOM   1483  H   THR A 158      50.593  42.960  17.970  1.00  0.00      RA0  H
ATOM   1484  CA  THR A 158      51.429  43.975  19.664  1.00  0.00      RA0  C
ATOM   1485  CB  THR A 158      51.827  45.120  18.719  1.00  0.00      RA0  C
ATOM   1486  OG1 THR A 158      50.706  45.709  18.058  1.00  0.00      RA0  O
ATOM   1487  HG1 THR A 158      50.314  45.057  17.492  1.00  0.00      RA0  H
ATOM   1488  CG2 THR A 158      52.854  44.637  17.695  1.00  0.00      RA0  C
ATOM   1489  C   THR A 158      50.521  44.382  20.809  1.00  0.00      RA0  C
ATOM   1490  O   THR A 158      50.962  45.065  21.722  1.00  0.00      RA0  O
ATOM   1491  N   LEU A 159      49.248  43.993  20.740  1.00  0.00      RA0  N
ATOM   1492  H   LEU A 159      48.926  43.433  19.976  1.00  0.00      RA0  H
ATOM   1493  CA  LEU A 159      48.252  44.320  21.759  1.00  0.00      RA0  C
ATOM   1494  CB  LEU A 159      46.926  44.642  21.083  1.00  0.00      RA0  C
ATOM   1495  CG  LEU A 159      47.125  45.696  19.993  1.00  0.00      RA0  C
ATOM   1496  CD1 LEU A 159      45.870  45.865  19.149  1.00  0.00      RA0  C
ATOM   1497  CD2 LEU A 159      47.626  47.031  20.549  1.00  0.00      RA0  C
ATOM   1498  C   LEU A 159      48.105  43.238  22.813  1.00  0.00      RA0  C
ATOM   1499  O   LEU A 159      47.451  43.472  23.828  1.00  0.00      RA0  O
ATOM   1500  N   PHE A 160      48.698  42.073  22.573  1.00  0.00      RA0  N
ATOM   1501  H   PHE A 160      49.361  42.013  21.828  1.00  0.00      RA0  H
ATOM   1502  CA  PHE A 160      48.603  40.937  23.502  1.00  0.00      RA0  C
ATOM   1503  CB  PHE A 160      48.955  39.618  22.808  1.00  0.00      RA0  C
ATOM   1504  CG  PHE A 160      47.984  39.272  21.699  1.00  0.00      RA0  C
ATOM   1505  CD1 PHE A 160      46.783  39.957  21.550  1.00  0.00      RA0  C
ATOM   1506  CD2 PHE A 160      48.304  38.247  20.815  1.00  0.00      RA0  C
ATOM   1507  CE1 PHE A 160      45.924  39.643  20.503  1.00  0.00      RA0  C
ATOM   1508  CE2 PHE A 160      47.445  37.931  19.769  1.00  0.00      RA0  C
ATOM   1509  CZ  PHE A 160      46.262  38.640  19.603  1.00  0.00      RA0  C
ATOM   1510  C   PHE A 160      49.512  41.150  24.702  1.00  0.00      RA0  C
ATOM   1511  O   PHE A 160      50.613  41.693  24.567  1.00  0.00      RA0  O
ATOM   1512  N   ASN A 161      49.063  40.712  25.872  1.00  0.00      RA0  N
ATOM   1513  H   ASN A 161      48.166  40.273  25.880  1.00  0.00      RA0  H
ATOM   1514  CA  ASN A 161      49.950  40.653  27.032  1.00  0.00      RA0  C
ATOM   1515  CB  ASN A 161      49.200  40.736  28.366  1.00  0.00      RA0  C
ATOM   1516  CG  ASN A 161      48.436  39.464  28.669  1.00  0.00      RA0  C
ATOM   1517  OD1 ASN A 161      48.945  38.351  28.612  1.00  0.00      RA0  O
ATOM   1518  ND2 ASN A 161      47.164  39.700  29.035  1.00  0.00      RA0  N
ATOM   1519 HD21 ASN A 161      46.800  40.633  29.005  1.00  0.00      RA0  H
ATOM   1520 HD22 ASN A 161      46.542  38.979  29.338  1.00  0.00      RA0  H
ATOM   1521  C   ASN A 161      50.853  39.435  26.959  1.00  0.00      RA0  C
ATOM   1522  O   ASN A 161      50.729  38.619  26.053  1.00  0.00      RA0  O
ATOM   1523  N   ASP A 162      51.794  39.296  27.889  1.00  0.00      RA0  N
ATOM   1524  H   ASP A 162      52.004  40.009  28.559  1.00  0.00      RA0  H
ATOM   1525  CA  ASP A 162      52.735  38.177  27.810  1.00  0.00      RA0  C
ATOM   1526  CB  ASP A 162      53.898  38.417  28.765  1.00  0.00      RA0  C
ATOM   1527  CG  ASP A 162      54.680  39.561  28.136  1.00  0.00      RA0  C
ATOM   1528  OD1 ASP A 162      55.739  39.309  27.572  1.00  0.00      RA0  O
ATOM   1529  OD2 ASP A 162      54.191  40.691  28.103  1.00  0.00      RA0  O
ATOM   1530  C   ASP A 162      52.051  36.797  27.793  1.00  0.00      RA0  C
ATOM   1531  O   ASP A 162      52.419  35.931  27.012  1.00  0.00      RA0  O
ATOM   1532  N   ALA A 163      51.038  36.602  28.628  1.00  0.00      RA0  N
ATOM   1533  H   ALA A 163      50.659  37.388  29.117  1.00  0.00      RA0  H
ATOM   1534  CA  ALA A 163      50.345  35.322  28.698  1.00  0.00      RA0  C
ATOM   1535  CB  ALA A 163      49.338  35.305  29.849  1.00  0.00      RA0  C
ATOM   1536  C   ALA A 163      49.621  35.020  27.395  1.00  0.00      RA0  C
ATOM   1537  O   ALA A 163      49.547  33.860  26.982  1.00  0.00      RA0  O
ATOM   1538  N   GLN A 164      49.090  36.067  26.761  1.00  0.00      RA0  N
ATOM   1539  H   GLN A 164      49.264  36.980  27.136  1.00  0.00      RA0  H
ATOM   1540  CA  GLN A 164      48.368  35.918  25.499  1.00  0.00      RA0  C
ATOM   1541  CB  GLN A 164      47.534  37.165  25.232  1.00  0.00      RA0  C
ATOM   1542  CG  GLN A 164      46.504  37.343  26.345  1.00  0.00      RA0  C
ATOM   1543  CD  GLN A 164      45.803  38.668  26.191  1.00  0.00      RA0  C
ATOM   1544  OE1 GLN A 164      46.419  39.679  25.876  1.00  0.00      RA0  O
ATOM   1545  NE2 GLN A 164      44.491  38.620  26.459  1.00  0.00      RA0  N
ATOM   1546 HE21 GLN A 164      44.054  37.743  26.679  1.00  0.00      RA0  H
ATOM   1547 HE22 GLN A 164      43.906  39.431  26.425  1.00  0.00      RA0  H
ATOM   1548  C   GLN A 164      49.346  35.587  24.361  1.00  0.00      RA0  C
ATOM   1549  O   GLN A 164      49.126  34.668  23.565  1.00  0.00      RA0  O
ATOM   1550  N   ARG A 165      50.458  36.308  24.315  1.00  0.00      RA0  N
ATOM   1551  H   ARG A 165      50.613  37.031  24.989  1.00  0.00      RA0  H
ATOM   1552  CA  ARG A 165      51.531  35.935  23.381  1.00  0.00      RA0  C
ATOM   1553  CB  ARG A 165      52.676  36.945  23.482  1.00  0.00      RA0  C
ATOM   1554  CG  ARG A 165      52.501  38.039  22.424  1.00  0.00      RA0  C
ATOM   1555  CD  ARG A 165      53.441  39.242  22.566  1.00  0.00      RA0  C
ATOM   1556  NE  ARG A 165      52.940  40.208  23.546  1.00  0.00      RA0  N
ATOM   1557  HE  ARG A 165      52.113  40.729  23.292  1.00  0.00      RA0  H
ATOM   1558  CZ  ARG A 165      53.571  40.373  24.749  1.00  0.00      RA0  C
ATOM   1559  NH1 ARG A 165      54.659  39.637  25.053  1.00  0.00      RA0  N
ATOM   1560 HH11 ARG A 165      55.100  39.717  25.967  1.00  0.00      RA0  H
ATOM   1561 HH12 ARG A 165      55.072  38.977  24.424  1.00  0.00      RA0  H
ATOM   1562  NH2 ARG A 165      53.090  41.272  25.628  1.00  0.00      RA0  N
ATOM   1563 HH21 ARG A 165      53.525  41.385  26.539  1.00  0.00      RA0  H
ATOM   1564 HH22 ARG A 165      52.280  41.831  25.401  1.00  0.00      RA0  H
ATOM   1565  C   ARG A 165      51.980  34.494  23.535  1.00  0.00      RA0  C
ATOM   1566  O   ARG A 165      52.159  33.776  22.545  1.00  0.00      RA0  O
ATOM   1567  N   GLN A 166      52.157  34.057  24.776  1.00  0.00      RA0  N
ATOM   1568  H   GLN A 166      52.009  34.684  25.542  1.00  0.00      RA0  H
ATOM   1569  CA  GLN A 166      52.576  32.684  25.045  1.00  0.00      RA0  C
ATOM   1570  CB  GLN A 166      52.861  32.528  26.537  1.00  0.00      RA0  C
ATOM   1571  CG  GLN A 166      53.451  31.170  26.910  1.00  0.00      RA0  C
ATOM   1572  CD  GLN A 166      53.791  31.181  28.383  1.00  0.00      RA0  C
ATOM   1573  OE1 GLN A 166      53.211  30.467  29.193  1.00  0.00      RA0  O
ATOM   1574  NE2 GLN A 166      54.772  32.047  28.693  1.00  0.00      RA0  N
ATOM   1575 HE21 GLN A 166      55.209  32.601  27.983  1.00  0.00      RA0  H
ATOM   1576 HE22 GLN A 166      55.082  32.156  29.637  1.00  0.00      RA0  H
ATOM   1577  C   GLN A 166      51.533  31.681  24.562  1.00  0.00      RA0  C
ATOM   1578  O   GLN A 166      51.876  30.670  23.956  1.00  0.00      RA0  O
ATOM   1579  N   ALA A 167      50.258  31.982  24.804  1.00  0.00      RA0  N
ATOM   1580  H   ALA A 167      50.036  32.817  25.310  1.00  0.00      RA0  H
ATOM   1581  CA  ALA A 167      49.158  31.086  24.378  1.00  0.00      RA0  C
ATOM   1582  CB  ALA A 167      47.807  31.660  24.807  1.00  0.00      RA0  C
ATOM   1583  C   ALA A 167      49.116  30.813  22.872  1.00  0.00      RA0  C
ATOM   1584  O   ALA A 167      48.801  29.685  22.428  1.00  0.00      RA0  O
ATOM   1585  N   VAL A 168      49.425  31.834  22.089  1.00  0.00      RA0  N
ATOM   1586  H   VAL A 168      49.770  32.683  22.495  1.00  0.00      RA0  H
ATOM   1587  CA  VAL A 168      49.321  31.743  20.625  1.00  0.00      RA0  C
ATOM   1588  CB  VAL A 168      48.664  33.004  20.058  1.00  0.00      RA0  C
ATOM   1589  CG1 VAL A 168      47.305  33.227  20.717  1.00  0.00      RA0  C
ATOM   1590  CG2 VAL A 168      49.571  34.230  20.188  1.00  0.00      RA0  C
ATOM   1591  C   VAL A 168      50.657  31.484  19.929  1.00  0.00      RA0  C
ATOM   1592  O   VAL A 168      50.715  31.423  18.695  1.00  0.00      RA0  O
ATOM   1593  N   GLU A 169      51.728  31.355  20.708  1.00  0.00      RA0  N
ATOM   1594  H   GLU A 169      51.652  31.324  21.704  1.00  0.00      RA0  H
ATOM   1595  CA  GLU A 169      53.048  31.167  20.125  1.00  0.00      RA0  C
ATOM   1596  CB  GLU A 169      54.145  31.188  21.190  1.00  0.00      RA0  C
ATOM   1597  CG  GLU A 169      55.536  31.017  20.570  1.00  0.00      RA0  C
ATOM   1598  CD  GLU A 169      55.727  32.027  19.452  1.00  0.00      RA0  C
ATOM   1599  OE1 GLU A 169      55.904  33.205  19.748  1.00  0.00      RA0  O
ATOM   1600  OE2 GLU A 169      55.696  31.629  18.287  1.00  0.00      RA0  O
ATOM   1601  C   GLU A 169      53.058  29.870  19.317  1.00  0.00      RA0  C
ATOM   1602  O   GLU A 169      52.779  28.805  19.838  1.00  0.00      RA0  O
ATOM   1603  N   GLY A 170      53.408  29.971  18.043  1.00  0.00      RA0  N
ATOM   1604  H   GLY A 170      53.781  30.864  17.774  1.00  0.00      RA0  H
ATOM   1605  CA  GLY A 170      53.506  28.805  17.182  1.00  0.00      RA0  C
ATOM   1606  C   GLY A 170      52.162  28.201  16.796  1.00  0.00      RA0  C
ATOM   1607  O   GLY A 170      52.104  27.085  16.275  1.00  0.00      RA0  O
ATOM   1608  N   MSE A 171      51.077  28.930  17.048  1.00  0.00      RA0  N
ATOM   1609  H   MSE A 171      51.157  29.873  17.382  1.00  0.00      RA0  H
ATOM   1610  CA  MSE A 171      49.757  28.348  16.869  1.00  0.00      RA0  C
ATOM   1611  CB  MSE A 171      48.684  29.211  17.540  1.00  0.00      RA0  C
ATOM   1612  CG  MSE A 171      47.299  28.566  17.517  1.00  0.00      RA0  C
ATOM   1613  SE  MSE A 171      46.073  29.416  18.526  1.00  0.00      RA0  S
ATOM   1614  CE  MSE A 171      46.009  30.971  17.626  1.00  0.00      RA0  C
ATOM   1615  C   MSE A 171      49.476  28.143  15.389  1.00  0.00      RA0  C
ATOM   1616  O   MSE A 171      49.657  29.058  14.559  1.00  0.00      RA0  O
ATOM   1617  N   LYS A 172      49.040  26.931  15.073  1.00  0.00      RA0  N
ATOM   1618  H   LYS A 172      48.750  26.336  15.819  1.00  0.00      RA0  H
ATOM   1619  CA  LYS A 172      48.779  26.534  13.705  1.00  0.00      RA0  C
ATOM   1620  CB  LYS A 172      49.045  25.030  13.578  1.00  0.00      RA0  C
ATOM   1621  CG  LYS A 172      50.508  24.727  13.884  1.00  0.00      RA0  C
ATOM   1622  CD  LYS A 172      51.500  25.695  13.217  1.00  0.00      RA0  C
ATOM   1623  CE  LYS A 172      52.967  25.408  13.555  1.00  0.00      RA0  C
ATOM   1624  NZ  LYS A 172      53.069  24.910  14.933  1.00  0.00      RA0  N
ATOM   1625  HZ1 LYS A 172      54.061  24.816  15.211  1.00  0.00      RA0  H
ATOM   1626  HZ2 LYS A 172      52.567  25.552  15.585  1.00  0.00      RA0  H
ATOM   1627  HZ3 LYS A 172      52.649  23.950  14.947  1.00  0.00      RA0  H
ATOM   1628  C   LYS A 172      47.375  26.970  13.306  1.00  0.00      RA0  C
ATOM   1629  O   LYS A 172      46.557  27.358  14.161  1.00  0.00      RA0  O
ATOM   1630  N   PRO A 173      47.092  26.928  12.007  1.00  0.00      RA0  N
ATOM   1631  CD  PRO A 173      48.018  26.704  10.894  1.00  0.00      RA0  C
ATOM   1632  CA  PRO A 173      45.761  27.243  11.526  1.00  0.00      RA0  C
ATOM   1633  CB  PRO A 173      45.875  27.087  10.008  1.00  0.00      RA0  C
ATOM   1634  CG  PRO A 173      47.341  27.355   9.703  1.00  0.00      RA0  C
ATOM   1635  C   PRO A 173      44.672  26.386  12.117  1.00  0.00      RA0  C
ATOM   1636  O   PRO A 173      44.882  25.207  12.420  1.00  0.00      RA0  O
ATOM   1637  N   PHE A 174      43.490  26.985  12.253  1.00  0.00      RA0  N
ATOM   1638  H   PHE A 174      43.403  27.942  11.977  1.00  0.00      RA0  H
ATOM   1639  CA  PHE A 174      42.322  26.266  12.761  1.00  0.00      RA0  C
ATOM   1640  CB  PHE A 174      41.780  25.196  11.802  1.00  0.00      RA0  C
ATOM   1641  CG  PHE A 174      40.561  25.691  11.046  1.00  0.00      RA0  C
ATOM   1642  CD1 PHE A 174      40.451  27.040  10.635  1.00  0.00      RA0  C
ATOM   1643  CD2 PHE A 174      39.545  24.763  10.736  1.00  0.00      RA0  C
ATOM   1644  CE1 PHE A 174      39.338  27.454   9.878  1.00  0.00      RA0  C
ATOM   1645  CE2 PHE A 174      38.430  25.173   9.983  1.00  0.00      RA0  C
ATOM   1646  CZ  PHE A 174      38.345  26.511   9.549  1.00  0.00      RA0  C
ATOM   1647  C   PHE A 174      42.534  25.730  14.172  1.00  0.00      RA0  C
ATOM   1648  O   PHE A 174      42.263  24.574  14.453  1.00  0.00      RA0  O
ATOM   1649  N   PHE A 175      42.978  26.638  15.037  1.00  0.00      RA0  N
ATOM   1650  H   PHE A 175      43.196  27.582  14.769  1.00  0.00      RA0  H
ATOM   1651  CA  PHE A 175      42.992  26.464  16.470  1.00  0.00      RA0  C
ATOM   1652  CB  PHE A 175      44.413  26.347  17.017  1.00  0.00      RA0  C
ATOM   1653  CG  PHE A 175      45.030  24.982  16.844  1.00  0.00      RA0  C
ATOM   1654  CD1 PHE A 175      45.790  24.694  15.719  1.00  0.00      RA0  C
ATOM   1655  CD2 PHE A 175      44.874  24.028  17.842  1.00  0.00      RA0  C
ATOM   1656  CE1 PHE A 175      46.441  23.470  15.618  1.00  0.00      RA0  C
ATOM   1657  CE2 PHE A 175      45.523  22.804  17.741  1.00  0.00      RA0  C
ATOM   1658  CZ  PHE A 175      46.327  22.535  16.640  1.00  0.00      RA0  C
ATOM   1659  C   PHE A 175      42.410  27.704  17.092  1.00  0.00      RA0  C
ATOM   1660  O   PHE A 175      42.512  28.793  16.518  1.00  0.00      RA0  O
ATOM   1661  N   GLY A 176      41.847  27.534  18.283  1.00  0.00      RA0  N
ATOM   1662  H   GLY A 176      41.794  26.631  18.714  1.00  0.00      RA0  H
ATOM   1663  CA  GLY A 176      41.388  28.641  19.101  1.00  0.00      RA0  C
ATOM   1664  C   GLY A 176      41.825  28.478  20.534  1.00  0.00      RA0  C
ATOM   1665  O   GLY A 176      41.907  27.354  21.041  1.00  0.00      RA0  O
ATOM   1666  N   VAL A 177      42.139  29.584  21.200  1.00  0.00      RA0  N
ATOM   1667  H   VAL A 177      42.169  30.476  20.741  1.00  0.00      RA0  H
ATOM   1668  CA  VAL A 177      42.519  29.532  22.587  1.00  0.00      RA0  C
ATOM   1669  CB  VAL A 177      44.043  29.344  22.682  1.00  0.00      RA0  C
ATOM   1670  CG1 VAL A 177      44.791  30.476  21.974  1.00  0.00      RA0  C
ATOM   1671  CG2 VAL A 177      44.520  29.131  24.120  1.00  0.00      RA0  C
ATOM   1672  C   VAL A 177      42.041  30.750  23.388  1.00  0.00      RA0  C
ATOM   1673  O   VAL A 177      42.105  31.891  22.928  1.00  0.00      RA0  O
ATOM   1674  N   GLN A 178      41.555  30.479  24.588  1.00  0.00      RA0  N
ATOM   1675  H   GLN A 178      41.657  29.545  24.926  1.00  0.00      RA0  H
ATOM   1676  CA  GLN A 178      41.186  31.500  25.553  1.00  0.00      RA0  C
ATOM   1677  CB  GLN A 178      40.080  30.977  26.471  1.00  0.00      RA0  C
ATOM   1678  CG  GLN A 178      39.307  32.078  27.201  1.00  0.00      RA0  C
ATOM   1679  CD  GLN A 178      38.414  32.812  26.220  1.00  0.00      RA0  C
ATOM   1680  OE1 GLN A 178      37.714  32.207  25.406  1.00  0.00      RA0  O
ATOM   1681  NE2 GLN A 178      38.472  34.150  26.356  1.00  0.00      RA0  N
ATOM   1682 HE21 GLN A 178      39.032  34.570  27.080  1.00  0.00      RA0  H
ATOM   1683 HE22 GLN A 178      37.971  34.791  25.773  1.00  0.00      RA0  H
ATOM   1684  C   GLN A 178      42.415  31.912  26.358  1.00  0.00      RA0  C
ATOM   1685  O   GLN A 178      43.094  31.076  26.975  1.00  0.00      RA0  O
ATOM   1686  N   ALA A 179      42.707  33.204  26.330  1.00  0.00      RA0  N
ATOM   1687  H   ALA A 179      42.170  33.840  25.782  1.00  0.00      RA0  H
ATOM   1688  CA  ALA A 179      43.784  33.759  27.131  1.00  0.00      RA0  C
ATOM   1689  CB  ALA A 179      44.994  34.049  26.246  1.00  0.00      RA0  C
ATOM   1690  C   ALA A 179      43.255  35.042  27.758  1.00  0.00      RA0  C
ATOM   1691  O   ALA A 179      43.239  36.105  27.120  1.00  0.00      RA0  O
ATOM   1692  N   GLY A 180      42.746  34.898  28.984  1.00  0.00      RA0  N
ATOM   1693  H   GLY A 180      42.714  33.978  29.372  1.00  0.00      RA0  H
ATOM   1694  CA  GLY A 180      42.057  35.972  29.670  1.00  0.00      RA0  C
ATOM   1695  C   GLY A 180      40.810  36.407  28.929  1.00  0.00      RA0  C
ATOM   1696  O   GLY A 180      39.985  35.568  28.546  1.00  0.00      RA0  O
ATOM   1697  N   ASP A 181      40.701  37.712  28.683  1.00  0.00      RA0  N
ATOM   1698  H   ASP A 181      41.338  38.364  29.090  1.00  0.00      RA0  H
ATOM   1699  CA  ASP A 181      39.529  38.296  28.017  1.00  0.00      RA0  C
ATOM   1700  CB  ASP A 181      39.480  39.829  28.139  1.00  0.00      RA0  C
ATOM   1701  CG  ASP A 181      38.882  40.285  29.459  1.00  0.00      RA0  C
ATOM   1702  OD1 ASP A 181      39.522  40.084  30.487  1.00  0.00      RA0  O
ATOM   1703  OD2 ASP A 181      37.793  40.871  29.459  1.00  0.00      RA0  O
ATOM   1704  C   ASP A 181      39.459  37.959  26.533  1.00  0.00      RA0  C
ATOM   1705  O   ASP A 181      38.399  38.139  25.930  1.00  0.00      RA0  O
ATOM   1706  N   LEU A 182      40.560  37.449  25.952  1.00  0.00      RA0  N
ATOM   1707  H   LEU A 182      41.333  37.133  26.502  1.00  0.00      RA0  H
ATOM   1708  CA  LEU A 182      40.642  37.233  24.509  1.00  0.00      RA0  C
ATOM   1709  CB  LEU A 182      41.921  37.830  23.920  1.00  0.00      RA0  C
ATOM   1710  CG  LEU A 182      42.090  39.340  24.107  1.00  0.00      RA0  C
ATOM   1711  CD1 LEU A 182      43.361  39.845  23.422  1.00  0.00      RA0  C
ATOM   1712  CD2 LEU A 182      40.870  40.131  23.643  1.00  0.00      RA0  C
ATOM   1713  C   LEU A 182      40.566  35.774  24.165  1.00  0.00      RA0  C
ATOM   1714  O   LEU A 182      41.315  34.957  24.688  1.00  0.00      RA0  O
ATOM   1715  N   PHE A 183      39.626  35.464  23.275  1.00  0.00      RA0  N
ATOM   1716  H   PHE A 183      39.045  36.198  22.915  1.00  0.00      RA0  H
ATOM   1717  CA  PHE A 183      39.596  34.178  22.589  1.00  0.00      RA0  C
ATOM   1718  CB  PHE A 183      38.156  33.688  22.465  1.00  0.00      RA0  C
ATOM   1719  CG  PHE A 183      38.113  32.406  21.670  1.00  0.00      RA0  C
ATOM   1720  CD1 PHE A 183      38.717  31.260  22.171  1.00  0.00      RA0  C
ATOM   1721  CD2 PHE A 183      37.470  32.374  20.438  1.00  0.00      RA0  C
ATOM   1722  CE1 PHE A 183      38.675  30.080  21.439  1.00  0.00      RA0  C
ATOM   1723  CE2 PHE A 183      37.429  31.193  19.706  1.00  0.00      RA0  C
ATOM   1724  CZ  PHE A 183      38.030  30.045  20.208  1.00  0.00      RA0  C
ATOM   1725  C   PHE A 183      40.194  34.416  21.213  1.00  0.00      RA0  C
ATOM   1726  O   PHE A 183      39.650  35.194  20.429  1.00  0.00      RA0  O
ATOM   1727  N   ILE A 184      41.337  33.787  20.943  1.00  0.00      RA0  N
ATOM   1728  H   ILE A 184      41.708  33.091  21.559  1.00  0.00      RA0  H
ATOM   1729  CA  ILE A 184      42.100  34.086  19.731  1.00  0.00      RA0  C
ATOM   1730  CB  ILE A 184      43.507  34.550  20.111  1.00  0.00      RA0  C
ATOM   1731  CG2 ILE A 184      44.305  34.969  18.877  1.00  0.00      RA0  C
ATOM   1732  CG1 ILE A 184      43.447  35.656  21.166  1.00  0.00      RA0  C
ATOM   1733  CD1 ILE A 184      44.807  35.974  21.789  1.00  0.00      RA0  C
ATOM   1734  C   ILE A 184      42.159  32.841  18.879  1.00  0.00      RA0  C
ATOM   1735  O   ILE A 184      42.575  31.784  19.353  1.00  0.00      RA0  O
ATOM   1736  N   ALA A 185      41.710  32.970  17.637  1.00  0.00      RA0  N
ATOM   1737  H   ALA A 185      41.387  33.854  17.290  1.00  0.00      RA0  H
ATOM   1738  CA  ALA A 185      41.616  31.830  16.725  1.00  0.00      RA0  C
ATOM   1739  CB  ALA A 185      40.152  31.455  16.495  1.00  0.00      RA0  C
ATOM   1740  C   ALA A 185      42.277  32.134  15.389  1.00  0.00      RA0  C
ATOM   1741  O   ALA A 185      42.167  33.234  14.874  1.00  0.00      RA0  O
ATOM   1742  N   THR A 186      42.990  31.141  14.862  1.00  0.00      RA0  N
ATOM   1743  H   THR A 186      43.056  30.258  15.333  1.00  0.00      RA0  H
ATOM   1744  CA  THR A 186      43.633  31.230  13.551  1.00  0.00      RA0  C
ATOM   1745  CB  THR A 186      44.833  30.298  13.624  1.00  0.00      RA0  C
ATOM   1746  OG1 THR A 186      44.656  29.390  14.723  1.00  0.00      RA0  O
ATOM   1747  HG1 THR A 186      45.435  28.836  14.744  1.00  0.00      RA0  H
ATOM   1748  CG2 THR A 186      46.163  31.038  13.747  1.00  0.00      RA0  C
ATOM   1749  C   THR A 186      42.669  30.774  12.458  1.00  0.00      RA0  C
ATOM   1750  O   THR A 186      42.839  29.702  11.833  1.00  0.00      RA0  O
ATOM   1751  N   THR A 187      41.649  31.616  12.254  1.00  0.00      RA0  N
ATOM   1752  H   THR A 187      41.528  32.442  12.806  1.00  0.00      RA0  H
ATOM   1753  CA  THR A 187      40.588  31.408  11.282  1.00  0.00      RA0  C
ATOM   1754  CB  THR A 187      39.381  31.091  12.158  1.00  0.00      RA0  C
ATOM   1755  OG1 THR A 187      39.415  31.970  13.288  1.00  0.00      RA0  O
ATOM   1756  HG1 THR A 187      38.825  32.689  13.037  1.00  0.00      RA0  H
ATOM   1757  CG2 THR A 187      39.363  29.649  12.664  1.00  0.00      RA0  C
ATOM   1758  C   THR A 187      40.383  32.686  10.472  1.00  0.00      RA0  C
ATOM   1759  O   THR A 187      40.945  33.751  10.779  1.00  0.00      RA0  O
ATOM   1760  N   GLY A 188      39.570  32.584   9.423  1.00  0.00      RA0  N
ATOM   1761  H   GLY A 188      39.062  31.761   9.164  1.00  0.00      RA0  H
ATOM   1762  CA  GLY A 188      39.319  33.722   8.585  1.00  0.00      RA0  C
ATOM   1763  C   GLY A 188      38.484  33.350   7.377  1.00  0.00      RA0  C
ATOM   1764  O   GLY A 188      38.259  32.169   7.109  1.00  0.00      RA0  O
ATOM   1765  N   TYR A 189      38.034  34.376   6.693  1.00  0.00      RA0  N
ATOM   1766  H   TYR A 189      38.348  35.284   6.980  1.00  0.00      RA0  H
ATOM   1767  CA  TYR A 189      37.176  34.275   5.523  1.00  0.00      RA0  C
ATOM   1768  CB  TYR A 189      35.843  34.861   6.000  1.00  0.00      RA0  C
ATOM   1769  CG  TYR A 189      34.626  34.617   5.138  1.00  0.00      RA0  C
ATOM   1770  CD1 TYR A 189      34.362  33.379   4.561  1.00  0.00      RA0  C
ATOM   1771  CE1 TYR A 189      33.182  33.192   3.843  1.00  0.00      RA0  C
ATOM   1772  CD2 TYR A 189      33.727  35.663   4.973  1.00  0.00      RA0  C
ATOM   1773  CE2 TYR A 189      32.552  35.477   4.261  1.00  0.00      RA0  C
ATOM   1774  CZ  TYR A 189      32.280  34.242   3.689  1.00  0.00      RA0  C
ATOM   1775  OH  TYR A 189      31.122  34.080   2.956  1.00  0.00      RA0  O
ATOM   1776  HH  TYR A 189      30.716  34.924   2.800  1.00  0.00      RA0  H
ATOM   1777  C   TYR A 189      37.773  35.015   4.324  1.00  0.00      RA0  C
ATOM   1778  O   TYR A 189      37.037  35.478   3.454  1.00  0.00      RA0  O
ATOM   1779  N   THR A 190      39.113  35.092   4.246  1.00  0.00      RA0  N
ATOM   1780  H   THR A 190      39.677  34.659   4.947  1.00  0.00      RA0  H
ATOM   1781  CA  THR A 190      39.760  35.962   3.272  1.00  0.00      RA0  C
ATOM   1782  CB  THR A 190      40.356  36.951   4.241  1.00  0.00      RA0  C
ATOM   1783  OG1 THR A 190      40.410  36.247   5.494  1.00  0.00      RA0  O
ATOM   1784  HG1 THR A 190      40.235  36.882   6.183  1.00  0.00      RA0  H
ATOM   1785  CG2 THR A 190      39.476  38.190   4.419  1.00  0.00      RA0  C
ATOM   1786  C   THR A 190      40.745  35.308   2.321  1.00  0.00      RA0  C
ATOM   1787  O   THR A 190      41.059  35.900   1.287  1.00  0.00      RA0  O
ATOM   1788  N   GLY A 191      41.231  34.122   2.655  1.00  0.00      RA0  N
ATOM   1789  H   GLY A 191      40.958  33.712   3.523  1.00  0.00      RA0  H
ATOM   1790  CA  GLY A 191      42.315  33.493   1.897  1.00  0.00      RA0  C
ATOM   1791  C   GLY A 191      43.697  33.959   2.369  1.00  0.00      RA0  C
ATOM   1792  O   GLY A 191      44.704  33.636   1.746  1.00  0.00      RA0  O
ATOM   1793  N   GLU A 192      43.716  34.765   3.436  1.00  0.00      RA0  N
ATOM   1794  H   GLU A 192      42.905  34.919   3.994  1.00  0.00      RA0  H
ATOM   1795  CA  GLU A 192      44.948  35.243   4.050  1.00  0.00      RA0  C
ATOM   1796  CB  GLU A 192      44.957  36.772   4.075  1.00  0.00      RA0  C
ATOM   1797  CG  GLU A 192      44.596  37.397   2.722  1.00  0.00      RA0  C
ATOM   1798  CD  GLU A 192      45.545  36.907   1.646  1.00  0.00      RA0  C
ATOM   1799  OE1 GLU A 192      46.742  36.865   1.893  1.00  0.00      RA0  O
ATOM   1800  OE2 GLU A 192      45.090  36.560   0.558  1.00  0.00      RA0  O
ATOM   1801  C   GLU A 192      45.079  34.658   5.443  1.00  0.00      RA0  C
ATOM   1802  O   GLU A 192      44.120  34.139   6.001  1.00  0.00      RA0  O
ATOM   1803  N   ALA A 193      46.273  34.795   6.018  1.00  0.00      RA0  N
ATOM   1804  H   ALA A 193      46.975  35.267   5.486  1.00  0.00      RA0  H
ATOM   1805  CA  ALA A 193      46.501  34.558   7.441  1.00  0.00      RA0  C
ATOM   1806  CB  ALA A 193      47.996  34.587   7.762  1.00  0.00      RA0  C
ATOM   1807  C   ALA A 193      45.797  35.615   8.278  1.00  0.00      RA0  C
ATOM   1808  O   ALA A 193      45.417  36.662   7.786  1.00  0.00      RA0  O
ATOM   1809  N   GLY A 194      45.619  35.310   9.551  1.00  0.00      RA0  N
ATOM   1810  H   GLY A 194      45.856  34.420   9.942  1.00  0.00      RA0  H
ATOM   1811  CA  GLY A 194      44.989  36.252  10.455  1.00  0.00      RA0  C
ATOM   1812  C   GLY A 194      44.460  35.601  11.697  1.00  0.00      RA0  C
ATOM   1813  O   GLY A 194      44.756  34.437  11.964  1.00  0.00      RA0  O
ATOM   1814  N   TYR A 195      43.694  36.388  12.467  1.00  0.00      RA0  N
ATOM   1815  H   TYR A 195      43.414  37.302  12.173  1.00  0.00      RA0  H
ATOM   1816  CA  TYR A 195      43.018  35.893  13.639  1.00  0.00      RA0  C
ATOM   1817  CB  TYR A 195      43.590  36.519  14.912  1.00  0.00      RA0  C
ATOM   1818  CG  TYR A 195      44.937  35.955  15.284  1.00  0.00      RA0  C
ATOM   1819  CD1 TYR A 195      45.200  34.603  15.114  1.00  0.00      RA0  C
ATOM   1820  CE1 TYR A 195      46.428  34.087  15.505  1.00  0.00      RA0  C
ATOM   1821  CD2 TYR A 195      45.905  36.791  15.829  1.00  0.00      RA0  C
ATOM   1822  CE2 TYR A 195      47.132  36.272  16.227  1.00  0.00      RA0  C
ATOM   1823  CZ  TYR A 195      47.392  34.917  16.063  1.00  0.00      RA0  C
ATOM   1824  OH  TYR A 195      48.605  34.386  16.443  1.00  0.00      RA0  O
ATOM   1825  HH  TYR A 195      49.110  35.019  16.937  1.00  0.00      RA0  H
ATOM   1826  C   TYR A 195      41.549  36.328  13.574  1.00  0.00      RA0  C
ATOM   1827  O   TYR A 195      41.222  37.317  12.900  1.00  0.00      RA0  O
ATOM   1828  N   GLU A 196      40.713  35.591  14.292  1.00  0.00      RA0  N
ATOM   1829  H   GLU A 196      41.028  34.736  14.707  1.00  0.00      RA0  H
ATOM   1830  CA  GLU A 196      39.442  36.110  14.790  1.00  0.00      RA0  C
ATOM   1831  CB  GLU A 196      38.292  35.338  14.112  1.00  0.00      RA0  C
ATOM   1832  CG  GLU A 196      38.392  35.683  12.608  1.00  0.00      RA0  C
ATOM   1833  CD  GLU A 196      37.443  34.946  11.676  1.00  0.00      RA0  C
ATOM   1834  OE1 GLU A 196      37.396  33.721  11.757  1.00  0.00      RA0  O
ATOM   1835  OE2 GLU A 196      36.809  35.592  10.825  1.00  0.00      RA0  O
ATOM   1836  C   GLU A 196      39.548  36.155  16.312  1.00  0.00      RA0  C
ATOM   1837  O   GLU A 196      40.030  35.204  16.966  1.00  0.00      RA0  O
ATOM   1838  N   ILE A 197      39.134  37.269  16.880  1.00  0.00      RA0  N
ATOM   1839  H   ILE A 197      38.681  37.980  16.343  1.00  0.00      RA0  H
ATOM   1840  CA  ILE A 197      39.331  37.519  18.301  1.00  0.00      RA0  C
ATOM   1841  CB  ILE A 197      40.351  38.637  18.534  1.00  0.00      RA0  C
ATOM   1842  CG2 ILE A 197      40.529  38.890  20.031  1.00  0.00      RA0  C
ATOM   1843  CG1 ILE A 197      41.685  38.319  17.853  1.00  0.00      RA0  C
ATOM   1844  CD1 ILE A 197      42.718  39.436  17.993  1.00  0.00      RA0  C
ATOM   1845  C   ILE A 197      37.992  37.864  18.938  1.00  0.00      RA0  C
ATOM   1846  O   ILE A 197      37.379  38.861  18.577  1.00  0.00      RA0  O
ATOM   1847  N   ALA A 198      37.529  37.025  19.869  1.00  0.00      RA0  N
ATOM   1848  H   ALA A 198      38.121  36.286  20.191  1.00  0.00      RA0  H
ATOM   1849  CA  ALA A 198      36.277  37.299  20.579  1.00  0.00      RA0  C
ATOM   1850  CB  ALA A 198      35.433  36.031  20.700  1.00  0.00      RA0  C
ATOM   1851  C   ALA A 198      36.610  37.807  21.973  1.00  0.00      RA0  C
ATOM   1852  O   ALA A 198      37.544  37.323  22.614  1.00  0.00      RA0  O
ATOM   1853  N   LEU A 199      35.836  38.781  22.442  1.00  0.00      RA0  N
ATOM   1854  H   LEU A 199      35.049  39.132  21.923  1.00  0.00      RA0  H
ATOM   1855  CA  LEU A 199      36.077  39.382  23.745  1.00  0.00      RA0  C
ATOM   1856  CB  LEU A 199      37.194  40.432  23.564  1.00  0.00      RA0  C
ATOM   1857  CG  LEU A 199      36.850  41.724  22.801  1.00  0.00      RA0  C
ATOM   1858  CD1 LEU A 199      37.922  42.774  23.063  1.00  0.00      RA0  C
ATOM   1859  CD2 LEU A 199      36.654  41.562  21.290  1.00  0.00      RA0  C
ATOM   1860  C   LEU A 199      34.791  40.024  24.251  1.00  0.00      RA0  C
ATOM   1861  O   LEU A 199      33.848  40.211  23.482  1.00  0.00      RA0  O
ATOM   1862  N   PRO A 200      34.731  40.356  25.543  1.00  0.00      RA0  N
ATOM   1863  CD  PRO A 200      35.728  40.081  26.573  1.00  0.00      RA0  C
ATOM   1864  CA  PRO A 200      33.512  40.955  26.107  1.00  0.00      RA0  C
ATOM   1865  CB  PRO A 200      33.861  41.103  27.586  1.00  0.00      RA0  C
ATOM   1866  CG  PRO A 200      34.918  40.040  27.857  1.00  0.00      RA0  C
ATOM   1867  C   PRO A 200      33.071  42.178  25.358  1.00  0.00      RA0  C
ATOM   1868  O   PRO A 200      33.899  42.999  24.964  1.00  0.00      RA0  O
ATOM   1869  N   ASN A 201      31.760  42.311  25.160  1.00  0.00      RA0  N
ATOM   1870  H   ASN A 201      31.178  41.541  25.430  1.00  0.00      RA0  H
ATOM   1871  CA  ASN A 201      31.212  43.471  24.462  1.00  0.00      RA0  C
ATOM   1872  CB  ASN A 201      29.685  43.516  24.634  1.00  0.00      RA0  C
ATOM   1873  CG  ASN A 201      28.999  42.445  23.804  1.00  0.00      RA0  C
ATOM   1874  OD1 ASN A 201      29.468  42.066  22.739  1.00  0.00      RA0  O
ATOM   1875  ND2 ASN A 201      27.860  41.973  24.344  1.00  0.00      RA0  N
ATOM   1876 HD21 ASN A 201      27.503  42.297  25.219  1.00  0.00      RA0  H
ATOM   1877 HD22 ASN A 201      27.322  41.254  23.886  1.00  0.00      RA0  H
ATOM   1878  C   ASN A 201      31.800  44.788  24.983  1.00  0.00      RA0  C
ATOM   1879  O   ASN A 201      32.125  45.698  24.208  1.00  0.00      RA0  O
ATOM   1880  N   GLU A 202      31.935  44.870  26.299  1.00  0.00      RA0  N
ATOM   1881  H   GLU A 202      31.875  44.053  26.872  1.00  0.00      RA0  H
ATOM   1882  CA  GLU A 202      32.386  46.099  26.965  1.00  0.00      RA0  C
ATOM   1883  CB  GLU A 202      31.960  46.083  28.448  1.00  0.00      RA0  C
ATOM   1884  CG  GLU A 202      33.025  45.927  29.548  1.00  0.00      RA0  C
ATOM   1885  CD  GLU A 202      33.596  44.524  29.623  1.00  0.00      RA0  C
ATOM   1886  OE1 GLU A 202      33.841  43.917  28.592  1.00  0.00      RA0  O
ATOM   1887  OE2 GLU A 202      33.867  44.036  30.717  1.00  0.00      RA0  O
ATOM   1888  C   GLU A 202      33.868  46.439  26.747  1.00  0.00      RA0  C
ATOM   1889  O   GLU A 202      34.297  47.572  27.036  1.00  0.00      RA0  O
ATOM   1890  N   LYS A 203      34.639  45.457  26.281  1.00  0.00      RA0  N
ATOM   1891  H   LYS A 203      34.228  44.560  26.124  1.00  0.00      RA0  H
ATOM   1892  CA  LYS A 203      36.055  45.639  25.902  1.00  0.00      RA0  C
ATOM   1893  CB  LYS A 203      36.950  44.433  26.196  1.00  0.00      RA0  C
ATOM   1894  CG  LYS A 203      36.908  43.797  27.574  1.00  0.00      RA0  C
ATOM   1895  CD  LYS A 203      37.180  44.754  28.725  1.00  0.00      RA0  C
ATOM   1896  CE  LYS A 203      37.146  43.977  30.037  1.00  0.00      RA0  C
ATOM   1897  NZ  LYS A 203      36.067  42.981  29.979  1.00  0.00      RA0  N
ATOM   1898  HZ1 LYS A 203      36.465  42.038  29.772  1.00  0.00      RA0  H
ATOM   1899  HZ2 LYS A 203      35.510  42.991  30.859  1.00  0.00      RA0  H
ATOM   1900  HZ3 LYS A 203      35.345  43.240  29.270  1.00  0.00      RA0  H
ATOM   1901  C   LYS A 203      36.285  45.904  24.414  1.00  0.00      RA0  C
ATOM   1902  O   LYS A 203      37.393  46.235  23.996  1.00  0.00      RA0  O
ATOM   1903  N   ALA A 204      35.250  45.707  23.604  1.00  0.00      RA0  N
ATOM   1904  H   ALA A 204      34.350  45.513  23.998  1.00  0.00      RA0  H
ATOM   1905  CA  ALA A 204      35.403  45.662  22.157  1.00  0.00      RA0  C
ATOM   1906  CB  ALA A 204      34.089  45.253  21.494  1.00  0.00      RA0  C
ATOM   1907  C   ALA A 204      35.881  46.979  21.553  1.00  0.00      RA0  C
ATOM   1908  O   ALA A 204      36.794  46.997  20.704  1.00  0.00      RA0  O
ATOM   1909  N   ALA A 205      35.277  48.078  21.979  1.00  0.00      RA0  N
ATOM   1910  H   ALA A 205      34.668  48.022  22.770  1.00  0.00      RA0  H
ATOM   1911  CA  ALA A 205      35.531  49.388  21.340  1.00  0.00      RA0  C
ATOM   1912  CB  ALA A 205      34.616  50.461  21.930  1.00  0.00      RA0  C
ATOM   1913  C   ALA A 205      36.972  49.794  21.545  1.00  0.00      RA0  C
ATOM   1914  O   ALA A 205      37.616  50.274  20.637  1.00  0.00      RA0  O
ATOM   1915  N   ASP A 206      37.483  49.586  22.747  1.00  0.00      RA0  N
ATOM   1916  H   ASP A 206      36.941  49.274  23.532  1.00  0.00      RA0  H
ATOM   1917  CA  ASP A 206      38.866  49.965  23.032  1.00  0.00      RA0  C
ATOM   1918  CB  ASP A 206      39.154  49.816  24.523  1.00  0.00      RA0  C
ATOM   1919  CG  ASP A 206      38.015  50.403  25.327  1.00  0.00      RA0  C
ATOM   1920  OD1 ASP A 206      38.135  51.545  25.764  1.00  0.00      RA0  O
ATOM   1921  OD2 ASP A 206      37.013  49.709  25.513  1.00  0.00      RA0  O
ATOM   1922  C   ASP A 206      39.848  49.089  22.256  1.00  0.00      RA0  C
ATOM   1923  O   ASP A 206      40.889  49.562  21.834  1.00  0.00      RA0  O
ATOM   1924  N   PHE A 207      39.524  47.812  22.099  1.00  0.00      RA0  N
ATOM   1925  H   PHE A 207      38.658  47.489  22.489  1.00  0.00      RA0  H
ATOM   1926  CA  PHE A 207      40.396  46.894  21.394  1.00  0.00      RA0  C
ATOM   1927  CB  PHE A 207      39.936  45.459  21.620  1.00  0.00      RA0  C
ATOM   1928  CG  PHE A 207      40.926  44.489  21.023  1.00  0.00      RA0  C
ATOM   1929  CD1 PHE A 207      42.282  44.619  21.297  1.00  0.00      RA0  C
ATOM   1930  CD2 PHE A 207      40.477  43.457  20.207  1.00  0.00      RA0  C
ATOM   1931  CE1 PHE A 207      43.189  43.715  20.759  1.00  0.00      RA0  C
ATOM   1932  CE2 PHE A 207      41.385  42.553  19.670  1.00  0.00      RA0  C
ATOM   1933  CZ  PHE A 207      42.741  42.681  19.947  1.00  0.00      RA0  C
ATOM   1934  C   PHE A 207      40.414  47.237  19.906  1.00  0.00      RA0  C
ATOM   1935  O   PHE A 207      41.479  47.299  19.293  1.00  0.00      RA0  O
ATOM   1936  N   TRP A 208      39.238  47.512  19.343  1.00  0.00      RA0  N
ATOM   1937  H   TRP A 208      38.415  47.434  19.905  1.00  0.00      RA0  H
ATOM   1938  CA  TRP A 208      39.124  48.045  17.980  1.00  0.00      RA0  C
ATOM   1939  CB  TRP A 208      37.654  48.362  17.688  1.00  0.00      RA0  C
ATOM   1940  CG  TRP A 208      37.428  48.882  16.284  1.00  0.00      RA0  C
ATOM   1941  CD2 TRP A 208      37.068  48.132  15.103  1.00  0.00      RA0  C
ATOM   1942  CE2 TRP A 208      36.919  49.054  14.039  1.00  0.00      RA0  C
ATOM   1943  CE3 TRP A 208      36.863  46.777  14.870  1.00  0.00      RA0  C
ATOM   1944  CD1 TRP A 208      37.477  50.219  15.860  1.00  0.00      RA0  C
ATOM   1945  NE1 TRP A 208      37.177  50.328  14.538  1.00  0.00      RA0  N
ATOM   1946  HE1 TRP A 208      37.138  51.165  14.028  1.00  0.00      RA0  H
ATOM   1947  CZ2 TRP A 208      36.564  48.592  12.777  1.00  0.00      RA0  C
ATOM   1948  CZ3 TRP A 208      36.509  46.330  13.602  1.00  0.00      RA0  C
ATOM   1949  CH2 TRP A 208      36.359  47.235  12.558  1.00  0.00      RA0  C
ATOM   1950  C   TRP A 208      40.012  49.281  17.774  1.00  0.00      RA0  C
ATOM   1951  O   TRP A 208      40.789  49.361  16.814  1.00  0.00      RA0  O
ATOM   1952  N   ARG A 209      39.881  50.268  18.660  1.00  0.00      RA0  N
ATOM   1953  H   ARG A 209      39.233  50.175  19.421  1.00  0.00      RA0  H
ATOM   1954  CA  ARG A 209      40.678  51.485  18.541  1.00  0.00      RA0  C
ATOM   1955  CB  ARG A 209      40.393  52.349  19.769  1.00  0.00      RA0  C
ATOM   1956  CG  ARG A 209      39.297  53.391  19.628  1.00  0.00      RA0  C
ATOM   1957  CD  ARG A 209      39.863  54.775  19.299  1.00  0.00      RA0  C
ATOM   1958  NE  ARG A 209      40.869  54.730  18.240  1.00  0.00      RA0  N
ATOM   1959  HE  ARG A 209      41.838  54.693  18.524  1.00  0.00      RA0  H
ATOM   1960  CZ  ARG A 209      40.547  54.713  16.918  1.00  0.00      RA0  C
ATOM   1961  NH1 ARG A 209      39.253  54.629  16.542  1.00  0.00      RA0  N
ATOM   1962 HH11 ARG A 209      38.952  54.673  15.588  1.00  0.00      RA0  H
ATOM   1963 HH12 ARG A 209      38.519  54.494  17.227  1.00  0.00      RA0  H
ATOM   1964  NH2 ARG A 209      41.544  54.772  16.015  1.00  0.00      RA0  N
ATOM   1965 HH21 ARG A 209      41.440  54.790  15.019  1.00  0.00      RA0  H
ATOM   1966 HH22 ARG A 209      42.504  54.784  16.353  1.00  0.00      RA0  H
ATOM   1967  C   ARG A 209      42.182  51.183  18.623  1.00  0.00      RA0  C
ATOM   1968  O   ARG A 209      42.974  51.759  17.883  1.00  0.00      RA0  O
ATOM   1969  N   ALA A 210      42.564  50.281  19.527  1.00  0.00      RA0  N
ATOM   1970  H   ALA A 210      41.890  49.865  20.140  1.00  0.00      RA0  H
ATOM   1971  CA  ALA A 210      43.973  49.900  19.650  1.00  0.00      RA0  C
ATOM   1972  CB  ALA A 210      44.159  48.927  20.814  1.00  0.00      RA0  C
ATOM   1973  C   ALA A 210      44.485  49.255  18.351  1.00  0.00      RA0  C
ATOM   1974  O   ALA A 210      45.640  49.465  17.961  1.00  0.00      RA0  O
ATOM   1975  N   LEU A 211      43.615  48.486  17.688  1.00  0.00      RA0  N
ATOM   1976  H   LEU A 211      42.693  48.361  18.060  1.00  0.00      RA0  H
ATOM   1977  CA  LEU A 211      43.980  47.816  16.445  1.00  0.00      RA0  C
ATOM   1978  CB  LEU A 211      42.893  46.823  16.035  1.00  0.00      RA0  C
ATOM   1979  CG  LEU A 211      42.903  45.480  16.761  1.00  0.00      RA0  C
ATOM   1980  CD1 LEU A 211      41.537  44.799  16.690  1.00  0.00      RA0  C
ATOM   1981  CD2 LEU A 211      44.009  44.565  16.231  1.00  0.00      RA0  C
ATOM   1982  C   LEU A 211      44.160  48.818  15.300  1.00  0.00      RA0  C
ATOM   1983  O   LEU A 211      45.096  48.693  14.533  1.00  0.00      RA0  O
ATOM   1984  N   VAL A 212      43.303  49.829  15.232  1.00  0.00      RA0  N
ATOM   1985  H   VAL A 212      42.563  49.862  15.907  1.00  0.00      RA0  H
ATOM   1986  CA  VAL A 212      43.474  50.924  14.281  1.00  0.00      RA0  C
ATOM   1987  CB  VAL A 212      42.404  52.013  14.390  1.00  0.00      RA0  C
ATOM   1988  CG1 VAL A 212      42.600  53.025  13.258  1.00  0.00      RA0  C
ATOM   1989  CG2 VAL A 212      40.980  51.463  14.389  1.00  0.00      RA0  C
ATOM   1990  C   VAL A 212      44.844  51.543  14.477  1.00  0.00      RA0  C
ATOM   1991  O   VAL A 212      45.622  51.698  13.519  1.00  0.00      RA0  O
ATOM   1992  N   GLU A 213      45.154  51.866  15.726  1.00  0.00      RA0  N
ATOM   1993  H   GLU A 213      44.471  51.824  16.460  1.00  0.00      RA0  H
ATOM   1994  CA  GLU A 213      46.448  52.480  16.040  1.00  0.00      RA0  C
ATOM   1995  CB  GLU A 213      46.446  52.802  17.539  1.00  0.00      RA0  C
ATOM   1996  CG  GLU A 213      45.967  54.211  17.924  1.00  0.00      RA0  C
ATOM   1997  CD  GLU A 213      44.533  54.494  17.551  1.00  0.00      RA0  C
ATOM   1998  OE1 GLU A 213      44.247  54.607  16.369  1.00  0.00      RA0  O
ATOM   1999  OE2 GLU A 213      43.709  54.644  18.443  1.00  0.00      RA0  O
ATOM   2000  C   GLU A 213      47.628  51.559  15.686  1.00  0.00      RA0  C
ATOM   2001  O   GLU A 213      48.710  52.037  15.319  1.00  0.00      RA0  O
ATOM   2002  N   ALA A 214      47.415  50.247  15.776  1.00  0.00      RA0  N
ATOM   2003  H   ALA A 214      46.531  49.935  16.128  1.00  0.00      RA0  H
ATOM   2004  CA  ALA A 214      48.424  49.241  15.402  1.00  0.00      RA0  C
ATOM   2005  CB  ALA A 214      48.065  47.869  15.978  1.00  0.00      RA0  C
ATOM   2006  C   ALA A 214      48.627  49.103  13.890  1.00  0.00      RA0  C
ATOM   2007  O   ALA A 214      49.448  48.297  13.454  1.00  0.00      RA0  O
ATOM   2008  N   GLY A 215      47.862  49.854  13.101  1.00  0.00      RA0  N
ATOM   2009  H   GLY A 215      47.135  50.416  13.500  1.00  0.00      RA0  H
ATOM   2010  CA  GLY A 215      48.031  49.877  11.666  1.00  0.00      RA0  C
ATOM   2011  C   GLY A 215      47.119  48.898  10.949  1.00  0.00      RA0  C
ATOM   2012  O   GLY A 215      47.398  48.508   9.817  1.00  0.00      RA0  O
ATOM   2013  N   VAL A 216      46.016  48.507  11.586  1.00  0.00      RA0  N
ATOM   2014  H   VAL A 216      45.760  48.908  12.470  1.00  0.00      RA0  H
ATOM   2015  CA  VAL A 216      45.030  47.614  10.938  1.00  0.00      RA0  C
ATOM   2016  CB  VAL A 216      44.544  46.567  11.936  1.00  0.00      RA0  C
ATOM   2017  CG1 VAL A 216      43.724  45.499  11.227  1.00  0.00      RA0  C
ATOM   2018  CG2 VAL A 216      45.713  45.949  12.702  1.00  0.00      RA0  C
ATOM   2019  C   VAL A 216      43.867  48.464  10.407  1.00  0.00      RA0  C
ATOM   2020  O   VAL A 216      43.235  49.198  11.162  1.00  0.00      RA0  O
ATOM   2021  N   LYS A 217      43.595  48.357   9.112  1.00  0.00      RA0  N
ATOM   2022  H   LYS A 217      44.058  47.653   8.566  1.00  0.00      RA0  H
ATOM   2023  CA  LYS A 217      42.593  49.191   8.446  1.00  0.00      RA0  C
ATOM   2024  CB  LYS A 217      42.896  49.402   6.957  1.00  0.00      RA0  C
ATOM   2025  CG  LYS A 217      42.185  50.669   6.455  1.00  0.00      RA0  C
ATOM   2026  CD  LYS A 217      41.221  50.475   5.278  1.00  0.00      RA0  C
ATOM   2027  CE  LYS A 217      40.433  51.751   4.928  1.00  0.00      RA0  C
ATOM   2028  NZ  LYS A 217      39.671  51.553   3.687  1.00  0.00      RA0  N
ATOM   2029  HZ1 LYS A 217      38.689  51.219   3.809  1.00  0.00      RA0  H
ATOM   2030  HZ2 LYS A 217      39.666  52.389   3.071  1.00  0.00      RA0  H
ATOM   2031  HZ3 LYS A 217      40.210  50.910   3.064  1.00  0.00      RA0  H
ATOM   2032  C   LYS A 217      41.187  48.640   8.645  1.00  0.00      RA0  C
ATOM   2033  O   LYS A 217      40.949  47.459   8.367  1.00  0.00      RA0  O
ATOM   2034  N   PRO A 218      40.240  49.470   9.110  1.00  0.00      RA0  N
ATOM   2035  CD  PRO A 218      40.436  50.794   9.686  1.00  0.00      RA0  C
ATOM   2036  CA  PRO A 218      38.845  49.048   9.072  1.00  0.00      RA0  C
ATOM   2037  CB  PRO A 218      38.123  50.268   9.654  1.00  0.00      RA0  C
ATOM   2038  CG  PRO A 218      39.162  51.015  10.487  1.00  0.00      RA0  C
ATOM   2039  C   PRO A 218      38.347  48.677   7.649  1.00  0.00      RA0  C
ATOM   2040  O   PRO A 218      38.499  49.440   6.697  1.00  0.00      RA0  O
ATOM   2041  N   CYS A 219      37.719  47.510   7.563  1.00  0.00      RA0  N
ATOM   2042  H   CYS A 219      37.578  46.919   8.360  1.00  0.00      RA0  H
ATOM   2043  CA  CYS A 219      37.224  46.966   6.307  1.00  0.00      RA0  C
ATOM   2044  CB  CYS A 219      38.144  45.827   5.883  1.00  0.00      RA0  C
ATOM   2045  SG  CYS A 219      39.878  46.325   5.752  1.00  0.00      RA0  S
ATOM   2046  C   CYS A 219      35.773  46.522   6.465  1.00  0.00      RA0  C
ATOM   2047  O   CYS A 219      35.413  45.922   7.468  1.00  0.00      RA0  O
ATOM   2048  N   GLY A 220      34.983  46.773   5.422  1.00  0.00      RA0  N
ATOM   2049  H   GLY A 220      35.379  47.224   4.616  1.00  0.00      RA0  H
ATOM   2050  CA  GLY A 220      33.552  46.565   5.440  1.00  0.00      RA0  C
ATOM   2051  C   GLY A 220      33.083  45.327   4.699  1.00  0.00      RA0  C
ATOM   2052  O   GLY A 220      33.852  44.474   4.286  1.00  0.00      RA0  O
ATOM   2053  N   LEU A 221      31.771  45.231   4.564  1.00  0.00      RA0  N
ATOM   2054  H   LEU A 221      31.211  45.978   4.926  1.00  0.00      RA0  H
ATOM   2055  CA  LEU A 221      31.127  44.069   3.968  1.00  0.00      RA0  C
ATOM   2056  CB  LEU A 221      29.614  44.153   4.136  1.00  0.00      RA0  C
ATOM   2057  CG  LEU A 221      29.168  44.270   5.591  1.00  0.00      RA0  C
ATOM   2058  CD1 LEU A 221      27.683  44.609   5.675  1.00  0.00      RA0  C
ATOM   2059  CD2 LEU A 221      29.537  43.039   6.420  1.00  0.00      RA0  C
ATOM   2060  C   LEU A 221      31.454  43.911   2.501  1.00  0.00      RA0  C
ATOM   2061  O   LEU A 221      31.499  42.783   1.981  1.00  0.00      RA0  O
ATOM   2062  N   GLY A 222      31.651  45.020   1.799  1.00  0.00      RA0  N
ATOM   2063  H   GLY A 222      31.630  45.913   2.254  1.00  0.00      RA0  H
ATOM   2064  CA  GLY A 222      31.971  44.962   0.369  1.00  0.00      RA0  C
ATOM   2065  C   GLY A 222      33.273  44.205   0.122  1.00  0.00      RA0  C
ATOM   2066  O   GLY A 222      33.332  43.260  -0.639  1.00  0.00      RA0  O
ATOM   2067  N   ALA A 223      34.314  44.594   0.835  1.00  0.00      RA0  N
ATOM   2068  H   ALA A 223      34.195  45.333   1.497  1.00  0.00      RA0  H
ATOM   2069  CA  ALA A 223      35.586  43.875   0.781  1.00  0.00      RA0  C
ATOM   2070  CB  ALA A 223      36.655  44.635   1.561  1.00  0.00      RA0  C
ATOM   2071  C   ALA A 223      35.477  42.455   1.366  1.00  0.00      RA0  C
ATOM   2072  O   ALA A 223      36.089  41.507   0.856  1.00  0.00      RA0  O
ATOM   2073  N   ARG A 224      34.691  42.279   2.425  1.00  0.00      RA0  N
ATOM   2074  H   ARG A 224      34.239  43.065   2.851  1.00  0.00      RA0  H
ATOM   2075  CA  ARG A 224      34.478  40.940   2.972  1.00  0.00      RA0  C
ATOM   2076  CB  ARG A 224      33.535  40.852   4.203  1.00  0.00      RA0  C
ATOM   2077  CG  ARG A 224      33.513  39.540   5.057  1.00  0.00      RA0  C
ATOM   2078  CD  ARG A 224      34.511  39.419   6.245  1.00  0.00      RA0  C
ATOM   2079  NE  ARG A 224      34.273  38.249   7.126  1.00  0.00      RA0  N
ATOM   2080  HE  ARG A 224      33.344  37.861   7.097  1.00  0.00      RA0  H
ATOM   2081  CZ  ARG A 224      35.262  37.770   7.975  1.00  0.00      RA0  C
ATOM   2082  NH1 ARG A 224      36.472  38.367   7.956  1.00  0.00      RA0  N
ATOM   2083 HH11 ARG A 224      37.244  38.012   8.498  1.00  0.00      RA0  H
ATOM   2084 HH12 ARG A 224      36.647  39.182   7.399  1.00  0.00      RA0  H
ATOM   2085  NH2 ARG A 224      35.047  36.717   8.815  1.00  0.00      RA0  N
ATOM   2086 HH21 ARG A 224      35.752  36.361   9.464  1.00  0.00      RA0  H
ATOM   2087 HH22 ARG A 224      34.178  36.217   8.857  1.00  0.00      RA0  H
ATOM   2088  C   ARG A 224      34.041  40.003   1.827  1.00  0.00      RA0  C
ATOM   2089  O   ARG A 224      34.525  38.876   1.697  1.00  0.00      RA0  O
ATOM   2090  N   ASP A 225      33.130  40.476   0.983  1.00  0.00      RA0  N
ATOM   2091  H   ASP A 225      32.736  41.390   1.096  1.00  0.00      RA0  H
ATOM   2092  CA  ASP A 225      32.631  39.627  -0.077  1.00  0.00      RA0  C
ATOM   2093  CB  ASP A 225      31.208  39.875  -0.593  1.00  0.00      RA0  C
ATOM   2094  CG  ASP A 225      30.588  38.500  -0.875  1.00  0.00      RA0  C
ATOM   2095  OD1 ASP A 225      30.206  37.818   0.072  1.00  0.00      RA0  O
ATOM   2096  OD2 ASP A 225      30.506  38.068  -2.025  1.00  0.00      RA0  O
ATOM   2097  C   ASP A 225      33.641  39.385  -1.205  1.00  0.00      RA0  C
ATOM   2098  O   ASP A 225      33.788  38.242  -1.635  1.00  0.00      RA0  O
ATOM   2099  N   THR A 226      34.304  40.433  -1.695  1.00  0.00      RA0  N
ATOM   2100  H   THR A 226      34.208  41.317  -1.243  1.00  0.00      RA0  H
ATOM   2101  CA  THR A 226      35.314  40.237  -2.754  1.00  0.00      RA0  C
ATOM   2102  CB  THR A 226      35.715  41.650  -3.153  1.00  0.00      RA0  C
ATOM   2103  OG1 THR A 226      35.692  42.484  -1.987  1.00  0.00      RA0  O
ATOM   2104  HG1 THR A 226      34.788  42.776  -1.876  1.00  0.00      RA0  H
ATOM   2105  CG2 THR A 226      34.767  42.251  -4.191  1.00  0.00      RA0  C
ATOM   2106  C   THR A 226      36.448  39.327  -2.276  1.00  0.00      RA0  C
ATOM   2107  O   THR A 226      36.926  38.467  -3.028  1.00  0.00      RA0  O
ATOM   2108  N   LEU A 227      36.856  39.517  -1.033  1.00  0.00      RA0  N
ATOM   2109  H   LEU A 227      36.399  40.208  -0.472  1.00  0.00      RA0  H
ATOM   2110  CA  LEU A 227      37.914  38.685  -0.456  1.00  0.00      RA0  C
ATOM   2111  CB  LEU A 227      38.298  39.182   0.936  1.00  0.00      RA0  C
ATOM   2112  CG  LEU A 227      39.070  40.502   0.922  1.00  0.00      RA0  C
ATOM   2113  CD1 LEU A 227      38.907  41.273   2.226  1.00  0.00      RA0  C
ATOM   2114  CD2 LEU A 227      40.543  40.300   0.585  1.00  0.00      RA0  C
ATOM   2115  C   LEU A 227      37.532  37.211  -0.385  1.00  0.00      RA0  C
ATOM   2116  O   LEU A 227      38.288  36.330  -0.819  1.00  0.00      RA0  O
ATOM   2117  N   ARG A 228      36.357  36.916   0.162  1.00  0.00      RA0  N
ATOM   2118  H   ARG A 228      35.732  37.640   0.468  1.00  0.00      RA0  H
ATOM   2119  CA  ARG A 228      35.964  35.525   0.333  1.00  0.00      RA0  C
ATOM   2120  CB  ARG A 228      34.766  35.411   1.283  1.00  0.00      RA0  C
ATOM   2121  CG  ARG A 228      33.403  35.864   0.744  1.00  0.00      RA0  C
ATOM   2122  CD  ARG A 228      32.593  34.772   0.035  1.00  0.00      RA0  C
ATOM   2123  NE  ARG A 228      31.527  35.381  -0.746  1.00  0.00      RA0  N
ATOM   2124  HE  ARG A 228      31.393  36.382  -0.656  1.00  0.00      RA0  H
ATOM   2125  CZ  ARG A 228      30.695  34.648  -1.531  1.00  0.00      RA0  C
ATOM   2126  NH1 ARG A 228      30.855  33.305  -1.633  1.00  0.00      RA0  N
ATOM   2127 HH11 ARG A 228      30.209  32.718  -2.150  1.00  0.00      RA0  H
ATOM   2128 HH12 ARG A 228      31.618  32.816  -1.186  1.00  0.00      RA0  H
ATOM   2129  NH2 ARG A 228      29.721  35.310  -2.188  1.00  0.00      RA0  N
ATOM   2130 HH21 ARG A 228      29.043  34.852  -2.780  1.00  0.00      RA0  H
ATOM   2131 HH22 ARG A 228      29.672  36.321  -2.084  1.00  0.00      RA0  H
ATOM   2132  C   ARG A 228      35.668  34.814  -1.003  1.00  0.00      RA0  C
ATOM   2133  O   ARG A 228      35.923  33.623  -1.156  1.00  0.00      RA0  O
ATOM   2134  N   LEU A 229      35.145  35.532  -1.977  1.00  0.00      RA0  N
ATOM   2135  H   LEU A 229      34.916  36.498  -1.827  1.00  0.00      RA0  H
ATOM   2136  CA  LEU A 229      34.809  34.909  -3.261  1.00  0.00      RA0  C
ATOM   2137  CB  LEU A 229      33.935  35.841  -4.098  1.00  0.00      RA0  C
ATOM   2138  CG  LEU A 229      33.468  35.144  -5.373  1.00  0.00      RA0  C
ATOM   2139  CD1 LEU A 229      32.678  33.886  -5.036  1.00  0.00      RA0  C
ATOM   2140  CD2 LEU A 229      32.688  36.068  -6.304  1.00  0.00      RA0  C
ATOM   2141  C   LEU A 229      36.111  34.576  -4.022  1.00  0.00      RA0  C
ATOM   2142  O   LEU A 229      36.287  33.467  -4.555  1.00  0.00      RA0  O
ATOM   2143  N   GLU A 230      37.034  35.540  -4.032  1.00  0.00      RA0  N
ATOM   2144  H   GLU A 230      36.832  36.438  -3.632  1.00  0.00      RA0  H
ATOM   2145  CA  GLU A 230      38.381  35.294  -4.562  1.00  0.00      RA0  C
ATOM   2146  CB  GLU A 230      39.305  36.499  -4.420  1.00  0.00      RA0  C
ATOM   2147  CG  GLU A 230      38.985  37.680  -5.337  1.00  0.00      RA0  C
ATOM   2148  CD  GLU A 230      40.044  38.741  -5.129  1.00  0.00      RA0  C
ATOM   2149  OE1 GLU A 230      40.927  38.531  -4.310  1.00  0.00      RA0  O
ATOM   2150  OE2 GLU A 230      40.001  39.779  -5.781  1.00  0.00      RA0  O
ATOM   2151  C   GLU A 230      39.019  34.066  -3.917  1.00  0.00      RA0  C
ATOM   2152  O   GLU A 230      39.668  33.269  -4.598  1.00  0.00      RA0  O
ATOM   2153  N   ALA A 231      38.831  33.907  -2.617  1.00  0.00      RA0  N
ATOM   2154  H   ALA A 231      38.307  34.611  -2.129  1.00  0.00      RA0  H
ATOM   2155  CA  ALA A 231      39.380  32.767  -1.858  1.00  0.00      RA0  C
ATOM   2156  CB  ALA A 231      39.392  33.097  -0.368  1.00  0.00      RA0  C
ATOM   2157  C   ALA A 231      38.647  31.439  -2.040  1.00  0.00      RA0  C
ATOM   2158  O   ALA A 231      39.074  30.408  -1.501  1.00  0.00      RA0  O
ATOM   2159  N   GLY A 232      37.567  31.457  -2.827  1.00  0.00      RA0  N
ATOM   2160  H   GLY A 232      37.274  32.328  -3.226  1.00  0.00      RA0  H
ATOM   2161  CA  GLY A 232      36.742  30.290  -3.072  1.00  0.00      RA0  C
ATOM   2162  C   GLY A 232      35.941  29.830  -1.874  1.00  0.00      RA0  C
ATOM   2163  O   GLY A 232      35.687  28.643  -1.730  1.00  0.00      RA0  O
ATOM   2164  N   MSE A 233      35.543  30.755  -1.019  1.00  0.00      RA0  N
ATOM   2165  H   MSE A 233      35.623  31.724  -1.259  1.00  0.00      RA0  H
ATOM   2166  CA  MSE A 233      34.851  30.396   0.205  1.00  0.00      RA0  C
ATOM   2167  CB  MSE A 233      35.366  31.233   1.375  1.00  0.00      RA0  C
ATOM   2168  CG  MSE A 233      36.805  30.903   1.770  1.00  0.00      RA0  C
ATOM   2169  SE  MSE A 233      37.405  32.013   3.049  1.00  0.00      RA0  S
ATOM   2170  CE  MSE A 233      38.919  31.146   3.482  1.00  0.00      RA0  C
ATOM   2171  C   MSE A 233      33.343  30.613   0.033  1.00  0.00      RA0  C
ATOM   2172  O   MSE A 233      32.922  31.559  -0.633  1.00  0.00      RA0  O
ATOM   2173  N   ASN A 234      32.553  29.646   0.524  1.00  0.00      RA0  N
ATOM   2174  H   ASN A 234      32.943  28.961   1.137  1.00  0.00      RA0  H
ATOM   2175  CA  ASN A 234      31.112  29.673   0.312  1.00  0.00      RA0  C
ATOM   2176  CB  ASN A 234      30.491  28.308   0.614  1.00  0.00      RA0  C
ATOM   2177  CG  ASN A 234      30.881  27.282  -0.426  1.00  0.00      RA0  C
ATOM   2178  OD1 ASN A 234      31.615  27.554  -1.371  1.00  0.00      RA0  O
ATOM   2179  ND2 ASN A 234      30.341  26.074  -0.198  1.00  0.00      RA0  N
ATOM   2180 HD21 ASN A 234      29.779  25.905   0.614  1.00  0.00      RA0  H
ATOM   2181 HD22 ASN A 234      30.499  25.310  -0.829  1.00  0.00      RA0  H
ATOM   2182  C   ASN A 234      30.404  30.690   1.155  1.00  0.00      RA0  C
ATOM   2183  O   ASN A 234      30.860  31.034   2.257  1.00  0.00      RA0  O
ATOM   2184  N   LEU A 235      29.266  31.150   0.627  1.00  0.00      RA0  N
ATOM   2185  H   LEU A 235      28.998  30.877  -0.302  1.00  0.00      RA0  H
ATOM   2186  CA  LEU A 235      28.326  31.974   1.328  1.00  0.00      RA0  C
ATOM   2187  CB  LEU A 235      28.228  33.345   0.665  1.00  0.00      RA0  C
ATOM   2188  CG  LEU A 235      27.255  34.301   1.354  1.00  0.00      RA0  C
ATOM   2189  CD1 LEU A 235      27.655  34.579   2.804  1.00  0.00      RA0  C
ATOM   2190  CD2 LEU A 235      27.076  35.590   0.549  1.00  0.00      RA0  C
ATOM   2191  C   LEU A 235      26.971  31.277   1.303  1.00  0.00      RA0  C
ATOM   2192  O   LEU A 235      26.360  31.076   0.224  1.00  0.00      RA0  O
ATOM   2193  N   TYR A 236      26.522  30.899   2.494  1.00  0.00      RA0  N
ATOM   2194  H   TYR A 236      27.057  31.117   3.310  1.00  0.00      RA0  H
ATOM   2195  CA  TYR A 236      25.247  30.214   2.640  1.00  0.00      RA0  C
ATOM   2196  CB  TYR A 236      24.915  29.900   4.091  1.00  0.00      RA0  C
ATOM   2197  CG  TYR A 236      23.673  29.033   4.162  1.00  0.00      RA0  C
ATOM   2198  CD1 TYR A 236      23.736  27.685   3.822  1.00  0.00      RA0  C
ATOM   2199  CE1 TYR A 236      22.613  26.875   3.957  1.00  0.00      RA0  C
ATOM   2200  CD2 TYR A 236      22.467  29.576   4.589  1.00  0.00      RA0  C
ATOM   2201  CE2 TYR A 236      21.343  28.767   4.714  1.00  0.00      RA0  C
ATOM   2202  CZ  TYR A 236      21.417  27.411   4.424  1.00  0.00      RA0  C
ATOM   2203  OH  TYR A 236      20.303  26.607   4.615  1.00  0.00      RA0  O
ATOM   2204  HH  TYR A 236      20.528  25.709   4.354  1.00  0.00      RA0  H
ATOM   2205  C   TYR A 236      24.144  31.086   2.032  1.00  0.00      RA0  C
ATOM   2206  O   TYR A 236      24.106  32.313   2.217  1.00  0.00      RA0  O
ATOM   2207  N   GLY A 237      23.246  30.435   1.316  1.00  0.00      RA0  N
ATOM   2208  H   GLY A 237      23.346  29.450   1.183  1.00  0.00      RA0  H
ATOM   2209  CA  GLY A 237      22.192  31.105   0.599  1.00  0.00      RA0  C
ATOM   2210  C   GLY A 237      22.547  31.302  -0.857  1.00  0.00      RA0  C
ATOM   2211  O   GLY A 237      21.666  31.439  -1.692  1.00  0.00      RA0  O
ATOM   2212  N   GLN A 238      23.843  31.343  -1.166  1.00  0.00      RA0  N
ATOM   2213  H   GLN A 238      24.540  31.222  -0.459  1.00  0.00      RA0  H
ATOM   2214  CA  GLN A 238      24.307  31.522  -2.538  1.00  0.00      RA0  C
ATOM   2215  CB  GLN A 238      25.174  32.773  -2.666  1.00  0.00      RA0  C
ATOM   2216  CG  GLN A 238      24.237  33.986  -2.635  1.00  0.00      RA0  C
ATOM   2217  CD  GLN A 238      24.976  35.299  -2.798  1.00  0.00      RA0  C
ATOM   2218  OE1 GLN A 238      24.585  36.324  -2.248  1.00  0.00      RA0  O
ATOM   2219  NE2 GLN A 238      26.062  35.240  -3.577  1.00  0.00      RA0  N
ATOM   2220 HE21 GLN A 238      26.309  34.428  -4.120  1.00  0.00      RA0  H
ATOM   2221 HE22 GLN A 238      26.707  35.996  -3.670  1.00  0.00      RA0  H
ATOM   2222  C   GLN A 238      24.942  30.239  -3.057  1.00  0.00      RA0  C
ATOM   2223  O   GLN A 238      24.418  29.622  -3.995  1.00  0.00      RA0  O
ATOM   2224  N   GLU A 239      26.053  29.798  -2.480  1.00  0.00      RA0  N
ATOM   2225  H   GLU A 239      26.487  30.336  -1.754  1.00  0.00      RA0  H
ATOM   2226  CA  GLU A 239      26.675  28.534  -2.930  1.00  0.00      RA0  C
ATOM   2227  CB  GLU A 239      28.120  28.485  -2.436  1.00  0.00      RA0  C
ATOM   2228  CG  GLU A 239      29.156  29.213  -3.301  1.00  0.00      RA0  C
ATOM   2229  CD  GLU A 239      28.865  30.692  -3.462  1.00  0.00      RA0  C
ATOM   2230  OE1 GLU A 239      28.916  31.437  -2.484  1.00  0.00      RA0  O
ATOM   2231  OE2 GLU A 239      28.613  31.109  -4.588  1.00  0.00      RA0  O
ATOM   2232  C   GLU A 239      25.933  27.271  -2.514  1.00  0.00      RA0  C
ATOM   2233  O   GLU A 239      26.139  26.226  -3.112  1.00  0.00      RA0  O
ATOM   2234  N   MSE A 240      25.119  27.368  -1.464  1.00  0.00      RA0  N
ATOM   2235  H   MSE A 240      24.983  28.230  -0.976  1.00  0.00      RA0  H
ATOM   2236  CA  MSE A 240      24.269  26.270  -1.053  1.00  0.00      RA0  C
ATOM   2237  CB  MSE A 240      25.054  25.212  -0.270  1.00  0.00      RA0  C
ATOM   2238  CG  MSE A 240      25.634  25.687   1.067  1.00  0.00      RA0  C
ATOM   2239  SE  MSE A 240      26.960  26.898   0.931  1.00  0.00      RA0  S
ATOM   2240  CE  MSE A 240      27.409  26.958   2.674  1.00  0.00      RA0  C
ATOM   2241  C   MSE A 240      23.074  26.743  -0.209  1.00  0.00      RA0  C
ATOM   2242  O   MSE A 240      23.028  27.868   0.285  1.00  0.00      RA0  O
ATOM   2243  N   ASP A 241      22.115  25.848  -0.068  1.00  0.00      RA0  N
ATOM   2244  H   ASP A 241      22.065  24.962  -0.534  1.00  0.00      RA0  H
ATOM   2245  CA  ASP A 241      20.985  26.060   0.851  1.00  0.00      RA0  C
ATOM   2246  CB  ASP A 241      19.933  26.959   0.195  1.00  0.00      RA0  C
ATOM   2247  CG  ASP A 241      19.083  26.096  -0.717  1.00  0.00      RA0  C
ATOM   2248  OD1 ASP A 241      19.618  25.461  -1.616  1.00  0.00      RA0  O
ATOM   2249  OD2 ASP A 241      17.889  25.966  -0.467  1.00  0.00      RA0  O
ATOM   2250  C   ASP A 241      20.379  24.703   1.105  1.00  0.00      RA0  C
ATOM   2251  O   ASP A 241      20.979  23.675   0.726  1.00  0.00      RA0  O
ATOM   2252  N   GLU A 242      19.212  24.647   1.743  1.00  0.00      RA0  N
ATOM   2253  H   GLU A 242      18.643  25.467   1.785  1.00  0.00      RA0  H
ATOM   2254  CA  GLU A 242      18.651  23.352   2.133  1.00  0.00      RA0  C
ATOM   2255  CB  GLU A 242      17.365  23.587   2.925  1.00  0.00      RA0  C
ATOM   2256  CG  GLU A 242      17.471  24.573   4.086  1.00  0.00      RA0  C
ATOM   2257  CD  GLU A 242      17.932  23.861   5.336  1.00  0.00      RA0  C
ATOM   2258  OE1 GLU A 242      18.245  22.679   5.268  1.00  0.00      RA0  O
ATOM   2259  OE2 GLU A 242      17.953  24.490   6.388  1.00  0.00      RA0  O
ATOM   2260  C   GLU A 242      18.278  22.431   0.982  1.00  0.00      RA0  C
ATOM   2261  O   GLU A 242      18.046  21.243   1.204  1.00  0.00      RA0  O
ATOM   2262  N   THR A 243      18.251  22.974  -0.234  1.00  0.00      RA0  N
ATOM   2263  H   THR A 243      18.481  23.940  -0.378  1.00  0.00      RA0  H
ATOM   2264  CA  THR A 243      17.926  22.200  -1.441  1.00  0.00      RA0  C
ATOM   2265  CB  THR A 243      16.909  22.987  -2.286  1.00  0.00      RA0  C
ATOM   2266  OG1 THR A 243      17.413  24.238  -2.769  1.00  0.00      RA0  O
ATOM   2267  HG1 THR A 243      17.775  24.746  -2.036  1.00  0.00      RA0  H
ATOM   2268  CG2 THR A 243      15.628  23.214  -1.481  1.00  0.00      RA0  C
ATOM   2269  C   THR A 243      19.141  21.692  -2.195  1.00  0.00      RA0  C
ATOM   2270  O   THR A 243      18.994  20.964  -3.182  1.00  0.00      RA0  O
ATOM   2271  N   ILE A 244      20.331  22.094  -1.749  1.00  0.00      RA0  N
ATOM   2272  H   ILE A 244      20.399  22.641  -0.911  1.00  0.00      RA0  H
ATOM   2273  CA  ILE A 244      21.581  21.781  -2.428  1.00  0.00      RA0  C
ATOM   2274  CB  ILE A 244      22.319  23.070  -2.812  1.00  0.00      RA0  C
ATOM   2275  CG2 ILE A 244      23.715  22.810  -3.383  1.00  0.00      RA0  C
ATOM   2276  CG1 ILE A 244      21.466  23.855  -3.806  1.00  0.00      RA0  C
ATOM   2277  CD1 ILE A 244      21.062  22.987  -4.999  1.00  0.00      RA0  C
ATOM   2278  C   ILE A 244      22.465  20.857  -1.601  1.00  0.00      RA0  C
ATOM   2279  O   ILE A 244      22.743  21.144  -0.436  1.00  0.00      RA0  O
ATOM   2280  N   SER A 245      22.978  19.801  -2.244  1.00  0.00      RA0  N
ATOM   2281  H   SER A 245      22.796  19.692  -3.218  1.00  0.00      RA0  H
ATOM   2282  CA  SER A 245      23.866  18.868  -1.601  1.00  0.00      RA0  C
ATOM   2283  CB  SER A 245      23.976  17.658  -2.534  1.00  0.00      RA0  C
ATOM   2284  OG  SER A 245      24.959  16.727  -2.068  1.00  0.00      RA0  O
ATOM   2285  HG  SER A 245      24.452  15.993  -1.717  1.00  0.00      RA0  H
ATOM   2286  C   SER A 245      25.237  19.526  -1.367  1.00  0.00      RA0  C
ATOM   2287  O   SER A 245      25.682  20.283  -2.225  1.00  0.00      RA0  O
ATOM   2288  N   PRO A 246      25.924  19.234  -0.270  1.00  0.00      RA0  N
ATOM   2289  CD  PRO A 246      25.503  18.382   0.832  1.00  0.00      RA0  C
ATOM   2290  CA  PRO A 246      27.298  19.749  -0.108  1.00  0.00      RA0  C
ATOM   2291  CB  PRO A 246      27.703  19.196   1.264  1.00  0.00      RA0  C
ATOM   2292  CG  PRO A 246      26.813  17.979   1.496  1.00  0.00      RA0  C
ATOM   2293  C   PRO A 246      28.197  19.301  -1.264  1.00  0.00      RA0  C
ATOM   2294  O   PRO A 246      29.143  20.032  -1.632  1.00  0.00      RA0  O
ATOM   2295  N   LEU A 247      27.880  18.149  -1.874  1.00  0.00      RA0  N
ATOM   2296  H   LEU A 247      27.052  17.647  -1.612  1.00  0.00      RA0  H
ATOM   2297  CA  LEU A 247      28.665  17.623  -2.980  1.00  0.00      RA0  C
ATOM   2298  CB  LEU A 247      28.189  16.222  -3.359  1.00  0.00      RA0  C
ATOM   2299  CG  LEU A 247      28.186  15.236  -2.189  1.00  0.00      RA0  C
ATOM   2300  CD1 LEU A 247      27.608  13.884  -2.605  1.00  0.00      RA0  C
ATOM   2301  CD2 LEU A 247      29.563  15.090  -1.542  1.00  0.00      RA0  C
ATOM   2302  C   LEU A 247      28.625  18.535  -4.204  1.00  0.00      RA0  C
ATOM   2303  O   LEU A 247      29.546  18.526  -5.009  1.00  0.00      RA0  O
ATOM   2304  N   ALA A 248      27.568  19.327  -4.321  1.00  0.00      RA0  N
ATOM   2305  H   ALA A 248      26.884  19.362  -3.591  1.00  0.00      RA0  H
ATOM   2306  CA  ALA A 248      27.369  20.270  -5.437  1.00  0.00      RA0  C
ATOM   2307  CB  ALA A 248      25.897  20.293  -5.854  1.00  0.00      RA0  C
ATOM   2308  C   ALA A 248      27.794  21.707  -5.074  1.00  0.00      RA0  C
ATOM   2309  O   ALA A 248      27.575  22.639  -5.859  1.00  0.00      RA0  O
ATOM   2310  N   ALA A 249      28.371  21.860  -3.885  1.00  0.00      RA0  N
ATOM   2311  H   ALA A 249      28.528  21.072  -3.290  1.00  0.00      RA0  H
ATOM   2312  CA  ALA A 249      28.788  23.152  -3.359  1.00  0.00      RA0  C
ATOM   2313  CB  ALA A 249      27.959  23.517  -2.129  1.00  0.00      RA0  C
ATOM   2314  C   ALA A 249      30.270  23.147  -2.963  1.00  0.00      RA0  C
ATOM   2315  O   ALA A 249      30.702  23.907  -2.115  1.00  0.00      RA0  O
ATOM   2316  N   ASN A 250      31.036  22.280  -3.607  1.00  0.00      RA0  N
ATOM   2317  H   ASN A 250      30.617  21.698  -4.301  1.00  0.00      RA0  H
ATOM   2318  CA  ASN A 250      32.482  22.179  -3.337  1.00  0.00      RA0  C
ATOM   2319  CB  ASN A 250      33.252  23.400  -3.842  1.00  0.00      RA0  C
ATOM   2320  CG  ASN A 250      34.735  23.141  -3.713  1.00  0.00      RA0  C
ATOM   2321  OD1 ASN A 250      35.241  22.070  -4.016  1.00  0.00      RA0  O
ATOM   2322  ND2 ASN A 250      35.426  24.187  -3.253  1.00  0.00      RA0  N
ATOM   2323 HD21 ASN A 250      34.951  25.031  -3.007  1.00  0.00      RA0  H
ATOM   2324 HD22 ASN A 250      36.411  24.073  -3.158  1.00  0.00      RA0  H
ATOM   2325  C   ASN A 250      32.761  21.910  -1.864  1.00  0.00      RA0  C
ATOM   2326  O   ASN A 250      33.743  22.427  -1.336  1.00  0.00      RA0  O
ATOM   2327  N   MSE A 251      31.903  21.100  -1.211  1.00  0.00      RA0  N
ATOM   2328  H   MSE A 251      31.085  20.752  -1.674  1.00  0.00      RA0  H
ATOM   2329  CA  MSE A 251      32.087  20.727   0.185  1.00  0.00      RA0  C
ATOM   2330  CB  MSE A 251      30.925  21.207   1.053  1.00  0.00      RA0  C
ATOM   2331  CG  MSE A 251      30.725  22.722   1.023  1.00  0.00      RA0  C
ATOM   2332  SE  MSE A 251      29.307  23.244   1.998  1.00  0.00      RA0  S
ATOM   2333  CE  MSE A 251      29.927  22.738   3.609  1.00  0.00      RA0  C
ATOM   2334  C   MSE A 251      32.289  19.230   0.356  1.00  0.00      RA0  C
ATOM   2335  O   MSE A 251      32.310  18.724   1.466  1.00  0.00      RA0  O
ATOM   2336  N   GLY A 252      32.527  18.521  -0.744  1.00  0.00      RA0  N
ATOM   2337  H   GLY A 252      32.499  18.973  -1.636  1.00  0.00      RA0  H
ATOM   2338  CA  GLY A 252      32.811  17.085  -0.658  1.00  0.00      RA0  C
ATOM   2339  C   GLY A 252      33.976  16.799   0.295  1.00  0.00      RA0  C
ATOM   2340  O   GLY A 252      33.971  15.798   1.058  1.00  0.00      RA0  O
ATOM   2341  N   TRP A 253      34.991  17.641   0.210  1.00  0.00      RA0  N
ATOM   2342  H   TRP A 253      34.944  18.366  -0.474  1.00  0.00      RA0  H
ATOM   2343  CA  TRP A 253      36.197  17.479   0.996  1.00  0.00      RA0  C
ATOM   2344  CB  TRP A 253      37.240  18.514   0.570  1.00  0.00      RA0  C
ATOM   2345  CG  TRP A 253      36.774  19.937   0.795  1.00  0.00      RA0  C
ATOM   2346  CD2 TRP A 253      37.019  20.803   1.929  1.00  0.00      RA0  C
ATOM   2347  CE2 TRP A 253      36.366  22.052   1.654  1.00  0.00      RA0  C
ATOM   2348  CE3 TRP A 253      37.732  20.637   3.137  1.00  0.00      RA0  C
ATOM   2349  CD1 TRP A 253      36.001  20.701  -0.088  1.00  0.00      RA0  C
ATOM   2350  NE1 TRP A 253      35.756  21.939   0.411  1.00  0.00      RA0  N
ATOM   2351  HE1 TRP A 253      35.213  22.624  -0.046  1.00  0.00      RA0  H
ATOM   2352  CZ2 TRP A 253      36.439  23.105   2.592  1.00  0.00      RA0  C
ATOM   2353  CZ3 TRP A 253      37.802  21.699   4.064  1.00  0.00      RA0  C
ATOM   2354  CH2 TRP A 253      37.158  22.926   3.794  1.00  0.00      RA0  C
ATOM   2355  C   TRP A 253      35.916  17.534   2.484  1.00  0.00      RA0  C
ATOM   2356  O   TRP A 253      36.757  17.128   3.276  1.00  0.00      RA0  O
ATOM   2357  N   THR A 254      34.758  18.071   2.869  1.00  0.00      RA0  N
ATOM   2358  H   THR A 254      34.079  18.324   2.186  1.00  0.00      RA0  H
ATOM   2359  CA  THR A 254      34.404  18.171   4.283  1.00  0.00      RA0  C
ATOM   2360  CB  THR A 254      33.614  19.447   4.648  1.00  0.00      RA0  C
ATOM   2361  OG1 THR A 254      32.290  19.451   4.092  1.00  0.00      RA0  O
ATOM   2362  HG1 THR A 254      32.375  19.321   3.156  1.00  0.00      RA0  H
ATOM   2363  CG2 THR A 254      34.336  20.728   4.275  1.00  0.00      RA0  C
ATOM   2364  C   THR A 254      33.587  16.989   4.797  1.00  0.00      RA0  C
ATOM   2365  O   THR A 254      33.267  16.939   5.988  1.00  0.00      RA0  O
ATOM   2366  N   ILE A 255      33.257  16.046   3.925  1.00  0.00      RA0  N
ATOM   2367  H   ILE A 255      33.696  15.995   3.029  1.00  0.00      RA0  H
ATOM   2368  CA  ILE A 255      32.444  14.906   4.342  1.00  0.00      RA0  C
ATOM   2369  CB  ILE A 255      31.507  14.425   3.242  1.00  0.00      RA0  C
ATOM   2370  CG2 ILE A 255      30.525  13.416   3.841  1.00  0.00      RA0  C
ATOM   2371  CG1 ILE A 255      30.802  15.593   2.545  1.00  0.00      RA0  C
ATOM   2372  CD1 ILE A 255      29.960  16.455   3.488  1.00  0.00      RA0  C
ATOM   2373  C   ILE A 255      33.352  13.791   4.823  1.00  0.00      RA0  C
ATOM   2374  O   ILE A 255      34.159  13.254   4.058  1.00  0.00      RA0  O
ATOM   2375  N   ALA A 256      33.192  13.431   6.087  1.00  0.00      RA0  N
ATOM   2376  H   ALA A 256      32.476  13.896   6.611  1.00  0.00      RA0  H
ATOM   2377  CA  ALA A 256      33.960  12.356   6.709  1.00  0.00      RA0  C
ATOM   2378  CB  ALA A 256      34.238  12.653   8.175  1.00  0.00      RA0  C
ATOM   2379  C   ALA A 256      33.215  11.032   6.566  1.00  0.00      RA0  C
ATOM   2380  O   ALA A 256      32.539  10.595   7.469  1.00  0.00      RA0  O
ATOM   2381  N   TRP A 257      33.338  10.385   5.405  1.00  0.00      RA0  N
ATOM   2382  H   TRP A 257      33.935  10.795   4.714  1.00  0.00      RA0  H
ATOM   2383  CA  TRP A 257      32.592   9.142   5.141  1.00  0.00      RA0  C
ATOM   2384  CB  TRP A 257      32.779   8.668   3.694  1.00  0.00      RA0  C
ATOM   2385  CG  TRP A 257      32.577   9.780   2.689  1.00  0.00      RA0  C
ATOM   2386  CD2 TRP A 257      31.349  10.212   2.061  1.00  0.00      RA0  C
ATOM   2387  CE2 TRP A 257      31.672  11.261   1.168  1.00  0.00      RA0  C
ATOM   2388  CE3 TRP A 257      30.028   9.800   2.184  1.00  0.00      RA0  C
ATOM   2389  CD1 TRP A 257      33.573  10.601   2.137  1.00  0.00      RA0  C
ATOM   2390  NE1 TRP A 257      33.045  11.476   1.242  1.00  0.00      RA0  N
ATOM   2391  HE1 TRP A 257      33.555  12.163   0.758  1.00  0.00      RA0  H
ATOM   2392  CZ2 TRP A 257      30.667  11.865   0.422  1.00  0.00      RA0  C
ATOM   2393  CZ3 TRP A 257      29.032  10.415   1.433  1.00  0.00      RA0  C
ATOM   2394  CH2 TRP A 257      29.349  11.443   0.554  1.00  0.00      RA0  C
ATOM   2395  C   TRP A 257      33.013   8.009   6.068  1.00  0.00      RA0  C
ATOM   2396  O   TRP A 257      32.180   7.220   6.548  1.00  0.00      RA0  O
ATOM   2397  N   GLU A 258      34.316   7.914   6.324  1.00  0.00      RA0  N
ATOM   2398  H   GLU A 258      34.954   8.625   6.042  1.00  0.00      RA0  H
ATOM   2399  CA  GLU A 258      34.824   6.879   7.215  1.00  0.00      RA0  C
ATOM   2400  CB  GLU A 258      36.070   6.225   6.624  1.00  0.00      RA0  C
ATOM   2401  CG  GLU A 258      35.666   5.509   5.333  1.00  0.00      RA0  C
ATOM   2402  CD  GLU A 258      34.425   4.678   5.608  1.00  0.00      RA0  C
ATOM   2403  OE1 GLU A 258      34.479   3.812   6.481  1.00  0.00      RA0  O
ATOM   2404  OE2 GLU A 258      33.400   4.914   4.964  1.00  0.00      RA0  O
ATOM   2405  C   GLU A 258      35.008   7.492   8.597  1.00  0.00      RA0  C
ATOM   2406  O   GLU A 258      35.400   8.650   8.685  1.00  0.00      RA0  O
ATOM   2407  N   PRO A 259      34.736   6.765   9.685  1.00  0.00      RA0  N
ATOM   2408  CD  PRO A 259      34.884   7.312  11.029  1.00  0.00      RA0  C
ATOM   2409  CA  PRO A 259      34.299   5.371   9.697  1.00  0.00      RA0  C
ATOM   2410  CB  PRO A 259      34.593   4.959  11.140  1.00  0.00      RA0  C
ATOM   2411  CG  PRO A 259      34.358   6.224  11.956  1.00  0.00      RA0  C
ATOM   2412  C   PRO A 259      32.834   5.247   9.296  1.00  0.00      RA0  C
ATOM   2413  O   PRO A 259      32.029   6.113   9.667  1.00  0.00      RA0  O
ATOM   2414  N   ALA A 260      32.529   4.188   8.555  1.00  0.00      RA0  N
ATOM   2415  H   ALA A 260      33.291   3.659   8.170  1.00  0.00      RA0  H
ATOM   2416  CA  ALA A 260      31.192   3.923   8.026  1.00  0.00      RA0  C
ATOM   2417  CB  ALA A 260      31.186   2.643   7.190  1.00  0.00      RA0  C
ATOM   2418  C   ALA A 260      30.138   3.805   9.102  1.00  0.00      RA0  C
ATOM   2419  O   ALA A 260      28.960   4.052   8.837  1.00  0.00      RA0  O
ATOM   2420  N   ASP A 261      30.539   3.435  10.314  1.00  0.00      RA0  N
ATOM   2421  H   ASP A 261      31.507   3.310  10.546  1.00  0.00      RA0  H
ATOM   2422  CA  ASP A 261      29.585   3.218  11.397  1.00  0.00      RA0  C
ATOM   2423  CB  ASP A 261      30.272   2.327  12.425  1.00  0.00      RA0  C
ATOM   2424  CG  ASP A 261      31.604   2.985  12.783  1.00  0.00      RA0  C
ATOM   2425  OD1 ASP A 261      32.605   2.625  12.170  1.00  0.00      RA0  O
ATOM   2426  OD2 ASP A 261      31.647   3.878  13.633  1.00  0.00      RA0  O
ATOM   2427  C   ASP A 261      29.212   4.466  12.159  1.00  0.00      RA0  C
ATOM   2428  O   ASP A 261      28.453   4.397  13.132  1.00  0.00      RA0  O
ATOM   2429  N   ARG A 262      29.736   5.609  11.747  1.00  0.00      RA0  N
ATOM   2430  H   ARG A 262      30.365   5.604  10.971  1.00  0.00      RA0  H
ATOM   2431  CA  ARG A 262      29.318   6.867  12.343  1.00  0.00      RA0  C
ATOM   2432  CB  ARG A 262      30.379   7.959  12.218  1.00  0.00      RA0  C
ATOM   2433  CG  ARG A 262      29.804   9.284  12.735  1.00  0.00      RA0  C
ATOM   2434  CD  ARG A 262      30.695  10.506  12.535  1.00  0.00      RA0  C
ATOM   2435  NE  ARG A 262      30.986  10.771  11.129  1.00  0.00      RA0  N
ATOM   2436  HE  ARG A 262      31.551  10.093  10.648  1.00  0.00      RA0  H
ATOM   2437  CZ  ARG A 262      30.598  11.969  10.597  1.00  0.00      RA0  C
ATOM   2438  NH1 ARG A 262      29.815  12.805  11.326  1.00  0.00      RA0  N
ATOM   2439 HH11 ARG A 262      29.570  13.745  11.042  1.00  0.00      RA0  H
ATOM   2440 HH12 ARG A 262      29.409  12.527  12.209  1.00  0.00      RA0  H
ATOM   2441  NH2 ARG A 262      31.009  12.278   9.344  1.00  0.00      RA0  N
ATOM   2442 HH21 ARG A 262      30.786  13.152   8.893  1.00  0.00      RA0  H
ATOM   2443 HH22 ARG A 262      31.567  11.633   8.800  1.00  0.00      RA0  H
ATOM   2444  C   ARG A 262      28.042   7.389  11.657  1.00  0.00      RA0  C
ATOM   2445  O   ARG A 262      28.080   7.868  10.541  1.00  0.00      RA0  O
ATOM   2446  N   ASP A 263      26.942   7.332  12.388  1.00  0.00      RA0  N
ATOM   2447  H   ASP A 263      26.995   6.972  13.317  1.00  0.00      RA0  H
ATOM   2448  CA  ASP A 263      25.668   7.872  11.955  1.00  0.00      RA0  C
ATOM   2449  CB  ASP A 263      24.505   7.285  12.747  1.00  0.00      RA0  C
ATOM   2450  CG  ASP A 263      23.220   7.858  12.187  1.00  0.00      RA0  C
ATOM   2451  OD1 ASP A 263      23.166   8.097  10.982  1.00  0.00      RA0  O
ATOM   2452  OD2 ASP A 263      22.283   8.070  12.953  1.00  0.00      RA0  O
ATOM   2453  C   ASP A 263      25.683   9.379  12.085  1.00  0.00      RA0  C
ATOM   2454  O   ASP A 263      26.083   9.924  13.117  1.00  0.00      RA0  O
ATOM   2455  N   PHE A 264      25.256  10.062  11.034  1.00  0.00      RA0  N
ATOM   2456  H   PHE A 264      24.736   9.568  10.330  1.00  0.00      RA0  H
ATOM   2457  CA  PHE A 264      25.059  11.496  11.096  1.00  0.00      RA0  C
ATOM   2458  CB  PHE A 264      26.330  12.286  10.749  1.00  0.00      RA0  C
ATOM   2459  CG  PHE A 264      26.804  12.083   9.328  1.00  0.00      RA0  C
ATOM   2460  CD1 PHE A 264      26.338  12.910   8.312  1.00  0.00      RA0  C
ATOM   2461  CD2 PHE A 264      27.738  11.095   9.042  1.00  0.00      RA0  C
ATOM   2462  CE1 PHE A 264      26.839  12.778   7.022  1.00  0.00      RA0  C
ATOM   2463  CE2 PHE A 264      28.245  10.967   7.754  1.00  0.00      RA0  C
ATOM   2464  CZ  PHE A 264      27.810  11.822   6.748  1.00  0.00      RA0  C
ATOM   2465  C   PHE A 264      23.870  11.875  10.224  1.00  0.00      RA0  C
ATOM   2466  O   PHE A 264      23.512  11.145   9.305  1.00  0.00      RA0  O
ATOM   2467  N   ILE A 265      23.266  13.012  10.523  1.00  0.00      RA0  N
ATOM   2468  H   ILE A 265      23.693  13.594  11.218  1.00  0.00      RA0  H
ATOM   2469  CA  ILE A 265      22.069  13.439   9.815  1.00  0.00      RA0  C
ATOM   2470  CB  ILE A 265      21.447  14.656  10.505  1.00  0.00      RA0  C
ATOM   2471  CG2 ILE A 265      20.094  15.012   9.886  1.00  0.00      RA0  C
ATOM   2472  CG1 ILE A 265      21.352  14.459  12.015  1.00  0.00      RA0  C
ATOM   2473  CD1 ILE A 265      20.967  15.746  12.742  1.00  0.00      RA0  C
ATOM   2474  C   ILE A 265      22.411  13.803   8.383  1.00  0.00      RA0  C
ATOM   2475  O   ILE A 265      23.336  14.573   8.142  1.00  0.00      RA0  O
ATOM   2476  N   GLY A 266      21.694  13.189   7.447  1.00  0.00      RA0  N
ATOM   2477  H   GLY A 266      21.037  12.479   7.702  1.00  0.00      RA0  H
ATOM   2478  CA  GLY A 266      21.956  13.377   6.009  1.00  0.00      RA0  C
ATOM   2479  C   GLY A 266      22.772  12.263   5.385  1.00  0.00      RA0  C
ATOM   2480  O   GLY A 266      22.902  12.218   4.166  1.00  0.00      RA0  O
ATOM   2481  N   ARG A 267      23.273  11.338   6.203  1.00  0.00      RA0  N
ATOM   2482  H   ARG A 267      23.034  11.332   7.176  1.00  0.00      RA0  H
ATOM   2483  CA  ARG A 267      24.264  10.372   5.743  1.00  0.00      RA0  C
ATOM   2484  CB  ARG A 267      24.777   9.447   6.855  1.00  0.00      RA0  C
ATOM   2485  CG  ARG A 267      25.895   8.586   6.259  1.00  0.00      RA0  C
ATOM   2486  CD  ARG A 267      26.618   7.576   7.152  1.00  0.00      RA0  C
ATOM   2487  NE  ARG A 267      27.594   6.892   6.307  1.00  0.00      RA0  N
ATOM   2488  HE  ARG A 267      27.257   6.597   5.397  1.00  0.00      RA0  H
ATOM   2489  CZ  ARG A 267      28.907   6.759   6.651  1.00  0.00      RA0  C
ATOM   2490  NH1 ARG A 267      29.324   7.049   7.909  1.00  0.00      RA0  N
ATOM   2491 HH11 ARG A 267      30.297   6.982   8.160  1.00  0.00      RA0  H
ATOM   2492 HH12 ARG A 267      28.684   7.323   8.642  1.00  0.00      RA0  H
ATOM   2493  NH2 ARG A 267      29.770   6.351   5.698  1.00  0.00      RA0  N
ATOM   2494 HH21 ARG A 267      30.761   6.225   5.865  1.00  0.00      RA0  H
ATOM   2495 HH22 ARG A 267      29.428   6.184   4.758  1.00  0.00      RA0  H
ATOM   2496  C   ARG A 267      23.779   9.532   4.586  1.00  0.00      RA0  C
ATOM   2497  O   ARG A 267      24.436   9.471   3.571  1.00  0.00      RA0  O
ATOM   2498  N   GLU A 268      22.630   8.882   4.712  1.00  0.00      RA0  N
ATOM   2499  H   GLU A 268      21.999   9.182   5.430  1.00  0.00      RA0  H
ATOM   2500  CA  GLU A 268      22.198   7.978   3.636  1.00  0.00      RA0  C
ATOM   2501  CB  GLU A 268      21.050   7.071   4.098  1.00  0.00      RA0  C
ATOM   2502  CG  GLU A 268      20.196   7.594   5.265  1.00  0.00      RA0  C
ATOM   2503  CD  GLU A 268      19.652   8.972   4.942  1.00  0.00      RA0  C
ATOM   2504  OE1 GLU A 268      18.805   9.074   4.062  1.00  0.00      RA0  O
ATOM   2505  OE2 GLU A 268      20.141   9.949   5.515  1.00  0.00      RA0  O
ATOM   2506  C   GLU A 268      21.822   8.751   2.370  1.00  0.00      RA0  C
ATOM   2507  O   GLU A 268      22.071   8.283   1.265  1.00  0.00      RA0  O
ATOM   2508  N   ALA A 269      21.224   9.927   2.516  1.00  0.00      RA0  N
ATOM   2509  H   ALA A 269      20.869  10.169   3.426  1.00  0.00      RA0  H
ATOM   2510  CA  ALA A 269      20.878  10.736   1.313  1.00  0.00      RA0  C
ATOM   2511  CB  ALA A 269      20.113  11.983   1.726  1.00  0.00      RA0  C
ATOM   2512  C   ALA A 269      22.157  11.136   0.573  1.00  0.00      RA0  C
ATOM   2513  O   ALA A 269      22.237  11.113  -0.660  1.00  0.00      RA0  O
ATOM   2514  N   LEU A 270      23.169  11.466   1.347  1.00  0.00      RA0  N
ATOM   2515  H   LEU A 270      23.043  11.433   2.342  1.00  0.00      RA0  H
ATOM   2516  CA  LEU A 270      24.458  11.851   0.806  1.00  0.00      RA0  C
ATOM   2517  CB  LEU A 270      25.341  12.374   1.929  1.00  0.00      RA0  C
ATOM   2518  CG  LEU A 270      26.299  13.436   1.419  1.00  0.00      RA0  C
ATOM   2519  CD1 LEU A 270      25.549  14.510   0.635  1.00  0.00      RA0  C
ATOM   2520  CD2 LEU A 270      27.118  14.034   2.556  1.00  0.00      RA0  C
ATOM   2521  C   LEU A 270      25.115  10.691   0.071  1.00  0.00      RA0  C
ATOM   2522  O   LEU A 270      25.678  10.870  -1.011  1.00  0.00      RA0  O
ATOM   2523  N   GLU A 271      25.041   9.490   0.650  1.00  0.00      RA0  N
ATOM   2524  H   GLU A 271      24.570   9.395   1.531  1.00  0.00      RA0  H
ATOM   2525  CA  GLU A 271      25.599   8.306   0.008  1.00  0.00      RA0  C
ATOM   2526  CB  GLU A 271      25.818   7.161   1.013  1.00  0.00      RA0  C
ATOM   2527  CG  GLU A 271      26.734   7.750   2.108  1.00  0.00      RA0  C
ATOM   2528  CD  GLU A 271      27.442   6.730   2.991  1.00  0.00      RA0  C
ATOM   2529  OE1 GLU A 271      26.794   5.886   3.589  1.00  0.00      RA0  O
ATOM   2530  OE2 GLU A 271      28.663   6.803   3.123  1.00  0.00      RA0  O
ATOM   2531  C   GLU A 271      24.949   8.043  -1.335  1.00  0.00      RA0  C
ATOM   2532  O   GLU A 271      25.613   7.631  -2.296  1.00  0.00      RA0  O
ATOM   2533  N   VAL A 272      23.629   8.230  -1.400  1.00  0.00      RA0  N
ATOM   2534  H   VAL A 272      23.128   8.485  -0.569  1.00  0.00      RA0  H
ATOM   2535  CA  VAL A 272      22.913   8.064  -2.654  1.00  0.00      RA0  C
ATOM   2536  CB  VAL A 272      21.402   8.119  -2.419  1.00  0.00      RA0  C
ATOM   2537  CG1 VAL A 272      20.623   8.102  -3.736  1.00  0.00      RA0  C
ATOM   2538  CG2 VAL A 272      20.967   6.984  -1.492  1.00  0.00      RA0  C
ATOM   2539  C   VAL A 272      23.351   9.134  -3.669  1.00  0.00      RA0  C
ATOM   2540  O   VAL A 272      23.580   8.838  -4.844  1.00  0.00      RA0  O
ATOM   2541  N   GLN A 273      23.486  10.370  -3.202  1.00  0.00      RA0  N
ATOM   2542  H   GLN A 273      23.301  10.536  -2.232  1.00  0.00      RA0  H
ATOM   2543  CA  GLN A 273      23.943  11.461  -4.065  1.00  0.00      RA0  C
ATOM   2544  CB  GLN A 273      23.835  12.775  -3.295  1.00  0.00      RA0  C
ATOM   2545  CG  GLN A 273      22.355  13.076  -3.037  1.00  0.00      RA0  C
ATOM   2546  CD  GLN A 273      22.206  14.028  -1.870  1.00  0.00      RA0  C
ATOM   2547  OE1 GLN A 273      23.105  14.799  -1.554  1.00  0.00      RA0  O
ATOM   2548  NE2 GLN A 273      21.010  13.944  -1.258  1.00  0.00      RA0  N
ATOM   2549 HE21 GLN A 273      20.360  13.236  -1.534  1.00  0.00      RA0  H
ATOM   2550 HE22 GLN A 273      20.701  14.539  -0.509  1.00  0.00      RA0  H
ATOM   2551  C   GLN A 273      25.334  11.173  -4.634  1.00  0.00      RA0  C
ATOM   2552  O   GLN A 273      25.568  11.387  -5.817  1.00  0.00      RA0  O
ATOM   2553  N   ARG A 274      26.231  10.646  -3.796  1.00  0.00      RA0  N
ATOM   2554  H   ARG A 274      25.960  10.467  -2.850  1.00  0.00      RA0  H
ATOM   2555  CA  ARG A 274      27.565  10.283  -4.262  1.00  0.00      RA0  C
ATOM   2556  CB  ARG A 274      28.376   9.859  -3.030  1.00  0.00      RA0  C
ATOM   2557  CG  ARG A 274      29.655   9.067  -3.312  1.00  0.00      RA0  C
ATOM   2558  CD  ARG A 274      30.460   8.745  -2.047  1.00  0.00      RA0  C
ATOM   2559  NE  ARG A 274      29.719   7.934  -1.075  1.00  0.00      RA0  N
ATOM   2560  HE  ARG A 274      28.724   8.074  -1.001  1.00  0.00      RA0  H
ATOM   2561  CZ  ARG A 274      30.429   7.100  -0.253  1.00  0.00      RA0  C
ATOM   2562  NH1 ARG A 274      31.757   6.939  -0.462  1.00  0.00      RA0  N
ATOM   2563 HH11 ARG A 274      32.321   6.353   0.128  1.00  0.00      RA0  H
ATOM   2564 HH12 ARG A 274      32.233   7.398  -1.217  1.00  0.00      RA0  H
ATOM   2565  NH2 ARG A 274      29.819   6.454   0.763  1.00  0.00      RA0  N
ATOM   2566 HH21 ARG A 274      30.272   5.796   1.371  1.00  0.00      RA0  H
ATOM   2567 HH22 ARG A 274      28.857   6.611   1.034  1.00  0.00      RA0  H
ATOM   2568  C   ARG A 274      27.530   9.170  -5.311  1.00  0.00      RA0  C
ATOM   2569  O   ARG A 274      28.216   9.245  -6.333  1.00  0.00      RA0  O
ATOM   2570  N   GLU A 275      26.704   8.163  -5.069  1.00  0.00      RA0  N
ATOM   2571  H   GLU A 275      26.168   8.128  -4.222  1.00  0.00      RA0  H
ATOM   2572  CA  GLU A 275      26.486   7.079  -6.026  1.00  0.00      RA0  C
ATOM   2573  CB  GLU A 275      25.654   5.965  -5.396  1.00  0.00      RA0  C
ATOM   2574  CG  GLU A 275      26.494   5.299  -4.303  1.00  0.00      RA0  C
ATOM   2575  CD  GLU A 275      25.706   4.217  -3.600  1.00  0.00      RA0  C
ATOM   2576  OE1 GLU A 275      24.502   4.120  -3.827  1.00  0.00      RA0  O
ATOM   2577  OE2 GLU A 275      26.307   3.471  -2.827  1.00  0.00      RA0  O
ATOM   2578  C   GLU A 275      25.951   7.572  -7.361  1.00  0.00      RA0  C
ATOM   2579  O   GLU A 275      26.364   7.113  -8.426  1.00  0.00      RA0  O
ATOM   2580  N   HIS A 276      24.971   8.463  -7.308  1.00  0.00      RA0  N
ATOM   2581  H   HIS A 276      24.691   8.820  -6.417  1.00  0.00      RA0  H
ATOM   2582  CA  HIS A 276      24.309   8.917  -8.514  1.00  0.00      RA0  C
ATOM   2583  CB  HIS A 276      22.933   9.502  -8.187  1.00  0.00      RA0  C
ATOM   2584  CG  HIS A 276      21.880   8.425  -8.079  1.00  0.00      RA0  C
ATOM   2585  ND1 HIS A 276      20.677   8.525  -8.674  1.00  0.00      RA0  N
ATOM   2586  HD1 HIS A 276      20.370   9.273  -9.227  1.00  0.00      RA0  H
ATOM   2587  CD2 HIS A 276      21.939   7.212  -7.386  1.00  0.00      RA0  C
ATOM   2588  NE2 HIS A 276      20.751   6.583  -7.572  1.00  0.00      RA0  N
ATOM   2589  CE1 HIS A 276      19.977   7.390  -8.363  1.00  0.00      RA0  C
ATOM   2590  C   HIS A 276      25.104   9.966  -9.265  1.00  0.00      RA0  C
ATOM   2591  O   HIS A 276      24.933  10.098 -10.475  1.00  0.00      RA0  O
ATOM   2592  N   GLY A 277      25.919  10.718  -8.523  1.00  0.00      RA0  N
ATOM   2593  H   GLY A 277      25.921  10.598  -7.531  1.00  0.00      RA0  H
ATOM   2594  CA  GLY A 277      26.588  11.904  -9.048  1.00  0.00      RA0  C
ATOM   2595  C   GLY A 277      25.760  13.145  -8.814  1.00  0.00      RA0  C
ATOM   2596  O   GLY A 277      24.514  13.078  -8.742  1.00  0.00      RA0  O
ATOM   2597  N   THR A 278      26.440  14.288  -8.703  1.00  0.00      RA0  N
ATOM   2598  H   THR A 278      27.435  14.324  -8.748  1.00  0.00      RA0  H
ATOM   2599  CA  THR A 278      25.757  15.568  -8.526  1.00  0.00      RA0  C
ATOM   2600  CB  THR A 278      26.010  15.880  -7.062  1.00  0.00      RA0  C
ATOM   2601  OG1 THR A 278      27.172  15.140  -6.658  1.00  0.00      RA0  O
ATOM   2602  HG1 THR A 278      27.914  15.624  -7.003  1.00  0.00      RA0  H
ATOM   2603  CG2 THR A 278      24.821  15.516  -6.169  1.00  0.00      RA0  C
ATOM   2604  C   THR A 278      26.320  16.617  -9.470  1.00  0.00      RA0  C
ATOM   2605  O   THR A 278      27.309  16.391 -10.188  1.00  0.00      RA0  O
ATOM   2606  N   GLU A 279      25.679  17.769  -9.444  1.00  0.00      RA0  N
ATOM   2607  H   GLU A 279      24.892  17.879  -8.842  1.00  0.00      RA0  H
ATOM   2608  CA  GLU A 279      26.239  18.968 -10.038  1.00  0.00      RA0  C
ATOM   2609  CB  GLU A 279      25.299  20.166  -9.897  1.00  0.00      RA0  C
ATOM   2610  CG  GLU A 279      23.858  20.022 -10.377  1.00  0.00      RA0  C
ATOM   2611  CD  GLU A 279      23.140  21.275  -9.921  1.00  0.00      RA0  C
ATOM   2612  OE1 GLU A 279      21.951  21.228  -9.627  1.00  0.00      RA0  O
ATOM   2613  OE2 GLU A 279      23.789  22.308  -9.797  1.00  0.00      RA0  O
ATOM   2614  C   GLU A 279      27.507  19.356  -9.262  1.00  0.00      RA0  C
ATOM   2615  O   GLU A 279      27.809  18.772  -8.218  1.00  0.00      RA0  O
ATOM   2616  N   LYS A 280      28.275  20.295  -9.804  1.00  0.00      RA0  N
ATOM   2617  H   LYS A 280      28.005  20.778 -10.641  1.00  0.00      RA0  H
ATOM   2618  CA  LYS A 280      29.527  20.680  -9.184  1.00  0.00      RA0  C
ATOM   2619  CB  LYS A 280      30.720  19.963  -9.808  1.00  0.00      RA0  C
ATOM   2620  CG  LYS A 280      30.951  20.246 -11.290  1.00  0.00      RA0  C
ATOM   2621  CD  LYS A 280      32.106  19.377 -11.774  1.00  0.00      RA0  C
ATOM   2622  CE  LYS A 280      32.393  19.481 -13.269  1.00  0.00      RA0  C
ATOM   2623  NZ  LYS A 280      33.184  18.308 -13.661  1.00  0.00      RA0  N
ATOM   2624  HZ1 LYS A 280      33.370  18.261 -14.679  1.00  0.00      RA0  H
ATOM   2625  HZ2 LYS A 280      34.044  18.206 -13.097  1.00  0.00      RA0  H
ATOM   2626  HZ3 LYS A 280      32.600  17.464 -13.463  1.00  0.00      RA0  H
ATOM   2627  C   LYS A 280      29.683  22.178  -9.211  1.00  0.00      RA0  C
ATOM   2628  O   LYS A 280      29.246  22.849 -10.129  1.00  0.00      RA0  O
ATOM   2629  N   LEU A 281      30.353  22.677  -8.200  1.00  0.00      RA0  N
ATOM   2630  H   LEU A 281      30.804  22.060  -7.560  1.00  0.00      RA0  H
ATOM   2631  CA  LEU A 281      30.658  24.089  -8.112  1.00  0.00      RA0  C
ATOM   2632  CB  LEU A 281      30.673  24.523  -6.647  1.00  0.00      RA0  C
ATOM   2633  CG  LEU A 281      30.808  26.032  -6.435  1.00  0.00      RA0  C
ATOM   2634  CD1 LEU A 281      29.534  26.775  -6.832  1.00  0.00      RA0  C
ATOM   2635  CD2 LEU A 281      31.217  26.369  -5.002  1.00  0.00      RA0  C
ATOM   2636  C   LEU A 281      32.011  24.336  -8.760  1.00  0.00      RA0  C
ATOM   2637  O   LEU A 281      33.034  23.759  -8.374  1.00  0.00      RA0  O
ATOM   2638  N   VAL A 282      32.001  25.160  -9.805  1.00  0.00      RA0  N
ATOM   2639  H   VAL A 282      31.163  25.645 -10.044  1.00  0.00      RA0  H
ATOM   2640  CA  VAL A 282      33.204  25.528 -10.522  1.00  0.00      RA0  C
ATOM   2641  CB  VAL A 282      33.129  25.105 -11.991  1.00  0.00      RA0  C
ATOM   2642  CG1 VAL A 282      33.016  23.587 -12.128  1.00  0.00      RA0  C
ATOM   2643  CG2 VAL A 282      32.012  25.855 -12.721  1.00  0.00      RA0  C
ATOM   2644  C   VAL A 282      33.445  27.044 -10.439  1.00  0.00      RA0  C
ATOM   2645  O   VAL A 282      32.574  27.810 -10.004  1.00  0.00      RA0  O
ATOM   2646  N   GLY A 283      34.626  27.468 -10.858  1.00  0.00      RA0  N
ATOM   2647  H   GLY A 283      35.242  26.826 -11.318  1.00  0.00      RA0  H
ATOM   2648  CA  GLY A 283      34.939  28.875 -11.012  1.00  0.00      RA0  C
ATOM   2649  C   GLY A 283      34.754  29.281 -12.453  1.00  0.00      RA0  C
ATOM   2650  O   GLY A 283      34.875  28.456 -13.373  1.00  0.00      RA0  O
ATOM   2651  N   LEU A 284      34.425  30.550 -12.656  1.00  0.00      RA0  N
ATOM   2652  H   LEU A 284      34.314  31.168 -11.876  1.00  0.00      RA0  H
ATOM   2653  CA  LEU A 284      34.368  31.156 -13.992  1.00  0.00      RA0  C
ATOM   2654  CB  LEU A 284      32.943  31.551 -14.375  1.00  0.00      RA0  C
ATOM   2655  CG  LEU A 284      31.932  30.410 -14.450  1.00  0.00      RA0  C
ATOM   2656  CD1 LEU A 284      30.536  30.951 -14.752  1.00  0.00      RA0  C
ATOM   2657  CD2 LEU A 284      32.342  29.326 -15.446  1.00  0.00      RA0  C
ATOM   2658  C   LEU A 284      35.194  32.425 -13.939  1.00  0.00      RA0  C
ATOM   2659  O   LEU A 284      35.170  33.133 -12.939  1.00  0.00      RA0  O
ATOM   2660  N   VAL A 285      35.932  32.657 -15.018  1.00  0.00      RA0  N
ATOM   2661  H   VAL A 285      35.901  31.992 -15.768  1.00  0.00      RA0  H
ATOM   2662  CA  VAL A 285      36.717  33.865 -15.231  1.00  0.00      RA0  C
ATOM   2663  CB  VAL A 285      38.200  33.479 -15.261  1.00  0.00      RA0  C
ATOM   2664  CG1 VAL A 285      39.079  34.573 -15.868  1.00  0.00      RA0  C
ATOM   2665  CG2 VAL A 285      38.672  33.046 -13.872  1.00  0.00      RA0  C
ATOM   2666  C   VAL A 285      36.307  34.525 -16.554  1.00  0.00      RA0  C
ATOM   2667  O   VAL A 285      36.271  33.894 -17.616  1.00  0.00      RA0  O
ATOM   2668  N   MSE A 286      36.020  35.818 -16.490  1.00  0.00      RA0  N
ATOM   2669  H   MSE A 286      36.100  36.315 -15.620  1.00  0.00      RA0  H
ATOM   2670  CA  MSE A 286      35.698  36.579 -17.670  1.00  0.00      RA0  C
ATOM   2671  CB  MSE A 286      34.249  37.044 -17.602  1.00  0.00      RA0  C
ATOM   2672  CG  MSE A 286      33.768  37.682 -18.901  1.00  0.00      RA0  C
ATOM   2673  SE  MSE A 286      32.046  38.177 -18.776  1.00  0.00      RA0  S
ATOM   2674  CE  MSE A 286      32.275  39.476 -17.562  1.00  0.00      RA0  C
ATOM   2675  C   MSE A 286      36.644  37.771 -17.754  1.00  0.00      RA0  C
ATOM   2676  O   MSE A 286      36.491  38.724 -17.011  1.00  0.00      RA0  O
ATOM   2677  N   THR A 287      37.660  37.670 -18.609  1.00  0.00      RA0  N
ATOM   2678  H   THR A 287      37.824  36.823 -19.115  1.00  0.00      RA0  H
ATOM   2679  CA  THR A 287      38.602  38.789 -18.835  1.00  0.00      RA0  C
ATOM   2680  CB  THR A 287      39.806  38.093 -19.428  1.00  0.00      RA0  C
ATOM   2681  OG1 THR A 287      39.698  36.709 -19.060  1.00  0.00      RA0  O
ATOM   2682  HG1 THR A 287      40.528  36.304 -19.284  1.00  0.00      RA0  H
ATOM   2683  CG2 THR A 287      41.130  38.697 -18.956  1.00  0.00      RA0  C
ATOM   2684  C   THR A 287      38.007  39.900 -19.698  1.00  0.00      RA0  C
ATOM   2685  O   THR A 287      38.496  41.041 -19.694  1.00  0.00      RA0  O
ATOM   2686  N   GLU A 288      36.976  39.563 -20.459  1.00  0.00      RA0  N
ATOM   2687  H   GLU A 288      36.561  38.663 -20.349  1.00  0.00      RA0  H
ATOM   2688  CA  GLU A 288      36.258  40.542 -21.252  1.00  0.00      RA0  C
ATOM   2689  CB  GLU A 288      35.312  39.934 -22.299  1.00  0.00      RA0  C
ATOM   2690  CG  GLU A 288      35.251  40.699 -23.643  1.00  0.00      RA0  C
ATOM   2691  CD  GLU A 288      33.886  41.332 -23.908  1.00  0.00      RA0  C
ATOM   2692  OE1 GLU A 288      33.472  42.203 -23.148  1.00  0.00      RA0  O
ATOM   2693  OE2 GLU A 288      33.217  40.977 -24.884  1.00  0.00      RA0  O
ATOM   2694  C   GLU A 288      35.578  41.524 -20.326  1.00  0.00      RA0  C
ATOM   2695  O   GLU A 288      35.261  41.196 -19.186  1.00  0.00      RA0  O
ATOM   2696  N   LYS A 289      35.355  42.734 -20.814  1.00  0.00      RA0  N
ATOM   2697  H   LYS A 289      35.261  42.808 -21.809  1.00  0.00      RA0  H
ATOM   2698  CA  LYS A 289      34.808  43.781 -19.965  1.00  0.00      RA0  C
ATOM   2699  CB  LYS A 289      35.124  45.183 -20.481  1.00  0.00      RA0  C
ATOM   2700  CG  LYS A 289      36.653  45.312 -20.385  1.00  0.00      RA0  C
ATOM   2701  CD  LYS A 289      37.164  44.708 -19.064  1.00  0.00      RA0  C
ATOM   2702  CE  LYS A 289      38.666  44.403 -19.037  1.00  0.00      RA0  C
ATOM   2703  NZ  LYS A 289      38.918  43.239 -18.174  1.00  0.00      RA0  N
ATOM   2704  HZ1 LYS A 289      39.938  43.154 -17.993  1.00  0.00      RA0  H
ATOM   2705  HZ2 LYS A 289      38.414  43.331 -17.269  1.00  0.00      RA0  H
ATOM   2706  HZ3 LYS A 289      38.587  42.383 -18.677  1.00  0.00      RA0  H
ATOM   2707  C   LYS A 289      33.379  43.426 -19.595  1.00  0.00      RA0  C
ATOM   2708  O   LYS A 289      32.632  42.874 -20.400  1.00  0.00      RA0  O
ATOM   2709  N   GLY A 290      33.013  43.721 -18.356  1.00  0.00      RA0  N
ATOM   2710  H   GLY A 290      33.672  44.009 -17.662  1.00  0.00      RA0  H
ATOM   2711  CA  GLY A 290      31.687  43.389 -17.865  1.00  0.00      RA0  C
ATOM   2712  C   GLY A 290      31.833  42.752 -16.507  1.00  0.00      RA0  C
ATOM   2713  O   GLY A 290      32.950  42.444 -16.062  1.00  0.00      RA0  O
ATOM   2714  N   VAL A 291      30.708  42.562 -15.838  1.00  0.00      RA0  N
ATOM   2715  H   VAL A 291      29.805  42.746 -16.228  1.00  0.00      RA0  H
ATOM   2716  CA  VAL A 291      30.709  41.920 -14.517  1.00  0.00      RA0  C
ATOM   2717  CB  VAL A 291      30.398  42.936 -13.405  1.00  0.00      RA0  C
ATOM   2718  CG1 VAL A 291      30.406  42.275 -12.024  1.00  0.00      RA0  C
ATOM   2719  CG2 VAL A 291      31.356  44.130 -13.444  1.00  0.00      RA0  C
ATOM   2720  C   VAL A 291      29.698  40.769 -14.489  1.00  0.00      RA0  C
ATOM   2721  O   VAL A 291      28.548  40.905 -14.924  1.00  0.00      RA0  O
ATOM   2722  N   LEU A 292      30.166  39.625 -14.000  1.00  0.00      RA0  N
ATOM   2723  H   LEU A 292      31.054  39.641 -13.547  1.00  0.00      RA0  H
ATOM   2724  CA  LEU A 292      29.327  38.462 -13.794  1.00  0.00      RA0  C
ATOM   2725  CB  LEU A 292      30.204  37.232 -13.560  1.00  0.00      RA0  C
ATOM   2726  CG  LEU A 292      31.058  36.871 -14.777  1.00  0.00      RA0  C
ATOM   2727  CD1 LEU A 292      32.108  35.807 -14.452  1.00  0.00      RA0  C
ATOM   2728  CD2 LEU A 292      30.190  36.473 -15.970  1.00  0.00      RA0  C
ATOM   2729  C   LEU A 292      28.431  38.707 -12.569  1.00  0.00      RA0  C
ATOM   2730  O   LEU A 292      28.914  39.162 -11.524  1.00  0.00      RA0  O
ATOM   2731  N   ARG A 293      27.134  38.411 -12.709  1.00  0.00      RA0  N
ATOM   2732  H   ARG A 293      26.817  37.915 -13.517  1.00  0.00      RA0  H
ATOM   2733  CA  ARG A 293      26.157  38.651 -11.644  1.00  0.00      RA0  C
ATOM   2734  CB  ARG A 293      24.825  39.235 -12.068  1.00  0.00      RA0  C
ATOM   2735  CG  ARG A 293      24.564  40.617 -12.629  1.00  0.00      RA0  C
ATOM   2736  CD  ARG A 293      23.047  40.860 -12.509  1.00  0.00      RA0  C
ATOM   2737  NE  ARG A 293      22.264  39.747 -13.064  1.00  0.00      RA0  N
ATOM   2738  HE  ARG A 293      22.356  39.573 -14.048  1.00  0.00      RA0  H
ATOM   2739  CZ  ARG A 293      21.482  38.962 -12.245  1.00  0.00      RA0  C
ATOM   2740  NH1 ARG A 293      21.385  39.235 -10.929  1.00  0.00      RA0  N
ATOM   2741 HH11 ARG A 293      20.890  38.581 -10.318  1.00  0.00      RA0  H
ATOM   2742 HH12 ARG A 293      21.790  40.025 -10.479  1.00  0.00      RA0  H
ATOM   2743  NH2 ARG A 293      20.819  37.897 -12.740  1.00  0.00      RA0  N
ATOM   2744 HH21 ARG A 293      20.285  37.340 -12.081  1.00  0.00      RA0  H
ATOM   2745 HH22 ARG A 293      20.813  37.594 -13.691  1.00  0.00      RA0  H
ATOM   2746  C   ARG A 293      25.599  37.355 -11.079  1.00  0.00      RA0  C
ATOM   2747  O   ARG A 293      25.424  36.381 -11.806  1.00  0.00      RA0  O
ATOM   2748  N   ASN A 294      25.240  37.378  -9.799  1.00  0.00      RA0  N
ATOM   2749  H   ASN A 294      25.478  38.164  -9.231  1.00  0.00      RA0  H
ATOM   2750  CA  ASN A 294      24.497  36.266  -9.191  1.00  0.00      RA0  C
ATOM   2751  CB  ASN A 294      23.960  36.607  -7.798  1.00  0.00      RA0  C
ATOM   2752  CG  ASN A 294      25.068  36.848  -6.799  1.00  0.00      RA0  C
ATOM   2753  OD1 ASN A 294      26.252  36.890  -7.131  1.00  0.00      RA0  O
ATOM   2754  ND2 ASN A 294      24.607  37.047  -5.552  1.00  0.00      RA0  N
ATOM   2755 HD21 ASN A 294      23.625  36.989  -5.361  1.00  0.00      RA0  H
ATOM   2756 HD22 ASN A 294      25.187  37.235  -4.757  1.00  0.00      RA0  H
ATOM   2757  C   ASN A 294      23.291  35.885 -10.049  1.00  0.00      RA0  C
ATOM   2758  O   ASN A 294      22.611  36.762 -10.617  1.00  0.00      RA0  O
ATOM   2759  N   GLU A 295      23.046  34.590 -10.131  1.00  0.00      RA0  N
ATOM   2760  H   GLU A 295      23.677  33.960  -9.681  1.00  0.00      RA0  H
ATOM   2761  CA  GLU A 295      21.881  34.003 -10.797  1.00  0.00      RA0  C
ATOM   2762  CB  GLU A 295      20.476  34.492 -10.369  1.00  0.00      RA0  C
ATOM   2763  CG  GLU A 295      20.244  35.307  -9.089  1.00  0.00      RA0  C
ATOM   2764  CD  GLU A 295      20.095  36.779  -9.472  1.00  0.00      RA0  C
ATOM   2765  OE1 GLU A 295      19.529  37.070 -10.521  1.00  0.00      RA0  O
ATOM   2766  OE2 GLU A 295      20.580  37.658  -8.761  1.00  0.00      RA0  O
ATOM   2767  C   GLU A 295      21.911  34.023 -12.341  1.00  0.00      RA0  C
ATOM   2768  O   GLU A 295      20.986  33.530 -12.981  1.00  0.00      RA0  O
ATOM   2769  N   LEU A 296      22.949  34.586 -12.954  1.00  0.00      RA0  N
ATOM   2770  H   LEU A 296      23.691  34.965 -12.400  1.00  0.00      RA0  H
ATOM   2771  CA  LEU A 296      23.110  34.493 -14.398  1.00  0.00      RA0  C
ATOM   2772  CB  LEU A 296      24.349  35.308 -14.785  1.00  0.00      RA0  C
ATOM   2773  CG  LEU A 296      24.494  35.686 -16.260  1.00  0.00      RA0  C
ATOM   2774  CD1 LEU A 296      23.365  36.603 -16.732  1.00  0.00      RA0  C
ATOM   2775  CD2 LEU A 296      25.860  36.315 -16.538  1.00  0.00      RA0  C
ATOM   2776  C   LEU A 296      23.217  33.013 -14.834  1.00  0.00      RA0  C
ATOM   2777  O   LEU A 296      23.923  32.228 -14.197  1.00  0.00      RA0  O
ATOM   2778  N   PRO A 297      22.509  32.611 -15.885  1.00  0.00      RA0  N
ATOM   2779  CD  PRO A 297      21.466  33.366 -16.562  1.00  0.00      RA0  C
ATOM   2780  CA  PRO A 297      22.690  31.265 -16.443  1.00  0.00      RA0  C
ATOM   2781  CB  PRO A 297      21.586  31.185 -17.499  1.00  0.00      RA0  C
ATOM   2782  CG  PRO A 297      20.580  32.282 -17.156  1.00  0.00      RA0  C
ATOM   2783  C   PRO A 297      24.068  31.043 -17.084  1.00  0.00      RA0  C
ATOM   2784  O   PRO A 297      24.695  31.984 -17.585  1.00  0.00      RA0  O
ATOM   2785  N   VAL A 298      24.496  29.790 -17.072  1.00  0.00      RA0  N
ATOM   2786  H   VAL A 298      23.909  29.074 -16.681  1.00  0.00      RA0  H
ATOM   2787  CA  VAL A 298      25.767  29.376 -17.650  1.00  0.00      RA0  C
ATOM   2788  CB  VAL A 298      26.715  28.918 -16.538  1.00  0.00      RA0  C
ATOM   2789  CG1 VAL A 298      28.073  28.512 -17.106  1.00  0.00      RA0  C
ATOM   2790  CG2 VAL A 298      26.840  29.961 -15.430  1.00  0.00      RA0  C
ATOM   2791  C   VAL A 298      25.457  28.200 -18.559  1.00  0.00      RA0  C
ATOM   2792  O   VAL A 298      24.972  27.172 -18.079  1.00  0.00      RA0  O
ATOM   2793  N   ARG A 299      25.730  28.330 -19.853  1.00  0.00      RA0  N
ATOM   2794  H   ARG A 299      26.210  29.133 -20.203  1.00  0.00      RA0  H
ATOM   2795  CA  ARG A 299      25.339  27.304 -20.783  1.00  0.00      RA0  C
ATOM   2796  CB  ARG A 299      24.375  27.858 -21.823  1.00  0.00      RA0  C
ATOM   2797  CG  ARG A 299      23.058  28.224 -21.161  1.00  0.00      RA0  C
ATOM   2798  CD  ARG A 299      21.994  28.714 -22.134  1.00  0.00      RA0  C
ATOM   2799  NE  ARG A 299      20.743  28.820 -21.399  1.00  0.00      RA0  N
ATOM   2800  HE  ARG A 299      20.480  28.028 -20.826  1.00  0.00      RA0  H
ATOM   2801  CZ  ARG A 299      19.992  29.949 -21.391  1.00  0.00      RA0  C
ATOM   2802  NH1 ARG A 299      20.332  30.979 -22.201  1.00  0.00      RA0  N
ATOM   2803 HH11 ARG A 299      19.818  31.838 -22.232  1.00  0.00      RA0  H
ATOM   2804 HH12 ARG A 299      21.131  30.914 -22.808  1.00  0.00      RA0  H
ATOM   2805  NH2 ARG A 299      18.932  30.003 -20.562  1.00  0.00      RA0  N
ATOM   2806 HH21 ARG A 299      18.261  30.740 -20.505  1.00  0.00      RA0  H
ATOM   2807 HH22 ARG A 299      18.806  29.235 -19.895  1.00  0.00      RA0  H
ATOM   2808  C   ARG A 299      26.519  26.656 -21.488  1.00  0.00      RA0  C
ATOM   2809  O   ARG A 299      27.532  27.302 -21.806  1.00  0.00      RA0  O
ATOM   2810  N   PHE A 300      26.362  25.362 -21.718  1.00  0.00      RA0  N
ATOM   2811  H   PHE A 300      25.522  24.874 -21.454  1.00  0.00      RA0  H
ATOM   2812  CA  PHE A 300      27.330  24.589 -22.461  1.00  0.00      RA0  C
ATOM   2813  CB  PHE A 300      28.558  24.258 -21.598  1.00  0.00      RA0  C
ATOM   2814  CG  PHE A 300      28.184  23.441 -20.378  1.00  0.00      RA0  C
ATOM   2815  CD1 PHE A 300      27.730  24.070 -19.223  1.00  0.00      RA0  C
ATOM   2816  CD2 PHE A 300      28.312  22.056 -20.403  1.00  0.00      RA0  C
ATOM   2817  CE1 PHE A 300      27.422  23.321 -18.094  1.00  0.00      RA0  C
ATOM   2818  CE2 PHE A 300      28.005  21.306 -19.273  1.00  0.00      RA0  C
ATOM   2819  CZ  PHE A 300      27.572  21.940 -18.114  1.00  0.00      RA0  C
ATOM   2820  C   PHE A 300      26.674  23.306 -22.983  1.00  0.00      RA0  C
ATOM   2821  O   PHE A 300      25.535  22.967 -22.621  1.00  0.00      RA0  O
ATOM   2822  N   THR A 301      27.376  22.629 -23.884  1.00  0.00      RA0  N
ATOM   2823  H   THR A 301      28.285  22.904 -24.191  1.00  0.00      RA0  H
ATOM   2824  CA  THR A 301      26.934  21.344 -24.416  1.00  0.00      RA0  C
ATOM   2825  CB  THR A 301      26.794  21.599 -25.900  1.00  0.00      RA0  C
ATOM   2826  OG1 THR A 301      26.345  22.953 -26.072  1.00  0.00      RA0  O
ATOM   2827  HG1 THR A 301      26.244  23.083 -27.005  1.00  0.00      RA0  H
ATOM   2828  CG2 THR A 301      25.870  20.600 -26.592  1.00  0.00      RA0  C
ATOM   2829  C   THR A 301      27.989  20.306 -24.065  1.00  0.00      RA0  C
ATOM   2830  O   THR A 301      29.174  20.558 -24.288  1.00  0.00      RA0  O
ATOM   2831  N   ASP A 302      27.580  19.152 -23.528  1.00  0.00      RA0  N
ATOM   2832  H   ASP A 302      26.609  18.912 -23.479  1.00  0.00      RA0  H
ATOM   2833  CA  ASP A 302      28.564  18.123 -23.156  1.00  0.00      RA0  C
ATOM   2834  CB  ASP A 302      27.980  17.209 -22.072  1.00  0.00      RA0  C
ATOM   2835  CG  ASP A 302      27.503  15.916 -22.699  1.00  0.00      RA0  C
ATOM   2836  OD1 ASP A 302      26.588  15.938 -23.512  1.00  0.00      RA0  O
ATOM   2837  OD2 ASP A 302      28.099  14.879 -22.436  1.00  0.00      RA0  O
ATOM   2838  C   ASP A 302      28.993  17.345 -24.374  1.00  0.00      RA0  C
ATOM   2839  O   ASP A 302      28.489  17.576 -25.474  1.00  0.00      RA0  O
ATOM   2840  N   ALA A 303      29.948  16.438 -24.178  1.00  0.00      RA0  N
ATOM   2841  H   ALA A 303      30.084  16.122 -23.238  1.00  0.00      RA0  H
ATOM   2842  CA  ALA A 303      30.554  15.735 -25.303  1.00  0.00      RA0  C
ATOM   2843  CB  ALA A 303      31.693  14.837 -24.821  1.00  0.00      RA0  C
ATOM   2844  C   ALA A 303      29.544  14.886 -26.056  1.00  0.00      RA0  C
ATOM   2845  O   ALA A 303      29.715  14.642 -27.238  1.00  0.00      RA0  O
ATOM   2846  N   GLN A 304      28.482  14.467 -25.370  1.00  0.00      RA0  N
ATOM   2847  H   GLN A 304      28.324  14.779 -24.429  1.00  0.00      RA0  H
ATOM   2848  CA  GLN A 304      27.435  13.648 -25.963  1.00  0.00      RA0  C
ATOM   2849  CB  GLN A 304      26.872  12.645 -24.960  1.00  0.00      RA0  C
ATOM   2850  CG  GLN A 304      27.418  11.230 -25.201  1.00  0.00      RA0  C
ATOM   2851  CD  GLN A 304      28.910  11.127 -24.920  1.00  0.00      RA0  C
ATOM   2852  OE1 GLN A 304      29.329  10.662 -23.866  1.00  0.00      RA0  O
ATOM   2853  NE2 GLN A 304      29.705  11.504 -25.942  1.00  0.00      RA0  N
ATOM   2854 HE21 GLN A 304      29.328  11.922 -26.771  1.00  0.00      RA0  H
ATOM   2855 HE22 GLN A 304      30.696  11.395 -25.888  1.00  0.00      RA0  H
ATOM   2856  C   GLN A 304      26.352  14.498 -26.663  1.00  0.00      RA0  C
ATOM   2857  O   GLN A 304      25.423  13.951 -27.245  1.00  0.00      RA0  O
ATOM   2858  N   GLY A 305      26.476  15.823 -26.599  1.00  0.00      RA0  N
ATOM   2859  H   GLY A 305      27.161  16.213 -25.980  1.00  0.00      RA0  H
ATOM   2860  CA  GLY A 305      25.537  16.742 -27.241  1.00  0.00      RA0  C
ATOM   2861  C   GLY A 305      24.366  17.210 -26.386  1.00  0.00      RA0  C
ATOM   2862  O   GLY A 305      23.473  17.922 -26.886  1.00  0.00      RA0  O
ATOM   2863  N   ASN A 306      24.350  16.828 -25.110  1.00  0.00      RA0  N
ATOM   2864  H   ASN A 306      25.163  16.391 -24.726  1.00  0.00      RA0  H
ATOM   2865  CA  ASN A 306      23.293  17.265 -24.215  1.00  0.00      RA0  C
ATOM   2866  CB  ASN A 306      23.329  16.525 -22.876  1.00  0.00      RA0  C
ATOM   2867  CG  ASN A 306      23.099  15.041 -23.030  1.00  0.00      RA0  C
ATOM   2868  OD1 ASN A 306      21.976  14.578 -23.206  1.00  0.00      RA0  O
ATOM   2869  ND2 ASN A 306      24.227  14.315 -22.926  1.00  0.00      RA0  N
ATOM   2870 HD21 ASN A 306      25.117  14.776 -22.801  1.00  0.00      RA0  H
ATOM   2871 HD22 ASN A 306      24.256  13.318 -22.970  1.00  0.00      RA0  H
ATOM   2872  C   ASN A 306      23.555  18.737 -23.892  1.00  0.00      RA0  C
ATOM   2873  O   ASN A 306      24.662  19.087 -23.502  1.00  0.00      RA0  O
ATOM   2874  N   GLN A 307      22.558  19.592 -24.094  1.00  0.00      RA0  N
ATOM   2875  H   GLN A 307      21.655  19.227 -24.310  1.00  0.00      RA0  H
ATOM   2876  CA  GLN A 307      22.691  21.008 -23.702  1.00  0.00      RA0  C
ATOM   2877  CB  GLN A 307      21.768  21.849 -24.573  1.00  0.00      RA0  C
ATOM   2878  CG  GLN A 307      22.148  21.632 -26.036  1.00  0.00      RA0  C
ATOM   2879  CD  GLN A 307      21.101  22.233 -26.943  1.00  0.00      RA0  C
ATOM   2880  OE1 GLN A 307      20.619  23.342 -26.743  1.00  0.00      RA0  O
ATOM   2881  NE2 GLN A 307      20.769  21.420 -27.961  1.00  0.00      RA0  N
ATOM   2882 HE21 GLN A 307      21.215  20.528 -28.052  1.00  0.00      RA0  H
ATOM   2883 HE22 GLN A 307      20.080  21.685 -28.635  1.00  0.00      RA0  H
ATOM   2884  C   GLN A 307      22.391  21.139 -22.219  1.00  0.00      RA0  C
ATOM   2885  O   GLN A 307      21.406  20.566 -21.713  1.00  0.00      RA0  O
ATOM   2886  N   HIS A 308      23.245  21.895 -21.530  1.00  0.00      RA0  N
ATOM   2887  H   HIS A 308      23.928  22.439 -22.012  1.00  0.00      RA0  H
ATOM   2888  CA  HIS A 308      23.174  22.063 -20.094  1.00  0.00      RA0  C
ATOM   2889  CB  HIS A 308      24.331  21.333 -19.425  1.00  0.00      RA0  C
ATOM   2890  CG  HIS A 308      24.075  19.842 -19.441  1.00  0.00      RA0  C
ATOM   2891  ND1 HIS A 308      22.875  19.283 -19.697  1.00  0.00      RA0  N
ATOM   2892  HD1 HIS A 308      22.050  19.741 -19.978  1.00  0.00      RA0  H
ATOM   2893  CD2 HIS A 308      24.994  18.823 -19.174  1.00  0.00      RA0  C
ATOM   2894  NE2 HIS A 308      24.329  17.645 -19.265  1.00  0.00      RA0  N
ATOM   2895  CE1 HIS A 308      23.028  17.927 -19.586  1.00  0.00      RA0  C
ATOM   2896  C   HIS A 308      23.109  23.530 -19.723  1.00  0.00      RA0  C
ATOM   2897  O   HIS A 308      23.609  24.399 -20.439  1.00  0.00      RA0  O
ATOM   2898  N   GLU A 309      22.458  23.777 -18.599  1.00  0.00      RA0  N
ATOM   2899  H   GLU A 309      22.044  23.056 -18.044  1.00  0.00      RA0  H
ATOM   2900  CA  GLU A 309      22.377  25.103 -18.018  1.00  0.00      RA0  C
ATOM   2901  CB  GLU A 309      21.023  25.743 -18.349  1.00  0.00      RA0  C
ATOM   2902  CG  GLU A 309      20.873  27.188 -17.863  1.00  0.00      RA0  C
ATOM   2903  CD  GLU A 309      19.675  27.835 -18.537  1.00  0.00      RA0  C
ATOM   2904  OE1 GLU A 309      19.197  27.322 -19.543  1.00  0.00      RA0  O
ATOM   2905  OE2 GLU A 309      19.243  28.902 -18.113  1.00  0.00      RA0  O
ATOM   2906  C   GLU A 309      22.650  25.033 -16.528  1.00  0.00      RA0  C
ATOM   2907  O   GLU A 309      21.931  24.375 -15.789  1.00  0.00      RA0  O
ATOM   2908  N   GLY A 310      23.709  25.710 -16.106  1.00  0.00      RA0  N
ATOM   2909  H   GLY A 310      24.195  26.265 -16.769  1.00  0.00      RA0  H
ATOM   2910  CA  GLY A 310      23.991  25.941 -14.712  1.00  0.00      RA0  C
ATOM   2911  C   GLY A 310      23.645  27.360 -14.335  1.00  0.00      RA0  C
ATOM   2912  O   GLY A 310      22.960  28.061 -15.068  1.00  0.00      RA0  O
ATOM   2913  N   ILE A 311      24.158  27.787 -13.192  1.00  0.00      RA0  N
ATOM   2914  H   ILE A 311      24.730  27.187 -12.626  1.00  0.00      RA0  H
ATOM   2915  CA  ILE A 311      23.850  29.107 -12.679  1.00  0.00      RA0  C
ATOM   2916  CB  ILE A 311      22.547  29.012 -11.872  1.00  0.00      RA0  C
ATOM   2917  CG2 ILE A 311      22.666  27.995 -10.733  1.00  0.00      RA0  C
ATOM   2918  CG1 ILE A 311      22.059  30.375 -11.394  1.00  0.00      RA0  C
ATOM   2919  CD1 ILE A 311      20.732  30.279 -10.641  1.00  0.00      RA0  C
ATOM   2920  C   ILE A 311      24.996  29.670 -11.857  1.00  0.00      RA0  C
ATOM   2921  O   ILE A 311      25.632  28.948 -11.116  1.00  0.00      RA0  O
ATOM   2922  N   ILE A 312      25.275  30.961 -12.016  1.00  0.00      RA0  N
ATOM   2923  H   ILE A 312      24.705  31.495 -12.641  1.00  0.00      RA0  H
ATOM   2924  CA  ILE A 312      26.184  31.649 -11.097  1.00  0.00      RA0  C
ATOM   2925  CB  ILE A 312      26.552  33.020 -11.666  1.00  0.00      RA0  C
ATOM   2926  CG2 ILE A 312      27.362  33.855 -10.677  1.00  0.00      RA0  C
ATOM   2927  CG1 ILE A 312      27.294  32.843 -12.989  1.00  0.00      RA0  C
ATOM   2928  CD1 ILE A 312      27.765  34.170 -13.581  1.00  0.00      RA0  C
ATOM   2929  C   ILE A 312      25.583  31.771  -9.706  1.00  0.00      RA0  C
ATOM   2930  O   ILE A 312      24.445  32.273  -9.526  1.00  0.00      RA0  O
ATOM   2931  N   THR A 313      26.355  31.344  -8.720  1.00  0.00      RA0  N
ATOM   2932  H   THR A 313      27.267  30.954  -8.863  1.00  0.00      RA0  H
ATOM   2933  CA  THR A 313      25.942  31.436  -7.336  1.00  0.00      RA0  C
ATOM   2934  CB  THR A 313      26.460  30.169  -6.673  1.00  0.00      RA0  C
ATOM   2935  OG1 THR A 313      27.807  29.931  -7.091  1.00  0.00      RA0  O
ATOM   2936  HG1 THR A 313      28.325  30.166  -6.317  1.00  0.00      RA0  H
ATOM   2937  CG2 THR A 313      25.595  28.969  -7.059  1.00  0.00      RA0  C
ATOM   2938  C   THR A 313      26.412  32.753  -6.728  1.00  0.00      RA0  C
ATOM   2939  O   THR A 313      25.665  33.424  -5.992  1.00  0.00      RA0  O
ATOM   2940  N   SER A 314      27.657  33.130  -7.030  1.00  0.00      RA0  N
ATOM   2941  H   SER A 314      28.268  32.541  -7.563  1.00  0.00      RA0  H
ATOM   2942  CA  SER A 314      28.190  34.438  -6.623  1.00  0.00      RA0  C
ATOM   2943  CB  SER A 314      29.017  34.300  -5.340  1.00  0.00      RA0  C
ATOM   2944  OG  SER A 314      28.253  33.866  -4.206  1.00  0.00      RA0  O
ATOM   2945  HG  SER A 314      28.301  32.903  -4.201  1.00  0.00      RA0  H
ATOM   2946  C   SER A 314      29.105  34.945  -7.690  1.00  0.00      RA0  C
ATOM   2947  O   SER A 314      29.994  34.209  -8.140  1.00  0.00      RA0  O
ATOM   2948  N   GLY A 315      28.901  36.186  -8.097  1.00  0.00      RA0  N
ATOM   2949  H   GLY A 315      28.174  36.746  -7.688  1.00  0.00      RA0  H
ATOM   2950  CA  GLY A 315      29.794  36.828  -9.023  1.00  0.00      RA0  C
ATOM   2951  C   GLY A 315      30.290  38.164  -8.514  1.00  0.00      RA0  C
ATOM   2952  O   GLY A 315      29.679  38.787  -7.626  1.00  0.00      RA0  O
ATOM   2953  N   THR A 316      31.434  38.590  -9.028  1.00  0.00      RA0  N
ATOM   2954  H   THR A 316      31.962  38.052  -9.691  1.00  0.00      RA0  H
ATOM   2955  CA  THR A 316      31.988  39.885  -8.655  1.00  0.00      RA0  C
ATOM   2956  CB  THR A 316      32.452  39.657  -7.202  1.00  0.00      RA0  C
ATOM   2957  OG1 THR A 316      31.564  40.332  -6.312  1.00  0.00      RA0  O
ATOM   2958  HG1 THR A 316      30.712  39.914  -6.441  1.00  0.00      RA0  H
ATOM   2959  CG2 THR A 316      33.928  39.899  -6.885  1.00  0.00      RA0  C
ATOM   2960  C   THR A 316      33.059  40.335  -9.637  1.00  0.00      RA0  C
ATOM   2961  O   THR A 316      33.493  39.572 -10.521  1.00  0.00      RA0  O
ATOM   2962  N   PHE A 317      33.474  41.591  -9.496  1.00  0.00      RA0  N
ATOM   2963  H   PHE A 317      33.123  42.139  -8.736  1.00  0.00      RA0  H
ATOM   2964  CA  PHE A 317      34.704  42.043 -10.130  1.00  0.00      RA0  C
ATOM   2965  CB  PHE A 317      34.552  43.495 -10.576  1.00  0.00      RA0  C
ATOM   2966  CG  PHE A 317      35.674  43.877 -11.509  1.00  0.00      RA0  C
ATOM   2967  CD1 PHE A 317      36.847  44.429 -11.008  1.00  0.00      RA0  C
ATOM   2968  CD2 PHE A 317      35.523  43.682 -12.877  1.00  0.00      RA0  C
ATOM   2969  CE1 PHE A 317      37.860  44.810 -11.879  1.00  0.00      RA0  C
ATOM   2970  CE2 PHE A 317      36.534  44.065 -13.748  1.00  0.00      RA0  C
ATOM   2971  CZ  PHE A 317      37.696  44.641 -13.249  1.00  0.00      RA0  C
ATOM   2972  C   PHE A 317      35.833  41.884  -9.098  1.00  0.00      RA0  C
ATOM   2973  O   PHE A 317      35.757  42.443  -7.987  1.00  0.00      RA0  O
ATOM   2974  N   SER A 318      36.827  41.062  -9.440  1.00  0.00      RA0  N
ATOM   2975  H   SER A 318      36.898  40.701 -10.371  1.00  0.00      RA0  H
ATOM   2976  CA  SER A 318      37.974  40.804  -8.559  1.00  0.00      RA0  C
ATOM   2977  CB  SER A 318      38.612  39.504  -9.067  1.00  0.00      RA0  C
ATOM   2978  OG  SER A 318      39.880  39.229  -8.463  1.00  0.00      RA0  O
ATOM   2979  HG  SER A 318      39.728  39.135  -7.521  1.00  0.00      RA0  H
ATOM   2980  C   SER A 318      38.959  41.989  -8.500  1.00  0.00      RA0  C
ATOM   2981  O   SER A 318      39.617  42.278  -9.506  1.00  0.00      RA0  O
ATOM   2982  N   PRO A 319      39.077  42.671  -7.354  1.00  0.00      RA0  N
ATOM   2983  CD  PRO A 319      38.279  42.506  -6.149  1.00  0.00      RA0  C
ATOM   2984  CA  PRO A 319      40.064  43.743  -7.245  1.00  0.00      RA0  C
ATOM   2985  CB  PRO A 319      39.790  44.314  -5.849  1.00  0.00      RA0  C
ATOM   2986  CG  PRO A 319      38.370  43.876  -5.493  1.00  0.00      RA0  C
ATOM   2987  C   PRO A 319      41.499  43.247  -7.414  1.00  0.00      RA0  C
ATOM   2988  O   PRO A 319      42.308  43.949  -7.980  1.00  0.00      RA0  O
ATOM   2989  N   THR A 320      41.809  42.052  -6.922  1.00  0.00      RA0  N
ATOM   2990  H   THR A 320      41.156  41.474  -6.425  1.00  0.00      RA0  H
ATOM   2991  CA  THR A 320      43.177  41.529  -7.035  1.00  0.00      RA0  C
ATOM   2992  CB  THR A 320      43.265  40.373  -6.054  1.00  0.00      RA0  C
ATOM   2993  OG1 THR A 320      42.590  40.759  -4.853  1.00  0.00      RA0  O
ATOM   2994  HG1 THR A 320      41.752  40.282  -4.846  1.00  0.00      RA0  H
ATOM   2995  CG2 THR A 320      44.707  39.952  -5.767  1.00  0.00      RA0  C
ATOM   2996  C   THR A 320      43.516  41.153  -8.466  1.00  0.00      RA0  C
ATOM   2997  O   THR A 320      44.624  41.454  -8.958  1.00  0.00      RA0  O
ATOM   2998  N   LEU A 321      42.585  40.511  -9.159  1.00  0.00      RA0  N
ATOM   2999  H   LEU A 321      41.679  40.335  -8.767  1.00  0.00      RA0  H
ATOM   3000  CA  LEU A 321      42.878  40.035 -10.511  1.00  0.00      RA0  C
ATOM   3001  CB  LEU A 321      42.068  38.778 -10.805  1.00  0.00      RA0  C
ATOM   3002  CG  LEU A 321      42.401  37.641  -9.843  1.00  0.00      RA0  C
ATOM   3003  CD1 LEU A 321      41.434  36.466  -9.985  1.00  0.00      RA0  C
ATOM   3004  CD2 LEU A 321      43.857  37.208  -9.985  1.00  0.00      RA0  C
ATOM   3005  C   LEU A 321      42.640  41.067 -11.603  1.00  0.00      RA0  C
ATOM   3006  O   LEU A 321      43.277  41.029 -12.647  1.00  0.00      RA0  O
ATOM   3007  N   GLY A 322      41.710  41.986 -11.366  1.00  0.00      RA0  N
ATOM   3008  H   GLY A 322      41.205  41.953 -10.504  1.00  0.00      RA0  H
ATOM   3009  CA  GLY A 322      41.354  43.001 -12.326  1.00  0.00      RA0  C
ATOM   3010  C   GLY A 322      40.411  42.552 -13.429  1.00  0.00      RA0  C
ATOM   3011  O   GLY A 322      40.387  43.142 -14.494  1.00  0.00      RA0  O
ATOM   3012  N   TYR A 323      39.611  41.518 -13.164  1.00  0.00      RA0  N
ATOM   3013  H   TYR A 323      39.607  41.066 -12.269  1.00  0.00      RA0  H
ATOM   3014  CA  TYR A 323      38.576  41.082 -14.083  1.00  0.00      RA0  C
ATOM   3015  CB  TYR A 323      39.143  40.208 -15.212  1.00  0.00      RA0  C
ATOM   3016  CG  TYR A 323      39.993  39.067 -14.694  1.00  0.00      RA0  C
ATOM   3017  CD1 TYR A 323      39.414  37.994 -14.025  1.00  0.00      RA0  C
ATOM   3018  CE1 TYR A 323      40.202  36.935 -13.592  1.00  0.00      RA0  C
ATOM   3019  CD2 TYR A 323      41.366  39.080 -14.913  1.00  0.00      RA0  C
ATOM   3020  CE2 TYR A 323      42.153  38.014 -14.492  1.00  0.00      RA0  C
ATOM   3021  CZ  TYR A 323      41.569  36.935 -13.839  1.00  0.00      RA0  C
ATOM   3022  OH  TYR A 323      42.337  35.863 -13.434  1.00  0.00      RA0  O
ATOM   3023  HH  TYR A 323      43.253  36.029 -13.624  1.00  0.00      RA0  H
ATOM   3024  C   TYR A 323      37.495  40.349 -13.273  1.00  0.00      RA0  C
ATOM   3025  O   TYR A 323      37.658  40.139 -12.075  1.00  0.00      RA0  O
ATOM   3026  N   SER A 324      36.418  39.952 -13.952  1.00  0.00      RA0  N
ATOM   3027  H   SER A 324      36.368  39.982 -14.951  1.00  0.00      RA0  H
ATOM   3028  CA  SER A 324      35.267  39.346 -13.283  1.00  0.00      RA0  C
ATOM   3029  CB  SER A 324      34.189  39.746 -14.246  1.00  0.00      RA0  C
ATOM   3030  OG  SER A 324      34.767  40.898 -14.878  1.00  0.00      RA0  O
ATOM   3031  HG  SER A 324      34.116  41.237 -15.484  1.00  0.00      RA0  H
ATOM   3032  C   SER A 324      35.474  37.865 -12.982  1.00  0.00      RA0  C
ATOM   3033  O   SER A 324      36.028  37.139 -13.800  1.00  0.00      RA0  O
ATOM   3034  N   ILE A 325      35.016  37.433 -11.809  1.00  0.00      RA0  N
ATOM   3035  H   ILE A 325      34.510  38.039 -11.190  1.00  0.00      RA0  H
ATOM   3036  CA  ILE A 325      35.057  36.023 -11.440  1.00  0.00      RA0  C
ATOM   3037  CB  ILE A 325      36.151  35.752 -10.405  1.00  0.00      RA0  C
ATOM   3038  CG2 ILE A 325      37.558  35.926 -10.977  1.00  0.00      RA0  C
ATOM   3039  CG1 ILE A 325      35.905  36.605  -9.160  1.00  0.00      RA0  C
ATOM   3040  CD1 ILE A 325      36.795  36.207  -7.989  1.00  0.00      RA0  C
ATOM   3041  C   ILE A 325      33.720  35.598 -10.854  1.00  0.00      RA0  C
ATOM   3042  O   ILE A 325      32.936  36.431 -10.374  1.00  0.00      RA0  O
ATOM   3043  N   ALA A 326      33.504  34.293 -10.824  1.00  0.00      RA0  N
ATOM   3044  H   ALA A 326      34.139  33.636 -11.241  1.00  0.00      RA0  H
ATOM   3045  CA  ALA A 326      32.285  33.768 -10.225  1.00  0.00      RA0  C
ATOM   3046  CB  ALA A 326      31.139  33.808 -11.236  1.00  0.00      RA0  C
ATOM   3047  C   ALA A 326      32.440  32.346  -9.779  1.00  0.00      RA0  C
ATOM   3048  O   ALA A 326      33.253  31.591 -10.332  1.00  0.00      RA0  O
ATOM   3049  N   LEU A 327      31.649  31.977  -8.775  1.00  0.00      RA0  N
ATOM   3050  H   LEU A 327      31.004  32.649  -8.412  1.00  0.00      RA0  H
ATOM   3051  CA  LEU A 327      31.360  30.590  -8.485  1.00  0.00      RA0  C
ATOM   3052  CB  LEU A 327      31.272  30.333  -6.982  1.00  0.00      RA0  C
ATOM   3053  CG  LEU A 327      32.633  30.488  -6.301  1.00  0.00      RA0  C
ATOM   3054  CD1 LEU A 327      32.595  30.097  -4.822  1.00  0.00      RA0  C
ATOM   3055  CD2 LEU A 327      33.729  29.741  -7.058  1.00  0.00      RA0  C
ATOM   3056  C   LEU A 327      30.035  30.255  -9.205  1.00  0.00      RA0  C
ATOM   3057  O   LEU A 327      29.129  31.098  -9.287  1.00  0.00      RA0  O
ATOM   3058  N   ALA A 328      29.974  29.054  -9.764  1.00  0.00      RA0  N
ATOM   3059  H   ALA A 328      30.747  28.418  -9.694  1.00  0.00      RA0  H
ATOM   3060  CA  ALA A 328      28.781  28.571 -10.476  1.00  0.00      RA0  C
ATOM   3061  CB  ALA A 328      28.922  28.807 -11.980  1.00  0.00      RA0  C
ATOM   3062  C   ALA A 328      28.548  27.092 -10.243  1.00  0.00      RA0  C
ATOM   3063  O   ALA A 328      29.489  26.294 -10.209  1.00  0.00      RA0  O
ATOM   3064  N   ARG A 329      27.274  26.747 -10.086  1.00  0.00      RA0  N
ATOM   3065  H   ARG A 329      26.577  27.453 -10.227  1.00  0.00      RA0  H
ATOM   3066  CA  ARG A 329      26.834  25.349 -10.011  1.00  0.00      RA0  C
ATOM   3067  CB  ARG A 329      25.651  25.233  -9.065  1.00  0.00      RA0  C
ATOM   3068  CG  ARG A 329      26.040  24.993  -7.610  1.00  0.00      RA0  C
ATOM   3069  CD  ARG A 329      24.779  24.798  -6.778  1.00  0.00      RA0  C
ATOM   3070  NE  ARG A 329      23.832  23.999  -7.553  1.00  0.00      RA0  N
ATOM   3071  HE  ARG A 329      24.166  23.167  -8.024  1.00  0.00      RA0  H
ATOM   3072  CZ  ARG A 329      22.550  24.425  -7.734  1.00  0.00      RA0  C
ATOM   3073  NH1 ARG A 329      22.121  25.536  -7.089  1.00  0.00      RA0  N
ATOM   3074 HH11 ARG A 329      21.185  25.883  -7.189  1.00  0.00      RA0  H
ATOM   3075 HH12 ARG A 329      22.730  26.052  -6.478  1.00  0.00      RA0  H
ATOM   3076  NH2 ARG A 329      21.744  23.725  -8.556  1.00  0.00      RA0  N
ATOM   3077 HH21 ARG A 329      20.776  23.903  -8.736  1.00  0.00      RA0  H
ATOM   3078 HH22 ARG A 329      22.138  22.928  -9.061  1.00  0.00      RA0  H
ATOM   3079  C   ARG A 329      26.426  24.886 -11.388  1.00  0.00      RA0  C
ATOM   3080  O   ARG A 329      25.532  25.466 -11.999  1.00  0.00      RA0  O
ATOM   3081  N   VAL A 330      27.076  23.837 -11.877  1.00  0.00      RA0  N
ATOM   3082  H   VAL A 330      27.746  23.343 -11.316  1.00  0.00      RA0  H
ATOM   3083  CA  VAL A 330      26.872  23.373 -13.250  1.00  0.00      RA0  C
ATOM   3084  CB  VAL A 330      28.030  23.817 -14.159  1.00  0.00      RA0  C
ATOM   3085  CG1 VAL A 330      28.072  25.337 -14.343  1.00  0.00      RA0  C
ATOM   3086  CG2 VAL A 330      29.362  23.250 -13.668  1.00  0.00      RA0  C
ATOM   3087  C   VAL A 330      26.727  21.859 -13.287  1.00  0.00      RA0  C
ATOM   3088  O   VAL A 330      27.312  21.162 -12.449  1.00  0.00      RA0  O
ATOM   3089  N   PRO A 331      25.943  21.344 -14.233  1.00  0.00      RA0  N
ATOM   3090  CD  PRO A 331      25.024  22.079 -15.091  1.00  0.00      RA0  C
ATOM   3091  CA  PRO A 331      25.950  19.905 -14.494  1.00  0.00      RA0  C
ATOM   3092  CB  PRO A 331      24.981  19.774 -15.672  1.00  0.00      RA0  C
ATOM   3093  CG  PRO A 331      24.072  21.000 -15.586  1.00  0.00      RA0  C
ATOM   3094  C   PRO A 331      27.348  19.347 -14.784  1.00  0.00      RA0  C
ATOM   3095  O   PRO A 331      28.232  20.051 -15.286  1.00  0.00      RA0  O
ATOM   3096  N   GLU A 332      27.531  18.066 -14.471  1.00  0.00      RA0  N
ATOM   3097  H   GLU A 332      26.765  17.548 -14.097  1.00  0.00      RA0  H
ATOM   3098  CA  GLU A 332      28.723  17.330 -14.878  1.00  0.00      RA0  C
ATOM   3099  CB  GLU A 332      28.816  15.899 -14.342  1.00  0.00      RA0  C
ATOM   3100  CG  GLU A 332      29.725  15.748 -13.112  1.00  0.00      RA0  C
ATOM   3101  CD  GLU A 332      31.171  16.137 -13.403  1.00  0.00      RA0  C
ATOM   3102  OE1 GLU A 332      31.971  16.201 -12.476  1.00  0.00      RA0  O
ATOM   3103  OE2 GLU A 332      31.534  16.458 -14.534  1.00  0.00      RA0  O
ATOM   3104  C   GLU A 332      28.862  17.352 -16.391  1.00  0.00      RA0  C
ATOM   3105  O   GLU A 332      27.873  17.349 -17.132  1.00  0.00      RA0  O
ATOM   3106  N   GLY A 333      30.109  17.367 -16.828  1.00  0.00      RA0  N
ATOM   3107  H   GLY A 333      30.832  17.329 -16.141  1.00  0.00      RA0  H
ATOM   3108  CA  GLY A 333      30.447  17.276 -18.229  1.00  0.00      RA0  C
ATOM   3109  C   GLY A 333      30.902  18.586 -18.822  1.00  0.00      RA0  C
ATOM   3110  O   GLY A 333      31.150  18.640 -20.008  1.00  0.00      RA0  O
ATOM   3111  N   ILE A 334      31.018  19.642 -18.012  1.00  0.00      RA0  N
ATOM   3112  H   ILE A 334      30.760  19.547 -17.054  1.00  0.00      RA0  H
ATOM   3113  CA  ILE A 334      31.517  20.923 -18.524  1.00  0.00      RA0  C
ATOM   3114  CB  ILE A 334      31.319  22.025 -17.471  1.00  0.00      RA0  C
ATOM   3115  CG2 ILE A 334      32.251  21.842 -16.274  1.00  0.00      RA0  C
ATOM   3116  CG1 ILE A 334      31.404  23.427 -18.077  1.00  0.00      RA0  C
ATOM   3117  CD1 ILE A 334      30.959  24.506 -17.090  1.00  0.00      RA0  C
ATOM   3118  C   ILE A 334      32.975  20.818 -19.015  1.00  0.00      RA0  C
ATOM   3119  O   ILE A 334      33.771  20.034 -18.478  1.00  0.00      RA0  O
ATOM   3120  N   GLY A 335      33.296  21.587 -20.051  1.00  0.00      RA0  N
ATOM   3121  H   GLY A 335      32.624  22.237 -20.398  1.00  0.00      RA0  H
ATOM   3122  CA  GLY A 335      34.659  21.696 -20.582  1.00  0.00      RA0  C
ATOM   3123  C   GLY A 335      35.442  22.889 -20.041  1.00  0.00      RA0  C
ATOM   3124  O   GLY A 335      35.270  23.319 -18.883  1.00  0.00      RA0  O
ATOM   3125  N   GLU A 336      36.312  23.417 -20.896  1.00  0.00      RA0  N
ATOM   3126  H   GLU A 336      36.329  23.105 -21.850  1.00  0.00      RA0  H
ATOM   3127  CA  GLU A 336      37.242  24.464 -20.519  1.00  0.00      RA0  C
ATOM   3128  CB  GLU A 336      38.534  24.384 -21.349  1.00  0.00      RA0  C
ATOM   3129  CG  GLU A 336      38.435  24.748 -22.841  1.00  0.00      RA0  C
ATOM   3130  CD  GLU A 336      37.310  23.976 -23.506  1.00  0.00      RA0  C
ATOM   3131  OE1 GLU A 336      37.435  22.767 -23.678  1.00  0.00      RA0  O
ATOM   3132  OE2 GLU A 336      36.250  24.556 -23.728  1.00  0.00      RA0  O
ATOM   3133  C   GLU A 336      36.572  25.829 -20.582  1.00  0.00      RA0  C
ATOM   3134  O   GLU A 336      37.055  26.778 -19.986  1.00  0.00      RA0  O
ATOM   3135  N   THR A 337      35.461  25.909 -21.305  1.00  0.00      RA0  N
ATOM   3136  H   THR A 337      35.161  25.139 -21.866  1.00  0.00      RA0  H
ATOM   3137  CA  THR A 337      34.717  27.161 -21.467  1.00  0.00      RA0  C
ATOM   3138  CB  THR A 337      35.135  27.610 -22.880  1.00  0.00      RA0  C
ATOM   3139  OG1 THR A 337      36.520  27.317 -23.077  1.00  0.00      RA0  O
ATOM   3140  HG1 THR A 337      36.543  26.383 -23.293  1.00  0.00      RA0  H
ATOM   3141  CG2 THR A 337      34.819  29.059 -23.258  1.00  0.00      RA0  C
ATOM   3142  C   THR A 337      33.204  26.953 -21.365  1.00  0.00      RA0  C
ATOM   3143  O   THR A 337      32.696  25.840 -21.477  1.00  0.00      RA0  O
ATOM   3144  N   ALA A 338      32.487  28.051 -21.176  1.00  0.00      RA0  N
ATOM   3145  H   ALA A 338      32.931  28.947 -21.083  1.00  0.00      RA0  H
ATOM   3146  CA  ALA A 338      31.041  28.030 -21.187  1.00  0.00      RA0  C
ATOM   3147  CB  ALA A 338      30.491  27.751 -19.787  1.00  0.00      RA0  C
ATOM   3148  C   ALA A 338      30.565  29.390 -21.661  1.00  0.00      RA0  C
ATOM   3149  O   ALA A 338      31.390  30.274 -21.979  1.00  0.00      RA0  O
ATOM   3150  N   ILE A 339      29.248  29.554 -21.759  1.00  0.00      RA0  N
ATOM   3151  H   ILE A 339      28.605  28.838 -21.484  1.00  0.00      RA0  H
ATOM   3152  CA  ILE A 339      28.680  30.798 -22.271  1.00  0.00      RA0  C
ATOM   3153  CB  ILE A 339      27.888  30.460 -23.537  1.00  0.00      RA0  C
ATOM   3154  CG2 ILE A 339      27.089  31.660 -24.030  1.00  0.00      RA0  C
ATOM   3155  CG1 ILE A 339      28.774  29.870 -24.634  1.00  0.00      RA0  C
ATOM   3156  CD1 ILE A 339      29.702  30.916 -25.250  1.00  0.00      RA0  C
ATOM   3157  C   ILE A 339      27.754  31.433 -21.261  1.00  0.00      RA0  C
ATOM   3158  O   ILE A 339      26.894  30.753 -20.693  1.00  0.00      RA0  O
ATOM   3159  N   VAL A 340      27.913  32.744 -21.070  1.00  0.00      RA0  N
ATOM   3160  H   VAL A 340      28.602  33.257 -21.587  1.00  0.00      RA0  H
ATOM   3161  CA  VAL A 340      26.991  33.543 -20.267  1.00  0.00      RA0  C
ATOM   3162  CB  VAL A 340      27.651  34.074 -18.991  1.00  0.00      RA0  C
ATOM   3163  CG1 VAL A 340      28.101  32.935 -18.073  1.00  0.00      RA0  C
ATOM   3164  CG2 VAL A 340      28.783  35.042 -19.321  1.00  0.00      RA0  C
ATOM   3165  C   VAL A 340      26.496  34.702 -21.155  1.00  0.00      RA0  C
ATOM   3166  O   VAL A 340      27.145  35.050 -22.142  1.00  0.00      RA0  O
ATOM   3167  N   GLN A 341      25.339  35.269 -20.835  1.00  0.00      RA0  N
ATOM   3168  H   GLN A 341      24.896  35.007 -19.980  1.00  0.00      RA0  H
ATOM   3169  CA  GLN A 341      24.821  36.437 -21.565  1.00  0.00      RA0  C
ATOM   3170  CB  GLN A 341      23.303  36.377 -21.459  1.00  0.00      RA0  C
ATOM   3171  CG  GLN A 341      22.663  35.945 -22.769  1.00  0.00      RA0  C
ATOM   3172  CD  GLN A 341      22.754  37.120 -23.705  1.00  0.00      RA0  C
ATOM   3173  OE1 GLN A 341      22.884  38.266 -23.270  1.00  0.00      RA0  O
ATOM   3174  NE2 GLN A 341      22.621  36.788 -24.997  1.00  0.00      RA0  N
ATOM   3175 HE21 GLN A 341      22.684  35.812 -25.252  1.00  0.00      RA0  H
ATOM   3176 HE22 GLN A 341      22.490  37.413 -25.765  1.00  0.00      RA0  H
ATOM   3177  C   GLN A 341      25.349  37.761 -20.982  1.00  0.00      RA0  C
ATOM   3178  O   GLN A 341      25.161  38.040 -19.801  1.00  0.00      RA0  O
ATOM   3179  N   ILE A 342      26.028  38.563 -21.807  1.00  0.00      RA0  N
ATOM   3180  H   ILE A 342      26.170  38.299 -22.756  1.00  0.00      RA0  H
ATOM   3181  CA  ILE A 342      26.585  39.864 -21.359  1.00  0.00      RA0  C
ATOM   3182  CB  ILE A 342      28.090  39.800 -21.065  1.00  0.00      RA0  C
ATOM   3183  CG2 ILE A 342      28.634  41.193 -20.748  1.00  0.00      RA0  C
ATOM   3184  CG1 ILE A 342      28.413  38.854 -19.904  1.00  0.00      RA0  C
ATOM   3185  CD1 ILE A 342      27.981  39.406 -18.543  1.00  0.00      RA0  C
ATOM   3186  C   ILE A 342      26.260  40.925 -22.412  1.00  0.00      RA0  C
ATOM   3187  O   ILE A 342      26.634  40.773 -23.577  1.00  0.00      RA0  O
ATOM   3188  N   ARG A 343      25.548  41.979 -22.001  1.00  0.00      RA0  N
ATOM   3189  H   ARG A 343      25.267  42.000 -21.043  1.00  0.00      RA0  H
ATOM   3190  CA  ARG A 343      25.081  43.025 -22.916  1.00  0.00      RA0  C
ATOM   3191  CB  ARG A 343      26.264  43.851 -23.435  1.00  0.00      RA0  C
ATOM   3192  CG  ARG A 343      27.219  44.274 -22.315  1.00  0.00      RA0  C
ATOM   3193  CD  ARG A 343      28.542  44.848 -22.829  1.00  0.00      RA0  C
ATOM   3194  NE  ARG A 343      29.193  43.934 -23.772  1.00  0.00      RA0  N
ATOM   3195  HE  ARG A 343      28.696  43.784 -24.633  1.00  0.00      RA0  H
ATOM   3196  CZ  ARG A 343      30.413  43.379 -23.479  1.00  0.00      RA0  C
ATOM   3197  NH1 ARG A 343      30.981  43.574 -22.276  1.00  0.00      RA0  N
ATOM   3198 HH11 ARG A 343      31.874  43.143 -22.040  1.00  0.00      RA0  H
ATOM   3199 HH12 ARG A 343      30.564  44.129 -21.556  1.00  0.00      RA0  H
ATOM   3200  NH2 ARG A 343      31.046  42.638 -24.405  1.00  0.00      RA0  N
ATOM   3201 HH21 ARG A 343      31.970  42.247 -24.213  1.00  0.00      RA0  H
ATOM   3202 HH22 ARG A 343      30.663  42.449 -25.305  1.00  0.00      RA0  H
ATOM   3203  C   ARG A 343      24.265  42.442 -24.067  1.00  0.00      RA0  C
ATOM   3204  O   ARG A 343      24.450  42.807 -25.229  1.00  0.00      RA0  O
ATOM   3205  N   ASN A 344      23.366  41.521 -23.721  1.00  0.00      RA0  N
ATOM   3206  H   ASN A 344      23.344  41.168 -22.788  1.00  0.00      RA0  H
ATOM   3207  CA  ASN A 344      22.421  40.918 -24.669  1.00  0.00      RA0  C
ATOM   3208  CB  ASN A 344      21.501  41.942 -25.344  1.00  0.00      RA0  C
ATOM   3209  CG  ASN A 344      20.199  41.284 -25.769  1.00  0.00      RA0  C
ATOM   3210  OD1 ASN A 344      19.257  41.195 -24.988  1.00  0.00      RA0  O
ATOM   3211  ND2 ASN A 344      20.147  40.914 -27.060  1.00  0.00      RA0  N
ATOM   3212 HD21 ASN A 344      21.008  40.872 -27.575  1.00  0.00      RA0  H
ATOM   3213 HD22 ASN A 344      19.302  40.632 -27.511  1.00  0.00      RA0  H
ATOM   3214  C   ASN A 344      23.093  40.014 -25.721  1.00  0.00      RA0  C
ATOM   3215  O   ASN A 344      22.540  39.768 -26.793  1.00  0.00      RA0  O
ATOM   3216  N   ARG A 345      24.282  39.515 -25.398  1.00  0.00      RA0  N
ATOM   3217  H   ARG A 345      24.648  39.576 -24.469  1.00  0.00      RA0  H
ATOM   3218  CA  ARG A 345      25.063  38.723 -26.332  1.00  0.00      RA0  C
ATOM   3219  CB  ARG A 345      26.162  39.661 -26.865  1.00  0.00      RA0  C
ATOM   3220  CG  ARG A 345      27.140  39.134 -27.923  1.00  0.00      RA0  C
ATOM   3221  CD  ARG A 345      28.533  39.786 -27.842  1.00  0.00      RA0  C
ATOM   3222  NE  ARG A 345      29.256  39.313 -26.656  1.00  0.00      RA0  N
ATOM   3223  HE  ARG A 345      28.782  38.587 -26.138  1.00  0.00      RA0  H
ATOM   3224  CZ  ARG A 345      30.528  39.720 -26.344  1.00  0.00      RA0  C
ATOM   3225  NH1 ARG A 345      31.120  39.258 -25.223  1.00  0.00      RA0  N
ATOM   3226 HH11 ARG A 345      32.039  39.588 -24.939  1.00  0.00      RA0  H
ATOM   3227 HH12 ARG A 345      30.690  38.581 -24.620  1.00  0.00      RA0  H
ATOM   3228  NH2 ARG A 345      31.196  40.582 -27.143  1.00  0.00      RA0  N
ATOM   3229 HH21 ARG A 345      32.128  40.892 -26.892  1.00  0.00      RA0  H
ATOM   3230 HH22 ARG A 345      30.811  40.920 -28.007  1.00  0.00      RA0  H
ATOM   3231  C   ARG A 345      25.727  37.587 -25.583  1.00  0.00      RA0  C
ATOM   3232  O   ARG A 345      25.883  37.655 -24.383  1.00  0.00      RA0  O
ATOM   3233  N   GLU A 346      26.084  36.536 -26.309  1.00  0.00      RA0  N
ATOM   3234  H   GLU A 346      25.880  36.509 -27.284  1.00  0.00      RA0  H
ATOM   3235  CA  GLU A 346      26.852  35.451 -25.729  1.00  0.00      RA0  C
ATOM   3236  CB  GLU A 346      26.761  34.186 -26.600  1.00  0.00      RA0  C
ATOM   3237  CG  GLU A 346      25.341  33.920 -27.137  1.00  0.00      RA0  C
ATOM   3238  CD  GLU A 346      24.254  33.953 -26.067  1.00  0.00      RA0  C
ATOM   3239  OE1 GLU A 346      24.514  33.641 -24.905  1.00  0.00      RA0  O
ATOM   3240  OE2 GLU A 346      23.131  34.317 -26.413  1.00  0.00      RA0  O
ATOM   3241  C   GLU A 346      28.269  35.924 -25.459  1.00  0.00      RA0  C
ATOM   3242  O   GLU A 346      28.894  36.633 -26.287  1.00  0.00      RA0  O
ATOM   3243  N   MSE A 347      28.756  35.515 -24.305  1.00  0.00      RA0  N
ATOM   3244  H   MSE A 347      28.179  34.958 -23.703  1.00  0.00      RA0  H
ATOM   3245  CA  MSE A 347      30.084  35.818 -23.850  1.00  0.00      RA0  C
ATOM   3246  CB  MSE A 347      29.996  36.775 -22.667  1.00  0.00      RA0  C
ATOM   3247  CG  MSE A 347      31.320  36.904 -21.921  1.00  0.00      RA0  C
ATOM   3248  SE  MSE A 347      32.424  38.079 -22.696  1.00  0.00      RA0  S
ATOM   3249  CE  MSE A 347      31.703  39.543 -21.941  1.00  0.00      RA0  C
ATOM   3250  C   MSE A 347      30.685  34.509 -23.359  1.00  0.00      RA0  C
ATOM   3251  O   MSE A 347      30.230  33.957 -22.361  1.00  0.00      RA0  O
ATOM   3252  N   PRO A 348      31.711  34.019 -24.045  1.00  0.00      RA0  N
ATOM   3253  CD  PRO A 348      32.207  34.521 -25.317  1.00  0.00      RA0  C
ATOM   3254  CA  PRO A 348      32.458  32.885 -23.541  1.00  0.00      RA0  C
ATOM   3255  CB  PRO A 348      33.431  32.575 -24.686  1.00  0.00      RA0  C
ATOM   3256  CG  PRO A 348      32.897  33.306 -25.919  1.00  0.00      RA0  C
ATOM   3257  C   PRO A 348      33.202  33.247 -22.267  1.00  0.00      RA0  C
ATOM   3258  O   PRO A 348      33.696  34.375 -22.104  1.00  0.00      RA0  O
ATOM   3259  N   VAL A 349      33.222  32.312 -21.336  1.00  0.00      RA0  N
ATOM   3260  H   VAL A 349      32.843  31.402 -21.512  1.00  0.00      RA0  H
ATOM   3261  CA  VAL A 349      33.948  32.492 -20.109  1.00  0.00      RA0  C
ATOM   3262  CB  VAL A 349      33.013  32.640 -18.903  1.00  0.00      RA0  C
ATOM   3263  CG1 VAL A 349      32.300  33.988 -18.917  1.00  0.00      RA0  C
ATOM   3264  CG2 VAL A 349      32.033  31.470 -18.804  1.00  0.00      RA0  C
ATOM   3265  C   VAL A 349      34.827  31.280 -19.931  1.00  0.00      RA0  C
ATOM   3266  O   VAL A 349      34.558  30.225 -20.490  1.00  0.00      RA0  O
ATOM   3267  N   LYS A 350      35.887  31.447 -19.159  1.00  0.00      RA0  N
ATOM   3268  H   LYS A 350      35.993  32.296 -18.640  1.00  0.00      RA0  H
ATOM   3269  CA  LYS A 350      36.790  30.350 -18.882  1.00  0.00      RA0  C
ATOM   3270  CB  LYS A 350      38.247  30.822 -18.726  1.00  0.00      RA0  C
ATOM   3271  CG  LYS A 350      39.266  29.686 -18.922  1.00  0.00      RA0  C
ATOM   3272  CD  LYS A 350      40.738  30.040 -18.639  1.00  0.00      RA0  C
ATOM   3273  CE  LYS A 350      41.680  28.908 -19.082  1.00  0.00      RA0  C
ATOM   3274  NZ  LYS A 350      43.066  29.077 -18.602  1.00  0.00      RA0  N
ATOM   3275  HZ1 LYS A 350      43.612  28.214 -18.821  1.00  0.00      RA0  H
ATOM   3276  HZ2 LYS A 350      43.601  29.871 -18.998  1.00  0.00      RA0  H
ATOM   3277  HZ3 LYS A 350      43.080  29.140 -17.564  1.00  0.00      RA0  H
ATOM   3278  C   LYS A 350      36.316  29.641 -17.614  1.00  0.00      RA0  C
ATOM   3279  O   LYS A 350      35.999  30.274 -16.601  1.00  0.00      RA0  O
ATOM   3280  N   VAL A 351      36.255  28.318 -17.676  1.00  0.00      RA0  N
ATOM   3281  H   VAL A 351      36.634  27.845 -18.474  1.00  0.00      RA0  H
ATOM   3282  CA  VAL A 351      35.904  27.497 -16.539  1.00  0.00      RA0  C
ATOM   3283  CB  VAL A 351      35.114  26.274 -16.998  1.00  0.00      RA0  C
ATOM   3284  CG1 VAL A 351      34.708  25.381 -15.823  1.00  0.00      RA0  C
ATOM   3285  CG2 VAL A 351      33.913  26.718 -17.827  1.00  0.00      RA0  C
ATOM   3286  C   VAL A 351      37.164  27.076 -15.787  1.00  0.00      RA0  C
ATOM   3287  O   VAL A 351      38.088  26.550 -16.388  1.00  0.00      RA0  O
ATOM   3288  N   THR A 352      37.174  27.295 -14.482  1.00  0.00      RA0  N
ATOM   3289  H   THR A 352      36.385  27.710 -14.041  1.00  0.00      RA0  H
ATOM   3290  CA  THR A 352      38.346  27.051 -13.661  1.00  0.00      RA0  C
ATOM   3291  CB  THR A 352      38.934  28.437 -13.429  1.00  0.00      RA0  C
ATOM   3292  OG1 THR A 352      38.334  29.332 -14.379  1.00  0.00      RA0  O
ATOM   3293  HG1 THR A 352      38.666  30.197 -14.184  1.00  0.00      RA0  H
ATOM   3294  CG2 THR A 352      40.462  28.469 -13.543  1.00  0.00      RA0  C
ATOM   3295  C   THR A 352      37.972  26.343 -12.384  1.00  0.00      RA0  C
ATOM   3296  O   THR A 352      36.804  26.043 -12.109  1.00  0.00      RA0  O
ATOM   3297  N   LYS A 353      38.988  26.084 -11.576  1.00  0.00      RA0  N
ATOM   3298  H   LYS A 353      39.908  26.331 -11.876  1.00  0.00      RA0  H
ATOM   3299  CA  LYS A 353      38.787  25.613 -10.208  1.00  0.00      RA0  C
ATOM   3300  CB  LYS A 353      40.143  25.259  -9.576  1.00  0.00      RA0  C
ATOM   3301  CG  LYS A 353      40.774  23.999 -10.182  1.00  0.00      RA0  C
ATOM   3302  CD  LYS A 353      42.010  23.530  -9.410  1.00  0.00      RA0  C
ATOM   3303  CE  LYS A 353      42.666  22.270  -9.986  1.00  0.00      RA0  C
ATOM   3304  NZ  LYS A 353      44.028  22.574 -10.440  1.00  0.00      RA0  N
ATOM   3305  HZ1 LYS A 353      44.157  22.197 -11.401  1.00  0.00      RA0  H
ATOM   3306  HZ2 LYS A 353      44.167  23.591 -10.629  1.00  0.00      RA0  H
ATOM   3307  HZ3 LYS A 353      44.800  22.187  -9.863  1.00  0.00      RA0  H
ATOM   3308  C   LYS A 353      38.029  26.695  -9.424  1.00  0.00      RA0  C
ATOM   3309  O   LYS A 353      38.202  27.881  -9.719  1.00  0.00      RA0  O
ATOM   3310  N   PRO A 354      37.258  26.302  -8.410  1.00  0.00      RA0  N
ATOM   3311  CD  PRO A 354      36.980  24.912  -8.051  1.00  0.00      RA0  C
ATOM   3312  CA  PRO A 354      36.501  27.253  -7.598  1.00  0.00      RA0  C
ATOM   3313  CB  PRO A 354      35.406  26.356  -7.009  1.00  0.00      RA0  C
ATOM   3314  CG  PRO A 354      36.079  24.998  -6.827  1.00  0.00      RA0  C
ATOM   3315  C   PRO A 354      37.339  27.971  -6.530  1.00  0.00      RA0  C
ATOM   3316  O   PRO A 354      37.011  27.956  -5.349  1.00  0.00      RA0  O
ATOM   3317  N   VAL A 355      38.428  28.601  -6.960  1.00  0.00      RA0  N
ATOM   3318  H   VAL A 355      38.679  28.655  -7.931  1.00  0.00      RA0  H
ATOM   3319  CA  VAL A 355      39.315  29.351  -6.064  1.00  0.00      RA0  C
ATOM   3320  CB  VAL A 355      40.148  28.401  -5.171  1.00  0.00      RA0  C
ATOM   3321  CG1 VAL A 355      40.949  27.379  -5.983  1.00  0.00      RA0  C
ATOM   3322  CG2 VAL A 355      41.005  29.157  -4.151  1.00  0.00      RA0  C
ATOM   3323  C   VAL A 355      40.171  30.197  -7.002  1.00  0.00      RA0  C
ATOM   3324  O   VAL A 355      40.488  29.763  -8.113  1.00  0.00      RA0  O
ATOM   3325  N   PHE A 356      40.529  31.393  -6.555  1.00  0.00      RA0  N
ATOM   3326  H   PHE A 356      40.275  31.714  -5.641  1.00  0.00      RA0  H
ATOM   3327  CA  PHE A 356      41.155  32.376  -7.446  1.00  0.00      RA0  C
ATOM   3328  CB  PHE A 356      40.145  33.458  -7.848  1.00  0.00      RA0  C
ATOM   3329  CG  PHE A 356      38.872  32.844  -8.382  1.00  0.00      RA0  C
ATOM   3330  CD1 PHE A 356      37.749  32.754  -7.567  1.00  0.00      RA0  C
ATOM   3331  CD2 PHE A 356      38.819  32.370  -9.688  1.00  0.00      RA0  C
ATOM   3332  CE1 PHE A 356      36.573  32.202  -8.058  1.00  0.00      RA0  C
ATOM   3333  CE2 PHE A 356      37.643  31.816 -10.180  1.00  0.00      RA0  C
ATOM   3334  CZ  PHE A 356      36.519  31.738  -9.366  1.00  0.00      RA0  C
ATOM   3335  C   PHE A 356      42.409  33.037  -6.865  1.00  0.00      RA0  C
ATOM   3336  O   PHE A 356      43.353  33.247  -7.599  1.00  0.00      RA0  O
ATOM   3337  N   VAL A 357      42.399  33.345  -5.575  1.00  0.00      RA0  N
ATOM   3338  H   VAL A 357      41.612  33.144  -4.988  1.00  0.00      RA0  H
ATOM   3339  CA  VAL A 357      43.499  34.057  -4.912  1.00  0.00      RA0  C
ATOM   3340  CB  VAL A 357      43.200  35.562  -4.784  1.00  0.00      RA0  C
ATOM   3341  CG1 VAL A 357      44.292  36.278  -3.986  1.00  0.00      RA0  C
ATOM   3342  CG2 VAL A 357      42.995  36.239  -6.141  1.00  0.00      RA0  C
ATOM   3343  C   VAL A 357      43.699  33.458  -3.520  1.00  0.00      RA0  C
ATOM   3344  O   VAL A 357      42.740  33.229  -2.797  1.00  0.00      RA0  O
ATOM   3345  N   ARG A 358      44.946  33.183  -3.150  1.00  0.00      RA0  N
ATOM   3346  H   ARG A 358      45.733  33.375  -3.746  1.00  0.00      RA0  H
ATOM   3347  CA  ARG A 358      45.290  32.775  -1.790  1.00  0.00      RA0  C
ATOM   3348  CB  ARG A 358      45.310  31.251  -1.571  1.00  0.00      RA0  C
ATOM   3349  CG  ARG A 358      45.601  30.911  -0.100  1.00  0.00      RA0  C
ATOM   3350  CD  ARG A 358      45.368  29.460   0.301  1.00  0.00      RA0  C
ATOM   3351  NE  ARG A 358      46.296  29.056   1.361  1.00  0.00      RA0  N
ATOM   3352  HE  ARG A 358      46.139  29.234   2.342  1.00  0.00      RA0  H
ATOM   3353  CZ  ARG A 358      47.384  28.344   1.009  1.00  0.00      RA0  C
ATOM   3354  NH1 ARG A 358      47.610  28.050  -0.261  1.00  0.00      RA0  N
ATOM   3355 HH11 ARG A 358      48.418  27.496  -0.488  1.00  0.00      RA0  H
ATOM   3356 HH12 ARG A 358      46.981  28.319  -0.996  1.00  0.00      RA0  H
ATOM   3357  NH2 ARG A 358      48.232  27.907   1.924  1.00  0.00      RA0  N
ATOM   3358 HH21 ARG A 358      49.033  27.365   1.662  1.00  0.00      RA0  H
ATOM   3359 HH22 ARG A 358      48.079  28.093   2.912  1.00  0.00      RA0  H
ATOM   3360  C   ARG A 358      46.601  33.472  -1.436  1.00  0.00      RA0  C
ATOM   3361  O   ARG A 358      47.474  33.559  -2.291  1.00  0.00      RA0  O
ATOM   3362  N   ASN A 359      46.729  33.924  -0.197  1.00  0.00      RA0  N
ATOM   3363  H   ASN A 359      45.923  34.053   0.385  1.00  0.00      RA0  H
ATOM   3364  CA  ASN A 359      47.998  34.501   0.307  1.00  0.00      RA0  C
ATOM   3365  CB  ASN A 359      49.062  33.431   0.561  1.00  0.00      RA0  C
ATOM   3366  CG  ASN A 359      49.117  33.076   2.032  1.00  0.00      RA0  C
ATOM   3367  OD1 ASN A 359      50.062  33.371   2.750  1.00  0.00      RA0  O
ATOM   3368  ND2 ASN A 359      48.083  32.338   2.454  1.00  0.00      RA0  N
ATOM   3369 HD21 ASN A 359      47.276  32.193   1.888  1.00  0.00      RA0  H
ATOM   3370 HD22 ASN A 359      48.134  31.934   3.366  1.00  0.00      RA0  H
ATOM   3371  C   ASN A 359      48.561  35.541  -0.626  1.00  0.00      RA0  C
ATOM   3372  O   ASN A 359      49.753  35.507  -1.003  1.00  0.00      RA0  O
ATOM   3373  N   GLY A 360      47.702  36.480  -1.005  1.00  0.00      RA0  N
ATOM   3374  H   GLY A 360      46.829  36.489  -0.508  1.00  0.00      RA0  H
ATOM   3375  CA  GLY A 360      48.109  37.622  -1.768  1.00  0.00      RA0  C
ATOM   3376  C   GLY A 360      48.455  37.393  -3.200  1.00  0.00      RA0  C
ATOM   3377  O   GLY A 360      48.970  38.312  -3.858  1.00  0.00      RA0  O
ATOM   3378  N   LYS A 361      48.157  36.206  -3.727  1.00  0.00      RA0  N
ATOM   3379  H   LYS A 361      47.753  35.463  -3.188  1.00  0.00      RA0  H
ATOM   3380  CA  LYS A 361      48.555  35.894  -5.075  1.00  0.00      RA0  C
ATOM   3381  CB  LYS A 361      49.876  35.118  -4.945  1.00  0.00      RA0  C
ATOM   3382  CG  LYS A 361      50.312  34.287  -6.152  1.00  0.00      RA0  C
ATOM   3383  CD  LYS A 361      51.282  33.170  -5.759  1.00  0.00      RA0  C
ATOM   3384  CE  LYS A 361      51.544  32.139  -6.865  1.00  0.00      RA0  C
ATOM   3385  NZ  LYS A 361      50.319  31.398  -7.184  1.00  0.00      RA0  N
ATOM   3386  HZ1 LYS A 361      50.513  30.463  -7.608  1.00  0.00      RA0  H
ATOM   3387  HZ2 LYS A 361      49.787  31.127  -6.328  1.00  0.00      RA0  H
ATOM   3388  HZ3 LYS A 361      49.662  31.931  -7.787  1.00  0.00      RA0  H
ATOM   3389  C   LYS A 361      47.501  35.067  -5.793  1.00  0.00      RA0  C
ATOM   3390  O   LYS A 361      46.890  34.198  -5.193  1.00  0.00      RA0  O
ATOM   3391  N   ALA A 362      47.345  35.328  -7.092  1.00  0.00      RA0  N
ATOM   3392  H   ALA A 362      47.894  36.062  -7.485  1.00  0.00      RA0  H
ATOM   3393  CA  ALA A 362      46.536  34.514  -7.970  1.00  0.00      RA0  C
ATOM   3394  CB  ALA A 362      46.686  34.969  -9.420  1.00  0.00      RA0  C
ATOM   3395  C   ALA A 362      47.009  33.070  -7.892  1.00  0.00      RA0  C
ATOM   3396  O   ALA A 362      48.212  32.796  -7.850  1.00  0.00      RA0  O
ATOM   3397  N   VAL A 363      46.048  32.154  -7.859  1.00  0.00      RA0  N
ATOM   3398  H   VAL A 363      45.103  32.486  -7.914  1.00  0.00      RA0  H
ATOM   3399  CA  VAL A 363      46.343  30.718  -7.868  1.00  0.00      RA0  C
ATOM   3400  CB  VAL A 363      45.096  29.854  -7.622  1.00  0.00      RA0  C
ATOM   3401  CG1 VAL A 363      44.562  30.081  -6.205  1.00  0.00      RA0  C
ATOM   3402  CG2 VAL A 363      44.022  30.033  -8.701  1.00  0.00      RA0  C
ATOM   3403  C   VAL A 363      47.023  30.360  -9.192  1.00  0.00      RA0  C
ATOM   3404  O   VAL A 363      46.891  31.065 -10.242  1.00  0.00      RA0  O
ATOM   3405  N   ALA A 364      47.768  29.261  -9.159  1.00  0.00      RA0  N
ATOM   3406  H   ALA A 364      47.935  28.880  -8.245  1.00  0.00      RA0  H
ATOM   3407  CA  ALA A 364      48.611  28.868 -10.295  1.00  0.00      RA0  C
ATOM   3408  CB  ALA A 364      49.298  27.536 -10.033  1.00  0.00      RA0  C
ATOM   3409  C   ALA A 364      47.902  28.848 -11.638  1.00  0.00      RA0  C
ATOM   3410  O   ALA A 364      48.486  29.249 -12.620  1.00  0.00      RA0  O
ATOM   3411  N   GLY A 365      46.645  28.411 -11.692  1.00  0.00      RA0  N
ATOM   3412  H   GLY A 365      46.199  28.093 -10.859  1.00  0.00      RA0  H
ATOM   3413  CA  GLY A 365      45.936  28.351 -12.980  1.00  0.00      RA0  C
ATOM   3414  C   GLY A 365      45.653  29.709 -13.591  1.00  0.00      RA0  C
ATOM   3415  O   GLY A 365      45.342  29.814 -14.775  1.00  0.00      RA0  O
ATOM   3416  N   LEU A 366      45.784  30.757 -12.792  1.00  0.00      RA0  N
ATOM   3417  H   LEU A 366      46.114  30.624 -11.862  1.00  0.00      RA0  H
ATOM   3418  CA  LEU A 366      45.544  32.127 -13.278  1.00  0.00      RA0  C
ATOM   3419  CB  LEU A 366      44.554  32.849 -12.362  1.00  0.00      RA0  C
ATOM   3420  CG  LEU A 366      43.180  32.174 -12.307  1.00  0.00      RA0  C
ATOM   3421  CD1 LEU A 366      42.280  32.824 -11.259  1.00  0.00      RA0  C
ATOM   3422  CD2 LEU A 366      42.505  32.117 -13.680  1.00  0.00      RA0  C
ATOM   3423  C   LEU A 366      46.807  32.966 -13.459  1.00  0.00      RA0  C
ATOM   3424  O   LEU A 366      46.720  34.191 -13.624  1.00  0.00      RA0  O
ATOM   3425  N   CYS A 367      47.976  32.332 -13.390  1.00  0.00      RA0  N
ATOM   3426  H   CYS A 367      48.023  31.335 -13.288  1.00  0.00      RA0  H
ATOM   3427  CA  CYS A 367      49.235  33.019 -13.722  1.00  0.00      RA0  C
ATOM   3428  CB  CYS A 367      49.784  33.764 -12.502  1.00  0.00      RA0  C
ATOM   3429  SG  CYS A 367      50.069  32.725 -11.039  1.00  0.00      RA0  S
ATOM   3430  C   CYS A 367      50.294  32.088 -14.318  1.00  0.00      RA0  C
ATOM   3431  O   CYS A 367      50.122  30.864 -14.369  1.00  0.00      RA0  O
END
HEADER lig.004.16.pdb
ATOM      1  N   ASN A   2      56.608  27.206  -7.891  1.00  0.00      LA0  N
ATOM      2  H   ASN A   2      55.653  26.953  -7.730  1.00  0.00      LA0  H
ATOM      3  CA  ASN A   2      57.645  26.269  -7.461  1.00  0.00      LA0  C
ATOM      4  CB  ASN A   2      57.737  26.254  -5.931  1.00  0.00      LA0  C
ATOM      5  CG  ASN A   2      58.871  25.360  -5.466  1.00  0.00      LA0  C
ATOM      6  OD1 ASN A   2      59.804  25.055  -6.198  1.00  0.00      LA0  O
ATOM      7  ND2 ASN A   2      58.758  24.960  -4.201  1.00  0.00      LA0  N
ATOM      8 HD21 ASN A   2      57.926  25.180  -3.677  1.00  0.00      LA0  H
ATOM      9 HD22 ASN A   2      59.474  24.423  -3.766  1.00  0.00      LA0  H
ATOM     10  C   ASN A   2      57.405  24.874  -8.008  1.00  0.00      LA0  C
ATOM     11  O   ASN A   2      56.623  24.097  -7.471  1.00  0.00      LA0  O
ATOM     12  N   VAL A   3      58.103  24.601  -9.117  1.00  0.00      LA0  N
ATOM     13  H   VAL A   3      58.713  25.285  -9.514  1.00  0.00      LA0  H
ATOM     14  CA  VAL A   3      57.981  23.272  -9.717  1.00  0.00      LA0  C
ATOM     15  CB  VAL A   3      57.288  23.383 -11.093  1.00  0.00      LA0  C
ATOM     16  CG1 VAL A   3      57.049  22.022 -11.745  1.00  0.00      LA0  C
ATOM     17  CG2 VAL A   3      55.963  24.148 -11.001  1.00  0.00      LA0  C
ATOM     18  C   VAL A   3      59.347  22.590  -9.810  1.00  0.00      LA0  C
ATOM     19  O   VAL A   3      60.068  22.705 -10.793  1.00  0.00      LA0  O
ATOM     20  N   PRO A   4      59.719  21.891  -8.711  1.00  0.00      LA0  N
ATOM     21  CD  PRO A   4      58.993  21.750  -7.459  1.00  0.00      LA0  C
ATOM     22  CA  PRO A   4      61.021  21.216  -8.679  1.00  0.00      LA0  C
ATOM     23  CB  PRO A   4      61.060  20.613  -7.272  1.00  0.00      LA0  C
ATOM     24  CG  PRO A   4      60.087  21.448  -6.447  1.00  0.00      LA0  C
ATOM     25  C   PRO A   4      61.232  20.201  -9.794  1.00  0.00      LA0  C
ATOM     26  O   PRO A   4      60.384  19.376 -10.125  1.00  0.00      LA0  O
ATOM     27  N   ALA A   5      62.424  20.336 -10.389  1.00  0.00      LA0  N
ATOM     28  H   ALA A   5      63.085  20.972  -9.998  1.00  0.00      LA0  H
ATOM     29  CA  ALA A   5      62.687  19.611 -11.631  1.00  0.00      LA0  C
ATOM     30  CB  ALA A   5      63.939  20.166 -12.311  1.00  0.00      LA0  C
ATOM     31  C   ALA A   5      62.825  18.103 -11.512  1.00  0.00      LA0  C
ATOM     32  O   ALA A   5      62.725  17.374 -12.491  1.00  0.00      LA0  O
ATOM     33  N   GLU A   6      63.072  17.653 -10.275  1.00  0.00      LA0  N
ATOM     34  H   GLU A   6      63.065  18.240  -9.462  1.00  0.00      LA0  H
ATOM     35  CA  GLU A   6      63.255  16.216 -10.098  1.00  0.00      LA0  C
ATOM     36  CB  GLU A   6      64.191  15.947  -8.905  1.00  0.00      LA0  C
ATOM     37  CG  GLU A   6      63.594  15.848  -7.486  1.00  0.00      LA0  C
ATOM     38  CD  GLU A   6      63.029  17.139  -6.901  1.00  0.00      LA0  C
ATOM     39  OE1 GLU A   6      62.406  17.065  -5.838  1.00  0.00      LA0  O
ATOM     40  OE2 GLU A   6      63.216  18.210  -7.475  1.00  0.00      LA0  O
ATOM     41  C   GLU A   6      61.970  15.403 -10.026  1.00  0.00      LA0  C
ATOM     42  O   GLU A   6      61.971  14.179  -9.928  1.00  0.00      LA0  O
ATOM     43  N   LEU A   7      60.855  16.144 -10.057  1.00  0.00      LA0  N
ATOM     44  H   LEU A   7      60.876  17.130 -10.225  1.00  0.00      LA0  H
ATOM     45  CA  LEU A   7      59.601  15.453  -9.809  1.00  0.00      LA0  C
ATOM     46  CB  LEU A   7      58.705  16.312  -8.930  1.00  0.00      LA0  C
ATOM     47  CG  LEU A   7      59.372  16.707  -7.623  1.00  0.00      LA0  C
ATOM     48  CD1 LEU A   7      58.624  17.829  -6.927  1.00  0.00      LA0  C
ATOM     49  CD2 LEU A   7      59.537  15.512  -6.702  1.00  0.00      LA0  C
ATOM     50  C   LEU A   7      58.839  15.048 -11.047  1.00  0.00      LA0  C
ATOM     51  O   LEU A   7      58.745  15.762 -12.039  1.00  0.00      LA0  O
ATOM     52  N   LYS A   8      58.239  13.866 -10.900  1.00  0.00      LA0  N
ATOM     53  H   LYS A   8      58.421  13.349 -10.063  1.00  0.00      LA0  H
ATOM     54  CA  LYS A   8      57.081  13.573 -11.732  1.00  0.00      LA0  C
ATOM     55  CB  LYS A   8      56.974  12.059 -11.897  1.00  0.00      LA0  C
ATOM     56  CG  LYS A   8      57.855  11.558 -13.041  1.00  0.00      LA0  C
ATOM     57  CD  LYS A   8      57.131  11.717 -14.375  1.00  0.00      LA0  C
ATOM     58  CE  LYS A   8      57.970  11.399 -15.608  1.00  0.00      LA0  C
ATOM     59  NZ  LYS A   8      57.091  10.868 -16.656  1.00  0.00      LA0  N
ATOM     60  HZ1 LYS A   8      57.655  10.596 -17.495  1.00  0.00      LA0  H
ATOM     61  HZ2 LYS A   8      56.705   9.955 -16.344  1.00  0.00      LA0  H
ATOM     62  HZ3 LYS A   8      56.305  11.494 -16.923  1.00  0.00      LA0  H
ATOM     63  C   LYS A   8      55.852  14.164 -11.070  1.00  0.00      LA0  C
ATOM     64  O   LYS A   8      55.857  14.446  -9.878  1.00  0.00      LA0  O
ATOM     65  N   TYR A   9      54.810  14.361 -11.877  1.00  0.00      LA0  N
ATOM     66  H   TYR A   9      54.872  14.145 -12.853  1.00  0.00      LA0  H
ATOM     67  CA  TYR A   9      53.620  15.009 -11.335  1.00  0.00      LA0  C
ATOM     68  CB  TYR A   9      53.535  16.460 -11.817  1.00  0.00      LA0  C
ATOM     69  CG  TYR A   9      54.657  17.297 -11.249  1.00  0.00      LA0  C
ATOM     70  CD1 TYR A   9      55.834  17.490 -12.001  1.00  0.00      LA0  C
ATOM     71  CE1 TYR A   9      56.866  18.275 -11.460  1.00  0.00      LA0  C
ATOM     72  CD2 TYR A   9      54.487  17.871  -9.975  1.00  0.00      LA0  C
ATOM     73  CE2 TYR A   9      55.515  18.662  -9.438  1.00  0.00      LA0  C
ATOM     74  CZ  TYR A   9      56.692  18.851 -10.185  1.00  0.00      LA0  C
ATOM     75  OH  TYR A   9      57.695  19.624  -9.639  1.00  0.00      LA0  O
ATOM     76  HH  TYR A   9      58.532  19.400 -10.045  1.00  0.00      LA0  H
ATOM     77  C   TYR A   9      52.383  14.271 -11.779  1.00  0.00      LA0  C
ATOM     78  O   TYR A   9      52.325  13.763 -12.895  1.00  0.00      LA0  O
ATOM     79  N   SER A  10      51.395  14.216 -10.882  1.00  0.00      LA0  N
ATOM     80  H   SER A  10      51.435  14.690 -10.000  1.00  0.00      LA0  H
ATOM     81  CA  SER A  10      50.142  13.685 -11.397  1.00  0.00      LA0  C
ATOM     82  CB  SER A  10      49.365  12.962 -10.289  1.00  0.00      LA0  C
ATOM     83  OG  SER A  10      48.905  13.891  -9.306  1.00  0.00      LA0  O
ATOM     84  HG  SER A  10      48.510  13.341  -8.614  1.00  0.00      LA0  H
ATOM     85  C   SER A  10      49.340  14.779 -12.080  1.00  0.00      LA0  C
ATOM     86  O   SER A  10      49.751  15.932 -12.146  1.00  0.00      LA0  O
ATOM     87  N   LYS A  11      48.172  14.371 -12.590  1.00  0.00      LA0  N
ATOM     88  H   LYS A  11      47.845  13.442 -12.411  1.00  0.00      LA0  H
ATOM     89  CA  LYS A  11      47.246  15.407 -13.054  1.00  0.00      LA0  C
ATOM     90  CB  LYS A  11      46.340  14.838 -14.153  1.00  0.00      LA0  C
ATOM     91  CG  LYS A  11      47.072  13.819 -15.039  1.00  0.00      LA0  C
ATOM     92  CD  LYS A  11      46.191  13.030 -16.014  1.00  0.00      LA0  C
ATOM     93  CE  LYS A  11      44.974  12.347 -15.376  1.00  0.00      LA0  C
ATOM     94  NZ  LYS A  11      45.339  11.574 -14.180  1.00  0.00      LA0  N
ATOM     95  HZ1 LYS A  11      44.480  11.355 -13.627  1.00  0.00      LA0  H
ATOM     96  HZ2 LYS A  11      45.911  10.727 -14.334  1.00  0.00      LA0  H
ATOM     97  HZ3 LYS A  11      45.803  12.191 -13.476  1.00  0.00      LA0  H
ATOM     98  C   LYS A  11      46.413  15.938 -11.892  1.00  0.00      LA0  C
ATOM     99  O   LYS A  11      45.895  17.045 -11.887  1.00  0.00      LA0  O
ATOM    100  N   GLU A  12      46.336  15.039 -10.903  1.00  0.00      LA0  N
ATOM    101  H   GLU A  12      46.759  14.141 -11.013  1.00  0.00      LA0  H
ATOM    102  CA  GLU A  12      45.533  15.155  -9.697  1.00  0.00      LA0  C
ATOM    103  CB  GLU A  12      45.362  13.728  -9.164  1.00  0.00      LA0  C
ATOM    104  CG  GLU A  12      44.521  12.731  -9.994  1.00  0.00      LA0  C
ATOM    105  CD  GLU A  12      44.954  12.539 -11.449  1.00  0.00      LA0  C
ATOM    106  OE1 GLU A  12      46.128  12.303 -11.756  1.00  0.00      LA0  O
ATOM    107  OE2 GLU A  12      44.094  12.617 -12.318  1.00  0.00      LA0  O
ATOM    108  C   GLU A  12      46.128  16.109  -8.663  1.00  0.00      LA0  C
ATOM    109  O   GLU A  12      45.419  16.674  -7.839  1.00  0.00      LA0  O
ATOM    110  N   HIS A  13      47.458  16.307  -8.828  1.00  0.00      LA0  N
ATOM    111  H   HIS A  13      47.907  15.596  -9.370  1.00  0.00      LA0  H
ATOM    112  CA  HIS A  13      48.306  17.353  -8.228  1.00  0.00      LA0  C
ATOM    113  CB  HIS A  13      47.586  18.645  -7.795  1.00  0.00      LA0  C
ATOM    114  CG  HIS A  13      46.879  19.280  -8.969  1.00  0.00      LA0  C
ATOM    115  ND1 HIS A  13      47.445  19.466 -10.173  1.00  0.00      LA0  N
ATOM    116  HD1 HIS A  13      48.378  19.260 -10.404  1.00  0.00      LA0  H
ATOM    117  CD2 HIS A  13      45.570  19.765  -9.011  1.00  0.00      LA0  C
ATOM    118  NE2 HIS A  13      45.356  20.247 -10.262  1.00  0.00      LA0  N
ATOM    119  CE1 HIS A  13      46.512  20.055 -10.981  1.00  0.00      LA0  C
ATOM    120  C   HIS A  13      49.272  16.917  -7.143  1.00  0.00      LA0  C
ATOM    121  O   HIS A  13      49.832  17.737  -6.412  1.00  0.00      LA0  O
ATOM    122  N   GLU A  14      49.497  15.601  -7.100  1.00  0.00      LA0  N
ATOM    123  H   GLU A  14      48.912  14.961  -7.603  1.00  0.00      LA0  H
ATOM    124  CA  GLU A  14      50.645  15.108  -6.347  1.00  0.00      LA0  C
ATOM    125  CB  GLU A  14      50.554  13.612  -6.018  1.00  0.00      LA0  C
ATOM    126  CG  GLU A  14      49.250  13.080  -5.421  1.00  0.00      LA0  C
ATOM    127  CD  GLU A  14      48.234  12.867  -6.520  1.00  0.00      LA0  C
ATOM    128  OE1 GLU A  14      47.329  13.680  -6.645  1.00  0.00      LA0  O
ATOM    129  OE2 GLU A  14      48.370  11.923  -7.292  1.00  0.00      LA0  O
ATOM    130  C   GLU A  14      51.947  15.318  -7.095  1.00  0.00      LA0  C
ATOM    131  O   GLU A  14      51.989  15.499  -8.309  1.00  0.00      LA0  O
ATOM    132  N   TRP A  15      53.022  15.257  -6.306  1.00  0.00      LA0  N
ATOM    133  H   TRP A  15      52.898  15.118  -5.326  1.00  0.00      LA0  H
ATOM    134  CA  TRP A  15      54.327  15.057  -6.916  1.00  0.00      LA0  C
ATOM    135  CB  TRP A  15      55.334  16.138  -6.509  1.00  0.00      LA0  C
ATOM    136  CG  TRP A  15      55.509  16.241  -5.009  1.00  0.00      LA0  C
ATOM    137  CD2 TRP A  15      56.356  15.471  -4.124  1.00  0.00      LA0  C
ATOM    138  CE2 TRP A  15      56.168  15.991  -2.800  1.00  0.00      LA0  C
ATOM    139  CE3 TRP A  15      57.249  14.398  -4.329  1.00  0.00      LA0  C
ATOM    140  CD1 TRP A  15      54.867  17.163  -4.178  1.00  0.00      LA0  C
ATOM    141  NE1 TRP A  15      55.247  17.027  -2.882  1.00  0.00      LA0  N
ATOM    142  HE1 TRP A  15      54.928  17.575  -2.126  1.00  0.00      LA0  H
ATOM    143  CZ2 TRP A  15      56.869  15.429  -1.712  1.00  0.00      LA0  C
ATOM    144  CZ3 TRP A  15      57.945  13.845  -3.234  1.00  0.00      LA0  C
ATOM    145  CH2 TRP A  15      57.755  14.356  -1.933  1.00  0.00      LA0  C
ATOM    146  C   TRP A  15      54.847  13.690  -6.557  1.00  0.00      LA0  C
ATOM    147  O   TRP A  15      54.391  13.061  -5.606  1.00  0.00      LA0  O
ATOM    148  N   LEU A  16      55.832  13.281  -7.356  1.00  0.00      LA0  N
ATOM    149  H   LEU A  16      56.134  13.859  -8.115  1.00  0.00      LA0  H
ATOM    150  CA  LEU A  16      56.403  11.962  -7.171  1.00  0.00      LA0  C
ATOM    151  CB  LEU A  16      55.779  10.997  -8.174  1.00  0.00      LA0  C
ATOM    152  CG  LEU A  16      55.933   9.554  -7.720  1.00  0.00      LA0  C
ATOM    153  CD1 LEU A  16      55.111   9.300  -6.464  1.00  0.00      LA0  C
ATOM    154  CD2 LEU A  16      55.591   8.562  -8.820  1.00  0.00      LA0  C
ATOM    155  C   LEU A  16      57.901  12.002  -7.349  1.00  0.00      LA0  C
ATOM    156  O   LEU A  16      58.404  12.376  -8.402  1.00  0.00      LA0  O
ATOM    157  N   ARG A  17      58.594  11.609  -6.281  1.00  0.00      LA0  N
ATOM    158  H   ARG A  17      58.116  11.305  -5.455  1.00  0.00      LA0  H
ATOM    159  CA  ARG A  17      60.046  11.592  -6.392  1.00  0.00      LA0  C
ATOM    160  CB  ARG A  17      60.655  12.475  -5.302  1.00  0.00      LA0  C
ATOM    161  CG  ARG A  17      62.171  12.684  -5.388  1.00  0.00      LA0  C
ATOM    162  CD  ARG A  17      62.650  13.902  -4.595  1.00  0.00      LA0  C
ATOM    163  NE  ARG A  17      62.109  13.903  -3.242  1.00  0.00      LA0  N
ATOM    164  HE  ARG A  17      62.189  13.071  -2.682  1.00  0.00      LA0  H
ATOM    165  CZ  ARG A  17      61.472  14.974  -2.732  1.00  0.00      LA0  C
ATOM    166  NH1 ARG A  17      61.362  16.116  -3.414  1.00  0.00      LA0  N
ATOM    167 HH11 ARG A  17      60.856  16.890  -3.033  1.00  0.00      LA0  H
ATOM    168 HH12 ARG A  17      61.785  16.243  -4.327  1.00  0.00      LA0  H
ATOM    169  NH2 ARG A  17      60.944  14.859  -1.519  1.00  0.00      LA0  N
ATOM    170 HH21 ARG A  17      60.438  15.620  -1.097  1.00  0.00      LA0  H
ATOM    171 HH22 ARG A  17      61.052  13.983  -1.026  1.00  0.00      LA0  H
ATOM    172  C   ARG A  17      60.592  10.188  -6.328  1.00  0.00      LA0  C
ATOM    173  O   ARG A  17      60.188   9.386  -5.496  1.00  0.00      LA0  O
ATOM    174  N   LYS A  18      61.548   9.940  -7.234  1.00  0.00      LA0  N
ATOM    175  H   LYS A  18      61.814  10.661  -7.872  1.00  0.00      LA0  H
ATOM    176  CA  LYS A  18      62.390   8.766  -7.030  1.00  0.00      LA0  C
ATOM    177  CB  LYS A  18      63.084   8.385  -8.341  1.00  0.00      LA0  C
ATOM    178  CG  LYS A  18      63.888   7.080  -8.289  1.00  0.00      LA0  C
ATOM    179  CD  LYS A  18      62.995   5.887  -7.962  1.00  0.00      LA0  C
ATOM    180  CE  LYS A  18      63.647   4.532  -8.221  1.00  0.00      LA0  C
ATOM    181  NZ  LYS A  18      62.600   3.506  -8.180  1.00  0.00      LA0  N
ATOM    182  HZ1 LYS A  18      62.942   2.595  -8.560  1.00  0.00      LA0  H
ATOM    183  HZ2 LYS A  18      62.189   3.364  -7.236  1.00  0.00      LA0  H
ATOM    184  HZ3 LYS A  18      61.852   3.721  -8.875  1.00  0.00      LA0  H
ATOM    185  C   LYS A  18      63.411   9.068  -5.953  1.00  0.00      LA0  C
ATOM    186  O   LYS A  18      64.427   9.709  -6.193  1.00  0.00      LA0  O
ATOM    187  N   GLU A  19      63.075   8.627  -4.743  1.00  0.00      LA0  N
ATOM    188  H   GLU A  19      62.282   8.025  -4.613  1.00  0.00      LA0  H
ATOM    189  CA  GLU A  19      64.030   8.948  -3.693  1.00  0.00      LA0  C
ATOM    190  CB  GLU A  19      63.295   9.237  -2.390  1.00  0.00      LA0  C
ATOM    191  CG  GLU A  19      63.302  10.741  -2.095  1.00  0.00      LA0  C
ATOM    192  CD  GLU A  19      62.336  11.076  -0.976  1.00  0.00      LA0  C
ATOM    193  OE1 GLU A  19      61.620  12.070  -1.080  1.00  0.00      LA0  O
ATOM    194  OE2 GLU A  19      62.233  10.302  -0.029  1.00  0.00      LA0  O
ATOM    195  C   GLU A  19      65.124   7.911  -3.559  1.00  0.00      LA0  C
ATOM    196  O   GLU A  19      65.101   6.869  -4.202  1.00  0.00      LA0  O
ATOM    197  N   ALA A  20      66.102   8.254  -2.704  1.00  0.00      LA0  N
ATOM    198  H   ALA A  20      66.018   9.108  -2.195  1.00  0.00      LA0  H
ATOM    199  CA  ALA A  20      67.302   7.418  -2.596  1.00  0.00      LA0  C
ATOM    200  CB  ALA A  20      68.332   8.088  -1.685  1.00  0.00      LA0  C
ATOM    201  C   ALA A  20      67.074   5.996  -2.105  1.00  0.00      LA0  C
ATOM    202  O   ALA A  20      67.844   5.084  -2.370  1.00  0.00      LA0  O
ATOM    203  N   ASP A  21      65.960   5.853  -1.377  1.00  0.00      LA0  N
ATOM    204  H   ASP A  21      65.307   6.599  -1.250  1.00  0.00      LA0  H
ATOM    205  CA  ASP A  21      65.549   4.529  -0.915  1.00  0.00      LA0  C
ATOM    206  CB  ASP A  21      64.594   4.684   0.278  1.00  0.00      LA0  C
ATOM    207  CG  ASP A  21      63.289   5.401  -0.065  1.00  0.00      LA0  C
ATOM    208  OD1 ASP A  21      63.184   6.115  -1.059  1.00  0.00      LA0  O
ATOM    209  OD2 ASP A  21      62.332   5.257   0.676  1.00  0.00      LA0  O
ATOM    210  C   ASP A  21      64.950   3.632  -1.991  1.00  0.00      LA0  C
ATOM    211  O   ASP A  21      64.673   2.456  -1.790  1.00  0.00      LA0  O
ATOM    212  N   GLY A  22      64.752   4.244  -3.165  1.00  0.00      LA0  N
ATOM    213  H   GLY A  22      64.918   5.224  -3.258  1.00  0.00      LA0  H
ATOM    214  CA  GLY A  22      64.173   3.481  -4.259  1.00  0.00      LA0  C
ATOM    215  C   GLY A  22      62.690   3.725  -4.441  1.00  0.00      LA0  C
ATOM    216  O   GLY A  22      62.129   3.466  -5.507  1.00  0.00      LA0  O
ATOM    217  N   THR A  23      62.071   4.222  -3.357  1.00  0.00      LA0  N
ATOM    218  H   THR A  23      62.583   4.587  -2.577  1.00  0.00      LA0  H
ATOM    219  CA  THR A  23      60.626   4.379  -3.443  1.00  0.00      LA0  C
ATOM    220  CB  THR A  23      59.982   4.410  -2.051  1.00  0.00      LA0  C
ATOM    221  OG1 THR A  23      60.439   5.536  -1.294  1.00  0.00      LA0  O
ATOM    222  HG1 THR A  23      61.295   5.272  -0.951  1.00  0.00      LA0  H
ATOM    223  CG2 THR A  23      60.223   3.107  -1.288  1.00  0.00      LA0  C
ATOM    224  C   THR A  23      60.209   5.592  -4.243  1.00  0.00      LA0  C
ATOM    225  O   THR A  23      61.014   6.418  -4.667  1.00  0.00      LA0  O
ATOM    226  N   TYR A  24      58.889   5.650  -4.412  1.00  0.00      LA0  N
ATOM    227  H   TYR A  24      58.279   4.927  -4.085  1.00  0.00      LA0  H
ATOM    228  CA  TYR A  24      58.309   6.869  -4.934  1.00  0.00      LA0  C
ATOM    229  CB  TYR A  24      57.346   6.518  -6.063  1.00  0.00      LA0  C
ATOM    230  CG  TYR A  24      58.152   5.982  -7.215  1.00  0.00      LA0  C
ATOM    231  CD1 TYR A  24      58.188   4.592  -7.437  1.00  0.00      LA0  C
ATOM    232  CE1 TYR A  24      59.040   4.088  -8.430  1.00  0.00      LA0  C
ATOM    233  CD2 TYR A  24      58.875   6.891  -8.012  1.00  0.00      LA0  C
ATOM    234  CE2 TYR A  24      59.727   6.386  -9.002  1.00  0.00      LA0  C
ATOM    235  CZ  TYR A  24      59.831   4.992  -9.165  1.00  0.00      LA0  C
ATOM    236  OH  TYR A  24      60.777   4.507 -10.044  1.00  0.00      LA0  O
ATOM    237  HH  TYR A  24      60.550   3.613 -10.318  1.00  0.00      LA0  H
ATOM    238  C   TYR A  24      57.642   7.631  -3.819  1.00  0.00      LA0  C
ATOM    239  O   TYR A  24      56.572   7.280  -3.336  1.00  0.00      LA0  O
ATOM    240  N   THR A  25      58.339   8.685  -3.402  1.00  0.00      LA0  N
ATOM    241  H   THR A  25      59.200   8.939  -3.845  1.00  0.00      LA0  H
ATOM    242  CA  THR A  25      57.708   9.513  -2.386  1.00  0.00      LA0  C
ATOM    243  CB  THR A  25      58.784  10.294  -1.639  1.00  0.00      LA0  C
ATOM    244  OG1 THR A  25      59.856   9.422  -1.262  1.00  0.00      LA0  O
ATOM    245  HG1 THR A  25      60.529  10.047  -0.974  1.00  0.00      LA0  H
ATOM    246  CG2 THR A  25      58.242  11.010  -0.402  1.00  0.00      LA0  C
ATOM    247  C   THR A  25      56.661  10.426  -2.997  1.00  0.00      LA0  C
ATOM    248  O   THR A  25      56.882  11.055  -4.025  1.00  0.00      LA0  O
ATOM    249  N   VAL A  26      55.506  10.427  -2.333  1.00  0.00      LA0  N
ATOM    250  H   VAL A  26      55.430   9.920  -1.475  1.00  0.00      LA0  H
ATOM    251  CA  VAL A  26      54.369  11.210  -2.796  1.00  0.00      LA0  C
ATOM    252  CB  VAL A  26      53.113  10.328  -2.821  1.00  0.00      LA0  C
ATOM    253  CG1 VAL A  26      51.946  11.005  -3.540  1.00  0.00      LA0  C
ATOM    254  CG2 VAL A  26      53.400   8.942  -3.390  1.00  0.00      LA0  C
ATOM    255  C   VAL A  26      54.150  12.351  -1.830  1.00  0.00      LA0  C
ATOM    256  O   VAL A  26      54.324  12.185  -0.628  1.00  0.00      LA0  O
ATOM    257  N   GLY A  27      53.735  13.489  -2.384  1.00  0.00      LA0  N
ATOM    258  H   GLY A  27      53.675  13.571  -3.383  1.00  0.00      LA0  H
ATOM    259  CA  GLY A  27      53.264  14.579  -1.535  1.00  0.00      LA0  C
ATOM    260  C   GLY A  27      52.407  15.478  -2.390  1.00  0.00      LA0  C
ATOM    261  O   GLY A  27      52.269  15.224  -3.579  1.00  0.00      LA0  O
ATOM    262  N   ILE A  28      51.830  16.522  -1.784  1.00  0.00      LA0  N
ATOM    263  H   ILE A  28      52.062  16.770  -0.843  1.00  0.00      LA0  H
ATOM    264  CA  ILE A  28      51.108  17.405  -2.702  1.00  0.00      LA0  C
ATOM    265  CB  ILE A  28      49.810  17.957  -2.105  1.00  0.00      LA0  C
ATOM    266  CG2 ILE A  28      48.774  16.843  -1.961  1.00  0.00      LA0  C
ATOM    267  CG1 ILE A  28      50.037  18.756  -0.820  1.00  0.00      LA0  C
ATOM    268  CD1 ILE A  28      48.787  19.526  -0.394  1.00  0.00      LA0  C
ATOM    269  C   ILE A  28      51.978  18.527  -3.227  1.00  0.00      LA0  C
ATOM    270  O   ILE A  28      52.955  18.922  -2.603  1.00  0.00      LA0  O
ATOM    271  N   THR A  29      51.598  19.005  -4.416  1.00  0.00      LA0  N
ATOM    272  H   THR A  29      50.780  18.647  -4.869  1.00  0.00      LA0  H
ATOM    273  CA  THR A  29      52.406  20.083  -4.979  1.00  0.00      LA0  C
ATOM    274  CB  THR A  29      52.195  20.169  -6.492  1.00  0.00      LA0  C
ATOM    275  OG1 THR A  29      50.804  20.330  -6.820  1.00  0.00      LA0  O
ATOM    276  HG1 THR A  29      50.412  19.461  -6.710  1.00  0.00      LA0  H
ATOM    277  CG2 THR A  29      52.760  18.940  -7.190  1.00  0.00      LA0  C
ATOM    278  C   THR A  29      52.153  21.433  -4.338  1.00  0.00      LA0  C
ATOM    279  O   THR A  29      51.176  21.634  -3.625  1.00  0.00      LA0  O
ATOM    280  N   GLU A  30      53.043  22.369  -4.698  1.00  0.00      LA0  N
ATOM    281  H   GLU A  30      53.856  22.106  -5.214  1.00  0.00      LA0  H
ATOM    282  CA  GLU A  30      52.833  23.780  -4.380  1.00  0.00      LA0  C
ATOM    283  CB  GLU A  30      53.953  24.624  -4.987  1.00  0.00      LA0  C
ATOM    284  CG  GLU A  30      54.307  25.867  -4.171  1.00  0.00      LA0  C
ATOM    285  CD  GLU A  30      54.978  25.437  -2.883  1.00  0.00      LA0  C
ATOM    286  OE1 GLU A  30      54.350  25.538  -1.836  1.00  0.00      LA0  O
ATOM    287  OE2 GLU A  30      56.122  24.993  -2.930  1.00  0.00      LA0  O
ATOM    288  C   GLU A  30      51.497  24.266  -4.902  1.00  0.00      LA0  C
ATOM    289  O   GLU A  30      50.682  24.844  -4.201  1.00  0.00      LA0  O
ATOM    290  N   HIS A  31      51.280  23.915  -6.185  1.00  0.00      LA0  N
ATOM    291  H   HIS A  31      52.033  23.496  -6.689  1.00  0.00      LA0  H
ATOM    292  CA  HIS A  31      49.979  24.174  -6.805  1.00  0.00      LA0  C
ATOM    293  CB  HIS A  31      49.957  23.600  -8.228  1.00  0.00      LA0  C
ATOM    294  CG  HIS A  31      48.592  23.765  -8.862  1.00  0.00      LA0  C
ATOM    295  ND1 HIS A  31      47.900  24.917  -8.886  1.00  0.00      LA0  N
ATOM    296  HD1 HIS A  31      48.172  25.765  -8.476  1.00  0.00      LA0  H
ATOM    297  CD2 HIS A  31      47.835  22.781  -9.498  1.00  0.00      LA0  C
ATOM    298  NE2 HIS A  31      46.675  23.353  -9.906  1.00  0.00      LA0  N
ATOM    299  CE1 HIS A  31      46.719  24.672  -9.535  1.00  0.00      LA0  C
ATOM    300  C   HIS A  31      48.798  23.665  -5.989  1.00  0.00      LA0  C
ATOM    301  O   HIS A  31      47.835  24.376  -5.726  1.00  0.00      LA0  O
ATOM    302  N   ALA A  32      48.933  22.394  -5.575  1.00  0.00      LA0  N
ATOM    303  H   ALA A  32      49.734  21.852  -5.832  1.00  0.00      LA0  H
ATOM    304  CA  ALA A  32      47.874  21.845  -4.732  1.00  0.00      LA0  C
ATOM    305  CB  ALA A  32      48.160  20.388  -4.373  1.00  0.00      LA0  C
ATOM    306  C   ALA A  32      47.633  22.651  -3.468  1.00  0.00      LA0  C
ATOM    307  O   ALA A  32      46.516  23.068  -3.186  1.00  0.00      LA0  O
ATOM    308  N   GLN A  33      48.732  22.908  -2.733  1.00  0.00      LA0  N
ATOM    309  H   GLN A  33      49.639  22.603  -3.029  1.00  0.00      LA0  H
ATOM    310  CA  GLN A  33      48.530  23.701  -1.522  1.00  0.00      LA0  C
ATOM    311  CB  GLN A  33      49.768  23.706  -0.602  1.00  0.00      LA0  C
ATOM    312  CG  GLN A  33      50.984  24.570  -0.967  1.00  0.00      LA0  C
ATOM    313  CD  GLN A  33      50.843  26.012  -0.496  1.00  0.00      LA0  C
ATOM    314  OE1 GLN A  33      49.808  26.480  -0.024  1.00  0.00      LA0  O
ATOM    315  NE2 GLN A  33      51.961  26.719  -0.637  1.00  0.00      LA0  N
ATOM    316 HE21 GLN A  33      52.779  26.284  -1.032  1.00  0.00      LA0  H
ATOM    317 HE22 GLN A  33      52.050  27.671  -0.362  1.00  0.00      LA0  H
ATOM    318  C   GLN A  33      47.938  25.078  -1.762  1.00  0.00      LA0  C
ATOM    319  O   GLN A  33      47.101  25.535  -0.996  1.00  0.00      LA0  O
ATOM    320  N   GLU A  34      48.347  25.696  -2.892  1.00  0.00      LA0  N
ATOM    321  H   GLU A  34      49.054  25.264  -3.449  1.00  0.00      LA0  H
ATOM    322  CA  GLU A  34      47.761  26.980  -3.294  1.00  0.00      LA0  C
ATOM    323  CB  GLU A  34      48.144  27.420  -4.709  1.00  0.00      LA0  C
ATOM    324  CG  GLU A  34      49.563  27.945  -4.928  1.00  0.00      LA0  C
ATOM    325  CD  GLU A  34      49.551  28.848  -6.151  1.00  0.00      LA0  C
ATOM    326  OE1 GLU A  34      48.673  29.695  -6.257  1.00  0.00      LA0  O
ATOM    327  OE2 GLU A  34      50.436  28.771  -6.995  1.00  0.00      LA0  O
ATOM    328  C   GLU A  34      46.251  26.989  -3.225  1.00  0.00      LA0  C
ATOM    329  O   GLU A  34      45.644  27.833  -2.575  1.00  0.00      LA0  O
ATOM    330  N   LEU A  35      45.701  25.973  -3.904  1.00  0.00      LA0  N
ATOM    331  H   LEU A  35      46.321  25.313  -4.337  1.00  0.00      LA0  H
ATOM    332  CA  LEU A  35      44.250  25.800  -3.952  1.00  0.00      LA0  C
ATOM    333  CB  LEU A  35      43.887  24.672  -4.915  1.00  0.00      LA0  C
ATOM    334  CG  LEU A  35      44.668  24.678  -6.225  1.00  0.00      LA0  C
ATOM    335  CD1 LEU A  35      44.685  23.281  -6.840  1.00  0.00      LA0  C
ATOM    336  CD2 LEU A  35      44.213  25.781  -7.182  1.00  0.00      LA0  C
ATOM    337  C   LEU A  35      43.636  25.461  -2.609  1.00  0.00      LA0  C
ATOM    338  O   LEU A  35      42.561  25.923  -2.235  1.00  0.00      LA0  O
ATOM    339  N   LEU A  36      44.366  24.569  -1.927  1.00  0.00      LA0  N
ATOM    340  H   LEU A  36      45.267  24.292  -2.265  1.00  0.00      LA0  H
ATOM    341  CA  LEU A  36      43.787  23.962  -0.739  1.00  0.00      LA0  C
ATOM    342  CB  LEU A  36      44.482  22.647  -0.382  1.00  0.00      LA0  C
ATOM    343  CG  LEU A  36      44.415  21.591  -1.486  1.00  0.00      LA0  C
ATOM    344  CD1 LEU A  36      45.000  20.264  -1.006  1.00  0.00      LA0  C
ATOM    345  CD2 LEU A  36      43.015  21.437  -2.083  1.00  0.00      LA0  C
ATOM    346  C   LEU A  36      43.734  24.867   0.465  1.00  0.00      LA0  C
ATOM    347  O   LEU A  36      42.674  25.135   1.010  1.00  0.00      LA0  O
ATOM    348  N   GLY A  37      44.920  25.313   0.879  1.00  0.00      LA0  N
ATOM    349  H   GLY A  37      45.775  25.116   0.396  1.00  0.00      LA0  H
ATOM    350  CA  GLY A  37      44.916  26.063   2.124  1.00  0.00      LA0  C
ATOM    351  C   GLY A  37      45.862  25.484   3.149  1.00  0.00      LA0  C
ATOM    352  O   GLY A  37      46.840  24.816   2.831  1.00  0.00      LA0  O
ATOM    353  N   ASP A  38      45.509  25.789   4.398  1.00  0.00      LA0  N
ATOM    354  H   ASP A  38      44.671  26.300   4.567  1.00  0.00      LA0  H
ATOM    355  CA  ASP A  38      46.464  25.584   5.481  1.00  0.00      LA0  C
ATOM    356  CB  ASP A  38      46.873  26.960   6.027  1.00  0.00      LA0  C
ATOM    357  CG  ASP A  38      47.419  27.826   4.894  1.00  0.00      LA0  C
ATOM    358  OD1 ASP A  38      48.619  27.800   4.649  1.00  0.00      LA0  O
ATOM    359  OD2 ASP A  38      46.644  28.494   4.207  1.00  0.00      LA0  O
ATOM    360  C   ASP A  38      45.866  24.646   6.516  1.00  0.00      LA0  C
ATOM    361  O   ASP A  38      44.655  24.492   6.578  1.00  0.00      LA0  O
ATOM    362  N   MET A  39      46.712  23.945   7.273  1.00  0.00      LA0  N
ATOM    363  H   MET A  39      47.694  24.138   7.231  1.00  0.00      LA0  H
ATOM    364  CA  MET A  39      46.188  22.630   7.646  1.00  0.00      LA0  C
ATOM    365  CB  MET A  39      47.305  21.591   7.521  1.00  0.00      LA0  C
ATOM    366  CG  MET A  39      46.870  20.329   6.767  1.00  0.00      LA0  C
ATOM    367  SD  MET A  39      46.140  20.645   5.147  1.00  0.00      LA0  S
ATOM    368  CE  MET A  39      47.517  21.495   4.359  1.00  0.00      LA0  C
ATOM    369  C   MET A  39      45.297  22.410   8.873  1.00  0.00      LA0  C
ATOM    370  O   MET A  39      45.540  22.793  10.021  1.00  0.00      LA0  O
ATOM    371  N   VAL A  40      44.211  21.692   8.560  1.00  0.00      LA0  N
ATOM    372  H   VAL A  40      44.068  21.420   7.607  1.00  0.00      LA0  H
ATOM    373  CA  VAL A  40      43.462  21.046   9.632  1.00  0.00      LA0  C
ATOM    374  CB  VAL A  40      41.968  20.901   9.294  1.00  0.00      LA0  C
ATOM    375  CG1 VAL A  40      41.169  20.196  10.397  1.00  0.00      LA0  C
ATOM    376  CG2 VAL A  40      41.363  22.270   9.010  1.00  0.00      LA0  C
ATOM    377  C   VAL A  40      44.088  19.715  10.011  1.00  0.00      LA0  C
ATOM    378  O   VAL A  40      44.581  19.577  11.125  1.00  0.00      LA0  O
ATOM    379  N   PHE A  41      44.056  18.781   9.047  1.00  0.00      LA0  N
ATOM    380  H   PHE A  41      43.708  18.981   8.126  1.00  0.00      LA0  H
ATOM    381  CA  PHE A  41      44.433  17.395   9.325  1.00  0.00      LA0  C
ATOM    382  CB  PHE A  41      43.257  16.695  10.033  1.00  0.00      LA0  C
ATOM    383  CG  PHE A  41      43.621  15.325  10.560  1.00  0.00      LA0  C
ATOM    384  CD1 PHE A  41      44.448  15.211  11.699  1.00  0.00      LA0  C
ATOM    385  CD2 PHE A  41      43.120  14.179   9.904  1.00  0.00      LA0  C
ATOM    386  CE1 PHE A  41      44.780  13.932  12.184  1.00  0.00      LA0  C
ATOM    387  CE2 PHE A  41      43.454  12.900  10.388  1.00  0.00      LA0  C
ATOM    388  CZ  PHE A  41      44.283  12.789  11.523  1.00  0.00      LA0  C
ATOM    389  C   PHE A  41      44.803  16.724   8.012  1.00  0.00      LA0  C
ATOM    390  O   PHE A  41      44.497  17.244   6.946  1.00  0.00      LA0  O
ATOM    391  N   VAL A  42      45.500  15.582   8.112  1.00  0.00      LA0  N
ATOM    392  H   VAL A  42      45.761  15.197   8.996  1.00  0.00      LA0  H
ATOM    393  CA  VAL A  42      45.731  14.806   6.895  1.00  0.00      LA0  C
ATOM    394  CB  VAL A  42      47.188  14.932   6.397  1.00  0.00      LA0  C
ATOM    395  CG1 VAL A  42      47.407  14.166   5.087  1.00  0.00      LA0  C
ATOM    396  CG2 VAL A  42      47.639  16.386   6.241  1.00  0.00      LA0  C
ATOM    397  C   VAL A  42      45.398  13.347   7.151  1.00  0.00      LA0  C
ATOM    398  O   VAL A  42      46.040  12.699   7.969  1.00  0.00      LA0  O
ATOM    399  N   ASP A  43      44.392  12.856   6.417  1.00  0.00      LA0  N
ATOM    400  H   ASP A  43      43.906  13.449   5.775  1.00  0.00      LA0  H
ATOM    401  CA  ASP A  43      44.166  11.410   6.455  1.00  0.00      LA0  C
ATOM    402  CB  ASP A  43      42.803  11.018   5.872  1.00  0.00      LA0  C
ATOM    403  CG  ASP A  43      41.639  11.480   6.730  1.00  0.00      LA0  C
ATOM    404  OD1 ASP A  43      41.776  11.592   7.946  1.00  0.00      LA0  O
ATOM    405  OD2 ASP A  43      40.569  11.734   6.183  1.00  0.00      LA0  O
ATOM    406  C   ASP A  43      45.248  10.681   5.690  1.00  0.00      LA0  C
ATOM    407  O   ASP A  43      45.599  11.049   4.573  1.00  0.00      LA0  O
ATOM    408  N   LEU A  44      45.777   9.647   6.352  1.00  0.00      LA0  N
ATOM    409  H   LEU A  44      45.369   9.364   7.219  1.00  0.00      LA0  H
ATOM    410  CA  LEU A  44      46.879   8.894   5.758  1.00  0.00      LA0  C
ATOM    411  CB  LEU A  44      48.002   8.732   6.789  1.00  0.00      LA0  C
ATOM    412  CG  LEU A  44      48.638  10.048   7.247  1.00  0.00      LA0  C
ATOM    413  CD1 LEU A  44      49.517   9.840   8.477  1.00  0.00      LA0  C
ATOM    414  CD2 LEU A  44      49.405  10.747   6.124  1.00  0.00      LA0  C
ATOM    415  C   LEU A  44      46.418   7.530   5.272  1.00  0.00      LA0  C
ATOM    416  O   LEU A  44      45.584   6.894   5.904  1.00  0.00      LA0  O
ATOM    417  N   PRO A  45      46.986   7.088   4.124  1.00  0.00      LA0  N
ATOM    418  CD  PRO A  45      47.901   7.810   3.245  1.00  0.00      LA0  C
ATOM    419  CA  PRO A  45      46.690   5.727   3.660  1.00  0.00      LA0  C
ATOM    420  CB  PRO A  45      47.297   5.718   2.254  1.00  0.00      LA0  C
ATOM    421  CG  PRO A  45      48.429   6.742   2.296  1.00  0.00      LA0  C
ATOM    422  C   PRO A  45      47.300   4.676   4.572  1.00  0.00      LA0  C
ATOM    423  O   PRO A  45      48.351   4.879   5.168  1.00  0.00      LA0  O
ATOM    424  N   GLU A  46      46.594   3.540   4.644  1.00  0.00      LA0  N
ATOM    425  H   GLU A  46      45.753   3.430   4.122  1.00  0.00      LA0  H
ATOM    426  CA  GLU A  46      47.104   2.471   5.502  1.00  0.00      LA0  C
ATOM    427  CB  GLU A  46      46.003   1.428   5.734  1.00  0.00      LA0  C
ATOM    428  CG  GLU A  46      46.323   0.362   6.792  1.00  0.00      LA0  C
ATOM    429  CD  GLU A  46      46.602   1.023   8.130  1.00  0.00      LA0  C
ATOM    430  OE1 GLU A  46      45.654   1.265   8.872  1.00  0.00      LA0  O
ATOM    431  OE2 GLU A  46      47.766   1.298   8.421  1.00  0.00      LA0  O
ATOM    432  C   GLU A  46      48.380   1.833   4.974  1.00  0.00      LA0  C
ATOM    433  O   GLU A  46      48.538   1.593   3.779  1.00  0.00      LA0  O
ATOM    434  N   VAL A  47      49.298   1.582   5.915  1.00  0.00      LA0  N
ATOM    435  H   VAL A  47      49.003   1.646   6.873  1.00  0.00      LA0  H
ATOM    436  CA  VAL A  47      50.539   0.930   5.511  1.00  0.00      LA0  C
ATOM    437  CB  VAL A  47      51.610   1.099   6.601  1.00  0.00      LA0  C
ATOM    438  CG1 VAL A  47      52.953   0.469   6.215  1.00  0.00      LA0  C
ATOM    439  CG2 VAL A  47      51.784   2.580   6.946  1.00  0.00      LA0  C
ATOM    440  C   VAL A  47      50.298  -0.531   5.166  1.00  0.00      LA0  C
ATOM    441  O   VAL A  47      49.724  -1.302   5.922  1.00  0.00      LA0  O
ATOM    442  N   GLY A  48      50.738  -0.870   3.952  1.00  0.00      LA0  N
ATOM    443  H   GLY A  48      51.205  -0.187   3.393  1.00  0.00      LA0  H
ATOM    444  CA  GLY A  48      50.436  -2.213   3.472  1.00  0.00      LA0  C
ATOM    445  C   GLY A  48      49.163  -2.302   2.649  1.00  0.00      LA0  C
ATOM    446  O   GLY A  48      48.759  -3.368   2.203  1.00  0.00      LA0  O
ATOM    447  N   ALA A  49      48.541  -1.130   2.435  1.00  0.00      LA0  N
ATOM    448  H   ALA A  49      48.867  -0.266   2.820  1.00  0.00      LA0  H
ATOM    449  CA  ALA A  49      47.486  -1.155   1.428  1.00  0.00      LA0  C
ATOM    450  CB  ALA A  49      46.519   0.015   1.621  1.00  0.00      LA0  C
ATOM    451  C   ALA A  49      48.085  -1.080   0.039  1.00  0.00      LA0  C
ATOM    452  O   ALA A  49      49.151  -0.509  -0.159  1.00  0.00      LA0  O
ATOM    453  N   THR A  50      47.353  -1.666  -0.906  1.00  0.00      LA0  N
ATOM    454  H   THR A  50      46.505  -2.150  -0.701  1.00  0.00      LA0  H
ATOM    455  CA  THR A  50      47.853  -1.617  -2.272  1.00  0.00      LA0  C
ATOM    456  CB  THR A  50      48.264  -3.029  -2.699  1.00  0.00      LA0  C
ATOM    457  OG1 THR A  50      49.088  -3.603  -1.676  1.00  0.00      LA0  O
ATOM    458  HG1 THR A  50      49.423  -4.428  -2.000  1.00  0.00      LA0  H
ATOM    459  CG2 THR A  50      48.975  -3.073  -4.055  1.00  0.00      LA0  C
ATOM    460  C   THR A  50      46.798  -1.024  -3.179  1.00  0.00      LA0  C
ATOM    461  O   THR A  50      45.664  -1.484  -3.200  1.00  0.00      LA0  O
ATOM    462  N   VAL A  51      47.210   0.041  -3.873  1.00  0.00      LA0  N
ATOM    463  H   VAL A  51      48.180   0.294  -3.869  1.00  0.00      LA0  H
ATOM    464  CA  VAL A  51      46.258   0.786  -4.697  1.00  0.00      LA0  C
ATOM    465  CB  VAL A  51      45.983   2.168  -4.082  1.00  0.00      LA0  C
ATOM    466  CG1 VAL A  51      45.072   2.063  -2.857  1.00  0.00      LA0  C
ATOM    467  CG2 VAL A  51      47.282   2.913  -3.759  1.00  0.00      LA0  C
ATOM    468  C   VAL A  51      46.776   0.913  -6.116  1.00  0.00      LA0  C
ATOM    469  O   VAL A  51      47.919   0.565  -6.395  1.00  0.00      LA0  O
ATOM    470  N   SER A  52      45.908   1.413  -6.991  1.00  0.00      LA0  N
ATOM    471  H   SER A  52      44.981   1.679  -6.722  1.00  0.00      LA0  H
ATOM    472  CA  SER A  52      46.334   1.575  -8.376  1.00  0.00      LA0  C
ATOM    473  CB  SER A  52      45.271   1.017  -9.327  1.00  0.00      LA0  C
ATOM    474  OG  SER A  52      44.468   0.042  -8.650  1.00  0.00      LA0  O
ATOM    475  HG  SER A  52      43.816   0.562  -8.164  1.00  0.00      LA0  H
ATOM    476  C   SER A  52      46.668   3.015  -8.720  1.00  0.00      LA0  C
ATOM    477  O   SER A  52      46.367   3.943  -7.978  1.00  0.00      LA0  O
ATOM    478  N   ALA A  53      47.301   3.173  -9.892  1.00  0.00      LA0  N
ATOM    479  H   ALA A  53      47.619   2.367 -10.393  1.00  0.00      LA0  H
ATOM    480  CA  ALA A  53      47.579   4.519 -10.387  1.00  0.00      LA0  C
ATOM    481  CB  ALA A  53      48.517   4.464 -11.594  1.00  0.00      LA0  C
ATOM    482  C   ALA A  53      46.318   5.272 -10.770  1.00  0.00      LA0  C
ATOM    483  O   ALA A  53      45.806   5.171 -11.880  1.00  0.00      LA0  O
ATOM    484  N   GLY A  54      45.830   6.022  -9.782  1.00  0.00      LA0  N
ATOM    485  H   GLY A  54      46.344   6.068  -8.921  1.00  0.00      LA0  H
ATOM    486  CA  GLY A  54      44.559   6.703  -9.992  1.00  0.00      LA0  C
ATOM    487  C   GLY A  54      43.537   6.456  -8.900  1.00  0.00      LA0  C
ATOM    488  O   GLY A  54      42.541   7.163  -8.801  1.00  0.00      LA0  O
ATOM    489  N   ASP A  55      43.832   5.443  -8.074  1.00  0.00      LA0  N
ATOM    490  H   ASP A  55      44.625   4.849  -8.202  1.00  0.00      LA0  H
ATOM    491  CA  ASP A  55      42.983   5.232  -6.901  1.00  0.00      LA0  C
ATOM    492  CB  ASP A  55      43.219   3.856  -6.257  1.00  0.00      LA0  C
ATOM    493  CG  ASP A  55      42.959   2.657  -7.166  1.00  0.00      LA0  C
ATOM    494  OD1 ASP A  55      42.789   2.805  -8.373  1.00  0.00      LA0  O
ATOM    495  OD2 ASP A  55      42.989   1.537  -6.663  1.00  0.00      LA0  O
ATOM    496  C   ASP A  55      43.293   6.300  -5.874  1.00  0.00      LA0  C
ATOM    497  O   ASP A  55      44.329   6.958  -5.949  1.00  0.00      LA0  O
ATOM    498  N   ASP A  56      42.365   6.467  -4.925  1.00  0.00      LA0  N
ATOM    499  H   ASP A  56      41.566   5.874  -4.806  1.00  0.00      LA0  H
ATOM    500  CA  ASP A  56      42.664   7.436  -3.878  1.00  0.00      LA0  C
ATOM    501  CB  ASP A  56      41.366   7.977  -3.256  1.00  0.00      LA0  C
ATOM    502  CG  ASP A  56      40.629   6.890  -2.493  1.00  0.00      LA0  C
ATOM    503  OD1 ASP A  56      39.916   6.109  -3.120  1.00  0.00      LA0  O
ATOM    504  OD2 ASP A  56      40.787   6.827  -1.276  1.00  0.00      LA0  O
ATOM    505  C   ASP A  56      43.624   6.880  -2.839  1.00  0.00      LA0  C
ATOM    506  O   ASP A  56      44.047   5.728  -2.885  1.00  0.00      LA0  O
ATOM    507  N   CYS A  57      43.975   7.769  -1.903  1.00  0.00      LA0  N
ATOM    508  H   CYS A  57      43.670   8.715  -2.017  1.00  0.00      LA0  H
ATOM    509  CA  CYS A  57      44.855   7.326  -0.828  1.00  0.00      LA0  C
ATOM    510  CB  CYS A  57      46.304   7.225  -1.316  1.00  0.00      LA0  C
ATOM    511  SG  CYS A  57      46.987   8.814  -1.843  1.00  0.00      LA0  S
ATOM    512  C   CYS A  57      44.784   8.174   0.426  1.00  0.00      LA0  C
ATOM    513  O   CYS A  57      44.844   7.676   1.543  1.00  0.00      LA0  O
ATOM    514  N   ALA A  58      44.693   9.492   0.206  1.00  0.00      LA0  N
ATOM    515  H   ALA A  58      44.604   9.869  -0.719  1.00  0.00      LA0  H
ATOM    516  CA  ALA A  58      44.837  10.369   1.365  1.00  0.00      LA0  C
ATOM    517  CB  ALA A  58      46.292  10.821   1.492  1.00  0.00      LA0  C
ATOM    518  C   ALA A  58      43.959  11.590   1.237  1.00  0.00      LA0  C
ATOM    519  O   ALA A  58      43.477  11.887   0.153  1.00  0.00      LA0  O
ATOM    520  N   VAL A  59      43.772  12.292   2.365  1.00  0.00      LA0  N
ATOM    521  H   VAL A  59      44.188  11.995   3.228  1.00  0.00      LA0  H
ATOM    522  CA  VAL A  59      43.018  13.546   2.276  1.00  0.00      LA0  C
ATOM    523  CB  VAL A  59      41.595  13.413   2.860  1.00  0.00      LA0  C
ATOM    524  CG1 VAL A  59      40.765  14.675   2.600  1.00  0.00      LA0  C
ATOM    525  CG2 VAL A  59      40.853  12.177   2.346  1.00  0.00      LA0  C
ATOM    526  C   VAL A  59      43.775  14.646   2.998  1.00  0.00      LA0  C
ATOM    527  O   VAL A  59      44.173  14.484   4.142  1.00  0.00      LA0  O
ATOM    528  N   ALA A  60      43.985  15.766   2.296  1.00  0.00      LA0  N
ATOM    529  H   ALA A  60      43.599  15.848   1.375  1.00  0.00      LA0  H
ATOM    530  CA  ALA A  60      44.659  16.859   2.997  1.00  0.00      LA0  C
ATOM    531  CB  ALA A  60      45.756  17.484   2.133  1.00  0.00      LA0  C
ATOM    532  C   ALA A  60      43.691  17.943   3.414  1.00  0.00      LA0  C
ATOM    533  O   ALA A  60      43.464  18.908   2.693  1.00  0.00      LA0  O
ATOM    534  N   GLU A  61      43.103  17.725   4.594  1.00  0.00      LA0  N
ATOM    535  H   GLU A  61      43.449  17.013   5.210  1.00  0.00      LA0  H
ATOM    536  CA  GLU A  61      42.076  18.652   5.061  1.00  0.00      LA0  C
ATOM    537  CB  GLU A  61      41.302  18.046   6.219  1.00  0.00      LA0  C
ATOM    538  CG  GLU A  61      40.608  16.753   5.816  1.00  0.00      LA0  C
ATOM    539  CD  GLU A  61      40.231  16.003   7.065  1.00  0.00      LA0  C
ATOM    540  OE1 GLU A  61      41.119  15.505   7.750  1.00  0.00      LA0  O
ATOM    541  OE2 GLU A  61      39.047  15.855   7.349  1.00  0.00      LA0  O
ATOM    542  C   GLU A  61      42.620  19.991   5.485  1.00  0.00      LA0  C
ATOM    543  O   GLU A  61      43.386  20.111   6.436  1.00  0.00      LA0  O
ATOM    544  N   SER A  62      42.183  21.012   4.750  1.00  0.00      LA0  N
ATOM    545  H   SER A  62      41.566  20.898   3.973  1.00  0.00      LA0  H
ATOM    546  CA  SER A  62      42.645  22.315   5.189  1.00  0.00      LA0  C
ATOM    547  CB  SER A  62      43.477  22.963   4.078  1.00  0.00      LA0  C
ATOM    548  OG  SER A  62      42.687  23.878   3.313  1.00  0.00      LA0  O
ATOM    549  HG  SER A  62      42.712  23.545   2.415  1.00  0.00      LA0  H
ATOM    550  C   SER A  62      41.528  23.194   5.723  1.00  0.00      LA0  C
ATOM    551  O   SER A  62      40.367  22.807   5.770  1.00  0.00      LA0  O
ATOM    552  N   VAL A  63      41.938  24.410   6.107  1.00  0.00      LA0  N
ATOM    553  H   VAL A  63      42.906  24.631   6.011  1.00  0.00      LA0  H
ATOM    554  CA  VAL A  63      40.999  25.435   6.557  1.00  0.00      LA0  C
ATOM    555  CB  VAL A  63      41.775  26.610   7.183  1.00  0.00      LA0  C
ATOM    556  CG1 VAL A  63      42.682  26.109   8.302  1.00  0.00      LA0  C
ATOM    557  CG2 VAL A  63      42.595  27.423   6.172  1.00  0.00      LA0  C
ATOM    558  C   VAL A  63      40.070  25.941   5.464  1.00  0.00      LA0  C
ATOM    559  O   VAL A  63      39.045  26.558   5.713  1.00  0.00      LA0  O
ATOM    560  N   LYS A  64      40.523  25.694   4.228  1.00  0.00      LA0  N
ATOM    561  H   LYS A  64      41.312  25.096   4.078  1.00  0.00      LA0  H
ATOM    562  CA  LYS A  64      39.888  26.372   3.113  1.00  0.00      LA0  C
ATOM    563  CB  LYS A  64      40.961  27.273   2.485  1.00  0.00      LA0  C
ATOM    564  CG  LYS A  64      40.601  28.391   1.501  1.00  0.00      LA0  C
ATOM    565  CD  LYS A  64      40.134  27.984   0.103  1.00  0.00      LA0  C
ATOM    566  CE  LYS A  64      38.618  27.813  -0.014  1.00  0.00      LA0  C
ATOM    567  NZ  LYS A  64      38.253  27.835  -1.430  1.00  0.00      LA0  N
ATOM    568  HZ1 LYS A  64      37.213  27.795  -1.531  1.00  0.00      LA0  H
ATOM    569  HZ2 LYS A  64      38.607  28.743  -1.803  1.00  0.00      LA0  H
ATOM    570  HZ3 LYS A  64      38.701  27.047  -1.933  1.00  0.00      LA0  H
ATOM    571  C   LYS A  64      39.282  25.368   2.155  1.00  0.00      LA0  C
ATOM    572  O   LYS A  64      38.124  25.448   1.768  1.00  0.00      LA0  O
ATOM    573  N   ALA A  65      40.133  24.417   1.775  1.00  0.00      LA0  N
ATOM    574  H   ALA A  65      41.098  24.472   2.042  1.00  0.00      LA0  H
ATOM    575  CA  ALA A  65      39.702  23.356   0.878  1.00  0.00      LA0  C
ATOM    576  CB  ALA A  65      39.762  23.801  -0.587  1.00  0.00      LA0  C
ATOM    577  C   ALA A  65      40.624  22.182   1.065  1.00  0.00      LA0  C
ATOM    578  O   ALA A  65      41.790  22.333   1.402  1.00  0.00      LA0  O
ATOM    579  N   ALA A  66      40.059  21.002   0.857  1.00  0.00      LA0  N
ATOM    580  H   ALA A  66      39.137  20.911   0.482  1.00  0.00      LA0  H
ATOM    581  CA  ALA A  66      40.931  19.844   0.925  1.00  0.00      LA0  C
ATOM    582  CB  ALA A  66      40.447  18.843   1.971  1.00  0.00      LA0  C
ATOM    583  C   ALA A  66      40.877  19.180  -0.415  1.00  0.00      LA0  C
ATOM    584  O   ALA A  66      39.972  19.437  -1.199  1.00  0.00      LA0  O
ATOM    585  N   SER A  67      41.862  18.318  -0.629  1.00  0.00      LA0  N
ATOM    586  H   SER A  67      42.591  18.160   0.036  1.00  0.00      LA0  H
ATOM    587  CA  SER A  67      41.691  17.432  -1.764  1.00  0.00      LA0  C
ATOM    588  CB  SER A  67      42.738  17.717  -2.844  1.00  0.00      LA0  C
ATOM    589  OG  SER A  67      42.296  17.246  -4.120  1.00  0.00      LA0  O
ATOM    590  HG  SER A  67      42.502  16.309  -4.171  1.00  0.00      LA0  H
ATOM    591  C   SER A  67      41.824  16.031  -1.242  1.00  0.00      LA0  C
ATOM    592  O   SER A  67      42.563  15.783  -0.289  1.00  0.00      LA0  O
ATOM    593  N   ASP A  68      41.100  15.144  -1.921  1.00  0.00      LA0  N
ATOM    594  H   ASP A  68      40.484  15.406  -2.668  1.00  0.00      LA0  H
ATOM    595  CA  ASP A  68      41.567  13.764  -1.935  1.00  0.00      LA0  C
ATOM    596  CB  ASP A  68      40.473  12.807  -2.445  1.00  0.00      LA0  C
ATOM    597  CG  ASP A  68      39.589  13.467  -3.493  1.00  0.00      LA0  C
ATOM    598  OD1 ASP A  68      38.400  13.633  -3.238  1.00  0.00      LA0  O
ATOM    599  OD2 ASP A  68      40.098  13.865  -4.535  1.00  0.00      LA0  O
ATOM    600  C   ASP A  68      42.833  13.711  -2.770  1.00  0.00      LA0  C
ATOM    601  O   ASP A  68      43.124  14.594  -3.571  1.00  0.00      LA0  O
ATOM    602  N   ILE A  69      43.630  12.698  -2.446  1.00  0.00      LA0  N
ATOM    603  H   ILE A  69      43.300  12.011  -1.797  1.00  0.00      LA0  H
ATOM    604  CA  ILE A  69      44.987  12.618  -2.970  1.00  0.00      LA0  C
ATOM    605  CB  ILE A  69      45.982  12.871  -1.826  1.00  0.00      LA0  C
ATOM    606  CG2 ILE A  69      47.445  12.630  -2.210  1.00  0.00      LA0  C
ATOM    607  CG1 ILE A  69      45.771  14.269  -1.242  1.00  0.00      LA0  C
ATOM    608  CD1 ILE A  69      46.379  14.415   0.148  1.00  0.00      LA0  C
ATOM    609  C   ILE A  69      45.121  11.224  -3.520  1.00  0.00      LA0  C
ATOM    610  O   ILE A  69      44.631  10.277  -2.910  1.00  0.00      LA0  O
ATOM    611  N   TYR A  70      45.735  11.153  -4.702  1.00  0.00      LA0  N
ATOM    612  H   TYR A  70      46.231  11.920  -5.120  1.00  0.00      LA0  H
ATOM    613  CA  TYR A  70      45.672   9.877  -5.394  1.00  0.00      LA0  C
ATOM    614  CB  TYR A  70      45.137  10.103  -6.816  1.00  0.00      LA0  C
ATOM    615  CG  TYR A  70      43.699  10.580  -6.757  1.00  0.00      LA0  C
ATOM    616  CD1 TYR A  70      42.664   9.635  -6.895  1.00  0.00      LA0  C
ATOM    617  CE1 TYR A  70      41.328  10.061  -6.818  1.00  0.00      LA0  C
ATOM    618  CD2 TYR A  70      43.424  11.951  -6.559  1.00  0.00      LA0  C
ATOM    619  CE2 TYR A  70      42.090  12.379  -6.476  1.00  0.00      LA0  C
ATOM    620  CZ  TYR A  70      41.057  11.428  -6.602  1.00  0.00      LA0  C
ATOM    621  OH  TYR A  70      39.742  11.840  -6.517  1.00  0.00      LA0  O
ATOM    622  HH  TYR A  70      39.689  12.552  -5.871  1.00  0.00      LA0  H
ATOM    623  C   TYR A  70      47.000   9.152  -5.363  1.00  0.00      LA0  C
ATOM    624  O   TYR A  70      47.988   9.621  -4.808  1.00  0.00      LA0  O
ATOM    625  N   ALA A  71      46.984   7.966  -5.978  1.00  0.00      LA0  N
ATOM    626  H   ALA A  71      46.124   7.597  -6.335  1.00  0.00      LA0  H
ATOM    627  CA  ALA A  71      48.259   7.291  -6.170  1.00  0.00      LA0  C
ATOM    628  CB  ALA A  71      48.125   5.799  -5.882  1.00  0.00      LA0  C
ATOM    629  C   ALA A  71      48.766   7.485  -7.585  1.00  0.00      LA0  C
ATOM    630  O   ALA A  71      48.174   7.017  -8.549  1.00  0.00      LA0  O
ATOM    631  N   PRO A  72      49.897   8.221  -7.688  1.00  0.00      LA0  N
ATOM    632  CD  PRO A  72      50.619   8.873  -6.601  1.00  0.00      LA0  C
ATOM    633  CA  PRO A  72      50.482   8.493  -9.006  1.00  0.00      LA0  C
ATOM    634  CB  PRO A  72      51.675   9.394  -8.664  1.00  0.00      LA0  C
ATOM    635  CG  PRO A  72      51.364   9.999  -7.300  1.00  0.00      LA0  C
ATOM    636  C   PRO A  72      50.890   7.250  -9.788  1.00  0.00      LA0  C
ATOM    637  O   PRO A  72      50.720   7.151 -10.996  1.00  0.00      LA0  O
ATOM    638  N   VAL A  73      51.469   6.312  -9.026  1.00  0.00      LA0  N
ATOM    639  H   VAL A  73      51.496   6.416  -8.033  1.00  0.00      LA0  H
ATOM    640  CA  VAL A  73      51.798   5.003  -9.583  1.00  0.00      LA0  C
ATOM    641  CB  VAL A  73      53.313   4.755  -9.537  1.00  0.00      LA0  C
ATOM    642  CG1 VAL A  73      54.043   5.669 -10.520  1.00  0.00      LA0  C
ATOM    643  CG2 VAL A  73      53.883   4.892  -8.123  1.00  0.00      LA0  C
ATOM    644  C   VAL A  73      51.050   3.975  -8.762  1.00  0.00      LA0  C
ATOM    645  O   VAL A  73      50.519   4.323  -7.711  1.00  0.00      LA0  O
ATOM    646  N   SER A  74      51.012   2.735  -9.256  1.00  0.00      LA0  N
ATOM    647  H   SER A  74      51.564   2.435 -10.041  1.00  0.00      LA0  H
ATOM    648  CA  SER A  74      50.348   1.757  -8.401  1.00  0.00      LA0  C
ATOM    649  CB  SER A  74      49.717   0.643  -9.239  1.00  0.00      LA0  C
ATOM    650  OG  SER A  74      49.158   1.187 -10.443  1.00  0.00      LA0  O
ATOM    651  HG  SER A  74      49.906   1.226 -11.045  1.00  0.00      LA0  H
ATOM    652  C   SER A  74      51.302   1.199  -7.363  1.00  0.00      LA0  C
ATOM    653  O   SER A  74      52.487   1.515  -7.350  1.00  0.00      LA0  O
ATOM    654  N   GLY A  75      50.747   0.355  -6.492  1.00  0.00      LA0  N
ATOM    655  H   GLY A  75      49.758   0.213  -6.450  1.00  0.00      LA0  H
ATOM    656  CA  GLY A  75      51.653  -0.331  -5.589  1.00  0.00      LA0  C
ATOM    657  C   GLY A  75      51.275  -0.197  -4.134  1.00  0.00      LA0  C
ATOM    658  O   GLY A  75      50.136   0.069  -3.765  1.00  0.00      LA0  O
ATOM    659  N   GLU A  76      52.305  -0.454  -3.330  1.00  0.00      LA0  N
ATOM    660  H   GLU A  76      53.218  -0.452  -3.740  1.00  0.00      LA0  H
ATOM    661  CA  GLU A  76      52.126  -0.730  -1.912  1.00  0.00      LA0  C
ATOM    662  CB  GLU A  76      52.963  -1.977  -1.637  1.00  0.00      LA0  C
ATOM    663  CG  GLU A  76      52.892  -2.669  -0.276  1.00  0.00      LA0  C
ATOM    664  CD  GLU A  76      53.848  -3.847  -0.350  1.00  0.00      LA0  C
ATOM    665  OE1 GLU A  76      53.558  -4.818  -1.047  1.00  0.00      LA0  O
ATOM    666  OE2 GLU A  76      54.944  -3.776   0.202  1.00  0.00      LA0  O
ATOM    667  C   GLU A  76      52.549   0.456  -1.068  1.00  0.00      LA0  C
ATOM    668  O   GLU A  76      53.610   1.040  -1.264  1.00  0.00      LA0  O
ATOM    669  N   ILE A  77      51.674   0.811  -0.123  1.00  0.00      LA0  N
ATOM    670  H   ILE A  77      50.848   0.259   0.003  1.00  0.00      LA0  H
ATOM    671  CA  ILE A  77      52.008   1.935   0.751  1.00  0.00      LA0  C
ATOM    672  CB  ILE A  77      50.750   2.530   1.408  1.00  0.00      LA0  C
ATOM    673  CG2 ILE A  77      51.087   3.832   2.144  1.00  0.00      LA0  C
ATOM    674  CG1 ILE A  77      49.579   2.698   0.430  1.00  0.00      LA0  C
ATOM    675  CD1 ILE A  77      49.839   3.663  -0.726  1.00  0.00      LA0  C
ATOM    676  C   ILE A  77      52.994   1.505   1.821  1.00  0.00      LA0  C
ATOM    677  O   ILE A  77      52.623   0.926   2.833  1.00  0.00      LA0  O
ATOM    678  N   VAL A  78      54.272   1.784   1.552  1.00  0.00      LA0  N
ATOM    679  H   VAL A  78      54.507   2.335   0.749  1.00  0.00      LA0  H
ATOM    680  CA  VAL A  78      55.250   1.259   2.504  1.00  0.00      LA0  C
ATOM    681  CB  VAL A  78      56.542   0.825   1.801  1.00  0.00      LA0  C
ATOM    682  CG1 VAL A  78      56.267  -0.403   0.934  1.00  0.00      LA0  C
ATOM    683  CG2 VAL A  78      57.208   1.959   1.017  1.00  0.00      LA0  C
ATOM    684  C   VAL A  78      55.541   2.135   3.710  1.00  0.00      LA0  C
ATOM    685  O   VAL A  78      56.016   1.670   4.737  1.00  0.00      LA0  O
ATOM    686  N   ALA A  79      55.231   3.428   3.553  1.00  0.00      LA0  N
ATOM    687  H   ALA A  79      54.863   3.780   2.691  1.00  0.00      LA0  H
ATOM    688  CA  ALA A  79      55.434   4.315   4.695  1.00  0.00      LA0  C
ATOM    689  CB  ALA A  79      56.865   4.863   4.721  1.00  0.00      LA0  C
ATOM    690  C   ALA A  79      54.488   5.482   4.601  1.00  0.00      LA0  C
ATOM    691  O   ALA A  79      54.035   5.814   3.513  1.00  0.00      LA0  O
ATOM    692  N   VAL A  80      54.215   6.091   5.759  1.00  0.00      LA0  N
ATOM    693  H   VAL A  80      54.629   5.800   6.621  1.00  0.00      LA0  H
ATOM    694  CA  VAL A  80      53.437   7.328   5.738  1.00  0.00      LA0  C
ATOM    695  CB  VAL A  80      52.011   7.126   6.275  1.00  0.00      LA0  C
ATOM    696  CG1 VAL A  80      51.166   6.320   5.294  1.00  0.00      LA0  C
ATOM    697  CG2 VAL A  80      51.992   6.533   7.688  1.00  0.00      LA0  C
ATOM    698  C   VAL A  80      54.153   8.380   6.549  1.00  0.00      LA0  C
ATOM    699  O   VAL A  80      55.069   8.071   7.299  1.00  0.00      LA0  O
ATOM    700  N   ASN A  81      53.695   9.622   6.376  1.00  0.00      LA0  N
ATOM    701  H   ASN A  81      52.942   9.790   5.737  1.00  0.00      LA0  H
ATOM    702  CA  ASN A  81      54.180  10.679   7.258  1.00  0.00      LA0  C
ATOM    703  CB  ASN A  81      54.165  12.010   6.507  1.00  0.00      LA0  C
ATOM    704  CG  ASN A  81      54.770  13.144   7.319  1.00  0.00      LA0  C
ATOM    705  OD1 ASN A  81      54.960  13.080   8.526  1.00  0.00      LA0  O
ATOM    706  ND2 ASN A  81      55.067  14.210   6.576  1.00  0.00      LA0  N
ATOM    707 HD21 ASN A  81      54.859  14.218   5.595  1.00  0.00      LA0  H
ATOM    708 HD22 ASN A  81      55.489  15.042   6.931  1.00  0.00      LA0  H
ATOM    709  C   ASN A  81      53.334  10.730   8.512  1.00  0.00      LA0  C
ATOM    710  O   ASN A  81      52.382  11.495   8.628  1.00  0.00      LA0  O
ATOM    711  N   ASP A  82      53.709   9.836   9.434  1.00  0.00      LA0  N
ATOM    712  H   ASP A  82      54.585   9.354   9.347  1.00  0.00      LA0  H
ATOM    713  CA  ASP A  82      52.956   9.672  10.679  1.00  0.00      LA0  C
ATOM    714  CB  ASP A  82      53.620   8.596  11.555  1.00  0.00      LA0  C
ATOM    715  CG  ASP A  82      54.981   9.053  12.062  1.00  0.00      LA0  C
ATOM    716  OD1 ASP A  82      55.176   9.060  13.272  1.00  0.00      LA0  O
ATOM    717  OD2 ASP A  82      55.819   9.446  11.252  1.00  0.00      LA0  O
ATOM    718  C   ASP A  82      52.729  10.969  11.443  1.00  0.00      LA0  C
ATOM    719  O   ASP A  82      51.631  11.266  11.910  1.00  0.00      LA0  O
ATOM    720  N   ALA A  83      53.810  11.766  11.472  1.00  0.00      LA0  N
ATOM    721  H   ALA A  83      54.672  11.320  11.213  1.00  0.00      LA0  H
ATOM    722  CA  ALA A  83      53.773  13.089  12.094  1.00  0.00      LA0  C
ATOM    723  CB  ALA A  83      55.052  13.864  11.776  1.00  0.00      LA0  C
ATOM    724  C   ALA A  83      52.574  13.956  11.738  1.00  0.00      LA0  C
ATOM    725  O   ALA A  83      52.023  14.656  12.581  1.00  0.00      LA0  O
ATOM    726  N   LEU A  84      52.154  13.855  10.461  1.00  0.00      LA0  N
ATOM    727  H   LEU A  84      52.633  13.235   9.835  1.00  0.00      LA0  H
ATOM    728  CA  LEU A  84      50.993  14.645  10.033  1.00  0.00      LA0  C
ATOM    729  CB  LEU A  84      50.637  14.389   8.568  1.00  0.00      LA0  C
ATOM    730  CG  LEU A  84      51.721  14.816   7.578  1.00  0.00      LA0  C
ATOM    731  CD1 LEU A  84      51.305  14.537   6.133  1.00  0.00      LA0  C
ATOM    732  CD2 LEU A  84      52.154  16.268   7.781  1.00  0.00      LA0  C
ATOM    733  C   LEU A  84      49.740  14.492  10.880  1.00  0.00      LA0  C
ATOM    734  O   LEU A  84      48.980  15.431  11.078  1.00  0.00      LA0  O
ATOM    735  N   SER A  85      49.580  13.267  11.399  1.00  0.00      LA0  N
ATOM    736  H   SER A  85      50.226  12.537  11.176  1.00  0.00      LA0  H
ATOM    737  CA  SER A  85      48.435  12.995  12.268  1.00  0.00      LA0  C
ATOM    738  CB  SER A  85      48.434  11.527  12.692  1.00  0.00      LA0  C
ATOM    739  OG  SER A  85      48.939  10.713  11.628  1.00  0.00      LA0  O
ATOM    740  HG  SER A  85      49.885  10.667  11.752  1.00  0.00      LA0  H
ATOM    741  C   SER A  85      48.330  13.878  13.502  1.00  0.00      LA0  C
ATOM    742  O   SER A  85      47.253  14.263  13.938  1.00  0.00      LA0  O
ATOM    743  N   ASP A  86      49.511  14.175  14.061  1.00  0.00      LA0  N
ATOM    744  H   ASP A  86      50.373  13.929  13.616  1.00  0.00      LA0  H
ATOM    745  CA  ASP A  86      49.467  15.045  15.232  1.00  0.00      LA0  C
ATOM    746  CB  ASP A  86      50.497  14.588  16.280  1.00  0.00      LA0  C
ATOM    747  CG  ASP A  86      50.445  15.499  17.494  1.00  0.00      LA0  C
ATOM    748  OD1 ASP A  86      49.428  15.536  18.184  1.00  0.00      LA0  O
ATOM    749  OD2 ASP A  86      51.372  16.279  17.689  1.00  0.00      LA0  O
ATOM    750  C   ASP A  86      49.635  16.509  14.862  1.00  0.00      LA0  C
ATOM    751  O   ASP A  86      48.908  17.397  15.306  1.00  0.00      LA0  O
ATOM    752  N   SER A  87      50.649  16.729  14.026  1.00  0.00      LA0  N
ATOM    753  H   SER A  87      51.229  15.981  13.704  1.00  0.00      LA0  H
ATOM    754  CA  SER A  87      50.917  18.104  13.639  1.00  0.00      LA0  C
ATOM    755  CB  SER A  87      52.034  18.671  14.517  1.00  0.00      LA0  C
ATOM    756  OG  SER A  87      51.462  19.627  15.425  1.00  0.00      LA0  O
ATOM    757  HG  SER A  87      51.543  20.459  14.945  1.00  0.00      LA0  H
ATOM    758  C   SER A  87      51.160  18.260  12.148  1.00  0.00      LA0  C
ATOM    759  O   SER A  87      52.252  18.091  11.615  1.00  0.00      LA0  O
ATOM    760  N   PRO A  88      50.042  18.588  11.460  1.00  0.00      LA0  N
ATOM    761  CD  PRO A  88      48.723  18.880  12.016  1.00  0.00      LA0  C
ATOM    762  CA  PRO A  88      50.064  18.605   9.995  1.00  0.00      LA0  C
ATOM    763  CB  PRO A  88      48.571  18.568   9.664  1.00  0.00      LA0  C
ATOM    764  CG  PRO A  88      47.901  19.319  10.813  1.00  0.00      LA0  C
ATOM    765  C   PRO A  88      50.809  19.774   9.356  1.00  0.00      LA0  C
ATOM    766  O   PRO A  88      50.924  19.851   8.138  1.00  0.00      LA0  O
ATOM    767  N   GLU A  89      51.324  20.682  10.210  1.00  0.00      LA0  N
ATOM    768  H   GLU A  89      51.168  20.593  11.196  1.00  0.00      LA0  H
ATOM    769  CA  GLU A  89      52.030  21.869   9.713  1.00  0.00      LA0  C
ATOM    770  CB  GLU A  89      52.664  22.671  10.858  1.00  0.00      LA0  C
ATOM    771  CG  GLU A  89      53.290  21.867  12.010  1.00  0.00      LA0  C
ATOM    772  CD  GLU A  89      52.362  21.875  13.218  1.00  0.00      LA0  C
ATOM    773  OE1 GLU A  89      51.218  21.447  13.102  1.00  0.00      LA0  O
ATOM    774  OE2 GLU A  89      52.774  22.326  14.287  1.00  0.00      LA0  O
ATOM    775  C   GLU A  89      53.041  21.672   8.590  1.00  0.00      LA0  C
ATOM    776  O   GLU A  89      53.191  22.520   7.720  1.00  0.00      LA0  O
ATOM    777  N   LEU A  90      53.693  20.495   8.624  1.00  0.00      LA0  N
ATOM    778  H   LEU A  90      53.511  19.886   9.394  1.00  0.00      LA0  H
ATOM    779  CA  LEU A  90      54.670  20.145   7.585  1.00  0.00      LA0  C
ATOM    780  CB  LEU A  90      55.113  18.693   7.753  1.00  0.00      LA0  C
ATOM    781  CG  LEU A  90      55.796  18.390   9.086  1.00  0.00      LA0  C
ATOM    782  CD1 LEU A  90      56.030  16.889   9.258  1.00  0.00      LA0  C
ATOM    783  CD2 LEU A  90      57.083  19.197   9.268  1.00  0.00      LA0  C
ATOM    784  C   LEU A  90      54.238  20.378   6.140  1.00  0.00      LA0  C
ATOM    785  O   LEU A  90      55.004  20.783   5.274  1.00  0.00      LA0  O
ATOM    786  N   VAL A  91      52.940  20.117   5.908  1.00  0.00      LA0  N
ATOM    787  H   VAL A  91      52.330  19.865   6.662  1.00  0.00      LA0  H
ATOM    788  CA  VAL A  91      52.456  20.328   4.542  1.00  0.00      LA0  C
ATOM    789  CB  VAL A  91      51.038  19.760   4.370  1.00  0.00      LA0  C
ATOM    790  CG1 VAL A  91      50.603  19.778   2.904  1.00  0.00      LA0  C
ATOM    791  CG2 VAL A  91      50.928  18.342   4.927  1.00  0.00      LA0  C
ATOM    792  C   VAL A  91      52.525  21.783   4.089  1.00  0.00      LA0  C
ATOM    793  O   VAL A  91      52.778  22.104   2.936  1.00  0.00      LA0  O
ATOM    794  N   ASN A  92      52.285  22.656   5.074  1.00  0.00      LA0  N
ATOM    795  H   ASN A  92      52.202  22.351   6.022  1.00  0.00      LA0  H
ATOM    796  CA  ASN A  92      52.334  24.075   4.739  1.00  0.00      LA0  C
ATOM    797  CB  ASN A  92      51.361  24.900   5.584  1.00  0.00      LA0  C
ATOM    798  CG  ASN A  92      49.936  24.520   5.253  1.00  0.00      LA0  C
ATOM    799  OD1 ASN A  92      49.230  23.917   6.051  1.00  0.00      LA0  O
ATOM    800  ND2 ASN A  92      49.539  24.890   4.032  1.00  0.00      LA0  N
ATOM    801 HD21 ASN A  92      50.147  25.413   3.440  1.00  0.00      LA0  H
ATOM    802 HD22 ASN A  92      48.611  24.694   3.709  1.00  0.00      LA0  H
ATOM    803  C   ASN A  92      53.711  24.694   4.812  1.00  0.00      LA0  C
ATOM    804  O   ASN A  92      53.930  25.774   4.282  1.00  0.00      LA0  O
ATOM    805  N   SER A  93      54.636  23.985   5.480  1.00  0.00      LA0  N
ATOM    806  H   SER A  93      54.464  23.113   5.943  1.00  0.00      LA0  H
ATOM    807  CA  SER A  93      55.997  24.511   5.439  1.00  0.00      LA0  C
ATOM    808  CB  SER A  93      56.813  23.946   6.606  1.00  0.00      LA0  C
ATOM    809  OG  SER A  93      56.421  22.595   6.879  1.00  0.00      LA0  O
ATOM    810  HG  SER A  93      57.016  22.028   6.377  1.00  0.00      LA0  H
ATOM    811  C   SER A  93      56.675  24.290   4.099  1.00  0.00      LA0  C
ATOM    812  O   SER A  93      57.124  25.219   3.438  1.00  0.00      LA0  O
ATOM    813  N   GLU A  94      56.713  23.004   3.724  1.00  0.00      LA0  N
ATOM    814  H   GLU A  94      56.448  22.270   4.357  1.00  0.00      LA0  H
ATOM    815  CA  GLU A  94      57.317  22.649   2.445  1.00  0.00      LA0  C
ATOM    816  CB  GLU A  94      58.858  22.579   2.498  1.00  0.00      LA0  C
ATOM    817  CG  GLU A  94      59.545  22.584   3.875  1.00  0.00      LA0  C
ATOM    818  CD  GLU A  94      59.322  21.286   4.625  1.00  0.00      LA0  C
ATOM    819  OE1 GLU A  94      60.232  20.464   4.633  1.00  0.00      LA0  O
ATOM    820  OE2 GLU A  94      58.257  21.100   5.212  1.00  0.00      LA0  O
ATOM    821  C   GLU A  94      56.751  21.361   1.888  1.00  0.00      LA0  C
ATOM    822  O   GLU A  94      57.207  20.256   2.165  1.00  0.00      LA0  O
ATOM    823  N   PRO A  95      55.726  21.520   1.021  1.00  0.00      LA0  N
ATOM    824  CD  PRO A  95      55.179  22.776   0.511  1.00  0.00      LA0  C
ATOM    825  CA  PRO A  95      55.033  20.336   0.497  1.00  0.00      LA0  C
ATOM    826  CB  PRO A  95      53.899  20.952  -0.330  1.00  0.00      LA0  C
ATOM    827  CG  PRO A  95      54.383  22.347  -0.714  1.00  0.00      LA0  C
ATOM    828  C   PRO A  95      55.919  19.351  -0.263  1.00  0.00      LA0  C
ATOM    829  O   PRO A  95      55.633  18.165  -0.354  1.00  0.00      LA0  O
ATOM    830  N   TYR A  96      57.034  19.886  -0.790  1.00  0.00      LA0  N
ATOM    831  H   TYR A  96      57.201  20.865  -0.685  1.00  0.00      LA0  H
ATOM    832  CA  TYR A  96      57.973  19.015  -1.500  1.00  0.00      LA0  C
ATOM    833  CB  TYR A  96      58.759  19.839  -2.523  1.00  0.00      LA0  C
ATOM    834  CG  TYR A  96      57.810  20.415  -3.549  1.00  0.00      LA0  C
ATOM    835  CD1 TYR A  96      57.135  19.531  -4.410  1.00  0.00      LA0  C
ATOM    836  CE1 TYR A  96      56.265  20.044  -5.383  1.00  0.00      LA0  C
ATOM    837  CD2 TYR A  96      57.626  21.810  -3.627  1.00  0.00      LA0  C
ATOM    838  CE2 TYR A  96      56.760  22.327  -4.606  1.00  0.00      LA0  C
ATOM    839  CZ  TYR A  96      56.097  21.436  -5.474  1.00  0.00      LA0  C
ATOM    840  OH  TYR A  96      55.250  21.928  -6.448  1.00  0.00      LA0  O
ATOM    841  HH  TYR A  96      55.655  22.717  -6.812  1.00  0.00      LA0  H
ATOM    842  C   TYR A  96      58.915  18.175  -0.644  1.00  0.00      LA0  C
ATOM    843  O   TYR A  96      59.602  17.271  -1.128  1.00  0.00      LA0  O
ATOM    844  N   ALA A  97      58.933  18.522   0.650  1.00  0.00      LA0  N
ATOM    845  H   ALA A  97      58.362  19.261   1.009  1.00  0.00      LA0  H
ATOM    846  CA  ALA A  97      59.747  17.746   1.574  1.00  0.00      LA0  C
ATOM    847  CB  ALA A  97      60.980  18.541   2.014  1.00  0.00      LA0  C
ATOM    848  C   ALA A  97      58.934  17.260   2.763  1.00  0.00      LA0  C
ATOM    849  O   ALA A  97      58.441  16.140   2.754  1.00  0.00      LA0  O
ATOM    850  N   GLY A  98      58.779  18.130   3.773  1.00  0.00      LA0  N
ATOM    851  H   GLY A  98      59.136  19.069   3.756  1.00  0.00      LA0  H
ATOM    852  CA  GLY A  98      58.043  17.724   4.971  1.00  0.00      LA0  C
ATOM    853  C   GLY A  98      56.583  17.407   4.711  1.00  0.00      LA0  C
ATOM    854  O   GLY A  98      55.975  16.552   5.344  1.00  0.00      LA0  O
ATOM    855  N   GLY A  99      56.058  18.102   3.695  1.00  0.00      LA0  N
ATOM    856  H   GLY A  99      56.606  18.846   3.311  1.00  0.00      LA0  H
ATOM    857  CA  GLY A  99      54.711  17.792   3.222  1.00  0.00      LA0  C
ATOM    858  C   GLY A  99      54.555  16.544   2.364  1.00  0.00      LA0  C
ATOM    859  O   GLY A  99      53.568  16.378   1.652  1.00  0.00      LA0  O
ATOM    860  N   TRP A 100      55.550  15.646   2.473  1.00  0.00      LA0  N
ATOM    861  H   TRP A 100      56.364  15.820   3.024  1.00  0.00      LA0  H
ATOM    862  CA  TRP A 100      55.290  14.316   1.936  1.00  0.00      LA0  C
ATOM    863  CB  TRP A 100      56.582  13.486   1.843  1.00  0.00      LA0  C
ATOM    864  CG  TRP A 100      57.018  12.909   3.176  1.00  0.00      LA0  C
ATOM    865  CD2 TRP A 100      56.976  11.525   3.589  1.00  0.00      LA0  C
ATOM    866  CE2 TRP A 100      57.495  11.461   4.926  1.00  0.00      LA0  C
ATOM    867  CE3 TRP A 100      56.547  10.345   2.946  1.00  0.00      LA0  C
ATOM    868  CD1 TRP A 100      57.552  13.599   4.276  1.00  0.00      LA0  C
ATOM    869  NE1 TRP A 100      57.832  12.755   5.306  1.00  0.00      LA0  N
ATOM    870  HE1 TRP A 100      58.198  13.023   6.175  1.00  0.00      LA0  H
ATOM    871  CZ2 TRP A 100      57.576  10.218   5.590  1.00  0.00      LA0  C
ATOM    872  CZ3 TRP A 100      56.632   9.109   3.621  1.00  0.00      LA0  C
ATOM    873  CH2 TRP A 100      57.146   9.046   4.934  1.00  0.00      LA0  C
ATOM    874  C   TRP A 100      54.205  13.607   2.724  1.00  0.00      LA0  C
ATOM    875  O   TRP A 100      54.020  13.832   3.912  1.00  0.00      LA0  O
ATOM    876  N   ILE A 101      53.481  12.760   2.001  1.00  0.00      LA0  N
ATOM    877  H   ILE A 101      53.719  12.626   1.042  1.00  0.00      LA0  H
ATOM    878  CA  ILE A 101      52.360  12.089   2.642  1.00  0.00      LA0  C
ATOM    879  CB  ILE A 101      51.089  12.337   1.823  1.00  0.00      LA0  C
ATOM    880  CG2 ILE A 101      49.845  11.698   2.447  1.00  0.00      LA0  C
ATOM    881  CG1 ILE A 101      50.900  13.840   1.612  1.00  0.00      LA0  C
ATOM    882  CD1 ILE A 101      49.956  14.151   0.459  1.00  0.00      LA0  C
ATOM    883  C   ILE A 101      52.635  10.613   2.842  1.00  0.00      LA0  C
ATOM    884  O   ILE A 101      52.416  10.052   3.909  1.00  0.00      LA0  O
ATOM    885  N   PHE A 102      53.147  10.006   1.762  1.00  0.00      LA0  N
ATOM    886  H   PHE A 102      53.355  10.497   0.913  1.00  0.00      LA0  H
ATOM    887  CA  PHE A 102      53.450   8.583   1.861  1.00  0.00      LA0  C
ATOM    888  CB  PHE A 102      52.187   7.712   1.716  1.00  0.00      LA0  C
ATOM    889  CG  PHE A 102      51.528   7.801   0.358  1.00  0.00      LA0  C
ATOM    890  CD1 PHE A 102      50.680   8.890   0.060  1.00  0.00      LA0  C
ATOM    891  CD2 PHE A 102      51.749   6.771  -0.581  1.00  0.00      LA0  C
ATOM    892  CE1 PHE A 102      50.018   8.932  -1.180  1.00  0.00      LA0  C
ATOM    893  CE2 PHE A 102      51.084   6.810  -1.822  1.00  0.00      LA0  C
ATOM    894  CZ  PHE A 102      50.213   7.883  -2.104  1.00  0.00      LA0  C
ATOM    895  C   PHE A 102      54.529   8.174   0.889  1.00  0.00      LA0  C
ATOM    896  O   PHE A 102      54.820   8.880  -0.066  1.00  0.00      LA0  O
ATOM    897  N   LYS A 103      55.114   7.013   1.174  1.00  0.00      LA0  N
ATOM    898  H   LYS A 103      54.796   6.480   1.957  1.00  0.00      LA0  H
ATOM    899  CA  LYS A 103      56.024   6.425   0.204  1.00  0.00      LA0  C
ATOM    900  CB  LYS A 103      57.347   6.051   0.863  1.00  0.00      LA0  C
ATOM    901  CG  LYS A 103      58.338   7.210   0.900  1.00  0.00      LA0  C
ATOM    902  CD  LYS A 103      59.592   6.861   1.699  1.00  0.00      LA0  C
ATOM    903  CE  LYS A 103      60.724   7.875   1.522  1.00  0.00      LA0  C
ATOM    904  NZ  LYS A 103      61.293   7.781   0.169  1.00  0.00      LA0  N
ATOM    905  HZ1 LYS A 103      61.985   8.548   0.041  1.00  0.00      LA0  H
ATOM    906  HZ2 LYS A 103      61.781   6.867   0.028  1.00  0.00      LA0  H
ATOM    907  HZ3 LYS A 103      60.561   7.900  -0.563  1.00  0.00      LA0  H
ATOM    908  C   LYS A 103      55.382   5.198  -0.385  1.00  0.00      LA0  C
ATOM    909  O   LYS A 103      54.936   4.301   0.326  1.00  0.00      LA0  O
ATOM    910  N   ILE A 104      55.345   5.208  -1.716  1.00  0.00      LA0  N
ATOM    911  H   ILE A 104      55.733   5.966  -2.244  1.00  0.00      LA0  H
ATOM    912  CA  ILE A 104      54.810   4.031  -2.375  1.00  0.00      LA0  C
ATOM    913  CB  ILE A 104      53.634   4.430  -3.290  1.00  0.00      LA0  C
ATOM    914  CG2 ILE A 104      54.062   5.366  -4.420  1.00  0.00      LA0  C
ATOM    915  CG1 ILE A 104      52.838   3.223  -3.791  1.00  0.00      LA0  C
ATOM    916  CD1 ILE A 104      51.535   3.625  -4.485  1.00  0.00      LA0  C
ATOM    917  C   ILE A 104      55.905   3.245  -3.077  1.00  0.00      LA0  C
ATOM    918  O   ILE A 104      56.788   3.768  -3.748  1.00  0.00      LA0  O
ATOM    919  N   LYS A 105      55.816   1.938  -2.852  1.00  0.00      LA0  N
ATOM    920  H   LYS A 105      55.060   1.609  -2.287  1.00  0.00      LA0  H
ATOM    921  CA  LYS A 105      56.572   0.990  -3.656  1.00  0.00      LA0  C
ATOM    922  CB  LYS A 105      56.725  -0.260  -2.794  1.00  0.00      LA0  C
ATOM    923  CG  LYS A 105      57.084  -1.598  -3.440  1.00  0.00      LA0  C
ATOM    924  CD  LYS A 105      56.705  -2.662  -2.414  1.00  0.00      LA0  C
ATOM    925  CE  LYS A 105      56.760  -4.119  -2.860  1.00  0.00      LA0  C
ATOM    926  NZ  LYS A 105      56.014  -4.901  -1.866  1.00  0.00      LA0  N
ATOM    927  HZ1 LYS A 105      56.224  -5.911  -1.846  1.00  0.00      LA0  H
ATOM    928  HZ2 LYS A 105      56.105  -4.501  -0.904  1.00  0.00      LA0  H
ATOM    929  HZ3 LYS A 105      54.986  -4.786  -2.011  1.00  0.00      LA0  H
ATOM    930  C   LYS A 105      55.748   0.736  -4.900  1.00  0.00      LA0  C
ATOM    931  O   LYS A 105      54.662   0.179  -4.817  1.00  0.00      LA0  O
ATOM    932  N   ALA A 106      56.289   1.210  -6.029  1.00  0.00      LA0  N
ATOM    933  H   ALA A 106      57.208   1.596  -6.032  1.00  0.00      LA0  H
ATOM    934  CA  ALA A 106      55.521   1.060  -7.264  1.00  0.00      LA0  C
ATOM    935  CB  ALA A 106      56.172   1.841  -8.404  1.00  0.00      LA0  C
ATOM    936  C   ALA A 106      55.388  -0.383  -7.699  1.00  0.00      LA0  C
ATOM    937  O   ALA A 106      56.103  -1.259  -7.222  1.00  0.00      LA0  O
ATOM    938  N   SER A 107      54.467  -0.578  -8.646  1.00  0.00      LA0  N
ATOM    939  H   SER A 107      53.880   0.176  -8.953  1.00  0.00      LA0  H
ATOM    940  CA  SER A 107      54.433  -1.865  -9.333  1.00  0.00      LA0  C
ATOM    941  CB  SER A 107      53.131  -2.018 -10.120  1.00  0.00      LA0  C
ATOM    942  OG  SER A 107      52.173  -1.060  -9.661  1.00  0.00      LA0  O
ATOM    943  HG  SER A 107      52.300  -0.284 -10.222  1.00  0.00      LA0  H
ATOM    944  C   SER A 107      55.616  -2.044 -10.265  1.00  0.00      LA0  C
ATOM    945  O   SER A 107      56.287  -3.069 -10.277  1.00  0.00      LA0  O
ATOM    946  N   ASP A 108      55.839  -0.967 -11.033  1.00  0.00      LA0  N
ATOM    947  H   ASP A 108      55.241  -0.159 -10.992  1.00  0.00      LA0  H
ATOM    948  CA  ASP A 108      56.953  -0.969 -11.974  1.00  0.00      LA0  C
ATOM    949  CB  ASP A 108      56.466  -1.488 -13.343  1.00  0.00      LA0  C
ATOM    950  CG  ASP A 108      57.563  -1.721 -14.384  1.00  0.00      LA0  C
ATOM    951  OD1 ASP A 108      58.698  -1.285 -14.217  1.00  0.00      LA0  O
ATOM    952  OD2 ASP A 108      57.262  -2.308 -15.417  1.00  0.00      LA0  O
ATOM    953  C   ASP A 108      57.492   0.443 -12.062  1.00  0.00      LA0  C
ATOM    954  O   ASP A 108      56.761   1.423 -11.977  1.00  0.00      LA0  O
ATOM    955  N   GLU A 109      58.813   0.521 -12.241  1.00  0.00      LA0  N
ATOM    956  H   GLU A 109      59.269  -0.345 -12.452  1.00  0.00      LA0  H
ATOM    957  CA  GLU A 109      59.431   1.819 -12.509  1.00  0.00      LA0  C
ATOM    958  CB  GLU A 109      60.942   1.635 -12.692  1.00  0.00      LA0  C
ATOM    959  CG  GLU A 109      61.638   0.807 -11.598  1.00  0.00      LA0  C
ATOM    960  CD  GLU A 109      61.976   1.638 -10.373  1.00  0.00      LA0  C
ATOM    961  OE1 GLU A 109      63.134   2.010 -10.213  1.00  0.00      LA0  O
ATOM    962  OE2 GLU A 109      61.107   1.914  -9.549  1.00  0.00      LA0  O
ATOM    963  C   GLU A 109      58.822   2.516 -13.727  1.00  0.00      LA0  C
ATOM    964  O   GLU A 109      58.683   3.734 -13.787  1.00  0.00      LA0  O
ATOM    965  N   SER A 110      58.422   1.676 -14.700  1.00  0.00      LA0  N
ATOM    966  H   SER A 110      58.511   0.683 -14.582  1.00  0.00      LA0  H
ATOM    967  CA  SER A 110      57.836   2.218 -15.927  1.00  0.00      LA0  C
ATOM    968  CB  SER A 110      57.583   1.093 -16.934  1.00  0.00      LA0  C
ATOM    969  OG  SER A 110      56.538   0.238 -16.465  1.00  0.00      LA0  O
ATOM    970  HG  SER A 110      56.946  -0.577 -16.159  1.00  0.00      LA0  H
ATOM    971  C   SER A 110      56.590   3.079 -15.746  1.00  0.00      LA0  C
ATOM    972  O   SER A 110      56.295   3.967 -16.542  1.00  0.00      LA0  O
ATOM    973  N   GLU A 111      55.881   2.815 -14.628  1.00  0.00      LA0  N
ATOM    974  H   GLU A 111      56.169   2.076 -14.016  1.00  0.00      LA0  H
ATOM    975  CA  GLU A 111      54.663   3.579 -14.347  1.00  0.00      LA0  C
ATOM    976  CB  GLU A 111      53.998   3.106 -13.054  1.00  0.00      LA0  C
ATOM    977  CG  GLU A 111      53.598   1.629 -13.023  1.00  0.00      LA0  C
ATOM    978  CD  GLU A 111      52.903   1.321 -11.710  1.00  0.00      LA0  C
ATOM    979  OE1 GLU A 111      53.553   1.266 -10.673  1.00  0.00      LA0  O
ATOM    980  OE2 GLU A 111      51.697   1.117 -11.709  1.00  0.00      LA0  O
ATOM    981  C   GLU A 111      54.829   5.096 -14.320  1.00  0.00      LA0  C
ATOM    982  O   GLU A 111      53.881   5.853 -14.509  1.00  0.00      LA0  O
ATOM    983  N   LEU A 112      56.094   5.520 -14.128  1.00  0.00      LA0  N
ATOM    984  H   LEU A 112      56.811   4.844 -13.944  1.00  0.00      LA0  H
ATOM    985  CA  LEU A 112      56.435   6.941 -14.252  1.00  0.00      LA0  C
ATOM    986  CB  LEU A 112      57.945   7.139 -14.136  1.00  0.00      LA0  C
ATOM    987  CG  LEU A 112      58.488   6.863 -12.736  1.00  0.00      LA0  C
ATOM    988  CD1 LEU A 112      60.017   6.892 -12.709  1.00  0.00      LA0  C
ATOM    989  CD2 LEU A 112      57.879   7.811 -11.704  1.00  0.00      LA0  C
ATOM    990  C   LEU A 112      55.936   7.667 -15.494  1.00  0.00      LA0  C
ATOM    991  O   LEU A 112      55.675   8.870 -15.470  1.00  0.00      LA0  O
ATOM    992  N   GLU A 113      55.786   6.910 -16.590  1.00  0.00      LA0  N
ATOM    993  H   GLU A 113      56.004   5.931 -16.607  1.00  0.00      LA0  H
ATOM    994  CA  GLU A 113      55.334   7.640 -17.773  1.00  0.00      LA0  C
ATOM    995  CB  GLU A 113      56.044   7.162 -19.043  1.00  0.00      LA0  C
ATOM    996  CG  GLU A 113      57.573   7.307 -18.935  1.00  0.00      LA0  C
ATOM    997  CD  GLU A 113      57.945   8.668 -18.361  1.00  0.00      LA0  C
ATOM    998  OE1 GLU A 113      57.689   9.693 -18.986  1.00  0.00      LA0  O
ATOM    999  OE2 GLU A 113      58.426   8.724 -17.234  1.00  0.00      LA0  O
ATOM   1000  C   GLU A 113      53.839   7.832 -17.934  1.00  0.00      LA0  C
ATOM   1001  O   GLU A 113      53.339   8.355 -18.920  1.00  0.00      LA0  O
ATOM   1002  N   SER A 114      53.143   7.467 -16.853  1.00  0.00      LA0  N
ATOM   1003  H   SER A 114      53.551   6.919 -16.125  1.00  0.00      LA0  H
ATOM   1004  CA  SER A 114      51.784   7.981 -16.707  1.00  0.00      LA0  C
ATOM   1005  CB  SER A 114      51.016   7.093 -15.727  1.00  0.00      LA0  C
ATOM   1006  OG  SER A 114      51.443   5.733 -15.877  1.00  0.00      LA0  O
ATOM   1007  HG  SER A 114      52.127   5.596 -15.226  1.00  0.00      LA0  H
ATOM   1008  C   SER A 114      51.728   9.437 -16.247  1.00  0.00      LA0  C
ATOM   1009  O   SER A 114      50.677  10.065 -16.183  1.00  0.00      LA0  O
ATOM   1010  N   LEU A 115      52.919   9.938 -15.871  1.00  0.00      LA0  N
ATOM   1011  H   LEU A 115      53.776   9.447 -16.018  1.00  0.00      LA0  H
ATOM   1012  CA  LEU A 115      52.945  11.196 -15.137  1.00  0.00      LA0  C
ATOM   1013  CB  LEU A 115      53.533  10.947 -13.752  1.00  0.00      LA0  C
ATOM   1014  CG  LEU A 115      52.831   9.829 -12.987  1.00  0.00      LA0  C
ATOM   1015  CD1 LEU A 115      53.698   9.329 -11.841  1.00  0.00      LA0  C
ATOM   1016  CD2 LEU A 115      51.420  10.219 -12.545  1.00  0.00      LA0  C
ATOM   1017  C   LEU A 115      53.724  12.284 -15.845  1.00  0.00      LA0  C
ATOM   1018  O   LEU A 115      54.674  12.032 -16.586  1.00  0.00      LA0  O
ATOM   1019  N   LEU A 116      53.265  13.512 -15.564  1.00  0.00      LA0  N
ATOM   1020  H   LEU A 116      52.601  13.598 -14.820  1.00  0.00      LA0  H
ATOM   1021  CA  LEU A 116      53.856  14.708 -16.163  1.00  0.00      LA0  C
ATOM   1022  CB  LEU A 116      53.026  15.965 -15.855  1.00  0.00      LA0  C
ATOM   1023  CG  LEU A 116      51.616  16.068 -16.452  1.00  0.00      LA0  C
ATOM   1024  CD1 LEU A 116      50.573  15.223 -15.718  1.00  0.00      LA0  C
ATOM   1025  CD2 LEU A 116      51.162  17.527 -16.510  1.00  0.00      LA0  C
ATOM   1026  C   LEU A 116      55.260  14.947 -15.650  1.00  0.00      LA0  C
ATOM   1027  O   LEU A 116      55.622  14.500 -14.567  1.00  0.00      LA0  O
ATOM   1028  N   ASP A 117      56.022  15.671 -16.467  1.00  0.00      LA0  N
ATOM   1029  H   ASP A 117      55.724  16.004 -17.365  1.00  0.00      LA0  H
ATOM   1030  CA  ASP A 117      57.289  16.194 -15.973  1.00  0.00      LA0  C
ATOM   1031  CB  ASP A 117      58.310  16.208 -17.121  1.00  0.00      LA0  C
ATOM   1032  CG  ASP A 117      57.860  17.173 -18.204  1.00  0.00      LA0  C
ATOM   1033  OD1 ASP A 117      58.360  18.290 -18.232  1.00  0.00      LA0  O
ATOM   1034  OD2 ASP A 117      56.975  16.828 -18.977  1.00  0.00      LA0  O
ATOM   1035  C   ASP A 117      57.085  17.581 -15.381  1.00  0.00      LA0  C
ATOM   1036  O   ASP A 117      55.966  18.088 -15.322  1.00  0.00      LA0  O
ATOM   1037  N   ALA A 118      58.214  18.182 -14.969  1.00  0.00      LA0  N
ATOM   1038  H   ALA A 118      59.082  17.697 -15.054  1.00  0.00      LA0  H
ATOM   1039  CA  ALA A 118      58.155  19.552 -14.464  1.00  0.00      LA0  C
ATOM   1040  CB  ALA A 118      59.544  20.020 -14.023  1.00  0.00      LA0  C
ATOM   1041  C   ALA A 118      57.569  20.550 -15.451  1.00  0.00      LA0  C
ATOM   1042  O   ALA A 118      56.553  21.185 -15.197  1.00  0.00      LA0  O
ATOM   1043  N   THR A 119      58.233  20.627 -16.610  1.00  0.00      LA0  N
ATOM   1044  H   THR A 119      59.004  20.024 -16.815  1.00  0.00      LA0  H
ATOM   1045  CA  THR A 119      57.812  21.592 -17.625  1.00  0.00      LA0  C
ATOM   1046  CB  THR A 119      58.752  21.536 -18.832  1.00  0.00      LA0  C
ATOM   1047  OG1 THR A 119      59.845  20.630 -18.602  1.00  0.00      LA0  O
ATOM   1048  HG1 THR A 119      59.472  19.751 -18.685  1.00  0.00      LA0  H
ATOM   1049  CG2 THR A 119      59.259  22.930 -19.203  1.00  0.00      LA0  C
ATOM   1050  C   THR A 119      56.362  21.460 -18.071  1.00  0.00      LA0  C
ATOM   1051  O   THR A 119      55.629  22.431 -18.238  1.00  0.00      LA0  O
ATOM   1052  N   ALA A 120      55.944  20.189 -18.221  1.00  0.00      LA0  N
ATOM   1053  H   ALA A 120      56.589  19.420 -18.146  1.00  0.00      LA0  H
ATOM   1054  CA  ALA A 120      54.527  19.988 -18.524  1.00  0.00      LA0  C
ATOM   1055  CB  ALA A 120      54.216  18.512 -18.764  1.00  0.00      LA0  C
ATOM   1056  C   ALA A 120      53.593  20.512 -17.445  1.00  0.00      LA0  C
ATOM   1057  O   ALA A 120      52.574  21.138 -17.713  1.00  0.00      LA0  O
ATOM   1058  N   TYR A 121      54.010  20.252 -16.196  1.00  0.00      LA0  N
ATOM   1059  H   TYR A 121      54.875  19.769 -16.036  1.00  0.00      LA0  H
ATOM   1060  CA  TYR A 121      53.235  20.770 -15.070  1.00  0.00      LA0  C
ATOM   1061  CB  TYR A 121      53.787  20.190 -13.764  1.00  0.00      LA0  C
ATOM   1062  CG  TYR A 121      52.767  20.219 -12.650  1.00  0.00      LA0  C
ATOM   1063  CD1 TYR A 121      51.584  19.462 -12.779  1.00  0.00      LA0  C
ATOM   1064  CE1 TYR A 121      50.668  19.441 -11.715  1.00  0.00      LA0  C
ATOM   1065  CD2 TYR A 121      53.041  20.982 -11.497  1.00  0.00      LA0  C
ATOM   1066  CE2 TYR A 121      52.126  20.960 -10.431  1.00  0.00      LA0  C
ATOM   1067  CZ  TYR A 121      50.958  20.179 -10.551  1.00  0.00      LA0  C
ATOM   1068  OH  TYR A 121      50.065  20.126  -9.500  1.00  0.00      LA0  O
ATOM   1069  HH  TYR A 121      50.475  20.453  -8.703  1.00  0.00      LA0  H
ATOM   1070  C   TYR A 121      53.145  22.290 -15.023  1.00  0.00      LA0  C
ATOM   1071  O   TYR A 121      52.123  22.859 -14.662  1.00  0.00      LA0  O
ATOM   1072  N   GLU A 122      54.255  22.921 -15.441  1.00  0.00      LA0  N
ATOM   1073  H   GLU A 122      55.079  22.395 -15.661  1.00  0.00      LA0  H
ATOM   1074  CA  GLU A 122      54.240  24.379 -15.564  1.00  0.00      LA0  C
ATOM   1075  CB  GLU A 122      55.632  24.921 -15.887  1.00  0.00      LA0  C
ATOM   1076  CG  GLU A 122      56.687  24.563 -14.843  1.00  0.00      LA0  C
ATOM   1077  CD  GLU A 122      58.016  25.164 -15.246  1.00  0.00      LA0  C
ATOM   1078  OE1 GLU A 122      58.682  24.594 -16.109  1.00  0.00      LA0  O
ATOM   1079  OE2 GLU A 122      58.381  26.201 -14.694  1.00  0.00      LA0  O
ATOM   1080  C   GLU A 122      53.248  24.887 -16.594  1.00  0.00      LA0  C
ATOM   1081  O   GLU A 122      52.404  25.730 -16.319  1.00  0.00      LA0  O
ATOM   1082  N   ALA A 123      53.364  24.309 -17.804  1.00  0.00      LA0  N
ATOM   1083  H   ALA A 123      54.092  23.635 -17.947  1.00  0.00      LA0  H
ATOM   1084  CA  ALA A 123      52.456  24.718 -18.884  1.00  0.00      LA0  C
ATOM   1085  CB  ALA A 123      52.699  23.872 -20.135  1.00  0.00      LA0  C
ATOM   1086  C   ALA A 123      50.985  24.636 -18.500  1.00  0.00      LA0  C
ATOM   1087  O   ALA A 123      50.219  25.587 -18.620  1.00  0.00      LA0  O
ATOM   1088  N   LEU A 124      50.683  23.452 -17.931  1.00  0.00      LA0  N
ATOM   1089  H   LEU A 124      51.395  22.748 -17.923  1.00  0.00      LA0  H
ATOM   1090  CA  LEU A 124      49.352  23.125 -17.416  1.00  0.00      LA0  C
ATOM   1091  CB  LEU A 124      49.454  21.847 -16.574  1.00  0.00      LA0  C
ATOM   1092  CG  LEU A 124      48.123  21.223 -16.143  1.00  0.00      LA0  C
ATOM   1093  CD1 LEU A 124      47.297  20.746 -17.340  1.00  0.00      LA0  C
ATOM   1094  CD2 LEU A 124      48.330  20.118 -15.106  1.00  0.00      LA0  C
ATOM   1095  C   LEU A 124      48.643  24.225 -16.636  1.00  0.00      LA0  C
ATOM   1096  O   LEU A 124      47.422  24.317 -16.612  1.00  0.00      LA0  O
ATOM   1097  N   LEU A 125      49.460  25.061 -15.977  1.00  0.00      LA0  N
ATOM   1098  H   LEU A 125      50.453  25.003 -16.093  1.00  0.00      LA0  H
ATOM   1099  CA  LEU A 125      48.851  26.126 -15.187  1.00  0.00      LA0  C
ATOM   1100  CB  LEU A 125      49.914  26.803 -14.319  1.00  0.00      LA0  C
ATOM   1101  CG  LEU A 125      50.740  25.798 -13.501  1.00  0.00      LA0  C
ATOM   1102  CD1 LEU A 125      51.879  26.484 -12.747  1.00  0.00      LA0  C
ATOM   1103  CD2 LEU A 125      49.883  24.910 -12.593  1.00  0.00      LA0  C
ATOM   1104  C   LEU A 125      48.036  27.121 -16.002  1.00  0.00      LA0  C
ATOM   1105  O   LEU A 125      46.868  27.357 -15.720  1.00  0.00      LA0  O
ATOM   1106  N   GLU A 126      48.669  27.658 -17.059  1.00  0.00      LA0  N
ATOM   1107  H   GLU A 126      49.575  27.327 -17.327  1.00  0.00      LA0  H
ATOM   1108  CA  GLU A 126      47.918  28.617 -17.880  1.00  0.00      LA0  C
ATOM   1109  CB  GLU A 126      48.848  29.328 -18.869  1.00  0.00      LA0  C
ATOM   1110  CG  GLU A 126      49.742  30.415 -18.243  1.00  0.00      LA0  C
ATOM   1111  CD  GLU A 126      48.977  31.692 -17.892  1.00  0.00      LA0  C
ATOM   1112  OE1 GLU A 126      47.871  31.900 -18.396  1.00  0.00      LA0  O
ATOM   1113  OE2 GLU A 126      49.510  32.499 -17.127  1.00  0.00      LA0  O
ATOM   1114  C   GLU A 126      46.724  27.995 -18.597  1.00  0.00      LA0  C
ATOM   1115  O   GLU A 126      45.633  28.565 -18.711  1.00  0.00      LA0  O
ATOM   1116  N   ASP A 127      46.951  26.732 -19.018  1.00  0.00      LA0  N
ATOM   1117  H   ASP A 127      47.877  26.343 -19.026  1.00  0.00      LA0  H
ATOM   1118  CA  ASP A 127      45.828  25.931 -19.519  1.00  0.00      LA0  C
ATOM   1119  CB  ASP A 127      46.239  24.477 -19.777  1.00  0.00      LA0  C
ATOM   1120  CG  ASP A 127      47.268  24.390 -20.886  1.00  0.00      LA0  C
ATOM   1121  OD1 ASP A 127      46.954  24.773 -22.012  1.00  0.00      LA0  O
ATOM   1122  OD2 ASP A 127      48.376  23.929 -20.620  1.00  0.00      LA0  O
ATOM   1123  C   ASP A 127      44.643  25.981 -18.571  1.00  0.00      LA0  C
ATOM   1124  O   ASP A 127      43.573  26.492 -18.891  1.00  0.00      LA0  O
ATOM   1125  N   GLU A 128      44.925  25.543 -17.338  1.00  0.00      LA0  N
ATOM   1126  H   GLU A 128      45.830  25.151 -17.161  1.00  0.00      LA0  H
ATOM   1127  CA  GLU A 128      44.031  25.890 -16.235  1.00  0.00      LA0  C
ATOM   1128  CB  GLU A 128      44.387  25.065 -15.004  1.00  0.00      LA0  C
ATOM   1129  CG  GLU A 128      43.482  25.346 -13.801  1.00  0.00      LA0  C
ATOM   1130  CD  GLU A 128      43.954  24.533 -12.620  1.00  0.00      LA0  C
ATOM   1131  OE1 GLU A 128      44.200  23.341 -12.782  1.00  0.00      LA0  O
ATOM   1132  OE2 GLU A 128      44.058  25.074 -11.520  1.00  0.00      LA0  O
ATOM   1133  C   GLU A 128      44.057  27.373 -15.899  1.00  0.00      LA0  C
ATOM   1134  O   GLU A 128      43.148  28.128 -16.250  1.00  0.00      LA0  O
END
